# Supplementary material for: Integrative physiological, biochemical, and proteomic analysis of the leaves of two cotton genotypes under heat stress
Source: PLoS One. 2025 Jan 9;20(1):e0316630. doi: 10.1371/journal.pone.0316630 (PMC11717266; doi:10.1371/journal.pone.0316630)
Supplement: S1 Table — (XLSX) [file pone.0316630.s001.xlsx]

## Sheet: Supplementary tabel1
Supplementary Table 1. Proteins identified in the leaves of Htol and Hsus genotypes through LC-MS/MS analysis.
Genotypes &Treatments	Accession	Description	HtolC A	HtolC B	HtolC C	HsusC A	HsusC B	HsusC C	HtolSt A	HtolSt B	HtolSt C	HsusSt A	HsusSt B	HsusSt C	N: Protein FDR Confidence: Combined	N: Exp. q-value: Combined	N: Sum PEP Score	N: Coverage [%]	N: # Peptides	N: # PSMs	N: # Unique Peptides	N: # AAs	N: MW [kDa]	N: calc. pI	N: Score Sequest HT: Sequest HT	N: # Peptides (by Search Engine): Sequest HT	N: # Razor Peptides	N: # Protein Groups	T: Modifications
HtolC	A0A1U8JCX3	tripeptidyl-peptidase II OS=Gossypium hirsutum OX=3635 GN=LOC107904614 PE=3 SV=1	NaN	72.3	69.4	NaN	NaN	9.8	NaN	NaN	NaN	NaN	NaN	NaN	NaN	0	230.528	36	39	430	2	1310	144.5	6.19	1392.78	39	0	1
HtolC	A0A1U8MXP2	protein TOC75-3, chloroplastic-like OS=Gossypium hirsutum OX=3635 GN=LOC107942449 PE=4 SV=1	175	NaN	345.2	268.8	NaN	NaN	68	NaN	NaN	NaN	NaN	253.3	NaN	0	180.063	38	22	315	1	803	88.2	8.69	1145.36	22	0	1
HtolC	A0A1U8ME01	serine/threonine protein phosphatase 2A regulatory subunit B''beta isoform X1 OS=Gossypium hirsutum OX=3635 GN=LOC107936814 PE=4 SV=1	126	NaN	107.8	NaN	NaN	NaN	NaN	NaN	NaN	NaN	NaN	NaN	NaN	0	108.037	35	17	127	1	539	62.1	5.08	433.03	17	0	1
HtolC	A0A1U8JAM5	calcium-transporting ATPase 1, endoplasmic reticulum-type-like OS=Gossypium hirsutum OX=3635 GN=LOC107905259 PE=4 SV=1	NaN	458.4	290.6	344.4	NaN	NaN	NaN	311.9	NaN	NaN	NaN	NaN	NaN	0	91.499	20	17	103	1	1061	116.1	5.57	298.03	17	0	1
HtolC	A0A1U8I7D1	rubisco accumulation factor 1, chloroplastic-like OS=Gossypium hirsutum OX=3635 GN=LOC107893598 PE=4 SV=1	NaN	1505.5	403.2	NaN	491.3	NaN	NaN	NaN	NaN	NaN	NaN	NaN	NaN	0	89.143	32	12	100	1	445	49.8	5.02	377.69	12	0	1
HtolC	A0A1U8NZ17	serine/threonine-protein kinase 16-like OS=Gossypium hirsutum OX=3635 GN=LOC107953353 PE=3 SV=1	NaN	28.6	48.2	NaN	NaN	NaN	NaN	NaN	NaN	NaN	NaN	NaN	NaN	0	87.389	19	11	148	1	345	38.3	6.6	515.16	11	0	1
HtolC	A0A1U8M1E5	ATP-dependent 6-phosphofructokinase OS=Gossypium hirsutum OX=3635 GN=LOC107932044 PE=3 SV=1	13.2	NaN	28	85.4	NaN	NaN	NaN	NaN	8	NaN	NaN	NaN	NaN	0	79.331	40	16	193	3	476	52.2	7.75	568.76	16	0	1	Met-loss+Acetyl [N-Term]
HtolC	A0A1U8K722	60S ribosomal protein L13 OS=Gossypium hirsutum OX=3635 GN=LOC107912654 PE=3 SV=1	NaN	1535	865	NaN	NaN	NaN	NaN	NaN	NaN	NaN	NaN	NaN	NaN	0	64.611	45	10	234	1	207	23.7	10.77	750.7	10	0	1
HtolC	A0A1U8KF62	protein NETWORKED 2D-like OS=Gossypium hirsutum OX=3635 GN=LOC107915019 PE=4 SV=1	125.2	197.7	NaN	NaN	NaN	245.2	146.4	NaN	NaN	NaN	178.9	NaN	NaN	0	61.357	22	11	79	2	636	71.4	6.04	226.18	11	0	1
HtolC	A0A1U8JCY0	short-chain dehydrogenase/reductase SDRA-like OS=Gossypium hirsutum OX=3635 GN=LOC107905900 PE=4 SV=1	321	NaN	383.7	NaN	NaN	147.3	NaN	244.2	NaN	NaN	NaN	NaN	NaN	0	53.956	37	7	107	2	260	27.7	8.34	398.49	7	0	1
HtolC	A0A1U8I762	ras-related protein Rab7-like OS=Gossypium hirsutum OX=3635 GN=LOC107891705 PE=4 SV=1	68.3	20.6	NaN	NaN	NaN	60.8	NaN	NaN	162.4	NaN	NaN	46.4	NaN	0	52.304	43	9	223	1	207	23.3	4.92	714.39	9	0	1
HtolC	A0A1U8IN20	Acyl-coenzyme A oxidase OS=Gossypium hirsutum OX=3635 GN=LOC107896523 PE=3 SV=1	NaN	335.7	389.6	NaN	452.5	NaN	NaN	NaN	NaN	NaN	NaN	299.1	NaN	0	47.496	14	9	150	1	664	74.3	7.12	417.65	9	0	1	Acetyl [N-Term]
HtolC	A0A1U8P7R7	Conserved oligomeric Golgi complex subunit 7 OS=Gossypium hirsutum OX=3635 GN=LOC107955122 PE=3 SV=1	NaN	47.1	98.5	101.7	NaN	NaN	NaN	125.9	NaN	NaN	NaN	NaN	NaN	0	42.352	15	10	32	1	830	91.8	5.1	92.87	10	0	1	Acetyl [N-Term]
HtolC	A0A1U8KAL9	mRNA cap-binding protein OS=Gossypium hirsutum OX=3635 GN=LOC107914972 PE=3 SV=1	NaN	295.2	60.3	NaN	NaN	236.3	73.6	NaN	NaN	348.5	NaN	NaN	NaN	0	36.338	38	6	105	2	204	23.2	6.01	316.69	6	0	1	Met-loss+Acetyl [N-Term]
HtolC	A0A1U8MC88	NADH-cytochrome b5 reductase OS=Gossypium hirsutum OX=3635 GN=LOC107936269 PE=3 SV=1	296.6	NaN	224.7	NaN	NaN	NaN	NaN	NaN	NaN	NaN	NaN	NaN	NaN	0	36.101	31	5	64	2	280	31.1	7.49	242.83	5	0	1
HtolC	A0A1U8L2A2	DUF21 domain-containing protein At4g14240-like OS=Gossypium hirsutum OX=3635 GN=LOC107923068 PE=4 SV=1	63.1	31	NaN	NaN	NaN	NaN	NaN	NaN	NaN	NaN	NaN	20.7	NaN	0	34.6	18	7	106	1	479	51.6	5.9	239.73	7	0	1
HtolC	A0A1U8P5G7	trichohyalin-like OS=Gossypium hirsutum OX=3635 GN=LOC107954428 PE=3 SV=1	NaN	174.3	748.9	NaN	182.4	NaN	NaN	NaN	245.2	NaN	290	NaN	NaN	0	34.33	5	5	18	1	1474	172.1	6.71	49.84	5	0	1
HtolC	A0A1U8JNU4	protein TPR2-like OS=Gossypium hirsutum OX=3635 GN=LOC107909067 PE=4 SV=1	84.7	NaN	55.4	56.5	NaN	NaN	NaN	NaN	NaN	104.6	NaN	NaN	NaN	0	31.369	7	7	51	1	1129	124	7.37	95.44	7	0	1
HtolC	A0A1U8MXQ5	3-oxo-Delta(4,5)-steroid 5-beta-reductase-like OS=Gossypium hirsutum OX=3635 GN=LOC107942462 PE=4 SV=1	123.2	76.5	49.7	80	NaN	NaN	204.8	NaN	NaN	45.3	NaN	NaN	NaN	0	30.621	20	6	111	1	389	44.1	6.25	316.11	6	0	1	Met-loss+Acetyl [N-Term]
HtolC	A0A1U8NNM4	olee1-like protein OS=Gossypium hirsutum OX=3635 GN=LOC107949352 PE=3 SV=1	4.5	NaN	6.8	NaN	NaN	5.8	2.8	NaN	NaN	NaN	3.5	NaN	NaN	0	30.524	32	5	1487	2	187	20.8	4.41	5106.3	5	0	1
HtolC	A0A1U8K8D0	1,3-beta-glucan synthase OS=Gossypium hirsutum OX=3635 GN=LOC107914370 PE=3 SV=1	887.7	261.8	NaN	NaN	NaN	NaN	906.3	NaN	NaN	NaN	NaN	NaN	NaN	0	27.604	3	5	56	2	1600	185	9.01	179.68	5	0	1
HtolC	A0A1U8J401	uncharacterized protein LOC107903520 OS=Gossypium hirsutum OX=3635 GN=LOC107903520 PE=4 SV=1	116.6	NaN	116.4	153.4	NaN	NaN	115.7	NaN	NaN	NaN	NaN	NaN	NaN	0	26.118	13	5	29	1	554	60.8	7.06	77.63	5	0	1
HtolC	A0A1U8IQZ5	hsp70 nucleotide exchange factor fes1-like OS=Gossypium hirsutum OX=3635 GN=LOC107899319 PE=4 SV=1	1956.3	443.7	NaN	NaN	NaN	NaN	NaN	NaN	NaN	NaN	NaN	NaN	NaN	0	24.717	17	4	67	1	372	40.9	5.36	209.98	4	0	1
HtolC	A0A1U8K2C0	uncharacterized protein LOC107912852 OS=Gossypium hirsutum OX=3635 GN=LOC107912852 PE=4 SV=1	56.5	96.7	73.3	59.8	NaN	NaN	NaN	40.9	NaN	25.6	NaN	NaN	NaN	0	23.319	10	4	40	1	643	69.4	5.24	124.76	4	0	1
HtolC	A0A1U8HU44	secoisolariciresinol dehydrogenase-like OS=Gossypium hirsutum OX=3635 GN=LOC107889574 PE=4 SV=1	149.4	60.3	96.3	NaN	NaN	NaN	NaN	15.4	NaN	NaN	NaN	8.9	NaN	0	21.235	14	3	24	1	277	29.2	6.93	92.76	3	1	1
HtolC	A0A1U8I2P4	cleavage and polyadenylation specificity factor subunit 1-like OS=Gossypium hirsutum OX=3635 GN=LOC107892045 PE=4 SV=1	384.2	NaN	371	853.2	NaN	NaN	421.3	NaN	NaN	370.3	NaN	NaN	NaN	0	20.19	5	5	22	1	1456	159.5	6.32	59.89	5	0	1
HtolC	A0A1U8LV06	probable fructokinase-7 OS=Gossypium hirsutum OX=3635 GN=LOC107930188 PE=3 SV=1	30.3	NaN	36.3	NaN	NaN	NaN	NaN	NaN	6.6	NaN	NaN	NaN	NaN	0	19.483	10	3	138	1	362	38.9	8.12	414.56	3	0	1
HtolC	A0A1U8NF81	vignain-like OS=Gossypium hirsutum OX=3635 GN=LOC107946590 PE=3 SV=1	NaN	157.1	129.9	922.4	NaN	NaN	NaN	NaN	NaN	250.3	NaN	NaN	NaN	0	17.034	5	3	27	1	363	40.5	6.68	88.32	3	0	1
HtolC	A0A1U8MJF6	regulator of nonsense transcripts UPF3-like isoform X1 OS=Gossypium hirsutum OX=3635 GN=LOC107937348 PE=3 SV=1	816	606.6	NaN	NaN	NaN	NaN	977.4	NaN	NaN	NaN	NaN	NaN	NaN	0	15.879	18	5	23	1	487	53.2	9.95	37.99	5	0	1
HtolC	A0A1U8J397	protein CASEIN KINASE I-LIKE 3-like isoform X1 OS=Gossypium hirsutum OX=3635 GN=LOC107901263 PE=3 SV=1	339.8	NaN	293	199.1	NaN	NaN	NaN	31	NaN	NaN	NaN	NaN	NaN	0	12.515	8	3	51	1	428	48.1	9.42	113.24	3	0	1
HtolC	A0A1U8LCA0	4-coumarate--CoA ligase 2-like OS=Gossypium hirsutum OX=3635 GN=LOC107924716 PE=4 SV=1	733.4	463.4	NaN	1203.2	NaN	NaN	NaN	NaN	NaN	NaN	NaN	NaN	NaN	0	11.096	7	2	6	2	574	62.1	5.95	39.97	2	0	1	Acetyl [N-Term]
HtolC	A0A1U8NTV7	subtilisin-like protease SBT1.7 isoform X1 OS=Gossypium hirsutum OX=3635 GN=LOC107951027 PE=3 SV=1	271.9	28.8	NaN	NaN	NaN	57.7	NaN	NaN	NaN	25.8	NaN	NaN	NaN	0	10.72	4	2	22	1	766	81.2	7.06	69.54	2	0	1
HtolC	A0A1U8IG04	uncharacterized protein LOC107896386 OS=Gossypium hirsutum OX=3635 GN=LOC107896386 PE=4 SV=1	4.7	9.7	NaN	NaN	8.9	NaN	NaN	9.6	NaN	NaN	NaN	8.2	NaN	0	9.751	12	2	11	2	367	41.9	6.27	51.73	2	0	1
HtolC	A0A1U8MV80	MLO-like protein OS=Gossypium hirsutum OX=3635 GN=LOC107941659 PE=3 SV=1	NaN	644	729.3	758	NaN	NaN	NaN	NaN	NaN	193.3	NaN	NaN	NaN	0	9.037	3	1	1	1	574	65.6	8.65	5.28	1	0	1
HtolC	A0A1U8LHH4	DEAD-box ATP-dependent RNA helicase 46 isoform X2 OS=Gossypium hirsutum OX=3635 GN=LOC107926488 PE=3 SV=1	72.9	128.7	40.5	NaN	NaN	37.9	NaN	19	NaN	16	NaN	NaN	NaN	0	8.592	8	3	35	2	551	60.1	9.03	93.98	3	0	1
HtolC	A0A1U8ISH4	probable LRR receptor-like serine/threonine-protein kinase At5g10290 isoform X2 OS=Gossypium hirsutum OX=3635 GN=LOC107899797 PE=4 SV=1	599.7	NaN	572.4	712.4	NaN	NaN	515.6	NaN	NaN	NaN	NaN	NaN	NaN	0	8.51	5	2	4	2	550	61.4	6.21	11.33	2	0	1
HtolC	A0A1U8JFR1	zinc-finger homeodomain protein 2-like OS=Gossypium hirsutum OX=3635 GN=LOC107905064 PE=4 SV=1	505.1	1595.7	NaN	NaN	NaN	NaN	NaN	161.6	NaN	NaN	NaN	137.6	NaN	0	7.856	16	2	4	2	255	27.6	7.21	5.65	2	0	1
HtolC	A0A1U8K8Y6	transmembrane protein 87B-like OS=Gossypium hirsutum OX=3635 GN=LOC107914524 PE=4 SV=1	554.8	NaN	730.7	851.9	NaN	NaN	NaN	NaN	43.8	218.8	NaN	NaN	NaN	0	6.922	3	1	1	1	521	58.8	7.83	3.33	1	0	1
HtolC	A0A1U8IUC8	Methyltransferase OS=Gossypium hirsutum OX=3635 GN=LOC107900554 PE=3 SV=1	216.3	208.2	121.6	122.6	NaN	NaN	NaN	NaN	NaN	NaN	NaN	NaN	NaN	0	6.496	4	2	5	1	615	69.9	8.57	13.52	2	0	1
HtolC	A0A1U8K3M8	uncharacterized protein LOC107913147 OS=Gossypium hirsutum OX=3635 GN=LOC107913147 PE=3 SV=1	166.8	95.7	120.9	181	NaN	NaN	87.4	NaN	NaN	NaN	NaN	NaN	NaN	0	6.478	3	1	1	1	668	75.5	6.51	3.52	1	0	1
HtolC	A0A1U8I945	uncharacterized protein LOC107891876 OS=Gossypium hirsutum OX=3635 GN=LOC107891876 PE=4 SV=1	99.7	NaN	142.3	NaN	NaN	NaN	53.7	NaN	NaN	NaN	NaN	NaN	NaN	0	6.402	18	1	2	1	90	10.3	10.35	7.6	1	0	1
HtolC	A0A1U8K415	probable myosin-binding protein 5 OS=Gossypium hirsutum OX=3635 GN=LOC107912163 PE=4 SV=1	NaN	2.6	1979	26.1	NaN	NaN	NaN	NaN	NaN	NaN	NaN	NaN	NaN	0	5.764	2	1	11	1	536	60.4	5.2	34.96	1	0	1
HtolC	A0A1U8M8F1	E3 ubiquitin-protein ligase listerin OS=Gossypium hirsutum OX=3635 GN=LOC107935073 PE=3 SV=1	196.8	NaN	178.9	NaN	NaN	188.2	NaN	394.9	NaN	NaN	NaN	NaN	NaN	0	5.434	1	2	5	2	1900	213.3	5.9	11.55	2	0	1
HtolC	A0A1U8I3E7	patellin-3-like OS=Gossypium hirsutum OX=3635 GN=LOC107890710 PE=3 SV=1	72	156.7	NaN	56.5	NaN	NaN	NaN	NaN	NaN	NaN	NaN	52.2	NaN	0	5.428	5	2	2	1	572	64.1	5.26	5.98	2	0	1
HtolC	A0A1U8IA79	LOW QUALITY PROTEIN: protein TPLATE-like OS=Gossypium hirsutum OX=3635 GN=LOC107892180 PE=4 SV=1	NaN	80.4	130.2	NaN	NaN	NaN	NaN	NaN	94.5	156.7	NaN	NaN	NaN	0	5.318	2	2	3	2	1159	128.4	6.25	6.68	2	0	1
HtolC	A0A1U8PT19	Methyltransferase OS=Gossypium hirsutum OX=3635 GN=LOC107962432 PE=3 SV=1	988.7	NaN	283	1128.3	NaN	NaN	NaN	NaN	NaN	NaN	NaN	NaN	NaN	0	5.094	2	1	2	1	697	79.5	6.9	7.65	1	0	1
HtolC	A0A1U8M139	uncharacterized protein LOC107932899 isoform X4 OS=Gossypium hirsutum OX=3635 GN=LOC107932899 PE=4 SV=1	NaN	126.2	53.9	NaN	NaN	74.6	1774.1	NaN	NaN	NaN	NaN	54.8	NaN	0.001	4.7	4	1	1	1	342	36	7.68	2.48	1	0	1
HtolC	A0A1U8I7S2	flocculation protein FLO11-like OS=Gossypium hirsutum OX=3635 GN=LOC107893699 PE=4 SV=1	631.2	NaN	1259.4	NaN	NaN	255.2	254.2	NaN	NaN	NaN	NaN	NaN	NaN	0.001	4.59	3	1	3	1	448	48.8	10.01	4.15	1	0	1
HtolC	A0A1U8MMN7	LIM domain-containing protein WLIM1-like OS=Gossypium hirsutum OX=3635 GN=LOC107939297 PE=4 SV=1	364.8	NaN	402.3	NaN	NaN	NaN	NaN	249.9	NaN	NaN	NaN	NaN	NaN	0.001	4.54	6	1	2	1	189	21.2	8.75	5.34	1	0	1
HtolC	A0A1U8LNP8	sterol 3-beta-glucosyltransferase UGT80A2-like isoform X1 OS=Gossypium hirsutum OX=3635 GN=LOC107928390 PE=4 SV=1	250.4	NaN	59.3	NaN	67.4	NaN	NaN	171.8	NaN	NaN	NaN	NaN	NaN	0.001	4.522	2	1	2	1	625	69.2	7.14	5.28	1	0	1
HtolC	A0A1U8L065	Exocyst subunit Exo70 family protein OS=Gossypium hirsutum OX=3635 GN=LOC107921391 PE=3 SV=1	NaN	109.9	201.4	358.5	NaN	NaN	119	NaN	NaN	NaN	NaN	NaN	NaN	0.001	4.389	2	2	22	1	668	76.9	8.34	45.86	2	0	1
HtolC	A0A1U8HT28	Beta-amylase OS=Gossypium hirsutum OX=3635 GN=LOC107886910 PE=3 SV=1	425	514.6	NaN	NaN	352.5	NaN	1107.9	NaN	NaN	NaN	NaN	NaN	NaN	0.001	4.291	4	2	13	1	576	65.2	5.66	31.19	2	0	1
HtolC	A0A1U8MT56	protein NRT1/ PTR FAMILY 2.11-like OS=Gossypium hirsutum OX=3635 GN=LOC107939854 PE=3 SV=1	116.4	111.9	NaN	NaN	NaN	NaN	158.3	NaN	NaN	NaN	NaN	NaN	NaN	0.001	4.208	2	1	2	1	611	68	9.19	6.81	1	0	1
HtolC	A0A1U8ISA2	tetratricopeptide repeat protein 1-like OS=Gossypium hirsutum OX=3635 GN=LOC107899689 PE=4 SV=1	199.8	130.7	NaN	NaN	NaN	NaN	NaN	NaN	81.6	122.6	NaN	NaN	NaN	0.002	4.031	12	2	4	2	276	30.5	4.93	3.76	2	0	1
HtolC	A0A1U8PFQ5	non-specific serine/threonine protein kinase OS=Gossypium hirsutum OX=3635 GN=LOC107958717 PE=4 SV=1	205.5	90.3	NaN	240.2	NaN	NaN	NaN	71	NaN	NaN	NaN	NaN	NaN	0.004	3.191	1	1	6	1	1549	173.7	7.52	13.16	1	0	1
HtolC	A0A1U8JJX6	26.5 kDa heat shock protein, mitochondrial-like isoform X2 OS=Gossypium hirsutum OX=3635 GN=LOC107906488 PE=3 SV=1	338.5	670	NaN	NaN	NaN	367.9	681.7	NaN	NaN	NaN	NaN	NaN	NaN	0.004	3.073	7	1	1	1	236	26.9	8.48	2.01	1	0	1
HtolC	A0A1U8IPR3	protein DEFECTIVE IN EXINE FORMATION 1-like isoform X2 OS=Gossypium hirsutum OX=3635 GN=LOC107899039 PE=4 SV=1	91.2	NaN	35.3	NaN	NaN	NaN	NaN	NaN	NaN	NaN	NaN	NaN	NaN	0.005	2.852	2	1	1	1	731	81.4	4.93	2.63	1	0	1
HtolC	A0A1U8IU81	peptide-N4-(N-acetyl-beta- glucosaminyl)asparagine amidase A OS=Gossypium hirsutum OX=3635 GN=LOC107900555 PE=4 SV=1	NaN	166.1	144.1	82.1	NaN	NaN	NaN	68.8	NaN	NaN	NaN	NaN	NaN	0.005	2.81	3	1	2	1	600	67.7	6.99	5.36	1	0	1
HtolC	A0A1U8IHR2	PLASMODESMATA CALLOSE-BINDING PROTEIN 5-like OS=Gossypium hirsutum OX=3635 GN=LOC107896855 PE=4 SV=1	582.2	508.3	477.5	378.8	NaN	NaN	NaN	109.7	NaN	NaN	NaN	NaN	NaN	0.006	2.711	9	1	2	1	175	18.7	6.13	1.66	1	0	1
HtolC	A0A1U8ML49	WUSCHEL-related homeobox 13-like OS=Gossypium hirsutum OX=3635 GN=LOC107937843 PE=4 SV=1	72.2	363.5	193.3	NaN	280.1	NaN	NaN	NaN	NaN	NaN	NaN	NaN	NaN	0.006	2.686	5	1	1	1	246	28	6.06	3.29	1	0	1
HtolC	A0A1U8IWK1	probable protein arginine N-methyltransferase 1.2 OS=Gossypium hirsutum OX=3635 GN=LOC107901133 PE=4 SV=1	34.6	NaN	9.3	NaN	NaN	18.1	15.3	NaN	NaN	NaN	NaN	NaN	NaN	0.006	2.638	3	1	1	1	398	44.5	5.22	2.34	1	0	1
HtolC	A0A1U8MZA3	uncharacterized protein LOC107941801 OS=Gossypium hirsutum OX=3635 GN=LOC107941801 PE=4 SV=1	265.2	NaN	212.5	NaN	NaN	153.9	NaN	156	NaN	NaN	NaN	NaN	NaN	0.01	2.373	3	1	1	1	385	43.1	7.97	2.13	1	0	1
HtolC	A0A1U8I626	uncharacterized protein LOC107891394 OS=Gossypium hirsutum OX=3635 GN=LOC107891394 PE=4 SV=1	195.8	NaN	89.4	NaN	NaN	NaN	NaN	54.5	NaN	NaN	NaN	66.1	NaN	0.013	2.175	3	1	2	1	477	52.8	6.23	6.23	1	0	1
HtolC	A0A1U8IHG7	uncharacterized protein LOC107896778 OS=Gossypium hirsutum OX=3635 GN=LOC107896778 PE=4 SV=1	580.1	NaN	614.1	1106.5	NaN	NaN	NaN	NaN	NaN	NaN	NaN	NaN	NaN	0.013	2.16	32	1	2	1	60	6.5	8.47	5.95	1	0	1
HtolC	A0A1U8MFX9	probable disease resistance protein At1g12280 OS=Gossypium hirsutum OX=3635 GN=LOC107937324 PE=4 SV=1	727.8	NaN	1672.2	NaN	NaN	NaN	NaN	NaN	NaN	NaN	NaN	NaN	NaN	0.015	2.087	1	1	1	1	896	102.1	6.83	0	1	0	1
HtolC	A0A1U8M206	protein trichome birefringence-like 18 OS=Gossypium hirsutum OX=3635 GN=LOC107933182 PE=3 SV=1	NaN	65.3	64.3	63.6	NaN	NaN	NaN	203.4	NaN	57.9	NaN	NaN	NaN	0.017	2.032	2	1	1	1	569	63.2	7.72	3.08	1	0	1
HtolC	A0A1U8IE34	LRR receptor-like serine/threonine-protein kinase GSO1 OS=Gossypium hirsutum OX=3635 GN=LOC107895589 PE=4 SV=1	23	17.2	NaN	NaN	NaN	34.7	NaN	11.9	NaN	NaN	NaN	NaN	NaN	0.021	1.897	1	1	1	1	672	74.9	5.64	2.33	1	0	1
HtolC	A0A1U8KPA6	uncharacterized protein LOC107919336 OS=Gossypium hirsutum OX=3635 GN=LOC107919336 PE=4 SV=1	118.7	NaN	373.4	NaN	184.5	NaN	NaN	NaN	NaN	NaN	NaN	NaN	NaN	0.024	1.824	5	1	1	1	312	34.9	7.25	2.56	1	0	1
HtolC	A0A1U8NRF6	protein kinase and PP2C-like domain-containing protein OS=Gossypium hirsutum OX=3635 GN=LOC107950340 PE=4 SV=1	17.6	17.2	NaN	NaN	38.8	NaN	NaN	10.6	NaN	NaN	NaN	NaN	NaN	0.027	1.784	2	1	1	1	659	73.5	6.24	1.74	1	0	1
HtolC	A0A1U8MX30	sugar transport protein 11-like isoform X1 OS=Gossypium hirsutum OX=3635 GN=LOC107942275 PE=3 SV=1	65.5	NaN	1820	233	NaN	NaN	53.2	NaN	NaN	NaN	NaN	NaN	NaN	0.031	1.743	5	1	1	1	516	56.5	6.55	3.35	1	0	1
HtolC	A0A1U8K7J6	uncharacterized protein LOC107914180 OS=Gossypium hirsutum OX=3635 GN=LOC107914180 PE=4 SV=1	NaN	297	259.5	NaN	NaN	NaN	247.1	NaN	NaN	NaN	NaN	NaN	NaN	0.043	1.592	1	1	1	1	881	100.2	5.53	0	1	0	1
HtolC	A0A1U8HQY9	LEAF RUST 10 DISEASE-RESISTANCE LOCUS RECEPTOR-LIKE PROTEIN KINASE-like 1.2 isoform X1 OS=Gossypium hirsutum OX=3635 GN=LOC107888776 PE=4 SV=1	NaN	147.1	200.4	860.6	NaN	NaN	169.3	NaN	NaN	NaN	861	NaN	NaN	0.056	1.482	2	1	1	1	739	83.9	7.69	2.57	1	0	1
HsusC	Q8VWN8	UDP-arabinopyranose mutase OS=Gossypium hirsutum OX=3635 GN=rgp1 PE=2 SV=1	NaN	NaN	NaN	143.7	456	NaN	NaN	NaN	NaN	NaN	NaN	NaN	NaN	0	232.684	67	37	595	1	359	40.8	6.43	2017.71	37	0	1	Met-loss+Acetyl [N-Term]
HsusC	A0A1U8I7F9	Lipoxygenase OS=Gossypium hirsutum OX=3635 GN=LOC107893644 PE=3 SV=1	NaN	186.4	NaN	545.2	341.8	NaN	NaN	142.9	NaN	125	NaN	NaN	NaN	0	139.502	26	19	84	2	865	98.8	6.27	351.78	19	0	1	Acetyl [N-Term]
HsusC	A0A1U8NJN5	1,4-alpha-glucan branching enzyme OS=Gossypium hirsutum OX=3635 GN=LOC107948121 PE=3 SV=1	9.2	NaN	NaN	10.4	5.6	NaN	3.4	NaN	NaN	NaN	NaN	NaN	NaN	0	129.083	36	20	226	1	861	98.3	6.37	665.15	20	0	1
HsusC	A0A1U8PKI2	protein TOC75-3, chloroplastic-like OS=Gossypium hirsutum OX=3635 GN=LOC107960012 PE=4 SV=1	NaN	NaN	NaN	193.3	171.8	NaN	1182	NaN	NaN	NaN	NaN	697.4	NaN	0	123.296	36	19	247	2	736	81	8.35	799.6	19	0	1
HsusC	A0A1U8PID5	UDP-D-apiose/UDP-D-xylose synthase 2-like OS=Gossypium hirsutum OX=3635 GN=LOC107959386 PE=4 SV=1	151.7	NaN	NaN	32.2	28	77.3	NaN	NaN	394.2	NaN	NaN	86.9	NaN	0	91.231	42	14	91	2	386	43.5	6.93	270.76	14	0	1
HsusC	A0A1U8MJK0	cytochrome c oxidase subunit 5b-1, mitochondrial OS=Gossypium hirsutum OX=3635 GN=LOC107937383 PE=4 SV=1	NaN	150.7	NaN	NaN	102.1	535.4	111.5	NaN	NaN	NaN	NaN	NaN	NaN	0	76.607	32	6	192	1	166	18.3	6.42	744.48	6	0	1
HsusC	A0A1U8HSE4	Ubiquitin thioesterase OS=Gossypium hirsutum OX=3635 GN=LOC107886728 PE=3 SV=1	NaN	NaN	638.2	452.6	58.1	NaN	NaN	NaN	NaN	NaN	NaN	NaN	NaN	0	63.738	49	10	111	1	303	34.1	4.86	369.5	10	0	1	Acetyl [N-Term]
HsusC	A0A1U8P4W7	ABC transporter F family member 4-like OS=Gossypium hirsutum OX=3635 GN=LOC107954333 PE=4 SV=1	NaN	NaN	18.5	37	20.9	NaN	NaN	NaN	NaN	NaN	NaN	NaN	NaN	0	59.558	22	8	72	1	627	69	5.59	266.48	8	0	1
HsusC	A0A1U8P3M8	PSI subunit V OS=Gossypium hirsutum OX=3635 GN=LOC107954007 PE=3 SV=1	NaN	NaN	230.9	296.9	NaN	228.8	450.6	NaN	NaN	NaN	NaN	NaN	NaN	0	58.205	26	6	128	1	219	23.3	9.72	624.21	6	0	1
HsusC	A0A1U8NKK2	Obg-like ATPase 1 OS=Gossypium hirsutum OX=3635 GN=LOC107948495 PE=3 SV=1	NaN	NaN	151.2	136.7	283.7	NaN	NaN	NaN	NaN	NaN	NaN	NaN	NaN	0	54.327	32	10	109	1	416	45.2	6.15	355.15	10	0	1
HsusC	A0A1U8PHE9	ras-related protein Rab11C-like OS=Gossypium hirsutum OX=3635 GN=LOC107959149 PE=4 SV=1	NaN	NaN	NaN	NaN	848.2	367.7	NaN	NaN	NaN	NaN	290.8	NaN	NaN	0	49.133	50	9	170	3	216	23.9	6.4	455.07	9	0	1
HsusC	A0A1U8P4K5	cytochrome P450 97B2, chloroplastic-like isoform X1 OS=Gossypium hirsutum OX=3635 GN=LOC107954864 PE=3 SV=1	NaN	NaN	NaN	324.5	NaN	1555.1	305.5	NaN	NaN	NaN	NaN	215	NaN	0	43.464	18	7	32	1	579	64.8	6.62	88.97	7	0	1
HsusC	A0A1U8L7F6	ras-related protein RABD2a OS=Gossypium hirsutum OX=3635 GN=LOC107923386 PE=4 SV=1	315.5	NaN	NaN	135.5	NaN	310.1	NaN	NaN	NaN	NaN	NaN	NaN	NaN	0	38.231	41	8	226	1	203	22.5	5.26	679.11	8	0	1	Acetyl [N-Term]
HsusC	A0A1U8MBF3	Aspartokinase OS=Gossypium hirsutum OX=3635 GN=LOC107934909 PE=3 SV=1	NaN	474.3	NaN	30.3	NaN	175.5	NaN	NaN	NaN	NaN	240.4	NaN	NaN	0	37.926	22	9	89	1	558	61.4	6.02	235.81	9	0	1
HsusC	A0A1U8P8C6	desiccation protectant protein Lea14 homolog OS=Gossypium hirsutum OX=3635 GN=LOC107955262 PE=3 SV=1	NaN	NaN	88.6	155.2	NaN	54.7	NaN	NaN	NaN	NaN	NaN	NaN	NaN	0	36.86	47	5	51	1	152	16.4	5.05	165.97	5	0	1
HsusC	A0A1U8N451	bifunctional epoxide hydrolase 2-like OS=Gossypium hirsutum OX=3635 GN=LOC107944429 PE=4 SV=1	NaN	NaN	NaN	NaN	87.2	25.5	NaN	NaN	NaN	NaN	NaN	NaN	NaN	0	34.752	30	6	52	1	317	36.5	5.64	169.74	6	0	1
HsusC	A0A1U8MF23	Ferritin OS=Gossypium hirsutum OX=3635 GN=LOC107937064 PE=3 SV=1	NaN	NaN	NaN	967.7	304	41.3	NaN	NaN	NaN	NaN	NaN	68.3	NaN	0	29.721	31	4	20	1	259	29.1	6.04	65.39	4	0	1
HsusC	A0A1U8M935	probable arabinosyltransferase ARAD1 OS=Gossypium hirsutum OX=3635 GN=LOC107935279 PE=3 SV=1	NaN	NaN	NaN	58.6	NaN	57.8	NaN	47.3	NaN	NaN	NaN	NaN	NaN	0	28.377	17	3	15	1	263	30.7	9.67	60.09	3	0	1
HsusC	A0A1U8L1E5	uncharacterized protein LOC107922820 isoform X2 OS=Gossypium hirsutum OX=3635 GN=LOC107922820 PE=3 SV=1	NaN	24.9	NaN	21.4	24.7	NaN	NaN	NaN	NaN	NaN	NaN	NaN	NaN	0	28.064	18	3	21	1	173	19.3	8.12	85.01	3	0	1
HsusC	A0A1U8L9U2	protein trichome birefringence-like 38 OS=Gossypium hirsutum OX=3635 GN=LOC107925238 PE=3 SV=1	NaN	NaN	NaN	195	NaN	129.7	29.3	NaN	NaN	NaN	NaN	NaN	NaN	0	26.52	18	5	18	1	365	41.4	7.8	54.71	5	0	1
HsusC	A0A1U8NRG0	protein GPR107-like OS=Gossypium hirsutum OX=3635 GN=LOC107951148 PE=4 SV=1	NaN	NaN	14.7	24.3	NaN	28.4	9.8	NaN	NaN	46	NaN	NaN	NaN	0	21.442	13	3	22	3	437	50.4	6.37	139.71	3	0	1
HsusC	A0A1U8KF87	Phospholipid-transporting ATPase OS=Gossypium hirsutum OX=3635 GN=LOC107916391 PE=3 SV=1	NaN	NaN	NaN	44.7	NaN	277.9	161.7	NaN	NaN	NaN	NaN	NaN	NaN	0	20.14	5	4	25	1	1208	137.3	6.65	82.81	4	0	1
HsusC	A0A1U8HKU0	COP9 signalosome complex subunit 4 OS=Gossypium hirsutum OX=3635 GN=LOC107887054 PE=4 SV=1	NaN	NaN	NaN	401	NaN	110.6	124.6	NaN	NaN	NaN	163.7	NaN	NaN	0	19.058	13	4	13	1	397	45.2	5.16	41.36	4	0	1
HsusC	A0A1U8M764	probable 2,3-bisphosphoglycerate-independent phosphoglycerate mutase OS=Gossypium hirsutum OX=3635 GN=LOC107934683 PE=3 SV=1	NaN	22.7	NaN	14	16.1	NaN	NaN	NaN	NaN	NaN	NaN	NaN	NaN	0	18.472	12	5	35	1	495	53.2	6.24	103.99	5	0	1
HsusC	A0A1U8JBI2	synaptotagmin-2-like OS=Gossypium hirsutum OX=3635 GN=LOC107905521 PE=3 SV=1	NaN	50.1	NaN	113.2	13.2	NaN	NaN	NaN	NaN	NaN	NaN	57.7	NaN	0	17.854	9	4	24	3	548	62.5	5.73	59.35	4	0	1
HsusC	A0A1U8M6P5	vinorine synthase-like OS=Gossypium hirsutum OX=3635 GN=LOC107934546 PE=4 SV=1	NaN	NaN	NaN	51.7	21	NaN	67.5	NaN	NaN	NaN	NaN	NaN	NaN	0	17.282	10	3	15	1	406	45.7	6.6	47.26	3	0	1
HsusC	A0A1U8KEW4	UDP-glucuronate 4-epimerase 6-like OS=Gossypium hirsutum OX=3635 GN=LOC107914735 PE=4 SV=1	1956.7	NaN	NaN	199.1	33.7	NaN	NaN	NaN	NaN	NaN	NaN	NaN	NaN	0	16.799	10	4	22	1	454	50.1	9.67	66.84	4	1	1
HsusC	A0A1U8NLS9	ras-related protein RABA1f-like OS=Gossypium hirsutum OX=3635 GN=LOC107948743 PE=4 SV=1	NaN	NaN	NaN	70.2	70.2	NaN	1679.9	NaN	NaN	NaN	NaN	NaN	NaN	0	16.635	23	5	153	1	217	24.2	6.24	398.3	5	0	1
HsusC	A0A1U8KQG8	phototropin-2-like isoform X1 OS=Gossypium hirsutum OX=3635 GN=LOC107919822 PE=4 SV=1	NaN	NaN	NaN	NaN	225.2	227.4	236.7	NaN	NaN	NaN	NaN	NaN	NaN	0	15.86	4	3	5	1	987	111.4	7.33	13.16	3	0	1
HsusC	A0A1U8P5B5	Methyltransferase OS=Gossypium hirsutum OX=3635 GN=LOC107955200 PE=3 SV=1	NaN	NaN	90.4	84.5	133.4	NaN	NaN	NaN	NaN	NaN	NaN	NaN	NaN	0	15.327	7	4	10	3	603	69.1	8.38	26.88	4	0	1
HsusC	A0A1U8L7K9	uncharacterized protein LOC107923709 OS=Gossypium hirsutum OX=3635 GN=LOC107923709 PE=4 SV=1	NaN	NaN	59	NaN	46.1	53.2	NaN	829.1	NaN	NaN	627.2	NaN	NaN	0	15.267	18	2	6	1	225	24.1	4.35	26.32	2	0	1
HsusC	A0A1U8L3Y3	alpha,alpha-trehalose-phosphate synthase [UDP-forming] 5-like OS=Gossypium hirsutum OX=3635 GN=LOC107923677 PE=3 SV=1	NaN	NaN	NaN	NaN	953.7	963.7	482.6	NaN	NaN	NaN	NaN	NaN	NaN	0	15.072	6	3	8	1	864	97.3	6.13	32.32	3	0	1
HsusC	A0A1U8I2Z8	serine/threonine-protein kinase D6PK-like OS=Gossypium hirsutum OX=3635 GN=LOC107892128 PE=4 SV=1	NaN	NaN	NaN	12.2	NaN	192.2	NaN	NaN	NaN	NaN	NaN	NaN	NaN	0	14.127	6	3	21	1	587	65.4	8.66	64.64	3	0	1
HsusC	A0A1U8LJ42	Phospholipase D OS=Gossypium hirsutum OX=3635 GN=LOC107927004 PE=3 SV=1	NaN	NaN	NaN	284.2	NaN	31.3	NaN	NaN	NaN	NaN	6.6	NaN	NaN	0	14.111	4	3	21	1	848	95.5	8.02	46.79	3	0	1
HsusC	A0A1U8NTY7	Hexosyltransferase OS=Gossypium hirsutum OX=3635 GN=LOC107951052 PE=3 SV=1	209.6	NaN	NaN	21.1	NaN	18.9	NaN	NaN	NaN	NaN	NaN	NaN	NaN	0	12.403	10	4	19	1	608	68.8	8.07	41.4	4	0	1
HsusC	A0A1U8JCR9	Succinate dehydrogenase assembly factor 4, mitochondrial OS=Gossypium hirsutum OX=3635 GN=LOC107904574 PE=3 SV=1	NaN	NaN	NaN	NaN	709.1	371.4	112.6	NaN	NaN	NaN	NaN	NaN	NaN	0	11.153	31	2	3	2	116	12.8	4.96	9.71	2	0	1
HsusC	A0A1U8MM77	receptor-like kinase TMK4 OS=Gossypium hirsutum OX=3635 GN=LOC107939146 PE=3 SV=1	482.7	NaN	NaN	267.2	NaN	117.7	NaN	NaN	NaN	NaN	NaN	NaN	NaN	0	11.133	4	3	5	1	922	99.3	5.92	13.57	3	0	1
HsusC	A0A1U8K923	ALA-interacting subunit OS=Gossypium hirsutum OX=3635 GN=LOC107914571 PE=3 SV=1	NaN	160.9	NaN	133.8	137.2	NaN	NaN	NaN	106.1	106	NaN	NaN	NaN	0	11.1	9	2	2	1	320	36.8	9.29	6.73	2	0	1
HsusC	A0A1U8NE06	IAA-alanine resistance protein 1-like OS=Gossypium hirsutum OX=3635 GN=LOC107946309 PE=4 SV=1	NaN	NaN	NaN	162.1	64.9	NaN	NaN	NaN	NaN	NaN	NaN	NaN	NaN	0	10.4	4	1	10	1	469	50.6	6.55	52.24	1	0	1
HsusC	A0A1U8MND4	probable ADP-ribosylation factor GTPase-activating protein AGD14 isoform X1 OS=Gossypium hirsutum OX=3635 GN=LOC107939489 PE=4 SV=1	590.4	NaN	NaN	238.8	NaN	1167.7	403.2	NaN	NaN	NaN	NaN	NaN	NaN	0	9.771	4	2	4	2	736	79.4	7.84	11.84	2	0	1
HsusC	A0A1U8MCP8	uncharacterized protein LOC107935272 isoform X2 OS=Gossypium hirsutum OX=3635 GN=LOC107935272 PE=4 SV=1	NaN	NaN	NaN	NaN	17.5	113.6	446.8	NaN	NaN	NaN	66.6	NaN	NaN	0	9.713	12	1	3	1	172	18.9	7.59	16.02	1	0	1
HsusC	A0A1U8MS23	glucan endo-1,3-beta-D-glucosidase OS=Gossypium hirsutum OX=3635 GN=LOC107940715 PE=3 SV=1	NaN	NaN	NaN	60.2	NaN	120.3	1194.9	NaN	NaN	NaN	NaN	1024.6	NaN	0	9.394	6	1	3	1	341	38.1	9.42	12.79	1	0	1
HsusC	A0A1U8PNZ9	ubiquitin-conjugating enzyme E2 30-like OS=Gossypium hirsutum OX=3635 GN=LOC107961213 PE=3 SV=1	73.5	NaN	NaN	NaN	364.4	245.7	NaN	NaN	NaN	NaN	NaN	NaN	NaN	0	8.819	14	2	11	1	148	16.3	6.92	26.79	2	0	1
HsusC	A0A1U8KH41	uncharacterized protein LOC107916898 OS=Gossypium hirsutum OX=3635 GN=LOC107916898 PE=4 SV=1	NaN	732.4	NaN	NaN	192.4	266.1	NaN	NaN	NaN	NaN	35.3	NaN	NaN	0	8.59	13	1	4	1	213	23.4	8.87	22.56	1	0	1
HsusC	A0A1U8PLZ8	tetratricopeptide repeat protein 33-like OS=Gossypium hirsutum OX=3635 GN=LOC107960381 PE=4 SV=1	NaN	NaN	267.7	NaN	807.6	1200.2	NaN	NaN	NaN	NaN	124.5	NaN	NaN	0	8.407	8	1	1	1	209	23.4	5.85	4.69	1	0	1
HsusC	A0A1U8L7R2	fruit protein pKIWI501-like OS=Gossypium hirsutum OX=3635 GN=LOC107924619 PE=4 SV=1	218.8	NaN	NaN	612.6	NaN	307.1	293.3	NaN	NaN	NaN	NaN	NaN	NaN	0	7.821	13	1	3	1	174	18.2	4.11	12.12	1	0	1	Met-loss+Acetyl [N-Term]
HsusC	A0A1U8KC64	histidine protein methyltransferase 1 homolog OS=Gossypium hirsutum OX=3635 GN=LOC107915423 PE=4 SV=1	NaN	NaN	NaN	120.2	59.8	124.9	NaN	1855.6	NaN	NaN	NaN	NaN	NaN	0	7.781	6	1	1	1	283	30.7	5.11	3.6	1	0	1
HsusC	A0A1U8MUQ4	cytochrome P450 86A22-like OS=Gossypium hirsutum OX=3635 GN=LOC107941510 PE=3 SV=1	NaN	47.2	NaN	247.1	NaN	593.7	NaN	35.7	NaN	NaN	175.3	NaN	NaN	0	7.708	4	1	1	1	534	60.9	8.48	7.2	1	0	1
HsusC	A0A1U8NDX6	N6-adenosine-methyltransferase MT-A70-like OS=Gossypium hirsutum OX=3635 GN=LOC107947165 PE=3 SV=1	NaN	403.7	NaN	538.8	312.3	NaN	NaN	NaN	NaN	NaN	NaN	NaN	NaN	0	7.334	3	1	3	1	701	78.4	6.32	11.31	1	0	1
HsusC	A0A1U8ILI1	glycosylphosphatidylinositol anchor attachment 1 protein-like OS=Gossypium hirsutum OX=3635 GN=LOC107897912 PE=4 SV=1	138.4	NaN	NaN	137	NaN	9.1	150.2	NaN	NaN	82.4	NaN	NaN	NaN	0	7.003	3	2	5	2	719	79.1	7.91	12.36	2	0	1
HsusC	A0A1U8LI71	linoleate 9S-lipoxygenase 5, chloroplastic-like OS=Gossypium hirsutum OX=3635 GN=LOC107927619 PE=3 SV=1	NaN	NaN	312.1	521.3	452.7	556.9	NaN	NaN	NaN	104.9	NaN	NaN	NaN	0	6.996	3	2	4	1	877	99.6	7.24	9.42	2	0	1
HsusC	A0A1U8LY61	receptor-like cytosolic serine/threonine-protein kinase RBK2 OS=Gossypium hirsutum OX=3635 GN=LOC107930941 PE=3 SV=1	338.8	NaN	NaN	367	0.2	219.6	NaN	NaN	NaN	NaN	0.1	NaN	NaN	0	6.796	6	2	3	2	485	54.4	8.28	9.4	2	0	1
HsusC	A0A1U8ICU1	receptor-like protein kinase ANXUR2 OS=Gossypium hirsutum OX=3635 GN=LOC107893595 PE=4 SV=1	61.2	NaN	NaN	1212.4	NaN	126.2	NaN	NaN	43.1	NaN	NaN	NaN	NaN	0	6.07	2	2	4	1	851	94.4	7.56	10.88	2	0	1
HsusC	A0A1U8PK77	Sulfhydryl oxidase OS=Gossypium hirsutum OX=3635 GN=LOC107959937 PE=4 SV=1	NaN	123.4	NaN	66	7.7	53.1	NaN	NaN	NaN	NaN	NaN	NaN	NaN	0	5.945	3	1	3	1	511	58.2	7.56	11.39	1	0	1
HsusC	A0A1U8N4Y2	Inositol oxygenase OS=Gossypium hirsutum OX=3635 GN=LOC107944854 PE=3 SV=1	15.4	NaN	NaN	NaN	13.5	2222.6	NaN	NaN	NaN	24.5	NaN	NaN	NaN	0	5.736	7	2	5	1	304	35.4	5.2	13.41	2	0	1
HsusC	A0A1U8KGX0	uncharacterized protein LOC107916922 OS=Gossypium hirsutum OX=3635 GN=LOC107916922 PE=4 SV=1	NaN	NaN	470.5	481.1	719.2	NaN	430.6	NaN	NaN	NaN	158.1	NaN	NaN	0	5.478	8	2	2	2	241	26.6	8.27	4.61	2	0	1
HsusC	A0A1U8I4A6	protein SRG1-like OS=Gossypium hirsutum OX=3635 GN=LOC107890958 PE=3 SV=1	246.3	NaN	NaN	NaN	695.7	1220.3	NaN	NaN	NaN	NaN	NaN	NaN	NaN	0	5.397	4	1	2	1	358	40.6	8.19	6.39	1	0	1
HsusC	A0A1U8I5N6	uncharacterized protein LOC107893030 OS=Gossypium hirsutum OX=3635 GN=LOC107893030 PE=4 SV=1	NaN	139.7	NaN	118.9	154.6	NaN	NaN	NaN	NaN	NaN	NaN	NaN	NaN	0	5.371	9	2	2	2	295	33.7	6.89	6.47	2	0	1	Acetyl [N-Term]
HsusC	A0A1U8P6C4	uncharacterized protein LOC107955489 OS=Gossypium hirsutum OX=3635 GN=LOC107955489 PE=4 SV=1	192.1	NaN	NaN	872.6	484.3	NaN	NaN	NaN	NaN	NaN	NaN	NaN	NaN	0	5.266	5	1	1	1	422	47	7.31	4.82	1	0	1
HsusC	A0A1U8JWR7	mavicyanin-like OS=Gossypium hirsutum OX=3635 GN=LOC107911400 PE=4 SV=1	NaN	NaN	151.8	17.8	161.7	9.4	NaN	80.6	NaN	NaN	NaN	40.2	NaN	0	5.088	6	1	7	1	194	21.6	6.68	19.33	1	0	1
HsusC	A0A1U8LHU7	DNA-directed RNA polymerase OS=Gossypium hirsutum OX=3635 GN=LOC107927590 PE=3 SV=1	397.4	NaN	NaN	429.4	733.4	463.5	362.4	NaN	NaN	NaN	NaN	NaN	NaN	0	5.059	3	1	2	1	501	56.3	9.17	4.15	1	0	1
HsusC	A0A1U8LXM7	probable sulfate transporter 3.5 OS=Gossypium hirsutum OX=3635 GN=LOC107930801 PE=3 SV=1	NaN	133.2	NaN	405.9	NaN	259.7	104.8	NaN	NaN	NaN	NaN	NaN	NaN	0	4.934	2	1	2	1	640	71.3	8.37	5.73	1	0	1
HsusC	A0A1U8L4U6	carboxyl-terminal-processing peptidase 3, chloroplastic isoform X2 OS=Gossypium hirsutum OX=3635 GN=LOC107922556 PE=3 SV=1	NaN	558.1	NaN	102.8	569.4	238.9	NaN	NaN	NaN	NaN	NaN	NaN	NaN	0.001	4.682	3	1	4	1	449	48.4	8.1	9.42	1	0	1
HsusC	A0A1U8JCC5	uncharacterized protein LOC107905734 OS=Gossypium hirsutum OX=3635 GN=LOC107905734 PE=4 SV=1	NaN	410.3	NaN	288.1	211.7	NaN	NaN	NaN	NaN	NaN	NaN	NaN	NaN	0.001	4.573	4	1	1	1	423	47.5	9.19	3.26	1	0	1
HsusC	A0A1U8ITJ3	aspartic proteinase PCS1-like OS=Gossypium hirsutum OX=3635 GN=LOC107900209 PE=3 SV=1	16	NaN	NaN	26.6	NaN	18.1	9.4	NaN	NaN	NaN	NaN	11.7	NaN	0.001	4.411	2	1	2	1	443	49.1	6.39	6.16	1	0	1
HsusC	A0A1U8JS03	uncharacterized protein LOC107908416 OS=Gossypium hirsutum OX=3635 GN=LOC107908416 PE=4 SV=1	NaN	206.5	NaN	NaN	109.2	179.4	NaN	239	NaN	NaN	NaN	NaN	NaN	0.001	4.273	6	1	1	1	181	20.3	8.94	3.27	1	0	1
HsusC	A0A1U8N438	probable bifunctional TENA-E protein OS=Gossypium hirsutum OX=3635 GN=LOC107943360 PE=4 SV=1	NaN	NaN	NaN	6.7	61.4	97.3	NaN	NaN	87.9	NaN	40.1	NaN	NaN	0.002	4.065	5	1	1	1	230	26.3	5.63	2.63	1	0	1
HsusC	A0A1U8KIH1	cation/H(+) antiporter 28-like OS=Gossypium hirsutum OX=3635 GN=LOC107915803 PE=4 SV=1	NaN	NaN	NaN	2357.2	NaN	10.8	NaN	NaN	NaN	NaN	NaN	NaN	NaN	0.001	3.771	2	1	1	1	792	87.1	7.5	2.69	1	0	1
HsusC	A0A1U8IJB9	dolichyl-phosphate beta-glucosyltransferase OS=Gossypium hirsutum OX=3635 GN=LOC107897303 PE=3 SV=1	NaN	734.5	NaN	363.2	1302.3	NaN	NaN	NaN	NaN	NaN	NaN	NaN	NaN	0.002	3.645	5	1	1	1	335	38	8.57	2.98	1	0	1
HsusC	Q93X72	Leucine-rich repeat resistance protein-like protein OS=Gossypium hirsutum OX=3635 PE=2 SV=1	126.4	NaN	NaN	46.3	NaN	71	23.7	NaN	NaN	NaN	NaN	NaN	NaN	0.002	3.528	4	1	4	1	328	37	8.5	13.23	1	0	1
HsusC	A0A1U8P767	G-type lectin S-receptor-like serine/threonine-protein kinase At1g67520 OS=Gossypium hirsutum OX=3635 GN=LOC107955759 PE=4 SV=1	178.4	NaN	NaN	270.8	NaN	293	82.1	NaN	NaN	NaN	NaN	NaN	NaN	0.002	3.494	3	2	9	1	590	66.9	6.24	20.59	2	0	1
HsusC	A0A1U8KBC0	uncharacterized protein LOC107914053 OS=Gossypium hirsutum OX=3635 GN=LOC107914053 PE=4 SV=1	NaN	192.7	NaN	NaN	287.9	115.3	NaN	NaN	NaN	NaN	NaN	NaN	NaN	0.002	3.493	15	1	2	1	97	10.6	10.29	0	1	0	1
HsusC	A0A1U8L108	RING-type E3 ubiquitin transferase OS=Gossypium hirsutum OX=3635 GN=LOC107922705 PE=4 SV=1	NaN	NaN	NaN	992.9	175.1	160.6	NaN	NaN	NaN	NaN	NaN	NaN	NaN	0.002	3.465	1	1	1	1	858	94.4	8.25	2.94	1	0	1
HsusC	A0A1U8KMF5	uncharacterized protein LOC107918553 isoform X1 OS=Gossypium hirsutum OX=3635 GN=LOC107918553 PE=4 SV=1	NaN	NaN	103.5	60.5	64.2	NaN	NaN	NaN	NaN	NaN	NaN	NaN	NaN	0.002	3.453	9	1	2	1	122	13.7	5.95	6.83	1	0	1
HsusC	A0A1U8LHM7	nuclear pore complex protein NUP1-like isoform X2 OS=Gossypium hirsutum OX=3635 GN=LOC107927562 PE=4 SV=1	NaN	215.9	NaN	812.6	NaN	717.8	653.7	NaN	NaN	NaN	NaN	NaN	NaN	0.004	2.969	1	1	1	1	1344	136.3	8.68	1.92	1	0	1
HsusC	A0A1U8JUL4	protein TRIGALACTOSYLDIACYLGLYCEROL 3, chloroplastic-like OS=Gossypium hirsutum OX=3635 GN=LOC107909083 PE=4 SV=1	NaN	NaN	265.2	354.2	129.3	117.2	NaN	NaN	NaN	NaN	NaN	144.7	NaN	0.008	2.475	4	1	1	1	349	38.1	6.98	1.93	1	0	1
HsusC	A0A1U8NEM5	putative lipase YOR059C isoform X2 OS=Gossypium hirsutum OX=3635 GN=LOC107947339 PE=4 SV=1	NaN	177.4	NaN	1807.2	256.1	NaN	NaN	NaN	NaN	NaN	NaN	NaN	NaN	0.011	2.295	11	1	1	1	292	33.3	5.88	3.73	1	0	1
HsusC	A0A1U8J707	uncharacterized protein LOC107902795 OS=Gossypium hirsutum OX=3635 GN=LOC107902795 PE=4 SV=1	572	NaN	NaN	906.5	539.6	NaN	381.9	NaN	NaN	NaN	NaN	NaN	NaN	0.013	2.194	5	1	1	1	234	25.5	9.38	2.43	1	0	1
HsusC	A0A1U8MM71	ATP synthase subunit e, mitochondrial OS=Gossypium hirsutum OX=3635 GN=LOC107939152 PE=3 SV=1	NaN	74.5	NaN	115.7	71.9	NaN	NaN	NaN	267.5	NaN	59.7	NaN	NaN	0.013	2.174	34	1	2	1	53	5.6	10.64	4.84	1	0	1
HsusC	A0A1U8LAW2	uncharacterized protein LOC107924535 OS=Gossypium hirsutum OX=3635 GN=LOC107924535 PE=4 SV=1	227.2	NaN	NaN	284.1	NaN	241.7	686.4	NaN	NaN	NaN	NaN	NaN	NaN	0.013	2.169	1	1	1	1	631	70.3	6.2	1.79	1	0	1
HsusC	A0A1U8LDW9	titin-like isoform X6 OS=Gossypium hirsutum OX=3635 GN=LOC107926439 PE=4 SV=1	NaN	NaN	5	NaN	10.4	14	8.1	NaN	NaN	NaN	NaN	NaN	NaN	0.015	2.094	0	1	1	1	6047	675.5	4.32	2.94	1	0	1
HsusC	A0A1U8JFY8	Trehalose 6-phosphate phosphatase OS=Gossypium hirsutum OX=3635 GN=LOC107905127 PE=3 SV=1	176.8	NaN	NaN	143	NaN	26.6	271.4	NaN	NaN	NaN	NaN	41.8	NaN	0.018	2.016	3	1	1	1	368	41.1	9.11	2.31	1	0	1
HsusC	A0A1U8KTM1	protein TRIGALACTOSYLDIACYLGLYCEROL 5, chloroplastic OS=Gossypium hirsutum OX=3635 GN=LOC107920557 PE=4 SV=1	NaN	NaN	NaN	111	186.1	107.1	82.6	NaN	NaN	NaN	NaN	NaN	NaN	0.02	1.945	9	1	1	1	126	13.4	9.72	2.88	1	0	1
HsusC	A0A1U8IV79	agamous-like MADS-box protein AGL15 OS=Gossypium hirsutum OX=3635 GN=LOC107900781 PE=4 SV=1	NaN	NaN	22.7	86.5	241.5	381	NaN	NaN	NaN	NaN	607.3	NaN	NaN	0.021	1.91	7	1	3	1	251	28.8	8.47	11.57	1	0	1
HsusC	A0A1U8HIF3	cationic amino acid transporter 6, chloroplastic-like OS=Gossypium hirsutum OX=3635 GN=LOC107886414 PE=4 SV=1	NaN	NaN	NaN	1346.2	1053.8	NaN	NaN	NaN	NaN	NaN	NaN	NaN	NaN	0.021	1.901	3	1	3	1	572	62.7	8.35	7.75	1	0	1
HsusC	A0A1U8ME69	basic 7S globulin-like OS=Gossypium hirsutum OX=3635 GN=LOC107936886 PE=3 SV=1	NaN	NaN	NaN	82.8	373.7	NaN	640	NaN	NaN	NaN	NaN	NaN	NaN	0.022	1.885	3	1	1	1	436	46.3	6.92	0	1	0	1
HsusC	A0A1U8L1U9	uncharacterized protein LOC107922954 OS=Gossypium hirsutum OX=3635 GN=LOC107922954 PE=4 SV=1	NaN	956.3	NaN	289.7	1032.4	NaN	NaN	121.7	NaN	NaN	NaN	NaN	NaN	0.024	1.829	6	1	1	1	279	30.7	5.67	3.53	1	0	1
HsusC	A0A1U8PV33	Terpene cyclase/mutase family member OS=Gossypium hirsutum OX=3635 GN=LOC107962932 PE=3 SV=1	NaN	NaN	NaN	182.4	7	12.9	NaN	68.2	NaN	NaN	NaN	NaN	NaN	0.024	1.82	2	1	2	1	755	86.6	6.32	4.13	1	0	1
HsusC	A0A1U8NNG5	metal tolerance protein B-like OS=Gossypium hirsutum OX=3635 GN=LOC107950239 PE=4 SV=1	NaN	1342.5	NaN	909.3	14.1	NaN	NaN	NaN	NaN	NaN	NaN	NaN	NaN	0.025	1.804	2	1	1	1	404	45.4	6.57	2.06	1	0	1
HsusC	A0A1U8JP34	sister chromatid cohesion 1 protein 4-like OS=Gossypium hirsutum OX=3635 GN=LOC107909116 PE=3 SV=1	189	NaN	NaN	NaN	234.1	83.3	NaN	NaN	NaN	NaN	NaN	NaN	NaN	0.036	1.668	1	1	1	1	1112	121.9	4.49	4.17	1	0	1
HsusC	A0A1U8HNQ6	Exocyst subunit Exo70 family protein OS=Gossypium hirsutum OX=3635 GN=LOC107886241 PE=3 SV=1	NaN	NaN	NaN	237.2	325.7	NaN	NaN	NaN	NaN	106	NaN	NaN	NaN	0.042	1.605	2	1	1	1	652	73.7	5.03	2.56	1	0	1
HsusC	A0A1U8PB18	serine/threonine-protein kinase-like protein CCR2 isoform X1 OS=Gossypium hirsutum OX=3635 GN=LOC107957388 PE=4 SV=1	109.3	NaN	NaN	104.4	NaN	360.6	97.5	NaN	NaN	NaN	NaN	NaN	NaN	0.044	1.578	3	1	1	1	774	83.7	5.27	3.34	1	0	1
HsusC	A0A1U8JHB8	BRISC and BRCA1-A complex member 1 OS=Gossypium hirsutum OX=3635 GN=LOC107906991 PE=3 SV=1	NaN	NaN	NaN	69.9	29.7	59.4	NaN	79.1	NaN	NaN	42.4	NaN	NaN	0.052	1.523	5	1	1	1	272	30.2	7.27	2.26	1	0	1
HsusC	A0A1U8P2L6	AT-hook motif nuclear-localized protein 17-like OS=Gossypium hirsutum OX=3635 GN=LOC107954328 PE=4 SV=1	272.3	NaN	NaN	143.2	134.7	NaN	201.4	NaN	NaN	NaN	NaN	NaN	NaN	0.054	1.513	3	1	3	1	297	30.3	9.06	8.49	1	0	1
HsusC	A0A1U8NSX6	RING-type E3 ubiquitin transferase OS=Gossypium hirsutum OX=3635 GN=LOC107951529 PE=4 SV=1	NaN	273.2	NaN	411.2	NaN	36.6	NaN	680	NaN	NaN	398.8	NaN	NaN	0.055	1.494	2	1	1	1	406	44.7	8.38	1.92	1	0	1
HsusC	A0A1U8LFA1	Endoplasmic reticulum transmembrane protein OS=Gossypium hirsutum OX=3635 GN=LOC107925837 PE=3 SV=1	170.9	NaN	NaN	57.6	NaN	180.8	NaN	NaN	NaN	NaN	231.8	NaN	NaN	0.056	1.474	6	1	1	1	218	24.6	9.22	2.34	1	0	1
HtolSt	A0A1U8PK12	oxoglutarate dehydrogenase (succinyl-transferring) OS=Gossypium hirsutum OX=3635 GN=LOC107959878 PE=3 SV=1	NaN	221.1	NaN	NaN	NaN	NaN	1514.5	179.3	129.3	164.4	NaN	NaN	NaN	0	428.423	50	44	899	1	1024	115.9	6.92	3467.95	44	0	1
HtolSt	A0A1U8IAV5	Plasma membrane ATPase OS=Gossypium hirsutum OX=3635 GN=LOC107892346 PE=3 SV=1	NaN	NaN	NaN	NaN	NaN	91.6	265.2	NaN	14.9	NaN	46.6	NaN	NaN	0	258.739	35	34	744	1	956	105.2	6.68	3466.09	34	0	1	Acetyl [N-Term]
HtolSt	A0A1U8JRR8	Glyceraldehyde-3-phosphate dehydrogenase OS=Gossypium hirsutum OX=3635 GN=LOC107909816 PE=3 SV=1	NaN	NaN	NaN	NaN	NaN	NaN	NaN	1059.6	1105.1	NaN	NaN	NaN	NaN	0	203.764	80	39	1007	4	342	37.2	8.41	3663.29	39	0	1
HtolSt	A0A1U8NQI8	polygalacturonase-like isoform X1 OS=Gossypium hirsutum OX=3635 GN=LOC107950809 PE=3 SV=1	NaN	20.3	NaN	NaN	217.5	NaN	NaN	20.7	13.6	NaN	17.4	NaN	NaN	0	172.611	57	20	730	3	270	29	7.14	2990	20	0	1
HtolSt	A0A1U8KJY1	Thiamine thiazole synthase, chloroplastic OS=Gossypium hirsutum OX=3635 GN=LOC107917921 PE=3 SV=1	NaN	NaN	NaN	NaN	NaN	726.9	219.3	291.5	NaN	NaN	435.2	NaN	NaN	0	158.147	55	14	412	1	357	38.1	6.23	1441.87	14	0	1
HtolSt	A0A1U8M3V8	ATP synthase subunit delta, chloroplastic-like OS=Gossypium hirsutum OX=3635 GN=LOC107932688 PE=3 SV=1	NaN	44.8	NaN	NaN	NaN	NaN	NaN	49.8	2270.6	34.8	NaN	NaN	NaN	0	131.456	48	16	219	3	240	26	6.96	799.41	16	0	1
HtolSt	A0A1U8JAF9	proteasome subunit beta type-3-A isoform X3 OS=Gossypium hirsutum OX=3635 GN=LOC107905226 PE=4 SV=1	123.3	NaN	NaN	NaN	16.4	NaN	63.7	NaN	128.6	89.8	NaN	NaN	NaN	0	98.903	58	8	76	1	191	21.5	5.47	345.97	8	0	1
HtolSt	A0A1U8PIW3	omega-amidase, chloroplastic-like OS=Gossypium hirsutum OX=3635 GN=LOC107958851 PE=4 SV=1	116.5	NaN	NaN	NaN	NaN	NaN	NaN	107.8	142.1	61.6	NaN	NaN	NaN	0	85.488	32	11	176	1	374	41.2	7.97	604.24	11	0	1
HtolSt	A0A1U8JR41	probable alpha,alpha-trehalose-phosphate synthase [UDP-forming] 7 OS=Gossypium hirsutum OX=3635 GN=LOC107909640 PE=3 SV=1	NaN	46.1	NaN	NaN	NaN	NaN	258.5	15.5	NaN	NaN	NaN	NaN	NaN	0	78.74	20	13	92	1	857	96.6	6.24	318.85	13	0	1
HtolSt	A0A1U8HYG2	probable pyridoxal 5'-phosphate synthase subunit PDX1 OS=Gossypium hirsutum OX=3635 GN=LOC107890961 PE=3 SV=1	NaN	NaN	99.5	NaN	NaN	80.1	91.6	NaN	105.5	114.4	NaN	NaN	NaN	0	76.861	45	12	216	1	309	33	6.87	695.14	12	0	1
HtolSt	A0A1U8K172	Purple acid phosphatase OS=Gossypium hirsutum OX=3635 GN=LOC107912560 PE=3 SV=1	NaN	NaN	NaN	NaN	NaN	30.7	NaN	597.6	741.3	NaN	550.3	NaN	NaN	0	68.856	28	10	93	1	544	61.7	5.52	323.03	10	0	1
HtolSt	A0A1U8L461	REF/SRPP-like protein At1g67360 OS=Gossypium hirsutum OX=3635 GN=LOC107922575 PE=3 SV=1	NaN	NaN	NaN	NaN	NaN	NaN	NaN	218.2	216.1	179.6	NaN	NaN	NaN	0	59.676	46	10	46	1	262	28.4	9.19	146.39	10	0	1
HtolSt	A0A1U8MKZ0	ATP phosphoribosyltransferase OS=Gossypium hirsutum OX=3635 GN=LOC107938752 PE=4 SV=1	NaN	NaN	NaN	NaN	NaN	NaN	NaN	575.7	955.5	NaN	NaN	NaN	NaN	0	52.325	35	9	49	2	391	42.9	7.97	155.43	9	0	1
HtolSt	A0A1U8PCT9	tetrapyrrole-binding protein, chloroplastic-like OS=Gossypium hirsutum OX=3635 GN=LOC107957175 PE=4 SV=1	376	NaN	NaN	NaN	NaN	434.3	825.4	320.5	146.9	296.9	NaN	NaN	NaN	0	44.165	27	5	36	1	253	28.9	6.74	118.87	5	0	1
HtolSt	A0A1U8M077	polygalacturonase-like OS=Gossypium hirsutum OX=3635 GN=LOC107932656 PE=3 SV=1	NaN	NaN	NaN	NaN	NaN	483.5	292.8	194.6	NaN	NaN	NaN	NaN	NaN	0	39.524	11	8	27	5	343	38	8.79	86.17	8	0	1
HtolSt	A0A1U8J7Z2	outer envelope pore protein 37, chloroplastic-like OS=Gossypium hirsutum OX=3635 GN=LOC107904557 PE=4 SV=1	NaN	NaN	NaN	56	NaN	NaN	189.2	207.3	NaN	NaN	NaN	186.4	NaN	0	35.471	25	4	28	1	277	31	8.05	96.02	4	0	1
HtolSt	A0A1U8HSX7	Arogenate dehydratase OS=Gossypium hirsutum OX=3635 GN=LOC107889242 PE=4 SV=1	NaN	NaN	NaN	NaN	NaN	NaN	NaN	116.3	98.8	NaN	NaN	NaN	NaN	0	28.951	21	7	50	1	392	43.2	7.01	133.51	7	0	1
HtolSt	A0A1U8J9L3	Acyl-[acyl-carrier-protein] desaturase OS=Gossypium hirsutum OX=3635 GN=LOC107903707 PE=3 SV=1	172.8	NaN	NaN	387.7	NaN	NaN	323.2	169.3	NaN	NaN	NaN	643.3	NaN	0	26.931	17	4	22	1	332	38.4	5.44	79.23	4	0	1
HtolSt	A0A1U8PS36	Conserved oligomeric Golgi complex subunit 1 OS=Gossypium hirsutum OX=3635 GN=LOC107962197 PE=3 SV=1	NaN	21.4	NaN	NaN	NaN	398.9	168.3	NaN	11.8	NaN	NaN	NaN	NaN	0	23.609	8	7	39	3	1064	118.6	5.82	72.86	7	0	1
HtolSt	A0A1U8NCV0	calvin cycle protein CP12-1, chloroplastic-like OS=Gossypium hirsutum OX=3635 GN=LOC107945995 PE=4 SV=1	NaN	NaN	NaN	NaN	379.7	NaN	940.1	947.1	NaN	NaN	NaN	133.1	NaN	0	22.733	20	4	7	2	161	17.8	6.02	25.53	4	0	1
HtolSt	A0A1U8IQY7	caffeoylshikimate esterase-like isoform X1 OS=Gossypium hirsutum OX=3635 GN=LOC107897770 PE=4 SV=1	NaN	74.3	NaN	NaN	NaN	NaN	23.5	36.4	34.4	NaN	NaN	NaN	NaN	0	20.837	19	5	14	4	319	36.3	6.62	40.66	5	0	1
HtolSt	A0A1U8JMM6	glycine-rich RNA-binding protein GRP2A-like OS=Gossypium hirsutum OX=3635 GN=LOC107908782 PE=4 SV=1	120.1	NaN	NaN	NaN	NaN	425.1	NaN	129.9	130	NaN	NaN	NaN	NaN	0	17.418	26	4	153	1	149	15.2	6.76	388.36	4	0	1
HtolSt	A0A1U8K322	pheophorbide a oxygenase, chloroplastic-like OS=Gossypium hirsutum OX=3635 GN=LOC107912983 PE=4 SV=1	NaN	NaN	NaN	NaN	NaN	NaN	307.7	235.4	NaN	NaN	NaN	NaN	NaN	0	14.406	7	3	8	1	538	60.8	7.83	21.22	3	0	1
HtolSt	A0A1U8NXQ5	Aldehyde dehydrogenase OS=Gossypium hirsutum OX=3635 GN=LOC107952035 PE=3 SV=1	NaN	NaN	NaN	86.4	NaN	NaN	44.7	54	42.7	104.9	NaN	NaN	NaN	0	14.134	6	4	18	1	490	53.9	8.31	36.64	4	0	1
HtolSt	A0A1U8PBC0	glucan endo-1,3-beta-glucosidase 4-like OS=Gossypium hirsutum OX=3635 GN=LOC107956461 PE=4 SV=1	208.2	NaN	NaN	NaN	NaN	NaN	154.7	122.1	NaN	NaN	NaN	NaN	NaN	0	13.405	36	2	2	2	118	13.3	4.96	8.78	2	0	1
HtolSt	A0A1U8LVZ4	ras-related protein RABA5a-like OS=Gossypium hirsutum OX=3635 GN=LOC107930441 PE=4 SV=1	NaN	NaN	NaN	NaN	NaN	NaN	NaN	122.3	171.3	356.9	NaN	NaN	NaN	0	11.789	19	3	48	2	224	24.7	5.14	150.7	3	0	1
HtolSt	A0A1U8LK20	Carboxypeptidase OS=Gossypium hirsutum OX=3635 GN=LOC107928248 PE=3 SV=1	NaN	NaN	NaN	NaN	NaN	320.1	NaN	181.1	17.6	NaN	119.9	NaN	NaN	0	10.792	6	2	6	2	492	55	6.37	22.69	2	0	1
HtolSt	A0A1U8JXK4	uncharacterized protein LOC107911651 isoform X1 OS=Gossypium hirsutum OX=3635 GN=LOC107911651 PE=4 SV=1	184.9	NaN	NaN	NaN	NaN	NaN	98.5	NaN	327.6	150.9	NaN	NaN	NaN	0	10.383	8	3	8	1	345	40.5	6.06	19.28	3	0	1
HtolSt	A0A1U8KXT6	Phosphatidylinositol 4-phosphate 5-kinase OS=Gossypium hirsutum OX=3635 GN=LOC107921897 PE=4 SV=1	147.2	NaN	NaN	NaN	NaN	NaN	155.3	172.1	NaN	NaN	NaN	NaN	NaN	0	10.198	5	4	46	2	770	88.5	8.21	88.97	4	0	1
HtolSt	A0A1U8K159	BEACH domain-containing protein C2-like OS=Gossypium hirsutum OX=3635 GN=LOC107910886 PE=4 SV=1	NaN	NaN	NaN	NaN	NaN	NaN	78.8	NaN	75.5	NaN	NaN	47.1	NaN	0	10.12	2	4	27	3	3348	365.5	5.78	59.41	4	0	1
HtolSt	A0A1U8JNJ0	spermine synthase-like isoform X2 OS=Gossypium hirsutum OX=3635 GN=LOC107908990 PE=3 SV=1	NaN	NaN	NaN	NaN	NaN	NaN	NaN	115.8	86.6	82.3	NaN	NaN	NaN	0	8.777	8	2	16	1	334	36.7	5.77	53.26	2	0	1
HtolSt	A0A1U8PKW3	zinc finger CCCH domain-containing protein ZFN-like isoform X1 OS=Gossypium hirsutum OX=3635 GN=LOC107959415 PE=4 SV=1	NaN	NaN	166.6	195.2	NaN	NaN	81.1	73.2	37.1	NaN	NaN	80.1	NaN	0	8.442	5	2	10	1	444	48.4	8.53	25.41	2	0	1
HtolSt	A0A1U8I9H4	Inositol hexakisphosphate and diphosphoinositol-pentakisphosphate kinase OS=Gossypium hirsutum OX=3635 GN=LOC107892349 PE=3 SV=1	NaN	412.3	NaN	NaN	NaN	NaN	435.5	NaN	427.4	NaN	170.3	NaN	NaN	0	8.428	2	2	2	2	1062	120.2	6.96	5.27	2	0	1
HtolSt	A0A1U8NBX6	calcium-binding mitochondrial carrier protein SCaMC-1-like OS=Gossypium hirsutum OX=3635 GN=LOC107946627 PE=3 SV=1	NaN	NaN	90.9	NaN	NaN	NaN	72.3	84.1	NaN	NaN	NaN	67	NaN	0	8.35	7	3	11	3	505	55.8	6.74	24.4	3	0	1
HtolSt	A0A1U8NXG3	non-specific lipid-transfer protein A-like OS=Gossypium hirsutum OX=3635 GN=LOC107952950 PE=3 SV=1	NaN	145.4	NaN	NaN	NaN	94.2	176.9	NaN	74.2	NaN	176.1	NaN	NaN	0	7.953	13	1	3	1	126	13.3	4.72	9.73	1	0	1
HtolSt	A0A1U8KIH7	Mitogen-activated protein kinase kinase kinase RAF30_2 OS=Gossypium hirsutum OX=3635 GN=LOC107916097 PE=2 SV=1	NaN	NaN	NaN	NaN	123.5	NaN	881.3	11.6	NaN	13.3	NaN	NaN	NaN	0	7.522	10	3	10	2	391	43.4	8.47	14.94	3	0	1
HtolSt	A0A1U8MW66	O-fucosyltransferase family protein OS=Gossypium hirsutum OX=3635 GN=LOC107941938 PE=3 SV=1	NaN	NaN	43.4	60.7	NaN	NaN	44.9	28.8	48.8	NaN	NaN	42.2	NaN	0	7.455	4	2	5	1	606	69.3	6.55	14.2	2	1	1
HtolSt	A0A1U8LLA5	Dymeclin OS=Gossypium hirsutum OX=3635 GN=LOC107928555 PE=3 SV=1	33	NaN	NaN	NaN	NaN	NaN	29.3	24.7	NaN	NaN	NaN	51.2	NaN	0	7.238	3	2	15	2	725	82.4	5.62	37.28	2	0	1
HtolSt	A0A1U8LYU6	O-acyltransferase OS=Gossypium hirsutum OX=3635 GN=LOC107932255 PE=3 SV=1	NaN	NaN	NaN	NaN	NaN	NaN	NaN	375.8	311.7	NaN	NaN	NaN	NaN	0	6.693	5	2	3	2	502	57.8	8.92	7.53	2	0	1
HtolSt	A0A1U8P7R2	NO-associated protein 1, chloroplastic/mitochondrial-like isoform X1 OS=Gossypium hirsutum OX=3635 GN=LOC107955121 PE=4 SV=1	137.6	NaN	NaN	NaN	NaN	226.3	335.2	177.5	NaN	42.8	NaN	NaN	NaN	0	6.595	5	2	3	2	569	62.3	9.25	4.17	2	0	1
HtolSt	A0A1U8MYU1	TBC1 domain family member 15-like OS=Gossypium hirsutum OX=3635 GN=LOC107942755 PE=4 SV=1	NaN	NaN	NaN	NaN	NaN	NaN	50.1	76.1	NaN	NaN	NaN	NaN	NaN	0	6.586	5	2	11	2	434	49.9	6.09	23.16	2	0	1
HtolSt	A0A1U8JMR3	chromatin remodeling protein SHL-like OS=Gossypium hirsutum OX=3635 GN=LOC107908809 PE=4 SV=1	159.2	NaN	NaN	NaN	NaN	NaN	268	143.9	178.8	NaN	NaN	162.9	NaN	0	6.367	6	1	1	1	216	24.8	8.18	3	1	0	1
HtolSt	A0A1U8I239	receptor-like cytosolic serine/threonine-protein kinase RBK2 isoform X1 OS=Gossypium hirsutum OX=3635 GN=LOC107891877 PE=4 SV=1	NaN	268.2	NaN	NaN	NaN	100.6	864.5	131.2	NaN	NaN	NaN	164.2	NaN	0	5.956	5	2	6	1	512	56.6	6.43	14.27	2	0	1
HtolSt	A0A1U8PUY8	ER membrane protein complex subunit 7 homolog isoform X2 OS=Gossypium hirsutum OX=3635 GN=LOC107962905 PE=4 SV=1	NaN	NaN	NaN	NaN	NaN	NaN	NaN	67.8	57.7	34	NaN	NaN	NaN	0	5.949	10	2	13	1	200	21.8	9.26	26.37	2	0	1
HtolSt	A0A1U8I2T7	uncharacterized protein LOC107892077 isoform X4 OS=Gossypium hirsutum OX=3635 GN=LOC107892077 PE=4 SV=1	NaN	NaN	NaN	NaN	NaN	246.2	177.8	173.1	NaN	NaN	NaN	NaN	NaN	0	5.713	3	2	8	1	832	91.4	4.79	14.39	2	0	1
HtolSt	A0A1U8I814	ran-binding protein 1 homolog b-like OS=Gossypium hirsutum OX=3635 GN=LOC107891560 PE=4 SV=1	NaN	322.2	NaN	NaN	NaN	NaN	NaN	389	365.9	339.6	NaN	NaN	NaN	0	5.425	7	1	1	1	226	24.9	4.93	2.85	1	0	1
HtolSt	A0A1U8HWJ8	GDSL esterase/lipase At3g48460-like OS=Gossypium hirsutum OX=3635 GN=LOC107888074 PE=3 SV=1	73.7	NaN	NaN	98	NaN	NaN	134.4	88.5	NaN	NaN	390.8	NaN	NaN	0	5.176	3	1	5	1	492	53	8.32	16.06	1	0	1
HtolSt	A0A1U8N7E4	RNA cytidine acetyltransferase OS=Gossypium hirsutum OX=3635 GN=LOC107945510 PE=3 SV=1	NaN	NaN	NaN	NaN	NaN	NaN	105.6	30.4	NaN	NaN	NaN	NaN	NaN	0	5.164	1	1	1	1	1030	116.1	7.2	3.33	1	0	1
HtolSt	A0A1U8MB22	leucoanthocyanidin reductase-like OS=Gossypium hirsutum OX=3635 GN=LOC107934794 PE=4 SV=1	NaN	NaN	NaN	NaN	NaN	NaN	NaN	701.8	699.9	NaN	580	NaN	NaN	0	5.108	3	1	1	1	351	39	6.02	3.44	1	0	1
HtolSt	A0A1U8J3F9	RPM1-interacting protein 4-like OS=Gossypium hirsutum OX=3635 GN=LOC107903385 PE=4 SV=1	NaN	NaN	NaN	NaN	NaN	NaN	30.5	NaN	983.9	678.9	NaN	NaN	NaN	0	5.052	27	1	4	1	78	8.3	7.97	12.85	1	0	1
HtolSt	A0A1U8JTW3	uncharacterized protein LOC107909252 OS=Gossypium hirsutum OX=3635 GN=LOC107909252 PE=4 SV=1	NaN	NaN	67.7	NaN	32.1	NaN	NaN	239.9	247.6	NaN	189	NaN	NaN	0	4.994	14	1	12	1	98	10.5	9.92	26.65	1	0	1
HtolSt	A0A1U8J547	ATP-dependent Clp protease adapter protein CLPS1, chloroplastic-like OS=Gossypium hirsutum OX=3635 GN=LOC107903784 PE=4 SV=1	NaN	391.2	NaN	NaN	NaN	NaN	NaN	228.1	331	875	NaN	NaN	NaN	0	4.985	9	1	1	1	166	17.6	9.41	2.41	1	0	1
HtolSt	A0A1U8LUA0	lysophospholipid acyltransferase 1-like isoform X1 OS=Gossypium hirsutum OX=3635 GN=LOC107930863 PE=4 SV=1	205.3	NaN	NaN	NaN	NaN	NaN	156.5	109.3	99.7	82.2	NaN	NaN	NaN	0	4.951	3	1	3	1	319	36.3	9.23	8.05	1	0	1
HtolSt	A0A1U8P1X3	transcription initiation factor IIA large subunit-like OS=Gossypium hirsutum OX=3635 GN=LOC107954225 PE=3 SV=1	112.4	NaN	NaN	447.7	NaN	NaN	NaN	128.8	228.1	177.3	NaN	NaN	NaN	0.001	4.759	5	1	2	1	391	42.7	4.46	5.59	1	0	1
HtolSt	A0A1U8NUJ4	DNA-(apurinic or apyrimidinic site) endonuclease OS=Gossypium hirsutum OX=3635 GN=LOC107951865 PE=3 SV=1	NaN	NaN	147.8	NaN	NaN	414.7	104.5	461.6	NaN	NaN	NaN	NaN	NaN	0.001	4.682	3	1	1	1	444	49.9	9.06	2.73	1	0	1
HtolSt	A0A1U8HIB6	uncharacterized protein LOC107886399 OS=Gossypium hirsutum OX=3635 GN=LOC107886399 PE=4 SV=1	NaN	NaN	NaN	NaN	NaN	NaN	914.3	407.2	NaN	NaN	NaN	NaN	NaN	0.001	4.444	0	1	2	1	4347	486.1	5.91	4.7	1	0	1
HtolSt	A0A1U8IHF0	uncharacterized protein LOC107896764 OS=Gossypium hirsutum OX=3635 GN=LOC107896764 PE=4 SV=1	NaN	NaN	NaN	NaN	NaN	NaN	NaN	197.9	446.6	NaN	NaN	132.9	NaN	0.001	4.416	4	1	1	1	313	33.7	6.54	2.79	1	0	1
HtolSt	A0A1U8K136	uncharacterized protein LOC107910861 OS=Gossypium hirsutum OX=3635 GN=LOC107910861 PE=4 SV=1	NaN	NaN	NaN	NaN	NaN	NaN	NaN	269.6	284.5	NaN	NaN	NaN	NaN	0.001	4.357	4	1	1	1	328	35.7	7.59	2.45	1	0	1
HtolSt	A0A1U8ILH9	Flap endonuclease 1 OS=Gossypium hirsutum OX=3635 GN=LOC107896560 PE=3 SV=1	NaN	56.6	NaN	NaN	NaN	NaN	617.1	NaN	246.6	208.3	NaN	NaN	NaN	0.001	4.149	3	1	1	1	383	43.1	8.41	2.72	1	0	1
HtolSt	A0A1U8M9F6	calcium permeable stress-gated cation channel 1-like OS=Gossypium hirsutum OX=3635 GN=LOC107935389 PE=3 SV=1	NaN	NaN	NaN	NaN	NaN	345.4	208.5	11.2	NaN	NaN	NaN	NaN	NaN	0.001	4.101	1	1	3	1	772	87.7	8.92	11.79	1	0	1
HtolSt	A0A1U8MIN7	protein SPA, chloroplastic-like OS=Gossypium hirsutum OX=3635 GN=LOC107938109 PE=4 SV=1	632.8	NaN	NaN	NaN	NaN	NaN	802.3	380.6	117.7	NaN	NaN	NaN	NaN	0.002	3.72	10	1	5	1	156	16.8	7.47	8.41	1	0	1
HtolSt	A0A1U8KTA7	GPI-anchored protein LORELEI-like OS=Gossypium hirsutum OX=3635 GN=LOC107920468 PE=4 SV=1	81.4	NaN	NaN	NaN	NaN	NaN	59.5	NaN	286.5	NaN	NaN	NaN	NaN	0.002	3.593	7	1	6	1	165	18	6.01	18.07	1	0	1
HtolSt	A0A1U8M9R3	uncharacterized protein LOC107934382 OS=Gossypium hirsutum OX=3635 GN=LOC107934382 PE=4 SV=1	NaN	NaN	NaN	NaN	NaN	1434.1	239.6	413.3	NaN	NaN	NaN	313	NaN	0.002	3.517	5	1	1	1	305	34.5	8.6	2.52	1	0	1
HtolSt	A0A1U8J9Z8	F-box protein At1g78280-like OS=Gossypium hirsutum OX=3635 GN=LOC107905095 PE=3 SV=1	440	NaN	NaN	411	NaN	NaN	NaN	337.6	270.1	NaN	NaN	425.6	NaN	0.002	3.391	1	1	1	1	961	110.1	5.39	3.86	1	0	1	Acetyl [N-Term]
HtolSt	A0A1U8MFV0	uncharacterized protein LOC107937305 OS=Gossypium hirsutum OX=3635 GN=LOC107937305 PE=4 SV=1	60.7	NaN	NaN	332.9	NaN	NaN	NaN	111.8	116.3	112.7	NaN	NaN	NaN	0.004	3.109	6	1	8	1	159	18.5	7.14	22.27	1	0	1
HtolSt	A0A1U8PD23	uncharacterized protein At4g37920, chloroplastic-like OS=Gossypium hirsutum OX=3635 GN=LOC107957924 PE=4 SV=1	NaN	NaN	NaN	262.8	NaN	NaN	565.6	362	NaN	NaN	NaN	NaN	NaN	0.004	3.076	4	1	1	1	445	49.9	5.47	3.32	1	0	1
HtolSt	A0A1U8LYF2	AP-3 complex subunit delta OS=Gossypium hirsutum OX=3635 GN=LOC107931021 PE=3 SV=1	NaN	NaN	NaN	NaN	NaN	NaN	89.9	56	NaN	NaN	NaN	NaN	NaN	0.004	2.914	1	1	4	1	925	103.3	6.64	9.31	1	0	1
HtolSt	A0A1U8JXD2	DEAD-box ATP-dependent RNA helicase 31-like OS=Gossypium hirsutum OX=3635 GN=LOC107909798 PE=3 SV=1	NaN	NaN	NaN	NaN	NaN	NaN	NaN	1186.7	1213.3	NaN	NaN	NaN	NaN	0.004	2.875	1	1	1	1	792	89.2	9.36	2.42	1	0	1
HtolSt	A0A1U8PX47	uncharacterized protein LOC107962897 isoform X3 OS=Gossypium hirsutum OX=3635 GN=LOC107962897 PE=4 SV=1	NaN	30.6	NaN	NaN	NaN	66.2	77.9	79.7	NaN	NaN	NaN	NaN	NaN	0.006	2.717	11	1	1	1	132	13.7	8.13	2.32	1	0	1
HtolSt	A0A1U8LRU6	uncharacterized protein LOC107929104 OS=Gossypium hirsutum OX=3635 GN=LOC107929104 PE=4 SV=1	NaN	NaN	NaN	NaN	NaN	NaN	602.4	134.4	266.1	246.4	NaN	NaN	NaN	0.006	2.655	1	1	1	1	1285	141.7	8.16	1.68	1	0	1
HtolSt	A0A1U8LNU1	Protein transport protein sec16 OS=Gossypium hirsutum OX=3635 GN=LOC107929372 PE=3 SV=1	NaN	249.8	NaN	NaN	NaN	NaN	NaN	161.2	42.1	NaN	NaN	NaN	NaN	0.008	2.502	1	1	2	1	1372	148.7	5.03	1.68	1	0	1
HtolSt	A0A1U8L1S4	ascorbate transporter, chloroplastic-like OS=Gossypium hirsutum OX=3635 GN=LOC107922873 PE=3 SV=1	NaN	19.6	NaN	NaN	NaN	NaN	12.2	6	NaN	NaN	NaN	NaN	NaN	0.008	2.495	2	1	1	1	563	62	8.69	2.1	1	0	1
HtolSt	A0A1U8KEF1	protein high chlorophyll fluorescent 107-like OS=Gossypium hirsutum OX=3635 GN=LOC107916206 PE=4 SV=1	NaN	611	NaN	NaN	NaN	NaN	NaN	782.2	483.2	523.6	NaN	NaN	NaN	0.008	2.442	1	1	1	1	649	73.2	8.5	1.81	1	0	1
HtolSt	A0A1U8JGT1	uncharacterized protein At2g39795, mitochondrial-like isoform X2 OS=Gossypium hirsutum OX=3635 GN=LOC107906848 PE=4 SV=1	114.1	NaN	NaN	NaN	NaN	9.2	NaN	79.3	166.6	NaN	NaN	82.9	NaN	0.009	2.411	6	1	2	1	190	21.8	9.13	5.42	1	0	1
HtolSt	A0A1U8P0Y1	beta-1,6-galactosyltransferase GALT29A-like OS=Gossypium hirsutum OX=3635 GN=LOC107953273 PE=3 SV=1	117.1	NaN	NaN	NaN	NaN	148.7	79.3	99.9	78	NaN	NaN	82.1	NaN	0.013	2.179	4	1	4	1	426	48.2	9.45	14.71	1	0	1
HtolSt	A0A1U8PFD0	60S ribosomal export protein NMD3 OS=Gossypium hirsutum OX=3635 GN=LOC107958610 PE=3 SV=1	NaN	NaN	331.7	NaN	NaN	NaN	NaN	201.7	295.9	NaN	NaN	251.1	NaN	0.013	2.136	2	1	2	1	506	58.3	6.25	4.75	1	0	1
HtolSt	A0A1U8NB79	Glycosyltransferase OS=Gossypium hirsutum OX=3635 GN=LOC107946445 PE=3 SV=1	NaN	62.1	NaN	NaN	NaN	44.8	54.1	28.8	NaN	NaN	NaN	NaN	NaN	0.019	1.975	2	1	1	1	478	53	6.39	2.16	1	0	1
HtolSt	A0A1U8P4C3	uncharacterized protein LOC107954780 OS=Gossypium hirsutum OX=3635 GN=LOC107954780 PE=3 SV=1	554.9	NaN	NaN	NaN	NaN	NaN	239.9	NaN	30	NaN	NaN	NaN	NaN	0.019	1.967	2	1	2	1	420	45.9	7.9	5.46	1	0	1
HtolSt	A0A1U8L7A4	uncharacterized protein LOC107924512 OS=Gossypium hirsutum OX=3635 GN=LOC107924512 PE=3 SV=1	652.7	NaN	NaN	468.4	NaN	NaN	302.1	284.5	NaN	NaN	NaN	NaN	NaN	0.019	1.962	3	1	1	1	347	38.2	7.18	2.9	1	0	1
HtolSt	A0A1U8IF23	choline/ethanolaminephosphotransferase 1-like isoform X2 OS=Gossypium hirsutum OX=3635 GN=LOC107893848 PE=3 SV=1	NaN	NaN	NaN	NaN	NaN	NaN	NaN	103.6	109.7	NaN	NaN	NaN	NaN	0.019	1.949	2	1	6	1	368	40.9	7.3	13.24	1	0	1
HtolSt	A0A1U8IB94	uncharacterized protein LOC107894760 OS=Gossypium hirsutum OX=3635 GN=LOC107894760 PE=4 SV=1	18.9	NaN	NaN	NaN	NaN	NaN	NaN	19.1	17	NaN	NaN	63	NaN	0.02	1.944	3	1	2	1	273	29.9	5.12	4.3	1	0	1
HtolSt	A0A1U8LNM9	uncharacterized protein LOC107928373 isoform X4 OS=Gossypium hirsutum OX=3635 GN=LOC107928373 PE=4 SV=1	NaN	NaN	NaN	NaN	NaN	53.5	379.7	745.6	895.1	NaN	326	NaN	NaN	0.024	1.836	5	1	1	1	226	25.6	7.34	2.58	1	0	1
HtolSt	A0A1U8L337	Mediator of RNA polymerase II transcription subunit 25 OS=Gossypium hirsutum OX=3635 GN=LOC107922293 PE=3 SV=1	NaN	NaN	NaN	NaN	NaN	NaN	NaN	135.9	90.7	106.3	NaN	NaN	NaN	0.031	1.743	1	1	3	1	799	85.3	8.35	5.65	1	0	1
HtolSt	A0A1U8HMA3	uncharacterized protein LOC107887439 OS=Gossypium hirsutum OX=3635 GN=LOC107887439 PE=4 SV=1	NaN	326.5	NaN	NaN	NaN	250.7	NaN	537.8	599.8	242.3	NaN	NaN	NaN	0.033	1.699	1	1	2	1	840	92.4	5.1	0	1	0	1
HtolSt	A0A1U8N1M0	uncharacterized protein slr1919 isoform X1 OS=Gossypium hirsutum OX=3635 GN=LOC107943714 PE=4 SV=1	426	NaN	NaN	NaN	NaN	NaN	823	515	NaN	NaN	NaN	NaN	NaN	0.036	1.676	1	1	1	1	847	95.3	9.76	2.57	1	0	1
HtolSt	A0A1U8M1Y3	WD repeat-containing protein 11-like OS=Gossypium hirsutum OX=3635 GN=LOC107933162 PE=4 SV=1	NaN	NaN	60.3	NaN	NaN	NaN	NaN	62.1	54.5	NaN	NaN	NaN	NaN	0.041	1.611	1	1	1	1	1334	145.8	6.35	1.71	1	0	1
HtolSt	A0A1U8JGL4	uncharacterized protein slr1919-like isoform X1 OS=Gossypium hirsutum OX=3635 GN=LOC107906796 PE=4 SV=1	NaN	NaN	NaN	NaN	NaN	NaN	71.5	109.6	NaN	NaN	NaN	213.9	NaN	0.043	1.594	2	1	3	1	746	84.2	7.74	8.92	1	0	1
HtolSt	A0A1U8L5M8	F-box/kelch-repeat protein SKIP25-like OS=Gossypium hirsutum OX=3635 GN=LOC107922989 PE=4 SV=1	199.9	NaN	NaN	92.8	NaN	NaN	164.6	122.2	NaN	NaN	NaN	NaN	NaN	0.047	1.556	5	1	2	1	397	44.6	6.83	5.45	1	0	1
HtolSt	A0A1U8JII9	putative F-box/kelch-repeat protein At2g21680 OS=Gossypium hirsutum OX=3635 GN=LOC107907291 PE=4 SV=1	NaN	NaN	NaN	NaN	NaN	NaN	NaN	229.2	224.4	185.2	NaN	NaN	NaN	0.048	1.55	2	1	7	1	325	37	7.91	3.41	1	0	1
HtolSt	A0A1U8NGG5	Auxin response factor OS=Gossypium hirsutum OX=3635 GN=LOC107948167 PE=3 SV=1	NaN	NaN	NaN	NaN	NaN	NaN	NaN	50	485.5	NaN	NaN	644.7	NaN	0.049	1.536	3	1	1	1	508	56.8	9.16	3.07	1	0	1
HtolSt	A0A1U8IB17	leucine-rich repeat receptor-like protein kinase PEPR2 OS=Gossypium hirsutum OX=3635 GN=LOC107894652 PE=4 SV=1	NaN	NaN	15.6	NaN	NaN	NaN	12.6	18.7	NaN	NaN	NaN	14.3	NaN	0.05	1.534	1	1	2	1	736	82.1	5.31	4.27	1	0	1
HtolSt	A0A1U8KYU2	pentatricopeptide repeat-containing protein At2g15980-like OS=Gossypium hirsutum OX=3635 GN=LOC107922204 PE=4 SV=1	NaN	NaN	95.5	NaN	NaN	99.6	75.9	92.2	119.4	168.7	NaN	NaN	NaN	0.05	1.532	1	1	1	1	493	55.7	7.49	0	1	0	1
HtolSt	A0A1U8I722	guanylate kinase OS=Gossypium hirsutum OX=3635 GN=LOC107891293 PE=3 SV=1	NaN	NaN	NaN	NaN	NaN	220.6	117	212.3	NaN	NaN	595	NaN	NaN	0.053	1.516	3	1	1	1	336	37.1	7.05	1.93	1	0	1
HtolSt	A0A1U8KRI7	Ninja-family protein OS=Gossypium hirsutum OX=3635 GN=LOC107918304 PE=3 SV=1	NaN	NaN	NaN	NaN	NaN	401.2	50.9	62	NaN	NaN	NaN	NaN	NaN	0.055	1.485	8	1	1	1	292	32	8	0	1	0	1
HsusSt	A0A1U8M4R8	polygalacturonase-like isoform X1 OS=Gossypium hirsutum OX=3635 GN=LOC107933994 PE=3 SV=1	NaN	14.6	NaN	10.4	NaN	NaN	NaN	NaN	36.5	58.3	47.7	NaN	NaN	0	461.754	54	57	1132	4	422	44.3	7.3	4474.2	57	0	1
HsusSt	F1BWW8	14-3-3-like protein OS=Gossypium barbadense OX=3634 GN=14-3-3L PE=3 SV=1	NaN	NaN	NaN	NaN	NaN	NaN	NaN	NaN	664.5	884.9	432.4	418.2	NaN	0	220.93	69	23	703	1	253	28.9	4.88	2518.91	23	0	1
HsusSt	A0A1U8NPU8	Malate dehydrogenase OS=Gossypium hirsutum OX=3635 GN=LOC107950511 PE=3 SV=1	NaN	252.7	NaN	NaN	7.9	NaN	NaN	45.5	NaN	NaN	41.5	29.5	NaN	0	152.535	65	19	368	3	359	38	6.79	1487.28	19	0	1
HsusSt	A0A1U8PKG3	alanine--glyoxylate transaminase OS=Gossypium hirsutum OX=3635 GN=LOC107959294 PE=3 SV=1	1179.1	NaN	NaN	113.5	NaN	NaN	NaN	104	NaN	362.5	363.3	181.4	NaN	0	148.597	54	14	389	1	401	44.1	8.19	1427.45	14	0	1	Acetyl [N-Term]
HsusSt	A0A1U8LFF9	L-galactono-1,4-lactone dehydrogenase, mitochondrial-like OS=Gossypium hirsutum OX=3635 GN=LOC107925893 PE=4 SV=1	NaN	NaN	NaN	NaN	NaN	NaN	NaN	NaN	145.7	211.2	163.1	209.1	NaN	0	142.635	35	22	197	1	602	68.5	8.37	656.24	22	0	1
HsusSt	A0A1U8LW19	WEB family protein At1g12150-like OS=Gossypium hirsutum OX=3635 GN=LOC107930316 PE=3 SV=1	NaN	NaN	NaN	NaN	NaN	NaN	NaN	NaN	131.6	277.7	NaN	291.3	NaN	0	96.309	30	15	110	1	547	61.7	5.26	355.44	15	0	1
HsusSt	A0A1U8PXS5	Lactoylglutathione lyase OS=Gossypium hirsutum OX=3635 GN=LOC107963916 PE=3 SV=1	833.9	NaN	NaN	NaN	294.5	NaN	NaN	NaN	269.9	756.9	NaN	244.7	NaN	0	91.889	76	11	62	2	182	20.7	4.94	236.34	11	0	1	Met-loss+Acetyl [N-Term]
HsusSt	A0A1U8MD91	gamma carbonic anhydrase 1, mitochondrial-like OS=Gossypium hirsutum OX=3635 GN=LOC107936572 PE=4 SV=1	NaN	NaN	NaN	NaN	NaN	23.9	NaN	28.2	NaN	94.5	47.7	64.6	NaN	0	88.201	50	12	613	2	271	29.6	6.79	1854.5	12	0	1
HsusSt	A0A1U8L5Z7	alpha-soluble NSF attachment protein 2-like OS=Gossypium hirsutum OX=3635 GN=LOC107922865 PE=3 SV=1	21.2	NaN	NaN	NaN	NaN	9.4	7.8	NaN	NaN	NaN	20.9	9.7	NaN	0	87.454	58	14	144	2	289	32.7	5.1	495.4	14	0	1
HsusSt	A0A1U8PAK8	Methyltransferase OS=Gossypium hirsutum OX=3635 GN=LOC107957263 PE=3 SV=1	NaN	NaN	NaN	NaN	4.5	NaN	NaN	NaN	NaN	NaN	1.5	1.1	NaN	0	85.566	25	13	131	2	597	67.1	8.94	472.33	13	0	1
HsusSt	A0A1U8MWT5	phosphatidylinositol 4-kinase alpha 1-like OS=Gossypium hirsutum OX=3635 GN=LOC107940998 PE=3 SV=1	NaN	285	NaN	98.7	NaN	NaN	NaN	NaN	NaN	27.1	NaN	516.2	NaN	0	84.829	14	16	93	2	1641	181.8	5.96	290.17	16	0	1
HsusSt	A0A1U8J9I1	Proteasome subunit alpha type OS=Gossypium hirsutum OX=3635 GN=LOC107904957 PE=3 SV=1	NaN	244.2	NaN	NaN	NaN	NaN	NaN	612	NaN	NaN	489.8	343.2	NaN	0	82.833	37	11	313	1	279	30.3	5.02	986.03	11	0	1
HsusSt	A0A1U8NAY0	NADH dehydrogenase [ubiquinone] iron-sulfur protein 1, mitochondrial-like OS=Gossypium hirsutum OX=3635 GN=LOC107946378 PE=3 SV=1	NaN	131.1	NaN	NaN	63	NaN	NaN	NaN	NaN	498.5	91.2	50.5	NaN	0	75.92	23	12	314	1	657	72	6.21	1141.54	12	0	1
HsusSt	A0A1U8LJM2	momilactone A synthase-like OS=Gossypium hirsutum OX=3635 GN=LOC107928135 PE=4 SV=1	NaN	225.6	NaN	82.6	NaN	NaN	NaN	NaN	49.7	156.2	77.3	116.8	NaN	0	71.229	38	8	91	2	274	28.9	6.43	391.4	8	0	1
HsusSt	A0A1U8NAB2	allantoate deiminase-like OS=Gossypium hirsutum OX=3635 GN=LOC107945287 PE=4 SV=1	NaN	NaN	NaN	NaN	NaN	NaN	NaN	NaN	97.2	NaN	86.6	114	NaN	0	58.826	34	13	91	1	482	52.1	5.8	250.38	13	0	1
HsusSt	D9DBV7	Aquaporin PIP1;11 OS=Gossypium hirsutum OX=3635 GN=GhPIP1;11 PE=2 SV=1	NaN	NaN	NaN	NaN	NaN	912.8	NaN	168.1	NaN	740.5	237.4	168.1	NaN	0	57.223	23	3	39	1	289	30.8	8.62	159.05	3	0	1
HsusSt	A0A1U8NC54	uncharacterized protein LOC107945884 OS=Gossypium hirsutum OX=3635 GN=LOC107945884 PE=4 SV=1	NaN	NaN	NaN	NaN	NaN	NaN	NaN	NaN	NaN	27.8	NaN	36.4	NaN	0	57.023	62	6	86	1	150	15.5	8.05	354.01	6	0	1
HsusSt	A0A1U8KNF2	Phospholipase D OS=Gossypium hirsutum OX=3635 GN=LOC107918952 PE=3 SV=1	NaN	209.2	NaN	NaN	NaN	155.6	NaN	NaN	128.7	175	118.4	602.4	NaN	0	55.635	10	9	237	1	827	94	7.03	809.81	9	0	1
HsusSt	A0A1U8K806	phosphatidylinositol/phosphatidylcholine transfer protein SFH12-like isoform X2 OS=Gossypium hirsutum OX=3635 GN=LOC107914277 PE=4 SV=1	NaN	NaN	NaN	NaN	90	NaN	NaN	NaN	NaN	78.8	NaN	135.3	NaN	0	54.413	16	8	122	1	586	65.4	7.81	385.69	8	0	1
HsusSt	A0A1U8KXW1	glycerophosphodiester phosphodiesterase OS=Gossypium hirsutum OX=3635 GN=LOC107921978 PE=4 SV=1	NaN	NaN	268.5	NaN	NaN	125.2	NaN	NaN	281.6	336	168.8	NaN	NaN	0	51.622	16	9	35	1	762	82.6	5.66	110.74	9	0	1
HsusSt	A0A1U8NER3	beta-fructofuranosidase OS=Gossypium hirsutum OX=3635 GN=LOC107947357 PE=3 SV=1	NaN	153.7	NaN	NaN	241.4	NaN	NaN	212.5	NaN	NaN	649.1	264.1	NaN	0	48.138	18	9	153	1	618	69.3	5.63	594.98	9	0	1
HsusSt	A0A1U8I6D7	Glycylpeptide N-tetradecanoyltransferase OS=Gossypium hirsutum OX=3635 GN=LOC107893337 PE=3 SV=1	NaN	NaN	NaN	NaN	NaN	NaN	NaN	NaN	NaN	522.2	NaN	905.8	NaN	0	45.284	20	7	104	1	434	49.9	7.24	327.28	7	0	1
HsusSt	A9XTL7	Fasciclin-like arabinogalactan protein 12 OS=Gossypium hirsutum OX=3635 GN=FLA12 PE=2 SV=1	NaN	NaN	391.7	69.4	NaN	NaN	NaN	NaN	224.3	221.3	18.3	NaN	NaN	0	43.838	20	6	38	1	415	42.9	5.66	152.09	6	0	1
HsusSt	A0A1U8M390	protein transport protein SEC24-like OS=Gossypium hirsutum OX=3635 GN=LOC107932506 PE=4 SV=1	NaN	63.9	NaN	237.6	NaN	NaN	NaN	NaN	143.1	94.8	130.6	NaN	NaN	0	43.653	16	9	61	1	746	83	4.98	114.78	9	0	1
HsusSt	A0A1U8NZ42	multiple organellar RNA editing factor 1, mitochondrial-like OS=Gossypium hirsutum OX=3635 GN=LOC107953420 PE=4 SV=1	1036.7	NaN	NaN	NaN	NaN	NaN	NaN	NaN	NaN	NaN	613.3	750	NaN	0	28.188	12	3	53	1	451	50	8.18	80.41	3	0	1
HsusSt	A0A1U8ILL4	Methyltransferase OS=Gossypium hirsutum OX=3635 GN=LOC107897895 PE=3 SV=1	NaN	NaN	NaN	NaN	NaN	NaN	NaN	301.1	NaN	787	NaN	471.5	NaN	0	26.141	8	5	44	1	614	70.5	8.12	127	5	0	1
HsusSt	A0A1U8NPG1	uncharacterized protein At3g49720-like OS=Gossypium hirsutum OX=3635 GN=LOC107950524 PE=4 SV=1	NaN	199	NaN	NaN	NaN	NaN	NaN	63.6	NaN	114.6	NaN	82.7	NaN	0	25.897	30	5	10	1	260	28.7	9.11	31.08	5	0	1
HsusSt	A0A1U8PF98	Peroxidase OS=Gossypium hirsutum OX=3635 GN=LOC107958589 PE=3 SV=1	NaN	883.7	NaN	NaN	NaN	NaN	NaN	NaN	NaN	NaN	651.1	865.3	NaN	0	25.613	24	6	14	1	326	35.7	8.05	42.2	6	0	1
HsusSt	A0A1U8M9R4	nascent polypeptide-associated complex subunit alpha-like protein 1 OS=Gossypium hirsutum OX=3635 GN=LOC107935483 PE=4 SV=1	NaN	215.5	NaN	NaN	NaN	113.2	NaN	NaN	230	200.6	NaN	181.4	NaN	0	22.933	26	4	33	1	208	22.7	4.6	116.1	4	0	1
HsusSt	A0A1U8JPY1	Xyloglucan endotransglucosylase/hydrolase OS=Gossypium hirsutum OX=3635 GN=LOC107907479 PE=3 SV=1	224.6	NaN	NaN	NaN	NaN	NaN	NaN	NaN	NaN	268.9	290.4	375.1	NaN	0	22.692	18	4	16	3	290	32.6	7.27	57.6	4	0	1
HsusSt	A0A1U8LAW6	iron-sulfur cluster co-chaperone protein HscB, mitochondrial-like isoform X1 OS=Gossypium hirsutum OX=3635 GN=LOC107925537 PE=3 SV=1	NaN	162.8	NaN	NaN	NaN	8.3	NaN	NaN	159.7	137.4	NaN	10.1	NaN	0	21.738	21	3	16	3	270	30.8	6.89	55.81	3	0	1
HsusSt	A0A1U8HPR7	uncharacterized protein LOC107888448 isoform X1 OS=Gossypium hirsutum OX=3635 GN=LOC107888448 PE=4 SV=1	NaN	NaN	NaN	NaN	NaN	NaN	NaN	NaN	488.1	541.2	64.5	539.8	NaN	0	18.457	10	4	22	1	486	56.5	5.58	61.33	4	0	1
HsusSt	A0A1U8MFB9	ethanolamine-phosphate cytidylyltransferase OS=Gossypium hirsutum OX=3635 GN=LOC107937196 PE=3 SV=1	NaN	NaN	NaN	NaN	NaN	NaN	NaN	NaN	NaN	610.9	524.7	482	NaN	0	17.294	8	4	27	1	424	47.4	7.9	77.21	4	0	1
HsusSt	A0A1U8JYD6	tetraketide alpha-pyrone reductase 1-like OS=Gossypium hirsutum OX=3635 GN=LOC107911844 PE=4 SV=1	849.9	NaN	NaN	166.9	NaN	NaN	NaN	84.7	NaN	121.4	NaN	151.5	NaN	0	16.708	12	3	5	1	323	35.8	6.44	17.36	3	0	1
HsusSt	A0A1U8I047	60S ribosomal protein L12-3-like OS=Gossypium hirsutum OX=3635 GN=LOC107889602 PE=3 SV=1	NaN	79.9	NaN	NaN	NaN	NaN	NaN	NaN	39	34.2	33.3	46.2	NaN	0	15.84	31	4	84	1	166	17.9	8.95	219.42	4	0	1
HsusSt	A0A1U8PGF1	uncharacterized protein LOC107958905 OS=Gossypium hirsutum OX=3635 GN=LOC107958905 PE=4 SV=1	NaN	NaN	NaN	NaN	NaN	NaN	NaN	NaN	NaN	215.9	NaN	320	NaN	0	14.546	7	3	12	2	714	81	5.38	41.47	3	0	1
HsusSt	A0A1U8IQE0	NADH dehydrogenase [ubiquinone] 1 alpha subcomplex subunit 8-B-like OS=Gossypium hirsutum OX=3635 GN=LOC107897637 PE=3 SV=1	NaN	NaN	NaN	50.7	NaN	NaN	NaN	NaN	NaN	83.3	58.5	183.1	NaN	0	11.033	19	1	17	1	106	12	6.92	68.14	1	0	1
HsusSt	U5HU11	Non-specific lipid-transfer protein OS=Gossypium hirsutum OX=3635 GN=LTP6 PE=3 SV=1	NaN	NaN	NaN	NaN	NaN	NaN	NaN	85.2	NaN	141.2	NaN	101	NaN	0	10.768	39	3	4	3	120	12	8.5	11.5	3	0	1
HsusSt	A0A0G2QMY0	Cytochrome c oxidase subunit 3 OS=Gossypium hirsutum OX=3635 GN=cox3 PE=3 SV=1	NaN	432.7	NaN	NaN	6.6	NaN	NaN	506.3	NaN	NaN	809	437.6	NaN	0	10.746	17	2	8	2	265	29.8	7.23	28.54	2	0	1
HsusSt	S4SKY4	Cytochrome c oxidase subunit 1 OS=Gossypium hirsutum OX=3635 GN=cox1 PE=3 SV=1	29.3	NaN	NaN	47.5	NaN	NaN	NaN	NaN	13.8	17.7	53.8	33.6	NaN	0	10.696	8	2	5	2	530	57.9	8.02	19.64	2	0	1
HsusSt	A0A1U8KQB5	RING-type E3 ubiquitin transferase OS=Gossypium hirsutum OX=3635 GN=LOC107919808 PE=4 SV=1	NaN	93.5	NaN	NaN	NaN	NaN	NaN	161.7	NaN	273.5	164.2	231.7	NaN	0	9.703	7	2	4	2	364	40.4	7.61	7.25	2	0	1
HsusSt	A0A1U8MJH8	TIP41-like protein OS=Gossypium hirsutum OX=3635 GN=LOC107938344 PE=3 SV=1	NaN	351.4	NaN	NaN	NaN	NaN	NaN	271.4	NaN	284.3	NaN	351.7	NaN	0	9.664	10	2	13	1	300	34.1	5.97	39.2	2	0	1
HsusSt	A0A1U8LEH1	Pectinesterase OS=Gossypium hirsutum OX=3635 GN=LOC107925567 PE=3 SV=1	NaN	690.9	NaN	NaN	NaN	NaN	NaN	586.8	NaN	152.3	442.4	NaN	NaN	0	9.388	4	4	44	1	566	62.6	8.25	59.28	4	0	1
HsusSt	A0A1U8JKD9	probable ADP-ribosylation factor GTPase-activating protein AGD13 isoform X1 OS=Gossypium hirsutum OX=3635 GN=LOC107906316 PE=4 SV=1	NaN	NaN	NaN	NaN	NaN	470.4	NaN	173.6	NaN	126.2	NaN	69.6	NaN	0	9.164	8	2	8	1	354	39.1	5.26	24.86	2	0	1
HsusSt	A0A1U8LDM1	Ribulose-phosphate 3-epimerase OS=Gossypium hirsutum OX=3635 GN=LOC107926357 PE=3 SV=1	NaN	26.5	NaN	12.5	NaN	NaN	NaN	NaN	NaN	NaN	49.3	97.8	NaN	0	8.324	8	1	13	1	226	24.6	5.85	50.47	1	0	1
HsusSt	A0A1U8JEN7	charged multivesicular body protein 5-like OS=Gossypium hirsutum OX=3635 GN=LOC107904768 PE=4 SV=1	NaN	76.7	NaN	NaN	NaN	NaN	NaN	NaN	NaN	NaN	218.5	297.8	NaN	0	8.005	11	2	5	1	236	26.3	4.86	12.69	2	0	1
HsusSt	A0A1U8N8D3	rhamnogalacturonan endolyase OS=Gossypium hirsutum OX=3635 GN=LOC107945757 PE=3 SV=1	NaN	NaN	NaN	20.2	NaN	NaN	NaN	16.2	NaN	14	12.3	NaN	NaN	0	7.453	3	2	8	2	679	78.6	9.57	7.13	2	0	1
HsusSt	A0A1U8PAE5	Reticulon-like protein OS=Gossypium hirsutum OX=3635 GN=LOC107957226 PE=4 SV=1	NaN	NaN	NaN	NaN	NaN	NaN	NaN	NaN	NaN	100.6	87.5	NaN	NaN	0	7.412	6	4	30	1	579	64.8	8.28	45.85	4	0	1
HsusSt	A0A1U8PWK3	acyl-CoA-binding protein-like isoform X1 OS=Gossypium hirsutum OX=3635 GN=LOC107963588 PE=3 SV=1	NaN	221.2	NaN	144	NaN	NaN	NaN	434.1	NaN	NaN	645.5	574.1	NaN	0	7.256	16	1	2	1	90	10.2	5.52	6.67	1	0	1
HsusSt	A0A1U8MCC5	O-fucosyltransferase family protein OS=Gossypium hirsutum OX=3635 GN=LOC107936311 PE=3 SV=1	NaN	NaN	NaN	NaN	NaN	NaN	NaN	NaN	103.2	100.5	NaN	98.4	NaN	0	7.222	4	2	5	1	562	64.5	8.05	14.44	2	0	1
HsusSt	A0A1U8LN11	1-aminocyclopropane-1-carboxylate oxidase homolog 1-like OS=Gossypium hirsutum OX=3635 GN=LOC107929149 PE=3 SV=1	727.9	NaN	NaN	NaN	NaN	422.7	528.8	NaN	NaN	NaN	460.4	260.1	NaN	0	6.745	8	2	6	1	363	40.8	6.67	15.74	2	0	1
HsusSt	A0A1U8L344	nucleolin-like isoform X2 OS=Gossypium hirsutum OX=3635 GN=LOC107923379 PE=4 SV=1	NaN	NaN	NaN	NaN	NaN	NaN	NaN	NaN	107.8	136.9	151.5	139.9	NaN	0	5.869	2	1	5	1	752	84.1	5.34	11.98	1	0	1
HsusSt	A0A1U8LX70	CCG-binding protein 1-like OS=Gossypium hirsutum OX=3635 GN=LOC107931754 PE=4 SV=1	NaN	NaN	NaN	NaN	NaN	NaN	NaN	NaN	380.3	671.1	NaN	559.1	NaN	0	5.835	12	2	8	1	208	23.4	6.7	18.18	2	0	1
HsusSt	A0A1U8P3D0	probable arabinose 5-phosphate isomerase OS=Gossypium hirsutum OX=3635 GN=LOC107954615 PE=3 SV=1	64.3	NaN	NaN	176.7	NaN	NaN	NaN	NaN	NaN	NaN	197	5.5	NaN	0	5.796	7	2	3	2	344	37.2	7.12	6.93	2	0	1
HsusSt	A0A1U8MF29	PRA1 family protein OS=Gossypium hirsutum OX=3635 GN=LOC107937071 PE=3 SV=1	NaN	163.3	NaN	NaN	23.3	NaN	NaN	77.6	NaN	392.5	147.1	NaN	NaN	0	5.707	7	1	2	1	216	23.7	8.91	7.4	1	0	1
HsusSt	A0A1U8JV12	cytochrome c oxidase subunit 6b-2-like isoform X1 OS=Gossypium hirsutum OX=3635 GN=LOC107909168 PE=4 SV=1	NaN	NaN	NaN	NaN	NaN	1133.9	NaN	NaN	NaN	126.9	123.5	NaN	NaN	0	5.391	18	1	2	1	82	9.6	7.72	6.36	1	0	1
HsusSt	A0A1U8PPY8	uncharacterized protein LOC107960587 OS=Gossypium hirsutum OX=3635 GN=LOC107960587 PE=4 SV=1	NaN	477.6	NaN	973	NaN	NaN	NaN	NaN	219.6	209.5	NaN	177.7	NaN	0	5.235	4	2	19	1	473	53.3	5.35	44.4	2	0	1
HsusSt	A0A1U8NYK1	uncharacterized protein LOC107952395 OS=Gossypium hirsutum OX=3635 GN=LOC107952395 PE=4 SV=1	NaN	177.4	NaN	NaN	NaN	NaN	NaN	NaN	NaN	200.7	NaN	306	NaN	0	5.141	3	1	7	1	536	60.1	7.25	10.52	1	0	1
HsusSt	A0A1U8K4D1	UTP--glucose-1-phosphate uridylyltransferase OS=Gossypium hirsutum OX=3635 GN=LOC107913328 PE=3 SV=1	NaN	126.7	NaN	282.8	NaN	NaN	NaN	NaN	125.8	132.2	118.3	NaN	NaN	0	5.104	3	1	1	1	615	68.4	6.8	3.67	1	0	1
HsusSt	A0A1U8PBX4	uncharacterized protein LOC107956799 OS=Gossypium hirsutum OX=3635 GN=LOC107956799 PE=4 SV=1	NaN	NaN	NaN	NaN	NaN	995.3	595.7	NaN	NaN	108.9	146.3	NaN	NaN	0	5.064	7	2	10	1	309	35.3	8.24	18.28	2	0	1	Met-loss+Acetyl [N-Term]
HsusSt	A0A1U8JGM4	tankyrase OS=Gossypium hirsutum OX=3635 GN=LOC107905329 PE=4 SV=1	NaN	NaN	NaN	NaN	NaN	NaN	NaN	NaN	NaN	NaN	295.4	227.1	NaN	0.001	4.511	7	1	2	1	205	22.1	4.39	5.97	1	0	1
HsusSt	A0A1U8N9D8	uncharacterized protein LOC107946046 OS=Gossypium hirsutum OX=3635 GN=LOC107946046 PE=4 SV=1	NaN	NaN	NaN	NaN	15.8	NaN	12.4	NaN	NaN	NaN	30	112.6	NaN	0.001	4.255	5	1	1	1	242	26.9	7.03	2.39	1	0	1
HsusSt	A0A1U8KSP6	probable calcium-binding protein CML11 OS=Gossypium hirsutum OX=3635 GN=LOC107918656 PE=4 SV=1	NaN	NaN	NaN	NaN	NaN	NaN	NaN	NaN	393.9	282.4	NaN	640	NaN	0.002	3.916	9	1	2	1	166	18.4	4.55	8.47	1	0	1
HsusSt	A0A1U8JJJ6	GDSL esterase/lipase At1g29660-like OS=Gossypium hirsutum OX=3635 GN=LOC107907535 PE=3 SV=1	NaN	NaN	16.2	NaN	NaN	NaN	NaN	NaN	NaN	NaN	37.2	21.4	NaN	0.001	3.822	7	1	4	1	372	41.6	9.32	11.5	1	0	1
HsusSt	Q96499	60S ribosomal protein L44 OS=Gossypium hirsutum OX=3635 GN=RPL44 PE=3 SV=3	NaN	38.9	NaN	NaN	NaN	42	NaN	NaN	63	157.2	NaN	119	NaN	0.002	3.732	13	1	7	1	105	12	10.32	0	1	0	1
HsusSt	A0A1U8P8Y8	mitochondrial inner membrane protease subunit 2-like OS=Gossypium hirsutum OX=3635 GN=LOC107955432 PE=4 SV=1	NaN	NaN	NaN	NaN	NaN	NaN	NaN	NaN	NaN	45.1	110.1	NaN	NaN	0.002	3.65	6	1	2	1	205	23.6	7.49	6.11	1	0	1
HsusSt	A0A1U8PIZ0	Receptor-like serine/threonine-protein kinase OS=Gossypium hirsutum OX=3635 GN=LOC107959590 PE=3 SV=1	NaN	NaN	NaN	NaN	NaN	NaN	NaN	NaN	277.3	163.4	232.8	256.1	NaN	0.002	3.546	2	2	8	1	698	77.6	7.47	19.77	2	0	1
HsusSt	A0A1U8IPM1	uncharacterized protein LOC107897391 OS=Gossypium hirsutum OX=3635 GN=LOC107897391 PE=4 SV=1	707.4	NaN	NaN	NaN	NaN	264	537.5	NaN	NaN	211.3	209.9	236.3	NaN	0.002	3.516	6	1	1	1	180	20.4	9.67	2.31	1	0	1
HsusSt	A0A1U8KW39	uncharacterized protein LOC107920008 OS=Gossypium hirsutum OX=3635 GN=LOC107920008 PE=4 SV=1	292.1	NaN	NaN	NaN	NaN	NaN	NaN	NaN	174.4	70.3	NaN	224.5	NaN	0.002	3.469	12	1	1	1	97	10.6	9.91	2.61	1	0	1
HsusSt	A0A1U8HW42	O-fucosyltransferase family protein OS=Gossypium hirsutum OX=3635 GN=LOC107890269 PE=3 SV=1	NaN	NaN	NaN	NaN	NaN	NaN	NaN	NaN	NaN	117.8	NaN	171.5	NaN	0.003	3.382	2	1	2	1	521	59.2	7.46	4.47	1	0	1
HsusSt	A0A1U8P0V9	NAC domain-containing protein 90-like OS=Gossypium hirsutum OX=3635 GN=LOC107953253 PE=4 SV=1	NaN	NaN	NaN	940.2	NaN	NaN	NaN	NaN	NaN	NaN	1087.2	372.6	NaN	0.003	3.346	6	1	1	1	246	28.4	6.7	1.98	1	0	1
HsusSt	A0A1U8K165	tetraspanin-8-like OS=Gossypium hirsutum OX=3635 GN=LOC107911385 PE=4 SV=1	NaN	NaN	65.4	NaN	907.6	NaN	NaN	NaN	40.5	NaN	219.3	270	NaN	0.003	3.32	4	1	1	1	269	29.6	7.81	2.09	1	0	1
HsusSt	A0A1U8LR67	DEAD-box ATP-dependent RNA helicase 47, mitochondrial-like OS=Gossypium hirsutum OX=3635 GN=LOC107930031 PE=4 SV=1	NaN	459	NaN	NaN	NaN	NaN	NaN	469.6	NaN	79.6	551	537.7	NaN	0.003	3.309	2	1	1	1	545	59.2	9.52	2.27	1	0	1
HsusSt	A0A1U8N2Z9	anthocyanidin 3-O-glucosyltransferase 5-like OS=Gossypium hirsutum OX=3635 GN=LOC107944089 PE=4 SV=1	NaN	29.5	NaN	NaN	NaN	597.9	NaN	NaN	NaN	NaN	659.7	284.6	NaN	0.003	3.304	7	2	2	2	478	52.2	5.77	6.13	2	0	1
HsusSt	A0A1U8K3P3	uncharacterized protein LOC107913169 isoform X1 OS=Gossypium hirsutum OX=3635 GN=LOC107913169 PE=4 SV=1	170.7	NaN	NaN	300.9	NaN	NaN	NaN	NaN	NaN	546.7	NaN	73.6	NaN	0.003	3.266	1	1	1	1	754	82.5	5.38	2.44	1	0	1
HsusSt	B3GS58	Obtusifoliol-14alpha-demethylase OS=Gossypium hirsutum OX=3635 GN=LOC107941348 PE=2 SV=1	NaN	NaN	NaN	NaN	NaN	223	NaN	555.8	NaN	434	NaN	203.7	NaN	0.003	3.256	2	1	1	1	486	55.2	8.85	2.29	1	0	1
HsusSt	A0A1U8K7L3	glutathione transferase OS=Gossypium hirsutum OX=3635 GN=LOC107914190 PE=3 SV=1	409.6	NaN	NaN	5.1	NaN	NaN	NaN	138.5	NaN	NaN	325.4	412.8	NaN	0.004	3.145	6	1	2	1	218	24.8	5.31	5.08	1	0	1
HsusSt	A0A1U8MDR7	uncharacterized protein LOC107935604 OS=Gossypium hirsutum OX=3635 GN=LOC107935604 PE=4 SV=1	NaN	NaN	NaN	NaN	NaN	NaN	NaN	NaN	NaN	NaN	75.3	116.5	NaN	0.004	3.096	1	1	2	1	1017	117.1	7.65	5.92	1	0	1
HsusSt	A0A1U8MVN2	pentatricopeptide repeat-containing protein At1g09900 OS=Gossypium hirsutum OX=3635 GN=LOC107941798 PE=4 SV=1	NaN	702.7	NaN	NaN	NaN	NaN	NaN	NaN	482.2	211.8	402.6	244.6	NaN	0.004	3.006	2	1	1	1	595	66	8.38	2.94	1	0	1
HsusSt	A0A1U8KWI3	AAA-ATPase At3g50940-like OS=Gossypium hirsutum OX=3635 GN=LOC107921436 PE=3 SV=1	NaN	90.1	NaN	366.5	NaN	NaN	213.7	NaN	NaN	81.1	NaN	111.2	NaN	0.004	2.969	4	2	38	1	514	58.3	8.72	35.19	2	0	1
HsusSt	A0A1U8LKW1	2-hydroxyisoflavanone dehydratase-like OS=Gossypium hirsutum OX=3635 GN=LOC107928433 PE=3 SV=1	411.6	NaN	NaN	NaN	NaN	NaN	NaN	NaN	NaN	NaN	1040.6	947.8	NaN	0.004	2.94	7	1	3	1	323	35.5	5.63	8.22	1	0	1
HsusSt	A0A1U8NJJ7	Germin-like protein OS=Gossypium hirsutum OX=3635 GN=LOC107948070 PE=3 SV=1	NaN	NaN	NaN	NaN	NaN	NaN	NaN	NaN	NaN	4.8	NaN	1.6	NaN	0.004	2.906	7	1	3	1	207	22	5.8	10.36	1	0	1
HsusSt	A0A1U8MRM8	uncharacterized protein LOC107895634 OS=Gossypium hirsutum OX=3635 GN=LOC107940575 PE=4 SV=1	NaN	286.2	NaN	NaN	166.3	NaN	NaN	NaN	234.1	292.1	246.7	393.2	NaN	0.005	2.829	8	1	3	1	196	22	7.91	9.94	1	0	1
HsusSt	A0A1U8KIU2	probable ADP-ribosylation factor GTPase-activating protein AGD6 OS=Gossypium hirsutum OX=3635 GN=LOC107917696 PE=4 SV=1	NaN	NaN	91	NaN	NaN	340.9	NaN	NaN	NaN	NaN	106.3	202.5	NaN	0.006	2.734	7	1	1	1	264	29.6	9.99	3.21	1	0	1
HsusSt	A0A1U8NPZ4	protein CHUP1, chloroplastic-like OS=Gossypium hirsutum OX=3635 GN=LOC107950677 PE=4 SV=1	NaN	122.3	NaN	96.6	NaN	NaN	NaN	NaN	NaN	320.6	66.4	60.6	NaN	0.011	2.307	2	1	1	1	571	65.6	6.52	0	1	0	1
HsusSt	A0A1U8MBT6	60S ribosome subunit biogenesis protein NIP7 homolog OS=Gossypium hirsutum OX=3635 GN=LOC107936146 PE=3 SV=1	NaN	790.5	NaN	NaN	NaN	NaN	NaN	NaN	NaN	NaN	1097.2	512.3	NaN	0.011	2.287	9	1	1	1	193	21.5	8.18	0	1	0	1
HsusSt	A0A1U8KTJ4	acid phosphatase 1-like OS=Gossypium hirsutum OX=3635 GN=LOC107919006 PE=4 SV=1	NaN	135.7	NaN	NaN	NaN	NaN	NaN	NaN	NaN	536.2	573.3	549.9	NaN	0.013	2.142	4	1	2	1	260	29.3	8.65	5.21	1	0	1
HsusSt	A0A1U8IPS4	probable steroid-binding protein 3 OS=Gossypium hirsutum OX=3635 GN=LOC107899053 PE=4 SV=1	NaN	871	NaN	NaN	NaN	NaN	NaN	NaN	103.9	234.7	163.4	126.1	NaN	0.014	2.118	5	1	1	1	186	20.6	5.01	2.14	1	0	1
HsusSt	A0A1U8J7X3	auxin-responsive protein SAUR66-like OS=Gossypium hirsutum OX=3635 GN=LOC107902668 PE=3 SV=1	NaN	NaN	NaN	NaN	NaN	NaN	NaN	NaN	89.4	250.1	286.4	NaN	NaN	0.015	2.087	5	1	3	1	138	15.8	10.11	6.55	1	0	1
HsusSt	A0A1U8PNX8	Endoplasmic reticulum transmembrane protein OS=Gossypium hirsutum OX=3635 GN=LOC107960177 PE=3 SV=1	NaN	NaN	NaN	NaN	NaN	180.8	NaN	241.3	NaN	NaN	173.2	303.2	NaN	0.015	2.071	5	1	1	1	222	25.4	9.54	2.3	1	0	1
HsusSt	A0A1U8NJ50	uncharacterized protein LOC107948064 OS=Gossypium hirsutum OX=3635 GN=LOC107948064 PE=4 SV=1	NaN	NaN	NaN	NaN	NaN	NaN	NaN	NaN	276.6	228.8	68.7	56.7	NaN	0.019	1.981	1	1	1	1	1035	117.7	9.38	1.93	1	0	1
HsusSt	A0A1U8HZU7	DNA-binding protein SMUBP-2-like OS=Gossypium hirsutum OX=3635 GN=LOC107891290 PE=3 SV=1	NaN	NaN	NaN	NaN	47.9	NaN	NaN	NaN	412.6	656.8	NaN	24.7	NaN	0.019	1.954	2	1	1	1	649	71.8	8.28	1.93	1	0	1
HsusSt	A0A1U8NRX7	cleavage and polyadenylation specificity factor subunit CG7185-like OS=Gossypium hirsutum OX=3635 GN=LOC107951262 PE=3 SV=1	NaN	NaN	NaN	NaN	NaN	NaN	NaN	NaN	40.3	34.4	NaN	22.5	NaN	0.02	1.928	2	1	1	1	713	75.3	5.94	0	1	0	1
HsusSt	A0A1U8JES3	uncharacterized protein LOC107904796 OS=Gossypium hirsutum OX=3635 GN=LOC107904796 PE=4 SV=1	NaN	NaN	NaN	NaN	NaN	NaN	NaN	NaN	221	209.3	NaN	154.2	NaN	0.021	1.925	1	1	1	1	1096	123.7	5.78	1.89	1	0	1
HsusSt	A0A1U8K6E7	uncharacterized protein LOC107913923 OS=Gossypium hirsutum OX=3635 GN=LOC107913923 PE=4 SV=1	NaN	NaN	NaN	NaN	NaN	NaN	NaN	NaN	NaN	370.8	241	NaN	NaN	0.023	1.843	1	1	1	1	1062	121.1	6.44	0	1	0	1
HsusSt	A0A1U8HR38	lysine-specific demethylase JMJ25-like OS=Gossypium hirsutum OX=3635 GN=LOC107886373 PE=4 SV=1	NaN	NaN	NaN	68.9	NaN	NaN	43.7	NaN	NaN	1107.2	57.9	NaN	NaN	0.026	1.793	1	1	2	1	1055	118.6	7.44	5.37	1	0	1
HsusSt	A0A1U8M3S1	translocase of chloroplast 120, chloroplastic-like OS=Gossypium hirsutum OX=3635 GN=LOC107932645 PE=3 SV=1	NaN	16.9	NaN	NaN	NaN	NaN	NaN	10.6	NaN	11.6	NaN	13.3	NaN	0.029	1.757	2	1	1	1	1168	127.4	5.12	2.33	1	0	1
HsusSt	A0A1U8KJD2	uncharacterized protein LOC107916855 OS=Gossypium hirsutum OX=3635 GN=LOC107917773 PE=4 SV=1	NaN	NaN	96.4	151	NaN	NaN	NaN	79.2	NaN	103	106.2	256.7	NaN	0.036	1.67	24	1	1	1	59	6.5	8.19	2.55	1	0	1
HsusSt	A0A1U8NGJ5	uncharacterized protein LOC107946933 isoform X1 OS=Gossypium hirsutum OX=3635 GN=LOC107946933 PE=4 SV=1	NaN	NaN	NaN	NaN	NaN	83.1	NaN	289.8	NaN	332.1	793.6	734.7	NaN	0.039	1.617	3	1	1	1	729	82.4	6.24	3.74	1	0	1
HsusSt	A0A1U8PDD3	cytochrome P450 704C1-like isoform X2 OS=Gossypium hirsutum OX=3635 GN=LOC107957296 PE=4 SV=1	NaN	268.4	NaN	205.5	NaN	NaN	NaN	NaN	220.2	301.8	NaN	101.9	NaN	0.044	1.579	2	1	1	1	505	58.3	8.72	2.18	1	0	1
HsusSt	A0A1U8PAZ0	protein kinase APK1B, chloroplastic-like isoform X2 OS=Gossypium hirsutum OX=3635 GN=LOC107957364 PE=4 SV=1	NaN	NaN	NaN	NaN	NaN	NaN	NaN	NaN	330.8	212.2	NaN	153.5	NaN	0.049	1.538	2	1	2	1	374	40.9	7.88	4.24	1	0	1
HsusSt	A0A1U8HNA1	uncharacterized protein LOC107887808 OS=Gossypium hirsutum OX=3635 GN=LOC107887808 PE=4 SV=1	NaN	94.2	NaN	NaN	107.7	NaN	NaN	NaN	NaN	NaN	87.1	59	NaN	0.051	1.525	4	1	2	1	719	81.9	8.31	4.93	1	0	1
HsusSt	A0A1U8N9U1	uncharacterized protein LOC107945244 isoform X2 OS=Gossypium hirsutum OX=3635 GN=LOC107945244 PE=4 SV=1	242.6	NaN	NaN	NaN	NaN	NaN	170.9	NaN	NaN	513.2	NaN	259.2	NaN	0.055	1.486	4	1	2	1	340	37.5	6.09	4.11	1	0	1
HsusSt	A0A1U8L1P5	putative pentatricopeptide repeat-containing protein At5g06400, mitochondrial OS=Gossypium hirsutum OX=3635 GN=LOC107922895 PE=4 SV=1	NaN	NaN	45.1	31.7	NaN	NaN	NaN	162.5	NaN	NaN	86	98.4	NaN	0.059	1.409	1	1	1	1	1008	115.5	8.16	1.95	1	0	1
HtolC : HsusC	A0A1U8L542	S-adenosylmethionine synthase OS=Gossypium hirsutum OX=3635 GN=LOC107923999 PE=3 SV=1	627.2	498.6	95.7	60.1	485.1	55.4	29.7	NaN	NaN	NaN	NaN	NaN	NaN	0	452.007	75	38	1332	2	393	43	5.8	5411.12	38	0	1	Acetyl [N-Term]
HtolC : HsusC	A0A1U8K4Y0	Eukaryotic translation initiation factor 5A OS=Gossypium hirsutum OX=3635 GN=LOC107912121 PE=3 SV=1	NaN	226.4	138.3	NaN	174.6	45.3	NaN	NaN	NaN	NaN	NaN	NaN	NaN	0	165.224	85	17	478	1	159	17.4	5.99	1780.69	17	0	1
HtolC : HsusC	A0A1U8JCC9	Long-chain-fatty-acid--CoA ligase OS=Gossypium hirsutum OX=3635 GN=LOC107904465 PE=3 SV=1	NaN	15.1	13.7	54.8	28	NaN	NaN	NaN	NaN	NaN	NaN	NaN	NaN	0	162.356	43	25	379	1	663	74.2	6.34	1237.84	25	0	1
HtolC : HsusC	A0A1U8NJZ8	protein THYLAKOID FORMATION1, chloroplastic-like OS=Gossypium hirsutum OX=3635 GN=LOC107948994 PE=3 SV=1	NaN	381.2	1015.5	936.2	56.8	NaN	NaN	NaN	NaN	NaN	NaN	NaN	NaN	0	145.144	50	16	252	1	298	33.7	8.62	998.62	16	0	1
HtolC : HsusC	A0A1U8JF72	uncharacterized oxidoreductase At4g09670-like OS=Gossypium hirsutum OX=3635 GN=LOC107904915 PE=4 SV=1	529	NaN	35.5	NaN	11.2	46.8	7.5	NaN	NaN	NaN	NaN	NaN	NaN	0	138.679	48	12	308	1	360	39.6	6.93	1345.6	12	0	1
HtolC : HsusC	A0A1U8JU04	alcohol dehydrogenase 1-like OS=Gossypium hirsutum OX=3635 GN=LOC107910430 PE=3 SV=1	NaN	35.9	75.3	7.2	218.6	78.7	17.2	NaN	NaN	NaN	NaN	NaN	NaN	0	133.956	50	18	273	1	379	41.1	6	1166.43	18	1	1	Met-loss+Acetyl [N-Term]
HtolC : HsusC	A0A1U8JMS7	fe-S cluster assembly factor HCF101, chloroplastic-like OS=Gossypium hirsutum OX=3635 GN=LOC107907233 PE=3 SV=1	267.8	NaN	208.5	676.2	173.2	NaN	NaN	142	NaN	436.7	NaN	NaN	NaN	0	121.893	39	17	212	2	534	57.8	5.39	716.74	17	0	1
HtolC : HsusC	A0A1U8IVI7	40S ribosomal protein S14 OS=Gossypium hirsutum OX=3635 GN=LOC107899252 PE=3 SV=1	31.1	54.9	331.7	363.1	316.9	NaN	NaN	NaN	18.6	NaN	NaN	37.3	NaN	0	109.087	73	14	230	2	150	16.4	10.7	863.6	14	1	1
HtolC : HsusC	A0A1U8M8P4	Proteasome subunit alpha type OS=Gossypium hirsutum OX=3635 GN=LOC107935086 PE=3 SV=1	128.7	125	100.2	378.9	92.6	NaN	NaN	NaN	NaN	NaN	NaN	NaN	NaN	0	93.091	42	13	341	1	259	28.3	5.67	1063.69	13	1	1
HtolC : HsusC	A0A1U8LNK0	beta-galactosidase OS=Gossypium hirsutum OX=3635 GN=LOC107928099 PE=3 SV=1	173.5	411.8	NaN	NaN	513.4	493.9	NaN	NaN	NaN	NaN	82	NaN	NaN	0	92.537	24	17	105	2	1114	125.8	6.06	327.93	17	0	1
HtolC : HsusC	A0A1U8LJP0	uncharacterized protein LOC107928127 OS=Gossypium hirsutum OX=3635 GN=LOC107928127 PE=4 SV=1	301.4	NaN	335.2	193	173.3	49.2	NaN	NaN	NaN	37.1	NaN	NaN	NaN	0	92.511	36	9	69	1	342	37.7	8.6	312.76	9	0	1
HtolC : HsusC	A0A1U8HVN4	amidase 1-like isoform X1 OS=Gossypium hirsutum OX=3635 GN=LOC107887653 PE=3 SV=1	461.6	706.5	556.4	91.5	280.6	NaN	NaN	NaN	NaN	NaN	NaN	NaN	NaN	0	75.73	35	7	64	1	441	47.2	6.79	335.26	7	0	1
HtolC : HsusC	A0A1U8M369	Calcium-transporting ATPase OS=Gossypium hirsutum OX=3635 GN=LOC107932567 PE=3 SV=1	NaN	414.6	389.7	733	248.1	149.7	374	NaN	NaN	90.9	NaN	NaN	NaN	0	63.924	14	12	209	2	1015	110.1	5.68	727.03	12	0	1
HtolC : HsusC	A0A1U8HWJ1	60S ribosomal protein L27a-3-like OS=Gossypium hirsutum OX=3635 GN=LOC107888655 PE=3 SV=1	427	343.2	274.7	486	283.9	NaN	NaN	NaN	NaN	NaN	NaN	NaN	NaN	0	62.243	38	7	153	1	146	16.4	10.52	668.29	7	0	1
HtolC : HsusC	A0A1U8PCD8	serine--tRNA ligase OS=Gossypium hirsutum OX=3635 GN=LOC107957780 PE=4 SV=1	220.3	NaN	112.5	297.2	88.9	NaN	80.3	NaN	NaN	NaN	NaN	NaN	NaN	0	60.515	24	11	112	1	523	58.3	7.44	333.92	11	0	1
HtolC : HsusC	A0A1U8JP20	omega-hydroxypalmitate O-feruloyl transferase-like OS=Gossypium hirsutum OX=3635 GN=LOC107909114 PE=4 SV=1	NaN	418.9	200.4	1036.9	368.1	NaN	NaN	154.2	NaN	NaN	NaN	NaN	NaN	0	59.881	25	10	69	1	449	49.8	5.99	273.16	10	0	1
HtolC : HsusC	A0A1U8M1V0	probable 2-oxoglutarate-dependent dioxygenase At3g49630 isoform X1 OS=Gossypium hirsutum OX=3635 GN=LOC107932088 PE=3 SV=1	23.7	28.3	81.6	31.2	43.3	NaN	17.8	NaN	NaN	NaN	NaN	24.1	NaN	0	58.962	41	9	52	0	338	38.2	5.27	177.6	9	1	1
HtolC : HsusC	A0A1U8JEC8	GrpE protein homolog OS=Gossypium hirsutum OX=3635 GN=LOC107905029 PE=3 SV=1	225.3	236	208.9	NaN	624.2	95.2	120.7	NaN	NaN	NaN	NaN	NaN	NaN	0	57.708	31	10	63	2	300	33.7	8.59	243.38	10	0	1
HtolC : HsusC	A0A1U8ILB4	beta-fructofuranosidase OS=Gossypium hirsutum OX=3635 GN=LOC107896510 PE=3 SV=1	339.8	411.3	NaN	NaN	164.2	218.8	NaN	NaN	NaN	NaN	255	NaN	NaN	0	54.194	14	11	89	1	646	71.8	6.09	376.92	11	0	1
HtolC : HsusC	A0A1U8NVX0	late embryogenesis abundant protein D-29-like OS=Gossypium hirsutum OX=3635 GN=LOC107951546 PE=4 SV=1	107.9	76.6	141.4	131.3	83.3	102.4	NaN	30.1	NaN	NaN	47.8	NaN	NaN	0	51.759	22	7	57	1	322	35.3	5.4	151.9	7	0	1
HtolC : HsusC	A0A1U8PH35	protein EXORDIUM-like 7 OS=Gossypium hirsutum OX=3635 GN=LOC107958305 PE=3 SV=1	1.4	49.5	5.2	20.4	8	44.7	NaN	NaN	4.9	NaN	46.2	NaN	NaN	0	45.912	27	6	53	2	332	36.1	6.98	179.74	6	0	1
HtolC : HsusC	A0A1U8PEL9	Protein ROOT HAIR DEFECTIVE 3 homolog OS=Gossypium hirsutum OX=3635 GN=LOC107958395 PE=3 SV=1	81.2	108.2	NaN	92.4	10.6	38.6	NaN	NaN	345.6	NaN	NaN	NaN	NaN	0	41.7	15	12	54	1	811	89.6	5.49	140.2	12	0	1
HtolC : HsusC	A0A1U8NU19	protein SGT1 homolog B-like OS=Gossypium hirsutum OX=3635 GN=LOC107951829 PE=3 SV=1	43.2	NaN	13.7	37.2	10.2	28.2	23	NaN	NaN	NaN	21.8	NaN	NaN	0	39.985	22	7	58	2	361	40.7	5.52	226.07	7	0	1
HtolC : HsusC	A0A1U8P9R5	cold and drought-regulated protein CORA-like isoform X2 OS=Gossypium hirsutum OX=3635 GN=LOC107955730 PE=4 SV=1	161.9	96.2	85	993.1	946.2	112.7	NaN	NaN	NaN	NaN	NaN	NaN	NaN	0	39.026	27	7	43	1	135	13.4	6.76	89.07	7	0	1
HtolC : HsusC	A0A1U8J9U5	rho GTPase-activating protein REN1-like isoform X3 OS=Gossypium hirsutum OX=3635 GN=LOC107905051 PE=4 SV=1	376.3	25.5	34.3	NaN	27.3	551.8	830.2	NaN	NaN	NaN	61.5	NaN	NaN	0	37.839	10	8	53	1	917	100.4	5.4	72.75	8	0	1
HtolC : HsusC	A0A1U8N1B0	protein C2-DOMAIN ABA-RELATED 4-like OS=Gossypium hirsutum OX=3635 GN=LOC107942407 PE=3 SV=1	35.4	52	NaN	22.9	44.1	NaN	NaN	NaN	33.3	NaN	NaN	NaN	NaN	0	34.899	39	6	52	2	176	19.7	4.82	180.03	6	0	1	Met-loss+Acetyl [N-Term]
HtolC : HsusC	A0A1U8NRF7	alpha-1,2-Mannosidase OS=Gossypium hirsutum OX=3635 GN=LOC107951043 PE=3 SV=1	NaN	153.8	225.8	222.7	127.4	NaN	NaN	143.9	NaN	NaN	NaN	153.1	NaN	0	33.46	15	6	35	1	557	63.1	6.15	132.81	6	0	1
HtolC : HsusC	A0A1U8L1X5	Pectin acetylesterase OS=Gossypium hirsutum OX=3635 GN=LOC107922988 PE=3 SV=1	194.5	242.3	291.4	326.2	109.1	151.7	NaN	NaN	NaN	NaN	142.9	NaN	NaN	0	31.482	23	6	45	1	410	45.4	7.33	121.72	6	0	1
HtolC : HsusC	A0A1U8LW62	synaptotagmin-4-like OS=Gossypium hirsutum OX=3635 GN=LOC107930510 PE=3 SV=1	1513.6	NaN	111.9	382	392.5	NaN	NaN	NaN	NaN	NaN	NaN	NaN	NaN	0	30.528	18	5	30	2	512	55.6	6.83	137.12	5	0	1
HtolC : HsusC	A0A1U8KM10	adenylate kinase OS=Gossypium hirsutum OX=3635 GN=LOC107916900 PE=3 SV=1	211	321.1	NaN	24.7	295.3	NaN	91	NaN	NaN	282.2	NaN	NaN	NaN	0	29.467	24	6	139	1	245	26.8	7.42	330.38	6	0	1
HtolC : HsusC	A0A1U8KK76	ras-related protein Rab11B OS=Gossypium hirsutum OX=3635 GN=LOC107917977 PE=4 SV=1	NaN	382.9	126.9	195	146	NaN	NaN	NaN	NaN	NaN	NaN	NaN	NaN	0	28.817	36	7	201	1	216	24.2	6.24	601.75	7	0	1
HtolC : HsusC	A0A1U8L5Y4	DEAD-box ATP-dependent RNA helicase 20-like OS=Gossypium hirsutum OX=3635 GN=LOC107924201 PE=3 SV=1	238.1	796.3	157.6	358.7	135	NaN	NaN	272.5	NaN	NaN	357	NaN	NaN	0	25.273	11	6	46	1	623	68.3	9.8	135.74	6	0	1
HtolC : HsusC	A0A1U8NYT8	polygalacturonase-like OS=Gossypium hirsutum OX=3635 GN=LOC107952396 PE=3 SV=1	138.7	NaN	265.5	119.3	103.2	NaN	94.4	NaN	NaN	NaN	104.5	NaN	NaN	0	24.255	56	4	42	1	119	12.6	8.37	85.18	4	0	1
HtolC : HsusC	A0A1U8MH15	40S ribosomal protein S26 OS=Gossypium hirsutum OX=3635 GN=LOC107937675 PE=3 SV=1	696.8	NaN	89.7	206.9	162.8	202.6	695.5	NaN	NaN	NaN	NaN	NaN	NaN	0	23.341	49	4	64	1	128	14.7	10.77	198.31	4	0	1
HtolC : HsusC	A0A1U8LAZ4	calcium-dependent protein kinase 3-like isoform X1 OS=Gossypium hirsutum OX=3635 GN=LOC107924393 PE=4 SV=1	278.8	165	216.7	27.9	229.5	16.6	NaN	NaN	NaN	NaN	NaN	NaN	NaN	0	23.281	11	4	14	1	530	60.3	6.99	47.66	4	0	1
HtolC : HsusC	D2WK29	UDP-D-glucuronic acid 4-epimerase OS=Gossypium hirsutum OX=3635 GN=GAE3 PE=2 SV=1	919.3	189.2	318.3	280.3	292.3	NaN	NaN	270.5	NaN	NaN	NaN	NaN	NaN	0	23.097	12	3	8	1	453	50.3	9.6	40.13	3	0	1
HtolC : HsusC	A0A1U8I6N5	protein SRG1-like OS=Gossypium hirsutum OX=3635 GN=LOC107891554 PE=3 SV=1	1009.4	243.6	NaN	19.6	68.6	704.8	NaN	232.5	NaN	NaN	NaN	NaN	NaN	0	22.06	21	5	10	2	357	40.5	7.03	35.28	5	0	1
HtolC : HsusC	A0A1U8PEW8	uncharacterized protein LOC107958475 isoform X2 OS=Gossypium hirsutum OX=3635 GN=LOC107958475 PE=4 SV=1	NaN	1228.6	237	NaN	599.2	335.2	NaN	NaN	NaN	NaN	NaN	NaN	NaN	0	21.73	10	4	13	2	651	71.4	5.4	32.11	4	0	1	Met-loss+Acetyl [N-Term]
HtolC : HsusC	A0A1U8NHL9	protein BOBBER 1-like isoform X1 OS=Gossypium hirsutum OX=3635 GN=LOC107947245 PE=4 SV=1	304.7	NaN	47.8	62.7	82.4	299.5	316.2	NaN	NaN	NaN	NaN	NaN	NaN	0	21.517	16	4	50	1	296	33.7	6.83	154.78	4	0	1
HtolC : HsusC	A0A1U8NTH9	embryogenesis-associated protein EMB8-like isoform X3 OS=Gossypium hirsutum OX=3635 GN=LOC107951575 PE=4 SV=1	257.1	46.9	NaN	636.5	NaN	137.5	NaN	59.1	NaN	NaN	NaN	NaN	NaN	0	21.314	12	5	23	2	531	58.9	8.9	55.04	5	0	1
HtolC : HsusC	A0A1U8P467	Hexosyltransferase OS=Gossypium hirsutum OX=3635 GN=LOC107954839 PE=3 SV=1	4.1	48.7	13.8	50.9	32.4	NaN	48.6	NaN	NaN	NaN	167.5	NaN	NaN	0	20.875	11	6	54	2	557	63.7	8.87	102.63	6	0	1
HtolC : HsusC	A0A1U8LR83	UDP-glucose 4-epimerase OS=Gossypium hirsutum OX=3635 GN=LOC107930032 PE=3 SV=1	223.8	1098.1	NaN	183.3	310.8	223.1	NaN	NaN	NaN	NaN	NaN	147.8	NaN	0	20.122	12	3	8	1	351	39	8.34	23.07	3	0	1
HtolC : HsusC	A0A1U8KGN3	uncharacterized protein LOC107916838 OS=Gossypium hirsutum OX=3635 GN=LOC107916838 PE=4 SV=1	112.8	249.2	158.9	166.2	710.2	NaN	NaN	NaN	233.6	NaN	NaN	NaN	NaN	0	20.093	15	4	19	2	338	37.4	8.12	52.74	4	0	1
HtolC : HsusC	A0A1U8JT81	Ubiquitin-fold modifier 1 OS=Gossypium hirsutum OX=3635 GN=LOC107910211 PE=3 SV=1	439.6	484.8	320.7	521.7	394.6	NaN	NaN	NaN	NaN	NaN	NaN	NaN	NaN	0	19.368	63	4	61	1	88	9.4	9.88	186.5	4	0	1
HtolC : HsusC	A0A1U8K0Y6	acyl-coenzyme A thioesterase 9, mitochondrial-like isoform X1 OS=Gossypium hirsutum OX=3635 GN=LOC107912502 PE=4 SV=1	34.8	29.5	NaN	15	26.1	NaN	NaN	26.4	NaN	NaN	NaN	NaN	NaN	0	18.984	14	5	30	1	431	48.7	6.48	93.95	5	0	1
HtolC : HsusC	A0A1U8JMD7	RAB6-interacting golgin OS=Gossypium hirsutum OX=3635 GN=LOC107908710 PE=3 SV=1	NaN	310.9	588.7	161.1	640	NaN	NaN	315.4	NaN	NaN	NaN	383.9	NaN	0	18.735	23	4	8	1	171	20	6.96	21.42	4	0	1
HtolC : HsusC	A0A1U8L284	heterogeneous nuclear ribonucleoprotein 1-like isoform X1 OS=Gossypium hirsutum OX=3635 GN=LOC107922125 PE=4 SV=1	46.7	55.9	35.1	50.7	59.3	57.1	122.8	NaN	NaN	NaN	22.3	NaN	NaN	0	17.605	9	3	41	1	480	51	8.15	126.63	3	0	1
HtolC : HsusC	A0A1U8MWT0	AP complex subunit sigma OS=Gossypium hirsutum OX=3635 GN=LOC107940997 PE=3 SV=1	138.7	17.2	NaN	66.5	10.1	17.7	NaN	NaN	59.9	45.7	NaN	NaN	NaN	0	17.499	28	4	22	3	161	18.8	7.36	62.59	4	1	1
HtolC : HsusC	A0A1U8JHA8	clathrin interactor EPSIN 1-like OS=Gossypium hirsutum OX=3635 GN=LOC107906984 PE=4 SV=1	946.9	189.6	153.3	426.2	423.8	NaN	112.5	NaN	NaN	NaN	NaN	NaN	NaN	0	16.727	7	2	8	1	582	63	5.36	35.71	2	0	1
HtolC : HsusC	A0A1U8II50	Ammonium transporter OS=Gossypium hirsutum OX=3635 GN=LOC107896994 PE=3 SV=1	438.1	168.9	386.8	288.4	NaN	184.3	NaN	NaN	NaN	NaN	NaN	26.8	NaN	0	16.358	5	2	7	2	485	52.3	7.31	29.66	2	0	1
HtolC : HsusC	A0A1U8IZ86	lys-63-specific deubiquitinase BRCC36-like isoform X2 OS=Gossypium hirsutum OX=3635 GN=LOC107901767 PE=3 SV=1	113	33.3	NaN	59	NaN	255.3	NaN	NaN	97	NaN	NaN	36.6	NaN	0	16.184	17	4	10	4	372	41.1	5.53	28.23	4	0	1
HtolC : HsusC	A0A1U8P5K7	RAB6A-GEF complex partner protein 1-like OS=Gossypium hirsutum OX=3635 GN=LOC107955275 PE=4 SV=1	152	199.3	13.9	10.6	9.4	15.6	46.4	NaN	NaN	NaN	24.2	NaN	NaN	0	15.714	4	4	9	4	1122	127	6.34	19.69	4	0	1
HtolC : HsusC	A0A1U8IZK0	katanin p60 ATPase-containing subunit A-like 2 isoform X2 OS=Gossypium hirsutum OX=3635 GN=LOC107901885 PE=4 SV=1	696.4	221.3	163.2	328.6	990.5	NaN	NaN	NaN	NaN	NaN	NaN	NaN	NaN	0	12.753	8	2	25	1	397	44.6	6.14	75.93	2	0	1
HtolC : HsusC	A0A1U8PZ11	SPX domain-containing membrane protein At4g22990-like OS=Gossypium hirsutum OX=3635 GN=LOC107963676 PE=3 SV=1	218.2	118.1	117.8	1592.9	73.8	NaN	186.6	NaN	NaN	NaN	NaN	NaN	NaN	0	11.935	9	3	3	2	693	77.7	6.34	12.07	3	0	1
HtolC : HsusC	A0A1U8J6D6	protein SRC2-like OS=Gossypium hirsutum OX=3635 GN=LOC107902529 PE=4 SV=1	120.5	255.2	113.4	254	82.4	NaN	NaN	NaN	NaN	NaN	82.4	NaN	NaN	0	11.638	9	2	10	2	313	33.4	8.35	3.8	2	0	1
HtolC : HsusC	A0A1U8M9V7	Peroxidase OS=Gossypium hirsutum OX=3635 GN=LOC107934419 PE=3 SV=1	NaN	32.3	48.3	1299.7	NaN	48.2	NaN	NaN	NaN	NaN	524.6	NaN	NaN	0	11.308	10	3	32	1	329	36.5	5.27	83.9	3	0	1
HtolC : HsusC	A0A1U8M9N5	elicitor-responsive protein 1-like OS=Gossypium hirsutum OX=3635 GN=LOC107934401 PE=4 SV=1	88.7	NaN	466.5	539.7	152.8	116.7	NaN	NaN	NaN	NaN	NaN	92.4	NaN	0	11.265	35	3	5	3	152	16.8	4.67	15.95	3	0	1
HtolC : HsusC	A0A1U8LNR0	HVA22-like protein j OS=Gossypium hirsutum OX=3635 GN=LOC107928138 PE=4 SV=1	NaN	241.5	123.3	228.1	536.8	NaN	NaN	NaN	NaN	NaN	NaN	NaN	NaN	0	10.905	43	3	7	1	91	10.4	9.25	19.09	3	0	1
HtolC : HsusC	A0A1U8L7I5	THO complex subunit 7A-like OS=Gossypium hirsutum OX=3635 GN=LOC107924564 PE=4 SV=1	44.9	NaN	18.2	135.1	25.4	NaN	NaN	NaN	NaN	NaN	NaN	NaN	NaN	0	10.374	18	2	4	2	241	27.4	5.24	14.51	2	0	1
HtolC : HsusC	A0A1U8NYX6	50S ribosomal protein L19-1, chloroplastic-like OS=Gossypium hirsutum OX=3635 GN=LOC107953367 PE=3 SV=1	199	NaN	281.2	166.3	257.2	256.8	266.7	NaN	NaN	81.6	NaN	NaN	NaN	0	10.1	8	1	1	1	241	27	10.51	3.61	1	0	1
HtolC : HsusC	A0A1U8MYT5	diacylglycerol kinase OS=Gossypium hirsutum OX=3635 GN=LOC107942805 PE=3 SV=1	390.4	192.4	417.2	NaN	120.2	88.2	750.3	NaN	NaN	NaN	NaN	NaN	NaN	0	10.012	5	1	1	1	486	54.6	8.6	7.27	1	0	1
HtolC : HsusC	A0A1U8MNT0	phytanoyl-CoA dioxygenase OS=Gossypium hirsutum OX=3635 GN=LOC107939631 PE=4 SV=1	414.1	NaN	425.3	NaN	234.4	578.1	69.1	NaN	NaN	NaN	NaN	NaN	NaN	0	9.374	20	3	5	3	286	32.2	5.39	15.7	3	0	1
HtolC : HsusC	A0A1U8JH49	uncharacterized TPR repeat-containing protein At1g05150-like OS=Gossypium hirsutum OX=3635 GN=LOC107905487 PE=4 SV=1	NaN	116	157.6	239.7	180.2	NaN	86.7	NaN	NaN	NaN	NaN	NaN	NaN	0	8.953	3	2	2	1	798	89.7	6.77	5.87	2	0	1
HtolC : HsusC	A0A1U8L1X8	phosphatidylinositol-3,5-bisphosphate 3-phosphatase OS=Gossypium hirsutum OX=3635 GN=LOC107922039 PE=3 SV=1	361.4	19.3	133.2	136.4	353	NaN	NaN	NaN	NaN	NaN	NaN	NaN	NaN	0	8.731	3	2	3	2	846	93.8	7.14	9.4	2	0	1
HtolC : HsusC	A0A1U8PL83	ran-binding protein 10-like OS=Gossypium hirsutum OX=3635 GN=LOC107959527 PE=4 SV=1	10.3	14.5	15.3	25.3	63.9	NaN	NaN	NaN	382.1	NaN	40.2	NaN	NaN	0	8.718	4	1	2	1	476	53.2	5.74	8.46	1	0	1
HtolC : HsusC	A0A1U8LIK4	Trafficking protein particle complex subunit 2-like protein OS=Gossypium hirsutum OX=3635 GN=LOC107927827 PE=3 SV=1	219.2	NaN	51.9	46.2	NaN	26.3	41.8	NaN	NaN	NaN	NaN	NaN	NaN	0	8.581	14	1	3	1	143	16	8.03	11.43	1	0	1
HtolC : HsusC	A0A1U8MG85	Magnesium transporter OS=Gossypium hirsutum OX=3635 GN=LOC107937340 PE=3 SV=1	468.4	530.5	NaN	NaN	75.7	333	917.7	NaN	NaN	NaN	NaN	NaN	NaN	0	8.088	6	2	11	1	463	51.3	5.6	38.07	2	0	1
HtolC : HsusC	A0A1U8M8R1	protein SRC2-like OS=Gossypium hirsutum OX=3635 GN=LOC107935158 PE=4 SV=1	NaN	390	890.9	393.6	NaN	332.5	NaN	NaN	NaN	NaN	NaN	138.6	NaN	0	7.897	5	1	3	1	288	30.2	8.69	12.74	1	0	1
HtolC : HsusC	A0A1U8JEU1	exocyst complex component EXO84B-like OS=Gossypium hirsutum OX=3635 GN=LOC107906345 PE=3 SV=1	274	297.4	237.9	213.7	NaN	110.9	204.7	NaN	NaN	NaN	NaN	152.9	NaN	0	7.781	3	2	15	1	765	83.9	5.73	37.97	2	0	1
HtolC : HsusC	A0A1U8IM07	uncharacterized protein LOC107898115 OS=Gossypium hirsutum OX=3635 GN=LOC107898115 PE=4 SV=1	NaN	89	123.2	233.3	454.1	146.4	NaN	NaN	NaN	NaN	87	NaN	NaN	0	7.546	16	2	3	2	206	24.2	8.06	10.87	2	0	1
HtolC : HsusC	A0A1U8M4C4	golgin candidate 1-like isoform X2 OS=Gossypium hirsutum OX=3635 GN=LOC107932879 PE=4 SV=1	3.2	117.2	14.1	17.9	96.3	272.8	186.7	NaN	NaN	17.2	NaN	NaN	NaN	0	7.506	3	2	5	2	710	79.9	5.4	14.21	2	0	1
HtolC : HsusC	A0A1U8PEN1	cleavage stimulating factor 64-like isoform X3 OS=Gossypium hirsutum OX=3635 GN=LOC107957702 PE=4 SV=1	145.7	508.8	402.7	475.9	622.4	NaN	NaN	244.3	NaN	NaN	NaN	NaN	NaN	0	7.456	7	2	3	2	485	52.6	7.68	10.43	2	0	1
HtolC : HsusC	A9XUG7	Trans-2-enoyl-CoA reductase OS=Gossypium hirsutum OX=3635 GN=ECR1 PE=2 SV=1	623.8	163.9	330.1	161.8	125.6	NaN	NaN	NaN	NaN	NaN	NaN	NaN	NaN	0	7.296	8	1	3	1	310	36.3	9.47	13.25	1	0	1
HtolC : HsusC	A0A1U8JBU3	uncharacterized protein LOC107904329 OS=Gossypium hirsutum OX=3635 GN=LOC107904329 PE=4 SV=1	181.9	17.6	120.5	1379	110.6	6.1	NaN	52.9	NaN	NaN	NaN	28.1	NaN	0	7.221	2	2	2	2	1045	119.2	6.61	6.11	2	0	1
HtolC : HsusC	A0A1U8I4U6	remorin-like OS=Gossypium hirsutum OX=3635 GN=LOC107890738 PE=3 SV=1	NaN	276.3	143.1	232.2	110.3	134.6	NaN	573.8	NaN	NaN	NaN	523.4	NaN	0	7.004	13	2	2	1	187	20.8	5.63	5.85	2	0	1
HtolC : HsusC	A0A1U8M4Y5	non-specific lipid-transfer protein 13-like OS=Gossypium hirsutum OX=3635 GN=LOC107933081 PE=3 SV=1	NaN	286.5	350.6	171.2	151.1	357.8	NaN	NaN	135.5	142.1	NaN	NaN	NaN	0	6.864	15	1	1	1	116	12.8	5.73	4.25	1	0	1
HtolC : HsusC	A0A1U8K2W0	calcium-dependent protein kinase 28-like isoform X1 OS=Gossypium hirsutum OX=3635 GN=LOC107912990 PE=4 SV=1	233.4	NaN	451.2	477.1	538	NaN	NaN	NaN	NaN	NaN	NaN	232.6	NaN	0	6.766	5	2	4	1	557	62.9	8.98	7.44	2	0	1
HtolC : HsusC	A0A1U8HIK2	mitochondrial import receptor subunit TOM20-like OS=Gossypium hirsutum OX=3635 GN=LOC107886464 PE=3 SV=1	190.7	168.7	66.7	161.7	51.4	50.6	190.4	NaN	NaN	91	NaN	NaN	NaN	0	6.723	11	2	2	2	201	21.9	5.41	5.07	2	0	1
HtolC : HsusC	A0A1U8PPY4	beta-glucuronosyltransferase GlcAT14A-like OS=Gossypium hirsutum OX=3635 GN=LOC107960471 PE=4 SV=1	229.4	350.2	415.5	549.1	316.2	NaN	NaN	NaN	NaN	NaN	NaN	NaN	NaN	0	6.614	3	1	1	1	359	40.1	8.21	3.22	1	0	1
HtolC : HsusC	A0A1U8KWG9	non-specific phospholipase C3-like OS=Gossypium hirsutum OX=3635 GN=LOC107920295 PE=4 SV=1	84.4	105.5	227.2	167.7	246.4	NaN	NaN	NaN	NaN	NaN	NaN	230.3	NaN	0	6.436	3	1	2	1	508	56.8	5.36	5.64	1	0	1
HtolC : HsusC	A0A1U8LZV3	chaperone protein ClpD, chloroplastic-like OS=Gossypium hirsutum OX=3635 GN=LOC107931444 PE=3 SV=1	129.6	136.2	192.1	103.4	131.5	98.1	99.9	NaN	NaN	393.7	NaN	NaN	NaN	0	6.379	3	2	2	1	945	103.7	6.48	5.19	2	0	1
HtolC : HsusC	A0A1U8M9T9	F-box protein CPR30-like OS=Gossypium hirsutum OX=3635 GN=LOC107935430 PE=4 SV=1	NaN	319.1	229.8	228.9	103.1	NaN	NaN	NaN	NaN	NaN	NaN	NaN	NaN	0	6.341	15	2	5	1	348	40	5.1	22.98	2	0	1
HtolC : HsusC	A0A1U8LZD9	cleft lip and palate transmembrane protein 1 homolog isoform X2 OS=Gossypium hirsutum OX=3635 GN=LOC107931293 PE=4 SV=1	98.9	55.6	NaN	102.3	65.8	NaN	218.7	NaN	NaN	NaN	45.1	NaN	NaN	0	6.27	5	2	2	2	590	67.7	6	5.82	2	0	1
HtolC : HsusC	A0A1U8I1M2	cell division cycle 5-like protein OS=Gossypium hirsutum OX=3635 GN=LOC107889597 PE=3 SV=1	233	149.4	174.4	NaN	83.2	97.5	NaN	87.2	NaN	97.4	NaN	NaN	NaN	0	6.213	3	2	3	1	961	107.8	5.34	7.02	2	0	1
HtolC : HsusC	A0A1U8LVU2	acyl-CoA-binding domain-containing protein 1-like OS=Gossypium hirsutum OX=3635 GN=LOC107930256 PE=3 SV=1	NaN	512.2	85.5	195.5	NaN	128.7	NaN	69.3	NaN	NaN	NaN	NaN	NaN	0	5.984	8	2	3	2	367	40	4.69	7.82	2	0	1
HtolC : HsusC	A0A1U8PYZ9	Deoxyribodipyrimidine photo-lyase OS=Gossypium hirsutum OX=3635 GN=LOC107963663 PE=3 SV=1	147.2	317.6	117.2	210.9	791.4	671.9	NaN	NaN	NaN	143.8	NaN	NaN	NaN	0	5.959	4	1	4	1	498	57.3	8.68	10.8	1	0	1	Met-loss+Acetyl [N-Term]
HtolC : HsusC	A0A1U8IN37	regulator of nonsense transcripts 1 homolog isoform X2 OS=Gossypium hirsutum OX=3635 GN=LOC107896538 PE=3 SV=1	230.5	NaN	345.8	NaN	81	210.1	NaN	NaN	NaN	NaN	NaN	NaN	NaN	0	5.93	2	2	3	2	1174	128.4	6.76	9.39	2	0	1
HtolC : HsusC	A0A1U8L2M9	187-kDa microtubule-associated protein AIR9-like isoform X1 OS=Gossypium hirsutum OX=3635 GN=LOC107921982 PE=4 SV=1	160.8	NaN	369.6	231.9	NaN	703.3	NaN	NaN	NaN	NaN	NaN	290.2	NaN	0	5.916	2	3	3	3	1718	187.8	6.81	7.92	3	0	1
HtolC : HsusC	A0A1U8I596	actin-depolymerizing factor-like OS=Gossypium hirsutum OX=3635 GN=LOC107892834 PE=3 SV=1	223.5	18.6	223.4	198.6	194.2	10.7	NaN	NaN	7.8	8.9	NaN	NaN	NaN	0	5.879	9	1	24	1	140	16	6.68	74.09	1	0	1
HtolC : HsusC	A0A1U8L671	Peroxidase OS=Gossypium hirsutum OX=3635 GN=LOC107924255 PE=3 SV=1	365.3	105.3	NaN	441	221.3	NaN	NaN	NaN	NaN	NaN	NaN	NaN	NaN	0	5.658	6	2	27	1	331	36.4	9.16	48.62	2	0	1
HtolC : HsusC	A0A1U8IZ78	Polyadenylate-binding protein OS=Gossypium hirsutum OX=3635 GN=LOC107901761 PE=3 SV=1	NaN	42.3	352	343.8	163.8	NaN	NaN	NaN	16.7	NaN	NaN	NaN	NaN	0	5.539	4	2	9	1	644	70.8	8.85	23.13	2	0	1
HtolC : HsusC	A0A1U8JNQ7	Gamma-glutamylcyclotransferase family protein OS=Gossypium hirsutum OX=3635 GN=LOC107909045 PE=3 SV=1	8.2	19.1	7.9	15.7	23.7	8.9	31.1	NaN	NaN	NaN	NaN	7.6	NaN	0	5.411	12	2	11	2	200	22.1	7.88	30.26	2	0	1
HtolC : HsusC	A0A1U8MZ43	pollen-specific protein-like At4g18596 OS=Gossypium hirsutum OX=3635 GN=LOC107942901 PE=3 SV=1	198.7	71.6	NaN	165.7	NaN	62.4	149.3	NaN	NaN	NaN	NaN	39	NaN	0	5.408	27	2	3	2	117	12.6	4.7	7.34	2	0	1
HtolC : HsusC	A0A1U8LXP1	uncharacterized protein LOC107931851 OS=Gossypium hirsutum OX=3635 GN=LOC107931851 PE=4 SV=1	184	NaN	131.6	175.9	963.8	390.2	148.1	NaN	NaN	NaN	141.7	NaN	NaN	0	5.274	4	1	1	1	429	47.5	6.61	5.72	1	0	1
HtolC : HsusC	A0A2D0UV87	Auxilin-related protein 2-like protein 1 OS=Gossypium hirsutum OX=3635 GN=ARP2L1 PE=2 SV=1	34.7	148.3	39.1	27.8	292.9	423.2	260.3	NaN	NaN	NaN	16.5	NaN	NaN	0.001	4.891	3	2	6	1	974	107.9	6.39	4.08	2	0	1
HtolC : HsusC	A0A1U8HMZ9	Altered inheritance of mitochondria protein 24, mitochondrial OS=Gossypium hirsutum OX=3635 GN=LOC107886063 PE=3 SV=1	72.5	224.7	NaN	199.9	106.4	NaN	NaN	NaN	146.7	NaN	NaN	124.7	NaN	0.001	4.782	6	1	3	1	281	30.6	7.06	11.29	1	0	1
HtolC : HsusC	A0A1U8HSS3	putative axial regulator YABBY 2 OS=Gossypium hirsutum OX=3635 GN=LOC107889233 PE=3 SV=1	31.8	539.6	NaN	NaN	420	56.4	NaN	1171.9	NaN	NaN	156.7	NaN	NaN	0.001	4.672	6	1	3	1	185	20.8	8.54	4.06	1	0	1
HtolC : HsusC	A0A1U8N8W1	thiosulfate sulfurtransferase 16, chloroplastic OS=Gossypium hirsutum OX=3635 GN=LOC107945788 PE=4 SV=1	NaN	233.7	389.8	NaN	643.6	114.4	153.9	NaN	NaN	NaN	NaN	NaN	NaN	0.001	4.545	11	1	2	1	195	20.9	8.94	8.2	1	0	1
HtolC : HsusC	A0A1U8KXR8	Dirigent protein OS=Gossypium hirsutum OX=3635 GN=LOC107921926 PE=3 SV=1	226.3	367.2	431.8	94.1	56.4	NaN	NaN	NaN	NaN	NaN	NaN	NaN	NaN	0.001	4.534	18	2	3	1	185	20.6	7.5	8.28	2	0	1
HtolC : HsusC	A0A1U8IWT4	1-(5-phosphoribosyl)-5-[(5-phosphoribosylamino)methylideneamino] imidazole-4-carboxamide isomerase, chloroplastic OS=Gossypium hirsutum OX=3635 GN=LOC107899235 PE=3 SV=1	NaN	365.5	421.3	722.1	319.4	146	NaN	NaN	NaN	NaN	NaN	196.5	NaN	0.001	4.474	11	2	2	2	317	34.6	7.78	7.3	2	0	1
HtolC : HsusC	A0A1U8JTN7	cell wall protein IFF6-like OS=Gossypium hirsutum OX=3635 GN=LOC107909195 PE=4 SV=1	48.8	103.8	230.4	NaN	751.9	406	45.3	NaN	NaN	NaN	NaN	129.8	NaN	0.001	4.286	14	1	1	1	139	12.3	10.77	2.57	1	0	1
HtolC : HsusC	A0A1U8L1R5	syntaxin-43-like isoform X2 OS=Gossypium hirsutum OX=3635 GN=LOC107922908 PE=3 SV=1	NaN	381	289.6	NaN	44.1	179.9	NaN	185.4	NaN	NaN	NaN	258.3	NaN	0.001	4.244	6	1	2	1	274	30.9	7.34	5.16	1	0	1
HtolC : HsusC	A0A1U8PIP9	uncharacterized protein LOC107958801 OS=Gossypium hirsutum OX=3635 GN=LOC107958801 PE=4 SV=1	261.3	86.1	149.6	232.1	144.8	87.5	NaN	200.4	NaN	NaN	93.5	NaN	NaN	0.001	4.24	6	1	2	1	220	23.4	6.37	5.98	1	0	1
HtolC : HsusC	A0A1U8MVS6	Transcription elongation factor OS=Gossypium hirsutum OX=3635 GN=LOC107941828 PE=3 SV=1	260.9	203.2	197.2	411.7	NaN	1071.7	NaN	NaN	18.1	NaN	NaN	NaN	NaN	0.001	4.217	3	1	1	1	366	41.3	9.01	2.49	1	0	1
HtolC : HsusC	A0A1U8IW32	syntaxin-121-like OS=Gossypium hirsutum OX=3635 GN=LOC107899409 PE=3 SV=1	97.3	290.9	152.6	679.7	132.4	NaN	NaN	NaN	NaN	NaN	NaN	NaN	NaN	0.001	4.156	3	1	2	1	327	36.5	7.18	5.93	1	0	1
HtolC : HsusC	A0A1U8IF38	uncharacterized protein LOC107893855 OS=Gossypium hirsutum OX=3635 GN=LOC107893855 PE=4 SV=1	NaN	356.2	385.9	90.8	268.9	NaN	NaN	NaN	NaN	NaN	NaN	NaN	NaN	0.001	4.117	16	1	3	1	89	10.3	5.87	7.53	1	0	1
HtolC : HsusC	A0A1U8MZ91	serrate RNA effector molecule-like isoform X2 OS=Gossypium hirsutum OX=3635 GN=LOC107942911 PE=3 SV=1	337.7	NaN	627.2	283.7	491.4	481.1	179	NaN	NaN	NaN	NaN	NaN	NaN	0.002	4.035	2	1	2	1	737	83.2	8.19	0	1	0	1
HtolC : HsusC	A0A1U8KGR4	heavy metal-associated isoprenylated plant protein 26-like OS=Gossypium hirsutum OX=3635 GN=LOC107916759 PE=4 SV=1	160.2	NaN	157.9	148.9	85.5	NaN	NaN	NaN	NaN	NaN	NaN	NaN	NaN	0.002	3.975	16	1	3	1	153	17	9.11	13.89	1	0	1
HtolC : HsusC	A0A1U8M0N1	uncharacterized protein LOC107931781 isoform X3 OS=Gossypium hirsutum OX=3635 GN=LOC107931781 PE=4 SV=1	28.8	199.2	NaN	73.3	320.2	434.2	NaN	115.1	NaN	NaN	NaN	43.3	NaN	0.002	3.972	2	1	1	1	526	56.3	4.74	2.24	1	0	1
HtolC : HsusC	S4TID2	Lipid transfer protein OS=Gossypium hirsutum OX=3635 GN=LTP9 PE=2 SV=1	159.9	NaN	589.1	396.5	396.3	255.3	NaN	NaN	NaN	NaN	NaN	NaN	NaN	0.002	3.969	13	1	1	1	96	10.1	8.72	2.33	1	0	1
HtolC : HsusC	A0A1U8P4H0	S-protein homolog OS=Gossypium hirsutum OX=3635 GN=LOC107954144 PE=3 SV=1	36.9	51.4	71	98.3	37.6	78	NaN	66.3	NaN	NaN	86.2	NaN	NaN	0.002	3.967	8	1	4	1	158	18.7	8.25	11.8	1	0	1
HtolC : HsusC	A0A1U8MIQ2	phosphatidylinositol 3,4,5-trisphosphate 3-phosphatase and protein-tyrosine-phosphatase PTEN2A-like OS=Gossypium hirsutum OX=3635 GN=LOC107938121 PE=3 SV=1	327.6	NaN	383.9	502.7	782.2	NaN	260	NaN	NaN	NaN	NaN	143.7	NaN	0.002	3.934	4	2	8	1	612	66.7	6.28	17.72	2	0	1	Acetyl [N-Term]
HtolC : HsusC	A0A1U8NPN1	protein BOLA2-like OS=Gossypium hirsutum OX=3635 GN=LOC107950584 PE=3 SV=1	196.1	NaN	212.5	218.5	166.5	1151.3	NaN	NaN	NaN	NaN	NaN	NaN	NaN	0.002	3.726	12	1	2	1	93	10.4	6.3	4.84	1	0	1
HtolC : HsusC	A0A1U8N4J2	probable LRR receptor-like serine/threonine-protein kinase At1g56130 isoform X3 OS=Gossypium hirsutum OX=3635 GN=LOC107943517 PE=4 SV=1	NaN	15.7	1031.3	810.7	58.7	NaN	NaN	NaN	NaN	NaN	NaN	NaN	NaN	0.002	3.48	2	2	6	1	874	96.2	7.69	11.33	2	0	1
HtolC : HsusC	A0A1U8JSW0	O-fucosyltransferase family protein OS=Gossypium hirsutum OX=3635 GN=LOC107910113 PE=3 SV=1	31.5	44.8	49.4	60	42.7	NaN	NaN	35.9	NaN	NaN	259.5	NaN	NaN	0.002	3.474	2	1	2	1	509	58.8	8.91	4.49	1	0	1
HtolC : HsusC	A0A1U8IC10	uncharacterized protein LOC107895061 OS=Gossypium hirsutum OX=3635 GN=LOC107895061 PE=4 SV=1	NaN	16.5	8.2	27.1	38.1	NaN	210.3	NaN	NaN	NaN	10.3	NaN	NaN	0.003	3.307	2	1	5	1	636	71.7	7.36	12.8	1	0	1
HtolC : HsusC	A0A1U8MZ54	uncharacterized protein LOC107941753 OS=Gossypium hirsutum OX=3635 GN=LOC107941753 PE=3 SV=1	110	296.5	202.2	151.6	NaN	327.5	NaN	NaN	NaN	94.2	NaN	NaN	NaN	0.004	3.213	5	1	2	1	310	34.2	6.05	3.37	1	0	1
HtolC : HsusC	A0A1U8LUT3	synaptotagmin-5 isoform X1 OS=Gossypium hirsutum OX=3635 GN=LOC107931020 PE=4 SV=1	234.9	479	401.3	542.2	406.5	NaN	NaN	NaN	NaN	NaN	NaN	206.5	NaN	0.004	3.186	1	1	3	1	828	93.5	8.54	7.93	1	0	1
HtolC : HsusC	A0A1U8MZB7	double-stranded RNA-binding protein 1-like OS=Gossypium hirsutum OX=3635 GN=LOC107942931 PE=4 SV=1	95.4	NaN	411.9	256.6	882.1	431.4	263.9	NaN	NaN	NaN	NaN	NaN	NaN	0.004	3.175	3	1	2	1	399	43.3	6.8	0	1	0	1
HtolC : HsusC	A0A1U8HK13	Xyloglucan endotransglucosylase/hydrolase OS=Gossypium hirsutum OX=3635 GN=LOC107886823 PE=3 SV=1	550	394.8	165.7	271.9	235	340.8	NaN	NaN	NaN	NaN	NaN	230.6	NaN	0.004	3.057	4	1	1	1	331	37.6	5.81	3.71	1	0	1
HtolC : HsusC	A0A1U8KUY7	DNA repair endonuclease UVH1-like isoform X1 OS=Gossypium hirsutum OX=3635 GN=LOC107919892 PE=4 SV=1	261.3	NaN	114.7	84.3	141.9	9.4	224.6	NaN	NaN	NaN	NaN	NaN	NaN	0.006	2.77	1	1	4	1	967	108.7	7.99	8.8	1	0	1
HtolC : HsusC	A0A1U8PDF3	metalloendoproteinase 2-MMP-like OS=Gossypium hirsutum OX=3635 GN=LOC107957316 PE=3 SV=1	231.7	NaN	697.4	592.6	NaN	315.5	NaN	197.6	NaN	NaN	NaN	NaN	NaN	0.006	2.749	2	1	1	1	367	40.3	5.62	2.4	1	0	1
HtolC : HsusC	A0A1U8JJB8	WD repeat-containing protein 75 OS=Gossypium hirsutum OX=3635 GN=LOC107907492 PE=4 SV=1	32.9	48.2	43	40.4	7.2	1719.1	23.7	NaN	NaN	NaN	NaN	NaN	NaN	0.006	2.655	1	1	1	1	812	88.8	7.61	2.05	1	0	1
HtolC : HsusC	A0A1U8LNA1	protein PROTON GRADIENT REGULATION 5, chloroplastic-like OS=Gossypium hirsutum OX=3635 GN=LOC107929161 PE=4 SV=1	614.6	NaN	750.9	816.5	NaN	83.9	72.3	NaN	NaN	NaN	NaN	NaN	NaN	0.007	2.6	9	1	4	1	124	13.1	10.73	7.94	1	0	1
HtolC : HsusC	A0A1U8KLV0	uncharacterized protein LOC107918369 OS=Gossypium hirsutum OX=3635 GN=LOC107918369 PE=4 SV=1	356.6	NaN	132.8	305.7	443.4	NaN	349	NaN	NaN	NaN	NaN	NaN	NaN	0.008	2.548	4	1	1	1	343	37.6	9.22	0	1	0	1
HtolC : HsusC	A0A1U8MMM5	50S ribosomal protein L7/L12-like OS=Gossypium hirsutum OX=3635 GN=LOC107939288 PE=4 SV=1	NaN	260.3	518	897.3	724.4	NaN	NaN	NaN	NaN	NaN	NaN	NaN	NaN	0.008	2.48	10	1	4	1	193	21.4	9.39	14.43	1	0	1
HtolC : HsusC	A0A1U8HSS1	vesicle-associated membrane protein 714-like OS=Gossypium hirsutum OX=3635 GN=LOC107889183 PE=3 SV=1	126.3	NaN	237.8	172.9	166	511.2	NaN	556.4	NaN	NaN	417.8	NaN	NaN	0.009	2.407	6	1	1	1	220	24.9	9.03	3.07	1	0	1
HtolC : HsusC	A0A1U8HKK4	putative polyol transporter 2 OS=Gossypium hirsutum OX=3635 GN=LOC107886982 PE=3 SV=1	420.5	NaN	307.5	218	1454	NaN	NaN	NaN	NaN	NaN	NaN	NaN	NaN	0.009	2.407	2	1	2	1	539	58.3	8.84	4	1	0	1
HtolC : HsusC	A0A1U8KA04	succinate dehydrogenase subunit 3-1, mitochondrial-like OS=Gossypium hirsutum OX=3635 GN=LOC107914817 PE=4 SV=1	49.5	NaN	118.8	78	NaN	1368.4	373.3	NaN	NaN	NaN	81.5	NaN	NaN	0.012	2.236	5	1	1	1	201	22.3	9.99	2.01	1	0	1
HtolC : HsusC	A0A1U8IFL5	myosin heavy chain kinase B-like OS=Gossypium hirsutum OX=3635 GN=LOC107896306 PE=4 SV=1	506.2	NaN	531.2	79.2	NaN	72.7	NaN	280.7	NaN	NaN	NaN	NaN	NaN	0.012	2.209	5	1	9	1	405	44.3	8.47	27.29	1	0	1
HtolC : HsusC	A0A1U8P9Z3	macrophage erythroblast attacher-like OS=Gossypium hirsutum OX=3635 GN=LOC107957100 PE=4 SV=1	650.4	NaN	826.5	344.3	313.9	49.9	NaN	NaN	NaN	NaN	NaN	NaN	NaN	0.013	2.186	2	1	2	1	421	47.8	7.06	4.72	1	0	1
HtolC : HsusC	A0A1U8MWJ1	Aspergillus nuclease S1 OS=Gossypium hirsutum OX=3635 GN=LOC107942074 PE=3 SV=1	31.9	221.2	NaN	282.1	278.3	NaN	NaN	46	NaN	NaN	NaN	NaN	NaN	0.013	2.161	4	1	2	1	300	34.1	5.95	4.51	1	0	1
HtolC : HsusC	A0A1U8P9U1	probable disease resistance protein At4g27220 OS=Gossypium hirsutum OX=3635 GN=LOC107957057 PE=4 SV=1	94.3	158.1	699	364.5	855.7	173.9	54.6	NaN	NaN	NaN	NaN	NaN	NaN	0.013	2.15	1	1	2	1	1350	153.7	6.52	0	1	0	1
HtolC : HsusC	A0A1U8LLQ0	LRR receptor-like serine/threonine-protein kinase FLS2 OS=Gossypium hirsutum OX=3635 GN=LOC107927535 PE=4 SV=1	383	NaN	316.1	228.6	281.8	646	383	NaN	NaN	NaN	NaN	161.5	NaN	0.016	2.043	1	1	1	1	923	102.3	6.79	2.7	1	0	1
HtolC : HsusC	A0A1U8LBH1	cytochrome P450 71A1-like OS=Gossypium hirsutum OX=3635 GN=LOC107924517 PE=3 SV=1	149.7	180	158.2	440.3	222.6	NaN	NaN	NaN	NaN	NaN	NaN	227.1	NaN	0.018	2	3	1	1	1	511	58.3	8.09	3.37	1	0	1
HtolC : HsusC	A0A1U8J5K4	NAD(P)H-quinone oxidoreductase subunit T, chloroplastic-like OS=Gossypium hirsutum OX=3635 GN=LOC107903926 PE=4 SV=1	315.6	NaN	71.9	150.1	1087.5	473.1	301.9	NaN	NaN	NaN	NaN	NaN	NaN	0.022	1.881	7	1	2	1	257	29.1	7.49	0	1	0	1
HtolC : HsusC	A0A1U8JML9	Ninja-family protein OS=Gossypium hirsutum OX=3635 GN=LOC107907193 PE=3 SV=1	109.1	287.2	131.7	380.9	361.2	NaN	NaN	155.6	NaN	NaN	NaN	NaN	NaN	0.024	1.827	2	1	1	1	488	52.3	5.91	2.64	1	0	1
HtolC : HsusC	A0A1U8M1F7	probable inactive receptor kinase At2g26730 OS=Gossypium hirsutum OX=3635 GN=LOC107933021 PE=3 SV=1	121.9	126.7	110.4	221.2	273.6	NaN	NaN	NaN	14	53.3	NaN	NaN	NaN	0.026	1.792	4	1	1	1	625	68.1	6.93	0	1	0	1
HtolC : HsusC	A0A1U8HM89	uncharacterized mitochondrial protein AtMg00810-like OS=Gossypium hirsutum OX=3635 GN=LOC107887432 PE=4 SV=1	NaN	69.1	35.1	NaN	38.1	1655.4	NaN	72.9	NaN	15.2	NaN	NaN	NaN	0.027	1.777	2	1	1	1	348	39.7	8.79	0	1	0	1
HtolC : HsusC	A0A1U8PAZ1	thioredoxin-like 3-2, chloroplastic isoform X2 OS=Gossypium hirsutum OX=3635 GN=LOC107957360 PE=4 SV=1	113.8	363.9	NaN	139.9	1611.7	NaN	113.6	NaN	NaN	NaN	NaN	NaN	NaN	0.029	1.754	4	1	1	1	203	22.9	8.05	1.97	1	0	1
HtolC : HsusC	A0A1U8KJV9	50S ribosomal protein L27-like OS=Gossypium hirsutum OX=3635 GN=LOC107917907 PE=3 SV=1	250.7	104.1	84.6	125.7	116.3	NaN	NaN	NaN	NaN	NaN	NaN	NaN	NaN	0.032	1.724	12	1	1	1	147	16.1	10.13	4.1	1	0	1
HtolC : HsusC	A0A1U8P7S5	uncharacterized protein LOC107956025 OS=Gossypium hirsutum OX=3635 GN=LOC107956025 PE=4 SV=1	269.5	1.4	648.3	429	737.3	202.4	101	NaN	NaN	2.1	NaN	NaN	NaN	0.032	1.716	3	1	1	1	507	57.8	6.14	2.98	1	0	1
HtolC : HsusC	A0A1U8IFK1	DNA replication ATP-dependent helicase/nuclease DNA2-like isoform X3 OS=Gossypium hirsutum OX=3635 GN=LOC107896297 PE=4 SV=1	261.6	NaN	270.2	242.9	258.1	436.5	757.2	NaN	NaN	NaN	NaN	NaN	NaN	0.035	1.684	1	1	1	1	1215	134.4	6.96	1.72	1	0	1
HtolC : HsusC	A0A1U8JZW6	uncharacterized protein LOC107910500 OS=Gossypium hirsutum OX=3635 GN=LOC107910500 PE=3 SV=1	NaN	532.8	448.5	461.1	452	NaN	NaN	250.3	NaN	NaN	255.3	NaN	NaN	0.037	1.661	7	1	1	1	205	23.1	7.62	2.2	1	0	1
HtolC : HsusC	A0A1U8JI28	uncharacterized protein LOC107907191 OS=Gossypium hirsutum OX=3635 GN=LOC107907191 PE=4 SV=1	NaN	505.9	614.2	590.4	647.7	41.8	NaN	NaN	NaN	NaN	NaN	NaN	NaN	0.037	1.661	2	1	5	1	981	109.8	7.94	21.81	1	0	1
HtolC : HsusC	A0A0G2UY95	Basic helix-loop-helix protein 130D OS=Gossypium hirsutum OX=3635 GN=bHLH130D PE=4 SV=1	71.3	65.4	26.8	102.8	21.6	NaN	NaN	416.4	NaN	NaN	82.2	NaN	NaN	0.037	1.652	2	1	11	1	651	73.6	5.47	27.08	1	0	1
HtolC : HsusC	A0A1U8KJL5	uncharacterized protein LOC107916390 OS=Gossypium hirsutum OX=3635 GN=LOC107916390 PE=4 SV=1	NaN	185.2	108.6	338.9	270.2	NaN	NaN	NaN	NaN	NaN	NaN	NaN	NaN	0.038	1.641	16	1	1	1	91	10.3	6.25	3.5	1	0	1
HtolC : HsusC	A0A1U8PRL4	G-type lectin S-receptor-like serine/threonine-protein kinase CES101 OS=Gossypium hirsutum OX=3635 GN=LOC107962095 PE=4 SV=1	20.2	21.8	NaN	47.8	455.2	95.5	160.9	NaN	NaN	NaN	NaN	NaN	NaN	0.038	1.641	4	1	1	1	400	45.2	5.5	0	1	0	1
HtolC : HsusC	A0A1U8JJ82	LOW QUALITY PROTEIN: UDP-glycosyltransferase 87A1-like OS=Gossypium hirsutum OX=3635 GN=LOC107906295 PE=4 SV=1	NaN	68	79.7	75.2	NaN	51.7	NaN	NaN	63	85	NaN	NaN	NaN	0.039	1.62	1	1	1	1	470	52.6	5.8	0	1	0	1
HtolC : HsusC	A0A1U8HV33	putative disease resistance protein RGA3 OS=Gossypium hirsutum OX=3635 GN=LOC107889834 PE=4 SV=1	16.6	42.5	NaN	66.7	NaN	230.9	NaN	NaN	NaN	NaN	24.9	NaN	NaN	0.041	1.612	2	1	4	1	404	45.9	8.5	13.15	1	0	1
HtolC : HsusC	A0A1U8PFH2	50S ribosomal protein 6, chloroplastic-like OS=Gossypium hirsutum OX=3635 GN=LOC107957874 PE=4 SV=1	174.5	NaN	658.1	NaN	202.3	442.9	NaN	81.4	NaN	NaN	163.3	NaN	NaN	0.044	1.583	7	1	3	1	118	12.3	10.1	7.55	1	0	1
HtolC : HsusC	A0A1U8KBT9	probable disease resistance protein At1g12280 OS=Gossypium hirsutum OX=3635 GN=LOC107915303 PE=4 SV=1	144.4	845.1	NaN	149	899.8	102.3	167.7	NaN	NaN	NaN	NaN	NaN	NaN	0.049	1.536	2	1	1	1	497	57.5	7.11	2.11	1	0	1
HtolC : HsusC	A0A1U8MTI6	uncharacterized protein LOC107941136 OS=Gossypium hirsutum OX=3635 GN=LOC107941136 PE=4 SV=1	42.5	NaN	324.6	393.8	1565.1	16.3	18.1	NaN	NaN	12.9	NaN	NaN	NaN	0.053	1.517	4	1	1	1	309	35	9.26	0	1	0	1
HtolC : HsusC	A0A1U8KYI8	Glycosyltransferase OS=Gossypium hirsutum OX=3635 GN=LOC107922142 PE=3 SV=1	122.3	NaN	68.9	45.4	59.1	100.2	NaN	NaN	NaN	NaN	NaN	NaN	NaN	0.054	1.51	2	1	1	1	460	51.5	6.52	1.68	1	0	1
HtolC : HsusC	A0A1U8LXR0	uncharacterized protein LOC107931870 isoform X1 OS=Gossypium hirsutum OX=3635 GN=LOC107931870 PE=3 SV=1	41.4	228.5	725.3	311.2	555.8	NaN	NaN	241.2	NaN	NaN	NaN	123.3	NaN	0.056	1.48	10	1	2	1	230	25.8	9.01	8.68	1	0	1
HtolC : HtolSt	A0A1U8IPB9	Glyceraldehyde-3-phosphate dehydrogenase OS=Gossypium hirsutum OX=3635 GN=LOC107897324 PE=3 SV=1	201.4	572.1	681.1	NaN	406.5	NaN	130.1	113	185.5	110.4	NaN	NaN	NaN	0	568.942	63	57	2397	3	408	43.3	8.27	10318.6	57	0	1
HtolC : HtolSt	A0A059Q8K7	Actin OS=Gossypium hirsutum OX=3635 GN=ACTb PE=2 SV=1	NaN	191.3	366.4	277.5	NaN	NaN	158	252.9	NaN	NaN	NaN	NaN	NaN	0	562.116	80	54	2376	2	377	41.8	5.59	9610.68	54	0	1	Met-loss+Acetyl [N-Term]
HtolC : HtolSt	A0A1U8PEE1	CCT-beta OS=Gossypium hirsutum OX=3635 GN=LOC107957618 PE=3 SV=1	39.7	NaN	15.7	NaN	NaN	NaN	66.7	29	36.2	NaN	NaN	30.5	NaN	0	219.006	46	22	365	1	527	57.1	6.06	1361.9	22	0	1
HtolC : HtolSt	A0A1U8J1Z6	phosphatidylinositol/phosphatidylcholine transfer protein SFH12-like isoform X1 OS=Gossypium hirsutum OX=3635 GN=LOC107901226 PE=4 SV=1	67.6	155.4	76.2	NaN	NaN	NaN	656.1	NaN	107.9	NaN	NaN	121.9	NaN	0	142.22	41	21	216	1	584	65.7	7.15	674.02	21	0	1
HtolC : HtolSt	A0A1U8PIJ1	threonine synthase OS=Gossypium hirsutum OX=3635 GN=LOC107958770 PE=3 SV=1	82.5	53.6	80.6	NaN	61.2	NaN	72.3	70.2	59.9	53.5	NaN	NaN	NaN	0	124.059	48	18	371	1	534	58.7	7.64	1269.52	18	0	1
HtolC : HtolSt	A0A1U8J195	40S ribosomal protein S3a OS=Gossypium hirsutum OX=3635 GN=LOC107902451 PE=3 SV=1	230.1	NaN	270.6	NaN	NaN	158.3	302.2	464.3	NaN	NaN	NaN	372	NaN	0	109.803	52	12	343	1	262	29.7	9.86	1187.58	12	0	1
HtolC : HtolSt	A0A1U8MTL6	alpha-glucosidase-like OS=Gossypium hirsutum OX=3635 GN=LOC107941166 PE=3 SV=1	NaN	186.4	363.5	NaN	27.8	NaN	167.6	361.6	468.6	NaN	700	NaN	NaN	0	109.098	22	17	171	1	907	101.7	6.87	543.35	17	0	1
HtolC : HtolSt	A0A1U8MXJ4	UDP-D-apiose/UDP-D-xylose synthase 2-like OS=Gossypium hirsutum OX=3635 GN=LOC107941263 PE=4 SV=1	92.6	159.3	169	83.1	NaN	NaN	77.5	17.3	11.2	47.1	NaN	NaN	NaN	0	87.288	35	13	251	1	386	43.5	6.98	757.42	13	0	1
HtolC : HtolSt	A0A1U8JRM9	Glycosyltransferase OS=Gossypium hirsutum OX=3635 GN=LOC107909791 PE=3 SV=1	209.9	114.4	NaN	NaN	NaN	NaN	524.6	62.3	NaN	NaN	NaN	NaN	NaN	0	66.422	20	8	57	1	472	51.9	6.86	263.3	8	0	1
HtolC : HtolSt	A0A1U8KVZ5	glucose-1-phosphate adenylyltransferase large subunit 3, chloroplastic-like OS=Gossypium hirsutum OX=3635 GN=LOC107920177 PE=3 SV=1	28.9	NaN	509.7	209	NaN	NaN	NaN	55.4	61.5	32.4	NaN	NaN	NaN	0	65.166	49	9	135	1	260	28.5	9.28	521.95	9	0	1
HtolC : HtolSt	A0A1U8MRL5	calvin cycle protein CP12-1, chloroplastic-like OS=Gossypium hirsutum OX=3635 GN=LOC107940561 PE=4 SV=1	426.2	NaN	399	NaN	NaN	NaN	457.4	177.6	597.7	342.2	NaN	NaN	NaN	0	60.318	27	6	31	2	122	13.4	4.96	175.66	6	0	1
HtolC : HtolSt	A0A1U8MS70	brefeldin A-inhibited guanine nucleotide-exchange protein 1-like OS=Gossypium hirsutum OX=3635 GN=LOC107940755 PE=4 SV=1	NaN	89.9	146.3	NaN	NaN	NaN	103.9	105.7	NaN	NaN	NaN	NaN	NaN	0	54.695	11	17	88	2	1716	189.8	6.24	216.43	17	0	1
HtolC : HtolSt	A0A1U8NW25	Glutathione hydrolase OS=Gossypium hirsutum OX=3635 GN=LOC107951667 PE=4 SV=1	1057.7	153	18.9	277.8	NaN	NaN	NaN	26.8	28.4	NaN	NaN	NaN	NaN	0	52.525	19	9	41	1	578	62.3	9.73	129.28	9	0	1
HtolC : HtolSt	A0A1U8I7E2	(RS)-norcoclaurine 6-O-methyltransferase-like OS=Gossypium hirsutum OX=3635 GN=LOC107893607 PE=4 SV=1	NaN	318.8	248.5	288.1	NaN	NaN	184.4	346.6	435.2	578.4	NaN	NaN	NaN	0	47.002	17	5	59	1	352	38.9	5.22	223.29	5	0	1
HtolC : HtolSt	A0A1U8LUK0	uncharacterized protein LOC107930989 OS=Gossypium hirsutum OX=3635 GN=LOC107930989 PE=4 SV=1	225	NaN	656.4	436.8	NaN	NaN	272	211.9	NaN	NaN	NaN	NaN	NaN	0	45.077	18	6	89	1	188	21.2	10.07	368.78	6	0	1
HtolC : HtolSt	A0A1U8NM88	polygalacturonase-like OS=Gossypium hirsutum OX=3635 GN=LOC107949862 PE=3 SV=1	24.7	28	NaN	NaN	NaN	NaN	25.7	29.5	NaN	NaN	21.1	NaN	NaN	0	39.56	28	8	170	1	208	22.2	8.44	503.1	8	0	1
HtolC : HtolSt	A0A1U8MQR6	uncharacterized protein LOC107940258 OS=Gossypium hirsutum OX=3635 GN=LOC107940258 PE=4 SV=1	NaN	23.8	37.5	37.2	NaN	NaN	NaN	35.5	39.6	35.2	NaN	NaN	NaN	0	37.164	34	10	67	1	322	36.5	8.75	164.69	10	0	1
HtolC : HtolSt	A0A1U8J324	ATP-dependent 6-phosphofructokinase OS=Gossypium hirsutum OX=3635 GN=LOC107901506 PE=3 SV=1	NaN	124.6	61.1	NaN	NaN	80.1	93.2	309.3	181.3	NaN	NaN	130.8	NaN	0	33.011	22	7	117	1	490	53.6	6.64	316.15	7	0	1
HtolC : HtolSt	A0A1U8HVM3	vesicle-associated membrane protein 711-like OS=Gossypium hirsutum OX=3635 GN=LOC107888407 PE=3 SV=1	232.4	127.3	NaN	34.4	NaN	NaN	NaN	138.5	966.9	NaN	NaN	NaN	NaN	0	30.338	25	5	17	1	220	25.1	9.42	55.15	5	0	1
HtolC : HtolSt	A0A1U8HX24	vesicle-associated membrane protein 721 OS=Gossypium hirsutum OX=3635 GN=LOC107890576 PE=3 SV=1	43.3	26.8	43	NaN	NaN	22.2	14.1	28.7	NaN	NaN	71.8	NaN	NaN	0	20.786	19	4	70	1	219	24.6	8.75	193.33	4	0	1
HtolC : HtolSt	A0A1U8LLN8	probable aminopyrimidine aminohydrolase, mitochondrial OS=Gossypium hirsutum OX=3635 GN=LOC107928752 PE=4 SV=1	248.3	131.7	NaN	NaN	NaN	503.2	412.8	547.9	16.2	NaN	NaN	NaN	NaN	0	20.305	13	6	22	5	606	67.9	6.11	45.44	6	0	1
HtolC : HtolSt	A0A1U8P5Z6	cysteine-rich repeat secretory protein 55-like OS=Gossypium hirsutum OX=3635 GN=LOC107955385 PE=4 SV=1	281.5	NaN	779.5	NaN	NaN	NaN	219.3	NaN	176.9	NaN	NaN	NaN	NaN	0	19.577	20	7	50	2	329	36.7	8.62	118.42	7	0	1
HtolC : HtolSt	A0A1U8IE02	vesicle-associated protein 1-3-like OS=Gossypium hirsutum OX=3635 GN=LOC107893914 PE=3 SV=1	599.4	267.2	NaN	NaN	NaN	NaN	562.3	158	67	234.4	NaN	NaN	NaN	0	17.884	21	5	32	1	234	26.1	8.38	105.83	5	0	1	Met-loss+Acetyl [N-Term]
HtolC : HtolSt	A0A1U8PWL0	Glutathione hydrolase OS=Gossypium hirsutum OX=3635 GN=LOC107962699 PE=4 SV=1	371.8	NaN	1467	17.1	NaN	NaN	184.5	189.7	NaN	NaN	46.6	NaN	NaN	0	17.692	7	3	13	1	650	71.1	6.35	46.65	3	0	1
HtolC : HtolSt	A0A1U8PJ26	cation/H(+) antiporter 15-like OS=Gossypium hirsutum OX=3635 GN=LOC107959620 PE=4 SV=1	7.8	15.5	NaN	NaN	NaN	18	10.2	30.5	13.7	NaN	NaN	NaN	NaN	0	16.177	6	3	8	3	776	83.9	5.49	25.9	3	0	1
HtolC : HtolSt	A0A1U8I278	peptidylprolyl isomerase OS=Gossypium hirsutum OX=3635 GN=LOC107889741 PE=4 SV=1	102.6	122.8	NaN	NaN	NaN	NaN	42.2	32.9	NaN	NaN	229.3	NaN	NaN	0	15.663	8	4	8	1	624	70.3	5.41	22.75	4	0	1	Met-loss+Acetyl [N-Term]
HtolC : HtolSt	A0A1U8L0Z7	putative EG45-like domain containing protein 1 OS=Gossypium hirsutum OX=3635 GN=LOC107921733 PE=4 SV=1	352.4	251.6	NaN	262.8	NaN	NaN	161.6	NaN	39.9	41.1	NaN	NaN	NaN	0	15.167	30	4	70	1	125	13.6	9.17	201.41	4	0	1
HtolC : HtolSt	A0A1U8N3Y0	AP-4 complex subunit mu-like OS=Gossypium hirsutum OX=3635 GN=LOC107943315 PE=3 SV=1	355.9	183.8	232	521.8	NaN	NaN	130.4	126.8	43.4	NaN	NaN	NaN	NaN	0	14.585	12	4	37	1	404	45.3	5.3	106.42	4	0	1
HtolC : HtolSt	A0A1U8LMN9	uncharacterized protein LOC107928990 OS=Gossypium hirsutum OX=3635 GN=LOC107928990 PE=4 SV=1	186.6	112.6	182.4	142	NaN	NaN	319.6	213.6	NaN	NaN	NaN	NaN	NaN	0	14.103	4	3	10	1	1029	112.3	8.53	29.08	3	0	1
HtolC : HtolSt	A0A1U8MCD5	probable ADP-ribosylation factor GTPase-activating protein AGD8 OS=Gossypium hirsutum OX=3635 GN=LOC107935173 PE=4 SV=1	75.7	550.7	129.8	552.9	NaN	NaN	255.3	NaN	82.5	NaN	239.6	NaN	NaN	0	13.673	9	3	30	1	405	43.8	8.57	108.29	3	0	1
HtolC : HtolSt	A0A1U8JNY8	acyl-protein thioesterase 2-like OS=Gossypium hirsutum OX=3635 GN=LOC107907259 PE=4 SV=1	108.6	NaN	771.7	NaN	169.9	NaN	65.8	218.5	NaN	42.4	NaN	NaN	NaN	0	12.314	17	2	4	1	256	27.2	6.86	17.49	2	0	1
HtolC : HtolSt	A0A1U8LNE7	O-glucosyltransferase rumi homolog OS=Gossypium hirsutum OX=3635 GN=LOC107929219 PE=4 SV=1	25	NaN	15.7	25.9	NaN	NaN	85.8	35.6	NaN	NaN	NaN	187.5	NaN	0	11.187	9	4	46	4	452	53.4	8.48	101.34	4	0	1
HtolC : HtolSt	A0A1U8L3N5	prolycopene isomerase OS=Gossypium hirsutum OX=3635 GN=LOC107922266 PE=3 SV=1	278.1	NaN	166.7	133.7	NaN	NaN	386	583.7	NaN	NaN	NaN	144.3	NaN	0	10.567	7	3	4	3	597	65.6	7.65	10.77	3	0	1
HtolC : HtolSt	A0A1U8I6K1	glucan endo-1,3-beta-D-glucosidase OS=Gossypium hirsutum OX=3635 GN=LOC107893383 PE=3 SV=1	67.2	259.8	NaN	126.6	NaN	NaN	58.2	NaN	54	69.8	NaN	NaN	NaN	0	10.268	6	1	1	1	487	53	6.43	3.95	1	0	1
HtolC : HtolSt	A0A1U8N3N0	NAD(+) diphosphatase OS=Gossypium hirsutum OX=3635 GN=LOC107943216 PE=4 SV=1	397	239	239.9	NaN	NaN	261.1	267.2	203	205.2	387.3	NaN	NaN	NaN	0	10.172	4	1	3	1	447	49.4	6.93	16.83	1	0	1
HtolC : HtolSt	A0A1U8IIH6	cysteine-rich repeat secretory protein 3-like isoform X2 OS=Gossypium hirsutum OX=3635 GN=LOC107897058 PE=4 SV=1	640.7	176.4	NaN	NaN	NaN	NaN	98.8	167.5	NaN	NaN	NaN	NaN	NaN	0	9.822	10	2	7	2	301	32.6	7.91	9.67	2	0	1
HtolC : HtolSt	A0A1U8IX56	chaperone protein DnaJ-like OS=Gossypium hirsutum OX=3635 GN=LOC107901296 PE=4 SV=1	NaN	78.1	241	NaN	NaN	308.9	169.4	NaN	80	115.1	NaN	NaN	NaN	0	9.293	18	2	14	1	131	13.9	8.28	41.41	2	0	1
HtolC : HtolSt	A0A1U8NER4	apyrase OS=Gossypium hirsutum OX=3635 GN=LOC107947363 PE=3 SV=1	68.2	27.1	108.3	NaN	NaN	NaN	22.7	208.8	187.9	NaN	NaN	296.4	NaN	0	7.901	3	2	8	2	742	82	9.09	20.48	2	0	1
HtolC : HtolSt	A0A1U8KM99	Dirigent protein OS=Gossypium hirsutum OX=3635 GN=LOC107918544 PE=3 SV=1	312.5	261.5	NaN	NaN	NaN	NaN	233.1	242.2	NaN	NaN	NaN	44.7	NaN	0	7.603	11	1	2	1	186	20.7	9.2	9.81	1	0	1
HtolC : HtolSt	A0A1U8I5R6	aquaporin SIP1-1-like OS=Gossypium hirsutum OX=3635 GN=LOC107893169 PE=3 SV=1	67.7	141.7	147.8	NaN	NaN	42.6	NaN	54.3	57.1	NaN	NaN	NaN	NaN	0	7.451	10	1	1	1	240	25.9	8.75	6.66	1	0	1
HtolC : HtolSt	A0A1U8JS34	plant UBX domain-containing protein 2-like OS=Gossypium hirsutum OX=3635 GN=LOC107909867 PE=4 SV=1	151.7	274.9	460.2	NaN	256.3	NaN	NaN	80.9	130.7	NaN	137.8	NaN	NaN	0	6.579	4	1	3	1	477	52.5	5.71	12.87	1	0	1
HtolC : HtolSt	A0A1U8J3U9	cold shock protein 2-like OS=Gossypium hirsutum OX=3635 GN=LOC107901396 PE=4 SV=1	127.2	28.2	12.4	14.7	NaN	NaN	11.5	24.1	24.8	8.8	NaN	NaN	NaN	0	6.567	16	1	3	1	173	18.2	7.69	12.78	1	0	1
HtolC : HtolSt	A0A1U8MB16	actin-related protein 2-like OS=Gossypium hirsutum OX=3635 GN=LOC107935851 PE=3 SV=1	131.6	129.1	NaN	137.8	NaN	NaN	99.5	65.5	NaN	NaN	86	NaN	NaN	0	5.96	6	2	6	2	389	44.2	5.44	16.49	2	0	1
HtolC : HtolSt	A0A1U8NBE8	cation/H(+) antiporter 15-like OS=Gossypium hirsutum OX=3635 GN=LOC107945592 PE=4 SV=1	NaN	86.7	121.2	152.5	NaN	NaN	51.7	114.9	NaN	NaN	61.6	NaN	NaN	0	5.334	2	2	2	2	840	92.6	6.7	5.48	2	0	1
HtolC : HtolSt	A0A1U8HPU2	ATP-dependent DNA helicase At3g02060, chloroplastic-like OS=Gossypium hirsutum OX=3635 GN=LOC107888449 PE=4 SV=1	202.3	562.9	404.1	NaN	459.9	NaN	179.3	323.8	NaN	267.8	NaN	NaN	NaN	0.001	4.819	1	1	1	1	825	93.8	8.63	2.54	1	0	1
HtolC : HtolSt	A0A1U8PXM3	protein AIG1-like OS=Gossypium hirsutum OX=3635 GN=LOC107962959 PE=4 SV=1	25.2	11.3	NaN	NaN	642.6	NaN	13.8	6.7	1.1	NaN	NaN	7.3	NaN	0.001	4.543	4	1	3	1	339	37.9	5.12	8.83	1	0	1
HtolC : HtolSt	A0A1U8J9H1	protein LIKE COV 1-like OS=Gossypium hirsutum OX=3635 GN=LOC107904949 PE=4 SV=1	247.9	440.5	474	NaN	NaN	NaN	142.8	342.9	NaN	NaN	NaN	NaN	NaN	0.002	3.681	5	1	1	1	267	29.4	6.68	3.44	1	0	1
HtolC : HtolSt	A0A1U8PCE0	transport inhibitor response 1-like protein OS=Gossypium hirsutum OX=3635 GN=LOC107957800 PE=4 SV=1	68.4	57.4	NaN	108.9	NaN	NaN	92	NaN	457.5	261.6	NaN	NaN	NaN	0.002	3.646	2	1	2	1	611	68.4	6.38	6.14	1	0	1
HtolC : HtolSt	A0A1U8I5M2	18.1 kDa class I heat shock protein-like OS=Gossypium hirsutum OX=3635 GN=LOC107893009 PE=3 SV=1	493.8	34.6	NaN	1433.5	NaN	NaN	433	NaN	1.6	NaN	NaN	3.6	NaN	0.002	3.512	11	1	1	1	161	18.8	6.37	4.98	1	0	1
HtolC : HtolSt	A0A1U8HK33	peroxisome biogenesis protein 22-like isoform X2 OS=Gossypium hirsutum OX=3635 GN=LOC107886835 PE=4 SV=1	101.9	NaN	97.3	NaN	238.5	NaN	105.6	130.5	NaN	NaN	99.2	NaN	NaN	0.002	3.506	6	1	1	1	217	24.2	6.76	3.42	1	0	1
HtolC : HtolSt	A0A1U8NAK3	O-fucosyltransferase family protein OS=Gossypium hirsutum OX=3635 GN=LOC107946283 PE=3 SV=1	668.3	60.1	52.1	NaN	427.2	NaN	286.6	65.3	20.8	174.9	NaN	NaN	NaN	0.004	3.159	6	2	2	2	561	63.4	9.41	6.76	2	0	1
HtolC : HtolSt	A0A1U8HUU6	fructokinase-like 1, chloroplastic OS=Gossypium hirsutum OX=3635 GN=LOC107889753 PE=4 SV=1	178.7	132.4	108.9	133.5	NaN	NaN	105.6	232	NaN	NaN	NaN	144.3	NaN	0.004	2.992	3	1	1	1	480	54.8	6.68	2.93	1	0	1
HtolC : HtolSt	A0A1U8HSP1	uncharacterized protein LOC107889195 OS=Gossypium hirsutum OX=3635 GN=LOC107889195 PE=4 SV=1	165.4	121.6	318	190	NaN	NaN	317.2	130.2	NaN	NaN	181	NaN	NaN	0.005	2.848	5	1	2	1	193	20.5	9.42	5.19	1	0	1
HtolC : HtolSt	A0A1U8IUR8	bifunctional pinoresinol-lariciresinol reductase 2 OS=Gossypium hirsutum OX=3635 GN=LOC107900663 PE=4 SV=1	61.5	317.6	NaN	NaN	NaN	NaN	NaN	574.3	607.3	329.2	NaN	NaN	NaN	0.006	2.697	4	1	1	1	313	35.2	6.19	2.62	1	0	1
HtolC : HtolSt	A0A1U8HUB7	Glycosyltransferases OS=Gossypium hirsutum OX=3635 GN=LOC107889620 PE=3 SV=1	62	108.9	177.8	NaN	NaN	NaN	38.1	70.1	NaN	NaN	NaN	NaN	NaN	0.023	1.853	2	1	1	1	375	42.3	9.23	2.08	1	0	1
HtolC : HtolSt	A0A1U8KEN3	flowering time control protein FCA-like isoform X2 OS=Gossypium hirsutum OX=3635 GN=LOC107916225 PE=4 SV=1	11.5	17.5	16.8	NaN	NaN	273	319.3	7.2	NaN	NaN	NaN	13.3	NaN	0.034	1.695	1	1	1	1	758	82	9.22	2.65	1	0	1
HtolC : HtolSt	A0A1U8L246	putative PAP-specific phosphatase, mitochondrial OS=Gossypium hirsutum OX=3635 GN=LOC107923048 PE=3 SV=1	17.9	23.7	54.8	NaN	NaN	43.7	23.5	44.6	NaN	NaN	NaN	NaN	NaN	0.034	1.693	3	1	1	1	418	46.1	7.97	3.01	1	0	1
HtolC : HtolSt	A0A1U8N7M2	receptor-like protein 12 OS=Gossypium hirsutum OX=3635 GN=LOC107944559 PE=3 SV=1	70.6	NaN	768	NaN	NaN	174.2	68.6	1020.3	NaN	NaN	NaN	NaN	NaN	0.036	1.671	1	1	3	1	522	57.7	9.14	3.49	1	0	1
HtolC : HtolSt	A0A1U8KVU6	zinc finger CCCH domain-containing protein 37-like OS=Gossypium hirsutum OX=3635 GN=LOC107920143 PE=4 SV=1	119.3	353.7	203.5	NaN	102.8	NaN	685.9	241.5	NaN	NaN	NaN	84.2	NaN	0.037	1.663	2	1	3	1	459	50.2	8.16	6.16	1	0	1
HtolC : HtolSt	A0A1U8JEW7	uncharacterized protein LOC107905190 isoform X2 OS=Gossypium hirsutum OX=3635 GN=LOC107905190 PE=3 SV=1	NaN	295.7	143	NaN	135.6	NaN	NaN	119.2	278.1	NaN	NaN	193	NaN	0.042	1.608	9	1	1	1	128	14.6	7.25	2.46	1	0	1
HtolC : HtolSt	A0A1U8PM62	DDT domain-containing protein DDB_G0282237-like isoform X2 OS=Gossypium hirsutum OX=3635 GN=LOC107959694 PE=4 SV=1	62	108.9	177.8	NaN	NaN	NaN	38.1	70.1	NaN	NaN	NaN	NaN	NaN	0.053	1.513	1	1	1	1	714	82.8	8.69	0	1	0	1
HtolC : HsusSt	A0A1U8KK47	Polyadenylate-binding protein OS=Gossypium hirsutum OX=3635 GN=LOC107917920 PE=3 SV=1	1171.4	13.4	NaN	111.9	NaN	NaN	NaN	NaN	331.6	10.7	NaN	16.1	NaN	0	175.814	37	18	327	2	651	71.1	7.78	1378.56	18	0	1
HtolC : HsusSt	A0A1U8HPC9	Calreticulin OS=Gossypium hirsutum OX=3635 GN=LOC107888331 PE=3 SV=1	NaN	57.1	67.7	NaN	52	NaN	71.5	NaN	NaN	86.7	47.5	NaN	NaN	0	172.97	55	23	466	2	421	48.4	4.64	1434.41	23	0	1
HtolC : HsusSt	A0A1U8IJD2	glucose-6-phosphate 1-epimerase OS=Gossypium hirsutum OX=3635 GN=LOC107895742 PE=3 SV=1	NaN	8.3	12.8	13.2	NaN	NaN	NaN	NaN	NaN	NaN	9.7	11.6	NaN	0	129.942	67	20	258	1	321	36.6	6.37	918.29	20	0	1	Met-loss+Acetyl [N-Term]
HtolC : HsusSt	A0A1U8PD04	26S protease regulatory subunit S10B homolog B-like OS=Gossypium hirsutum OX=3635 GN=LOC107957946 PE=3 SV=1	243.6	206	252.9	296.5	NaN	NaN	NaN	81.7	NaN	NaN	173.6	196	NaN	0	115.208	63	19	230	1	398	44.5	8.43	691.4	19	0	1
HtolC : HsusSt	A0A1U8M429	GTP-binding protein SAR1A OS=Gossypium hirsutum OX=3635 GN=LOC107933790 PE=3 SV=1	52.9	47.5	31.8	NaN	49.7	NaN	NaN	53.2	NaN	66.2	NaN	104.7	NaN	0	108.048	83	14	264	1	193	22	7.58	1032.49	14	0	1
HtolC : HsusSt	A0A1U8LGZ1	indole-3-acetic acid-amido synthetase GH3.17-like OS=Gossypium hirsutum OX=3635 GN=LOC107926146 PE=3 SV=1	198.9	91.3	130.1	NaN	87.2	NaN	341.8	NaN	NaN	NaN	55.2	215.1	NaN	0	104.342	31	18	184	2	592	66.1	6.95	647.06	18	0	1
HtolC : HsusSt	A0A1U8IV29	NAD(P)H-hydrate epimerase OS=Gossypium hirsutum OX=3635 GN=LOC107900746 PE=3 SV=1	1611.1	95.2	NaN	NaN	NaN	62.3	55	NaN	NaN	20.1	NaN	21.8	NaN	0	89.668	33	14	131	1	468	52.8	6.67	433.87	14	0	1
HtolC : HsusSt	A0A1U8N400	protein-synthesizing GTPase OS=Gossypium hirsutum OX=3635 GN=LOC107944498 PE=4 SV=1	NaN	95.3	146.7	NaN	NaN	NaN	155.6	NaN	NaN	NaN	95.1	206.6	NaN	0	77.347	33	11	100	1	464	50.8	8.51	373.39	11	0	1
HtolC : HsusSt	A0A1U8MKI5	eukaryotic translation initiation factor-like OS=Gossypium hirsutum OX=3635 GN=LOC107938610 PE=3 SV=1	117.2	486.3	119.5	NaN	NaN	NaN	NaN	NaN	32.8	148.6	NaN	166.8	NaN	0	65.999	23	13	117	2	803	88.2	7.64	394.07	13	0	1
HtolC : HsusSt	A0A1U8PN77	Clathrin light chain OS=Gossypium hirsutum OX=3635 GN=LOC107960000 PE=3 SV=1	352.9	NaN	279.7	323.5	NaN	NaN	95	NaN	NaN	38.4	41.9	25	NaN	0	63.315	25	7	61	2	271	30	5.38	276	7	0	1
HtolC : HsusSt	A0A1U8N8U3	GTP-binding protein YPTM2-like OS=Gossypium hirsutum OX=3635 GN=LOC107944894 PE=4 SV=1	NaN	209.9	321	NaN	NaN	18.4	NaN	95.8	NaN	NaN	116.7	151.1	NaN	0	58.844	35	9	207	1	290	32.2	7.71	642.74	9	0	1	Acetyl [N-Term]
HtolC : HsusSt	A0A1U8K704	SCY1-like protein 2 OS=Gossypium hirsutum OX=3635 GN=LOC107914055 PE=4 SV=1	175	NaN	122.4	NaN	NaN	387.8	NaN	259.3	NaN	103.9	33.3	NaN	NaN	0	48.826	15	8	37	2	917	99.8	7.24	110.28	8	0	1
HtolC : HsusSt	A0A1U8JSK4	multicopper oxidase LPR1-like OS=Gossypium hirsutum OX=3635 GN=LOC107910030 PE=3 SV=1	130.4	383	NaN	NaN	NaN	NaN	173.6	NaN	NaN	569.5	536.4	437.8	NaN	0	33.802	13	5	33	2	601	68.4	8.92	97.24	5	0	1
HtolC : HsusSt	A0A1U8I6F8	syntaxin-71-like isoform X1 OS=Gossypium hirsutum OX=3635 GN=LOC107891490 PE=3 SV=1	NaN	22.2	88.9	NaN	NaN	15.7	NaN	28	NaN	32.8	30.2	56.5	NaN	0	29.465	20	5	40	5	294	34	7.77	94.43	5	0	1
HtolC : HsusSt	C6GFP2	ATP synthase delta subunit 1 OS=Gossypium hirsutum OX=3635 GN=LOC107950798 PE=2 SV=1	NaN	75.2	29.1	NaN	NaN	37.9	NaN	NaN	72.8	66.9	40.7	35.3	NaN	0	26.804	58	5	46	4	200	21.3	6.28	147.11	5	0	1
HtolC : HsusSt	A0A1U8JTX6	ras-related protein RABC1 OS=Gossypium hirsutum OX=3635 GN=LOC107910409 PE=4 SV=1	111.2	228	NaN	91.7	NaN	NaN	NaN	NaN	94.9	101.7	113.6	183.2	NaN	0	24.985	29	6	79	2	212	23.6	5.52	205.14	6	0	1
HtolC : HsusSt	A0A1U8J816	uncharacterized protein LOC107904578 OS=Gossypium hirsutum OX=3635 GN=LOC107904578 PE=4 SV=1	NaN	222	217.8	183.3	NaN	NaN	NaN	NaN	64	NaN	113.6	182.3	NaN	0	23.972	36	4	15	1	221	24.3	7.56	49.49	4	0	1
HtolC : HsusSt	A0A1U8JBY1	S-norcoclaurine synthase 2-like OS=Gossypium hirsutum OX=3635 GN=LOC107904361 PE=4 SV=1	145.1	NaN	41.3	46.5	NaN	NaN	52	NaN	NaN	25.7	4.9	40.3	NaN	0	20.926	31	3	10	3	162	18.3	5.25	40.52	3	0	1
HtolC : HsusSt	A0A1U8IMP1	thaumatin-like protein 1b OS=Gossypium hirsutum OX=3635 GN=LOC107898449 PE=4 SV=1	NaN	289.6	20	40.4	NaN	NaN	NaN	NaN	30.4	16.5	NaN	120.3	NaN	0	17.97	20	5	30	1	241	25.5	5.97	77.92	5	0	1
HtolC : HsusSt	A0A1U8KCW6	Short-chain dehydrogenase/reductase OS=Gossypium hirsutum OX=3635 GN=LOC107915704 PE=3 SV=1	505.5	NaN	128	NaN	NaN	NaN	NaN	NaN	203.2	NaN	497.2	639.7	NaN	0	15.833	16	4	29	1	291	31.4	5.29	74	4	0	1
HtolC : HsusSt	A0A1U8JVD4	phosphatidate phosphatase OS=Gossypium hirsutum OX=3635 GN=LOC107910743 PE=3 SV=1	19.5	26	7.9	14.4	NaN	NaN	24.1	NaN	NaN	10.9	9.6	8.4	NaN	0	15.49	5	4	27	3	944	104.1	4.84	70.2	4	1	1
HtolC : HsusSt	A0A1U8L8Q1	chaperone protein dnaJ 50-like OS=Gossypium hirsutum OX=3635 GN=LOC107924912 PE=4 SV=1	19.8	50.8	32.9	17.5	NaN	NaN	NaN	NaN	NaN	22.8	31.2	11.3	NaN	0	14.84	13	3	6	3	300	35.3	9.19	18.39	3	0	1
HtolC : HsusSt	A0A1U8MUH0	CpSecY OS=Gossypium hirsutum OX=3635 GN=LOC107941416 PE=3 SV=1	NaN	313.6	325.7	NaN	NaN	254.9	223	NaN	NaN	408.7	455.3	418.8	NaN	0	11.547	5	1	4	1	542	58.6	9.45	15.97	1	0	1
HtolC : HsusSt	A0A1U8IK31	geranylgeranyl pyrophosphate synthase, chloroplastic-like OS=Gossypium hirsutum OX=3635 GN=LOC107897524 PE=3 SV=1	531.1	NaN	48.8	NaN	NaN	NaN	NaN	NaN	NaN	63.3	15.7	NaN	NaN	0	9.375	7	2	3	2	372	40.2	6.15	9.97	2	0	1
HtolC : HsusSt	A0A1U8KJK9	uncharacterized protein LOC107917814 OS=Gossypium hirsutum OX=3635 GN=LOC107917814 PE=4 SV=1	97.9	NaN	111	76.1	NaN	NaN	NaN	NaN	92.4	NaN	119.4	144.9	NaN	0	8.766	3	1	7	1	537	59.5	5.12	29.17	1	0	1
HtolC : HsusSt	A0A1U8HIM2	RNA helicase OS=Gossypium hirsutum OX=3635 GN=LOC107886452 PE=4 SV=1	65.1	39.4	32.4	NaN	51.6	NaN	23.7	NaN	NaN	234.2	160.5	202.4	NaN	0	8.515	5	3	7	2	700	78.8	8.05	20.3	3	0	1
HtolC : HsusSt	A0A1U8L1R3	epidermal growth factor receptor substrate 15-like isoform X1 OS=Gossypium hirsutum OX=3635 GN=LOC107922000 PE=4 SV=1	378.6	840.7	NaN	NaN	NaN	NaN	NaN	NaN	NaN	502.2	297.8	380.8	NaN	0	7.398	2	2	24	1	1030	111.6	5.36	51.9	2	0	1
HtolC : HsusSt	A0A1U8M3W1	novel plant SNARE 11-like OS=Gossypium hirsutum OX=3635 GN=LOC107933719 PE=4 SV=1	NaN	84.3	108.4	NaN	36.5	NaN	96.2	NaN	NaN	NaN	78.2	113.6	NaN	0	6.109	5	1	3	1	262	29.9	8.32	10.05	1	0	1
HtolC : HsusSt	A0A1U8NEK1	protein decapping 5-like isoform X2 OS=Gossypium hirsutum OX=3635 GN=LOC107946459 PE=4 SV=1	87.6	426.7	NaN	NaN	NaN	55.7	NaN	NaN	446.8	342.3	63	139	NaN	0	5.941	5	2	3	2	566	59.8	6.65	7.81	2	0	1
HtolC : HsusSt	A0A1U8LDL5	phenolic glucoside malonyltransferase 1-like OS=Gossypium hirsutum OX=3635 GN=LOC107926367 PE=4 SV=1	NaN	180.3	479.5	499.2	NaN	NaN	NaN	96.8	NaN	NaN	249.7	341.5	NaN	0	5.716	3	1	1	1	471	52.1	6.4	3.54	1	0	1
HtolC : HsusSt	A0A1U8KR45	BRISC and BRCA1-A complex member 2 OS=Gossypium hirsutum OX=3635 GN=LOC107918164 PE=3 SV=1	100.2	261.7	257.2	NaN	NaN	49.6	NaN	50.9	NaN	365.2	93.8	426.8	NaN	0	5.669	5	2	2	2	394	45.4	6.04	5.18	2	0	1
HtolC : HsusSt	A0A1U8JWS8	U4/U6 small nuclear ribonucleoprotein Prp31 OS=Gossypium hirsutum OX=3635 GN=LOC107909635 PE=3 SV=1	270.1	NaN	367.7	45.3	NaN	NaN	NaN	NaN	186.3	151.4	113.6	124.7	NaN	0	5.539	4	1	1	1	485	52.7	6.04	3.32	1	0	1
HtolC : HsusSt	A0A1U8LWU0	uncharacterized protein LOC107930674 OS=Gossypium hirsutum OX=3635 GN=LOC107930674 PE=4 SV=1	12.6	9.2	36.2	NaN	NaN	39.8	NaN	NaN	1.8	NaN	3.8	3.9	NaN	0.001	4.569	3	1	1	1	372	41.6	9	3.17	1	0	1
HtolC : HsusSt	A0A1U8PFG2	uncharacterized protein At1g03900-like OS=Gossypium hirsutum OX=3635 GN=LOC107958641 PE=4 SV=1	16.5	364.5	NaN	16.8	NaN	NaN	NaN	450.9	NaN	274.3	506.6	720.8	NaN	0.001	4.203	9	2	4	1	275	29.9	7.3	11.3	2	0	1
HtolC : HsusSt	U5N0S4	(+)-delta-cadinene synthase OS=Gossypium hirsutum OX=3635 GN=TPS3 PE=2 SV=1	42.2	NaN	34.4	NaN	NaN	NaN	NaN	187.9	NaN	NaN	202.2	217.7	NaN	0.001	4.156	4	1	1	1	595	69.4	6.11	4.33	1	0	1
HtolC : HsusSt	A0A1U8KAG2	uncharacterized protein LOC107914922 OS=Gossypium hirsutum OX=3635 GN=LOC107914922 PE=3 SV=1	9.7	89	NaN	NaN	NaN	NaN	NaN	6.2	NaN	12.8	46.2	9.5	NaN	0.002	3.65	5	1	7	1	239	26.9	7.58	10.48	1	0	1
HtolC : HsusSt	A0A1U8IFN0	MATH domain and coiled-coil domain-containing protein At3g58270-like OS=Gossypium hirsutum OX=3635 GN=LOC107896267 PE=4 SV=1	NaN	156.1	542.3	NaN	NaN	NaN	NaN	155.9	NaN	166.9	227.9	401.4	NaN	0.002	3.463	3	1	1	1	358	40.5	9.47	2.14	1	0	1
HtolC : HsusSt	A0A1U8M3X0	dnaJ homolog subfamily C member 2 OS=Gossypium hirsutum OX=3635 GN=LOC107933730 PE=4 SV=1	65.1	102.2	NaN	82.9	NaN	NaN	66	NaN	NaN	126.8	141.4	180.9	NaN	0.002	3.441	4	1	1	1	302	33.5	9.07	2.43	1	0	1
HtolC : HsusSt	A0A1U8J7A1	prefoldin subunit 1 OS=Gossypium hirsutum OX=3635 GN=LOC107904383 PE=3 SV=1	18.1	27.7	23	NaN	NaN	4.7	NaN	NaN	44.7	56.7	NaN	59.2	NaN	0.003	3.284	15	1	1	1	128	14.6	5.19	3.77	1	0	1
HtolC : HsusSt	A0A1U8IF70	peptidyl-prolyl cis-trans isomerase CYP40-like isoform X1 OS=Gossypium hirsutum OX=3635 GN=LOC107894252 PE=4 SV=1	129.4	306.5	134.9	NaN	NaN	18.9	NaN	NaN	NaN	1370.7	142.9	NaN	NaN	0.005	2.798	3	1	1	1	380	42.3	5.71	2.62	1	0	1
HtolC : HsusSt	A0A1U8LPK6	protein DOWNY MILDEW RESISTANCE 6-like OS=Gossypium hirsutum OX=3635 GN=LOC107929570 PE=3 SV=1	57.8	85.9	29.9	NaN	NaN	NaN	NaN	NaN	36.5	NaN	64.1	163	NaN	0.006	2.693	4	1	1	1	337	38.8	6.19	2.17	1	0	1
HtolC : HsusSt	A0A1U8NE99	alpha-L-fucosidase OS=Gossypium hirsutum OX=3635 GN=LOC107947273 PE=3 SV=1	96.7	NaN	247.2	141.9	NaN	NaN	NaN	51.2	NaN	33.4	41.8	32.8	NaN	0.006	2.652	2	1	1	1	486	55.1	7.81	0	1	0	1
HtolC : HsusSt	A0A1U8JPZ8	STS14 protein-like OS=Gossypium hirsutum OX=3635 GN=LOC107909354 PE=4 SV=1	192.6	727.2	519.6	127.5	NaN	NaN	NaN	257.5	NaN	NaN	394.3	181.2	NaN	0.007	2.572	10	1	2	1	175	19.1	8.62	2.04	1	0	1
HtolC : HsusSt	A0A1U8LG55	uncharacterized J domain-containing protein C4H3.01-like OS=Gossypium hirsutum OX=3635 GN=LOC107925910 PE=4 SV=1	26.9	59	32.9	NaN	NaN	NaN	NaN	NaN	8.7	7.8	NaN	14.2	NaN	0.008	2.488	4	1	1	1	274	32.8	9.77	2.09	1	0	1
HtolC : HsusSt	A0A1U8KQL2	KH domain-containing protein At4g18375-like isoform X2 OS=Gossypium hirsutum OX=3635 GN=LOC107919848 PE=4 SV=1	272	469.9	NaN	NaN	NaN	NaN	NaN	319.1	NaN	517.7	421.1	400.2	NaN	0.014	2.126	2	1	1	1	687	73.9	7.96	2.31	1	0	1
HtolC : HsusSt	H9LHL2	30S ribosomal protein S18, chloroplastic OS=Gossypium hirsutum OX=3635 GN=rps18 PE=3 SV=1	24.7	34.5	22.1	NaN	NaN	NaN	NaN	NaN	NaN	560.4	NaN	54.5	NaN	0.014	2.113	7	1	1	1	101	12	11.96	2.03	1	0	1
HtolC : HsusSt	W6JBA7	NAC domain protein NAC57 OS=Gossypium hirsutum OX=3635 PE=2 SV=1	NaN	99.1	352.2	NaN	315	NaN	NaN	353.7	NaN	131.7	161	86.9	NaN	0.032	1.713	6	1	4	1	279	32.3	8.79	9.48	1	0	1
HtolC : HsusSt	A0A1U8NVM5	uncharacterized protein LOC107951486 isoform X2 OS=Gossypium hirsutum OX=3635 GN=LOC107951486 PE=4 SV=1	NaN	124.3	318.4	171.5	NaN	NaN	163.4	NaN	NaN	190.6	260.4	99.1	NaN	0.046	1.567	1	1	1	1	799	88.5	5.43	0	1	0	1
HtolC : HsusSt	A0A1U8NG64	uncharacterized protein LOC107946841 OS=Gossypium hirsutum OX=3635 GN=LOC107946841 PE=3 SV=1	1207.6	NaN	480.1	NaN	NaN	NaN	NaN	75.6	NaN	90.3	115	NaN	NaN	0.048	1.546	5	1	2	1	216	23.3	9.38	3.85	1	0	1
HtolC : HsusSt	A0A1U8IHG5	acid phosphatase 1-like OS=Gossypium hirsutum OX=3635 GN=LOC107896843 PE=4 SV=1	2.2	28.6	12.8	NaN	NaN	7.3	11.8	NaN	NaN	2.7	2.1	NaN	NaN	0.055	1.494	2	1	3	1	310	34.6	7.33	0	1	0	1
HtolC : HsusSt	A0A1U8JFD6	dehydration-responsive element-binding protein 2D-like OS=Gossypium hirsutum OX=3635 GN=LOC107904963 PE=4 SV=1	NaN	96.8	264	NaN	309.3	NaN	NaN	652.7	NaN	NaN	147.3	92.8	NaN	0.057	1.454	4	1	1	1	241	26.2	6.19	2.5	1	0	1
HsusC : HtolSt	A0A1U8JHZ3	Catalase OS=Gossypium hirsutum OX=3635 GN=LOC107905725 PE=3 SV=1	152.9	NaN	NaN	271.4	NaN	131.2	396.8	118.1	NaN	NaN	NaN	NaN	NaN	0	284.41	53	27	915	1	492	56.9	7.39	3572.8	27	0	1
HsusC : HtolSt	A0A1U8NUH7	serine/threonine-protein kinase 16-like OS=Gossypium hirsutum OX=3635 GN=LOC107951198 PE=3 SV=1	NaN	NaN	16	26.3	2.3	NaN	NaN	1.2	3.4	NaN	NaN	4	NaN	0	240.017	58	24	420	2	345	38.6	6.11	1765.98	24	0	1
HsusC : HtolSt	A0A1U8JV29	1,4-alpha-glucan branching enzyme OS=Gossypium hirsutum OX=3635 GN=LOC107910685 PE=3 SV=1	NaN	NaN	86.8	234.8	333.2	557.7	319.2	13.2	NaN	NaN	NaN	NaN	NaN	0	184.55	38	26	315	2	873	99.2	5.25	983.48	26	0	1
HsusC : HtolSt	A0A1U8IFQ5	beta-fructofuranosidase, insoluble isoenzyme 1-like OS=Gossypium hirsutum OX=3635 GN=LOC107896340 PE=3 SV=1	299.5	NaN	NaN	645.3	NaN	233.9	159	382.8	NaN	NaN	NaN	369.4	NaN	0	94.696	37	17	131	2	574	64.8	9.06	352.8	17	0	1
HsusC : HtolSt	A0A1U8L8E9	Ribosomal protein L15 OS=Gossypium hirsutum OX=3635 GN=LOC107924790 PE=3 SV=1	38.1	NaN	NaN	123.9	37	32.5	36.8	24.5	37.7	22.6	NaN	NaN	NaN	0	50.341	36	9	236	1	204	24.2	11.44	819.76	9	0	1	Met-loss [N-Term]
HsusC : HtolSt	A0A1U8L5Q1	uncharacterized protein LOC107923021 OS=Gossypium hirsutum OX=3635 GN=LOC107923021 PE=4 SV=1	128.6	NaN	NaN	379.9	NaN	231	168.7	149.1	NaN	NaN	NaN	NaN	NaN	0	33.687	22	4	47	1	242	27.8	5.77	163.59	4	0	1
HsusC : HtolSt	G3M3J9	Seed storage protein vicilin B (Fragment) OS=Gossypium hirsutum OX=3635 GN=vicB_At PE=3 SV=1	NaN	62.7	NaN	36.9	36.7	NaN	NaN	37.4	42.8	NaN	NaN	46.5	NaN	0	26.374	12	5	7	1	538	64	7.21	25.08	5	0	1
HsusC : HtolSt	A0A1U8NQ84	uncharacterized protein LOC107950729 OS=Gossypium hirsutum OX=3635 GN=LOC107950729 PE=4 SV=1	NaN	NaN	73.6	11.5	136.5	5.7	55.2	NaN	108.3	NaN	140.5	NaN	NaN	0	20.796	9	4	17	1	512	56.8	4.98	53.77	4	0	1
HsusC : HtolSt	A0A1U8NDK2	elongation factor-like GTPase 1 OS=Gossypium hirsutum OX=3635 GN=LOC107947068 PE=4 SV=1	NaN	407.5	NaN	41.5	98.1	NaN	544.5	877.2	NaN	NaN	8	NaN	NaN	0	19.392	4	2	2	2	1027	112.9	5.97	11.28	2	0	1
HsusC : HtolSt	A0A1U8KYW5	mitochondrial import inner membrane translocase subunit TIM23-2-like OS=Gossypium hirsutum OX=3635 GN=LOC107920665 PE=4 SV=1	NaN	NaN	NaN	NaN	22.1	10.2	100.6	212	NaN	NaN	160.2	NaN	NaN	0	18.896	19	2	21	1	187	19.8	9.11	103.45	2	0	1
HsusC : HtolSt	A0A1U8KZ96	syntaxin-51-like OS=Gossypium hirsutum OX=3635 GN=LOC107922298 PE=4 SV=1	72.4	NaN	NaN	147.9	NaN	44.8	17.9	40.3	62.9	66.6	NaN	NaN	NaN	0	16.305	17	3	9	3	230	25.6	8.27	28.8	3	0	1
HsusC : HtolSt	A0A1U8JBW5	pullulanase 1, chloroplastic-like isoform X1 OS=Gossypium hirsutum OX=3635 GN=LOC107904350 PE=3 SV=1	NaN	NaN	NaN	NaN	5.7	0.7	11.6	30.3	35.1	21.3	NaN	NaN	NaN	0	15.855	5	3	9	3	995	110.9	6.65	21.6	3	0	1
HsusC : HtolSt	A0A1U8LIQ7	protein-serine/threonine phosphatase OS=Gossypium hirsutum OX=3635 GN=LOC107927788 PE=4 SV=1	NaN	NaN	NaN	87.8	75.8	NaN	108.4	62.2	NaN	NaN	NaN	NaN	NaN	0	15.567	10	3	9	3	590	65.3	6.54	28.63	3	0	1
HsusC : HtolSt	A0A1U8KY88	ADP-ribosylation factor-like protein 8A OS=Gossypium hirsutum OX=3635 GN=LOC107920701 PE=3 SV=1	NaN	NaN	NaN	150	379.4	NaN	163.8	NaN	104.4	118.7	NaN	NaN	NaN	0	13.295	26	3	43	1	184	20.7	8.15	109.69	3	0	1
HsusC : HtolSt	A0A1U8J9N9	prolyl-tRNA synthetase associated domain-containing protein 1-like OS=Gossypium hirsutum OX=3635 GN=LOC107904999 PE=3 SV=1	NaN	227.9	NaN	59	241.4	NaN	NaN	51.7	437.3	737.7	NaN	NaN	NaN	0	11.637	15	2	2	2	257	27.6	7.09	7.55	2	0	1
HsusC : HtolSt	A0A1U8IFS3	ribose-phosphate diphosphokinase OS=Gossypium hirsutum OX=3635 GN=LOC107896299 PE=3 SV=1	73.2	NaN	NaN	185.8	NaN	258.9	87.2	279.5	NaN	NaN	NaN	214.3	NaN	0	9.938	7	2	4	1	397	43.3	6.98	16.13	2	0	1
HsusC : HtolSt	A0A1U8MTB2	putative glycerol-3-phosphate transporter 4 isoform X1 OS=Gossypium hirsutum OX=3635 GN=LOC107939897 PE=3 SV=1	NaN	285.2	NaN	172.3	115.7	79.2	NaN	177	4.6	NaN	147.6	NaN	NaN	0	8.868	4	1	14	1	539	58.2	8.76	35.08	1	0	1
HsusC : HtolSt	A0A068EWI7	Endoglucanase OS=Gossypium hirsutum OX=3635 GN=LOC107952074 PE=2 SV=1	NaN	NaN	NaN	NaN	7.3	714.7	340	333.6	324	NaN	36.1	NaN	NaN	0	7.942	8	2	22	1	624	68.9	8.95	70.88	2	0	1
HsusC : HtolSt	A0A1U8K622	protein STRUBBELIG-RECEPTOR FAMILY 6-like OS=Gossypium hirsutum OX=3635 GN=LOC107913827 PE=4 SV=1	NaN	100.2	NaN	232.5	NaN	176.9	522.2	819	NaN	549.2	NaN	NaN	NaN	0	6.544	6	2	2	2	721	78.2	6.84	7.53	2	0	1
HsusC : HtolSt	A0A1U8M458	zinc finger matrin-type protein 2-like OS=Gossypium hirsutum OX=3635 GN=LOC107933814 PE=4 SV=1	NaN	NaN	NaN	42.4	106.5	NaN	95.8	45.8	6.4	NaN	NaN	93	NaN	0	5.811	13	2	2	2	202	23.5	9.23	4.76	2	0	1	Met-loss+Acetyl [N-Term]
HsusC : HtolSt	A0A1U8LYX2	importin-11-like OS=Gossypium hirsutum OX=3635 GN=LOC107931263 PE=4 SV=1	47.1	NaN	NaN	837	288.7	NaN	27	55.3	NaN	NaN	NaN	28.4	NaN	0	5.687	1	1	3	1	1011	114	5.9	8.06	1	0	1
HsusC : HtolSt	A0A1U8JL26	probable xyloglucan glycosyltransferase 5 OS=Gossypium hirsutum OX=3635 GN=LOC107906787 PE=4 SV=1	75.5	NaN	NaN	45.3	47.3	235.8	120.7	177.5	38.5	NaN	NaN	134.9	NaN	0.001	4.564	3	2	2	2	689	78.8	8.5	4.52	2	0	1
HsusC : HtolSt	A0A1U8NQ87	Glycosyltransferase OS=Gossypium hirsutum OX=3635 GN=LOC107950629 PE=3 SV=1	133.6	NaN	NaN	30.6	NaN	239.1	215.3	NaN	238	NaN	NaN	54.5	NaN	0.001	4.545	5	2	6	2	480	53.2	6.99	14.68	2	0	1
HsusC : HtolSt	A0A1U8JDL6	SWI/SNF complex component SNF12 homolog OS=Gossypium hirsutum OX=3635 GN=LOC107904814 PE=4 SV=1	758.6	NaN	NaN	664.3	NaN	332.6	349	295.6	NaN	NaN	NaN	NaN	NaN	0.001	4.454	2	1	1	1	536	59.5	9.44	2.73	1	0	1
HsusC : HtolSt	A0A1U8HX31	Inosine triphosphate pyrophosphatase OS=Gossypium hirsutum OX=3635 GN=LOC107890586 PE=3 SV=1	NaN	NaN	555	576.4	221.9	398.1	NaN	159	172.8	NaN	NaN	NaN	NaN	0.002	4.077	7	1	2	1	203	22.3	6.79	6.42	1	0	1
HsusC : HtolSt	A0A1U8PJL1	ABC transporter B family member 27-like OS=Gossypium hirsutum OX=3635 GN=LOC107959747 PE=4 SV=1	319.2	NaN	NaN	188	NaN	168.2	167.6	156.1	NaN	NaN	NaN	NaN	NaN	0.001	3.872	2	1	3	1	644	69.7	7.53	10.43	1	0	1
HsusC : HtolSt	A0A1U8LHL3	probable calcium-binding protein CML49 OS=Gossypium hirsutum OX=3635 GN=LOC107926337 PE=4 SV=1	180.5	NaN	NaN	327	NaN	131.1	201.4	97.9	NaN	NaN	NaN	NaN	NaN	0.003	3.262	4	1	1	1	273	29.5	7.39	2.89	1	0	1
HsusC : HtolSt	A0A1U8P1B7	Cytochrome P450 monooxygenase CYP82L1 OS=Gossypium hirsutum OX=3635 GN=LOC107954054 PE=2 SV=1	NaN	NaN	419.1	273	161.6	121	251.5	214.6	225.5	NaN	NaN	619.2	NaN	0.004	3.094	2	1	4	1	515	58.5	8.03	12.71	1	0	1
HsusC : HtolSt	A0A1U8JN01	Na(+)/H(+) antiporter NhaD-like OS=Gossypium hirsutum OX=3635 GN=LOC107908881 PE=3 SV=1	703.6	NaN	NaN	170.8	NaN	887.7	590.6	NaN	10.2	NaN	NaN	9.1	NaN	0.004	3.02	2	1	2	1	573	61.2	6.14	5.3	1	0	1
HsusC : HtolSt	A0A1U8MRV7	phytochromobilin:ferredoxin oxidoreductase, chloroplastic-like OS=Gossypium hirsutum OX=3635 GN=LOC107939449 PE=3 SV=1	175.5	NaN	NaN	92.2	NaN	13.4	84.1	264.9	340.4	140.5	NaN	NaN	NaN	0.006	2.655	3	1	3	1	336	38.9	6.95	6.59	1	0	1
HsusC : HtolSt	A0A1U8JSN4	proteasome-associated ATPase-like isoform X2 OS=Gossypium hirsutum OX=3635 GN=LOC107910051 PE=3 SV=1	NaN	2.5	NaN	NaN	1493.7	147.3	692.5	3.1	6.1	2.1	NaN	NaN	NaN	0.013	2.137	2	1	2	1	534	58.7	6.65	3.54	1	0	1
HsusC : HtolSt	A0A1U8HWX6	uncharacterized protein LOC107890556 OS=Gossypium hirsutum OX=3635 GN=LOC107890556 PE=4 SV=1	47.2	NaN	NaN	42.4	133	1851.9	57.9	11.5	NaN	NaN	NaN	33.1	NaN	0.019	1.954	10	1	1	1	98	10.9	9.92	2.27	1	0	1
HsusC : HtolSt	A0A1U8JC76	SWI/SNF complex subunit SWI3B-like OS=Gossypium hirsutum OX=3635 GN=LOC107905711 PE=4 SV=1	NaN	NaN	181.7	93.3	147.8	272.6	NaN	128.8	204.4	NaN	NaN	311	NaN	0.021	1.913	2	1	1	1	464	51.4	5.62	1.74	1	0	1
HsusC : HtolSt	A0A1U8IJM5	DNA repair protein RadA-like isoform X2 OS=Gossypium hirsutum OX=3635 GN=LOC107897358 PE=4 SV=1	NaN	166.9	NaN	NaN	384.8	1469.2	122.6	90.5	NaN	NaN	NaN	55.5	NaN	0.023	1.863	2	1	1	1	612	66.4	8.27	0	1	0	1
HsusC : HtolSt	A0A1U8MPU7	J domain-containing protein required for chloroplast accumulation response 1-like isoform X2 OS=Gossypium hirsutum OX=3635 GN=LOC107938895 PE=4 SV=1	NaN	NaN	NaN	NaN	806	458.3	438.2	NaN	212.1	276	NaN	NaN	NaN	0.031	1.744	5	1	1	1	565	63.3	6.51	3.5	1	0	1
HsusC : HtolSt	A0A1U8L938	Ribonucleoside-diphosphate reductase OS=Gossypium hirsutum OX=3635 GN=LOC107925060 PE=3 SV=1	NaN	NaN	266.4	517.1	310.6	NaN	NaN	436.6	220.8	NaN	NaN	182	NaN	0.037	1.667	1	1	8	1	807	91.3	7.53	15.38	1	0	1
HsusC : HtolSt	A0A1U8IX79	rop guanine nucleotide exchange factor 7-like OS=Gossypium hirsutum OX=3635 GN=LOC107899348 PE=4 SV=1	3.4	NaN	NaN	7.8	2.4	2.4	NaN	4.4	2.1	NaN	NaN	NaN	NaN	0.039	1.635	1	1	2	1	696	78.2	5.63	3.62	1	0	1
HsusC : HtolSt	A0A1U8KRC7	sugar transport protein 13-like OS=Gossypium hirsutum OX=3635 GN=LOC107920018 PE=4 SV=1	NaN	NaN	26	30.7	NaN	22.2	NaN	19.5	63.2	59.8	NaN	NaN	NaN	0.043	1.598	8	1	2	1	125	14	10.33	5.37	1	0	1
HsusC : HtolSt	A0A1U8JVL5	glycine-rich cell wall structural protein 1.0-like OS=Gossypium hirsutum OX=3635 GN=LOC107910917 PE=4 SV=1	NaN	58.7	NaN	33.8	126.4	NaN	236.5	50.6	NaN	NaN	NaN	NaN	NaN	0.051	1.527	10	1	1	1	264	20.8	7.56	0	1	0	1
HsusC : HtolSt	A0A1U8KN83	protein trichome birefringence-like 41 OS=Gossypium hirsutum OX=3635 GN=LOC107918822 PE=3 SV=1	NaN	NaN	119.9	153.2	NaN	125	NaN	93.5	79.4	NaN	160.4	NaN	NaN	0.053	1.518	3	1	1	1	356	40.3	8.4	1.9	1	0	1
HsusC : HtolSt	A0A1U8J149	uncharacterized protein LOC107902397 OS=Gossypium hirsutum OX=3635 GN=LOC107902397 PE=4 SV=1	NaN	NaN	431.7	370.2	NaN	339.7	430.5	531.5	NaN	NaN	NaN	NaN	NaN	0.055	1.491	1	1	1	1	491	57.6	9.13	1.76	1	0	1
HsusC : HsusSt	A0A1U8LMH3	Coatomer subunit alpha OS=Gossypium hirsutum OX=3635 GN=LOC107928027 PE=4 SV=1	NaN	NaN	NaN	NaN	142.9	65.3	NaN	87.8	NaN	NaN	140.9	112.6	NaN	0	361.969	46	47	521	1	1216	136.3	7.02	1848.83	47	0	1
HsusC : HsusSt	A0A1U8IXW2	uncharacterized protein LOC107899538 OS=Gossypium hirsutum OX=3635 GN=LOC107899538 PE=4 SV=1	198.7	NaN	NaN	472.6	195.3	NaN	176.9	NaN	NaN	NaN	443.3	913.3	NaN	0	228.481	54	24	593	1	327	36.8	5.91	2267.19	24	0	1
HsusC : HsusSt	A0A1U8P427	Pyruvate kinase OS=Gossypium hirsutum OX=3635 GN=LOC107954715 PE=3 SV=1	1446.7	NaN	NaN	185.4	41.7	NaN	NaN	NaN	NaN	296.2	160.4	NaN	NaN	0	138.824	44	17	337	1	501	54.4	7.64	1309.3	17	0	1
HsusC : HsusSt	A0A1U8L919	alpha-amylase OS=Gossypium hirsutum OX=3635 GN=LOC107924098 PE=4 SV=1	NaN	104	NaN	197	159.1	NaN	NaN	NaN	5.7	NaN	131.9	358.6	NaN	0	126.546	38	24	167	2	884	100.7	6.1	515.75	24	0	1
HsusC : HsusSt	A0A1U8KL64	LOW QUALITY PROTEIN: reticulon-4-interacting protein 1 homolog, mitochondrial-like OS=Gossypium hirsutum OX=3635 GN=LOC107916869 PE=4 SV=1	801.7	NaN	NaN	28.9	42	33.9	NaN	NaN	NaN	NaN	13.1	65.5	NaN	0	111.256	53	14	153	1	366	39.5	8.37	582.3	14	0	1
HsusC : HsusSt	A0A1U8M980	phosphoenolpyruvate carboxykinase (ATP) OS=Gossypium hirsutum OX=3635 GN=LOC107935259 PE=3 SV=1	NaN	264.2	NaN	351.3	111.3	NaN	NaN	NaN	NaN	93	NaN	103.1	NaN	0	82.26	29	12	71	1	654	72.2	7.34	296.98	12	0	1
HsusC : HsusSt	A0A1U8LX66	Calcium-transporting ATPase OS=Gossypium hirsutum OX=3635 GN=LOC107931752 PE=3 SV=1	NaN	NaN	NaN	102.1	NaN	119.6	NaN	NaN	41	53.3	NaN	53.4	NaN	0	80.135	20	16	114	1	1002	109.3	6.29	338.82	16	0	1
HsusC : HsusSt	A0A1U8I3B4	uncharacterized protein At5g39570-like OS=Gossypium hirsutum OX=3635 GN=LOC107890194 PE=4 SV=1	NaN	1.1	NaN	0.3	NaN	5.3	NaN	8.8	NaN	NaN	1.4	8.2	NaN	0	74.213	34	9	130	1	247	28.3	5.57	287.9	9	8	1
HsusC : HsusSt	A0A1U8L028	bifunctional purine biosynthesis protein PurH-like isoform X1 OS=Gossypium hirsutum OX=3635 GN=LOC107922457 PE=3 SV=1	NaN	NaN	NaN	NaN	264.7	49.3	NaN	316.3	NaN	NaN	307.6	462.1	NaN	0	71.426	25	12	137	1	605	65.8	6.83	480.16	12	0	1
HsusC : HsusSt	A0A1U8N003	protein ASPARTIC PROTEASE IN GUARD CELL 1-like OS=Gossypium hirsutum OX=3635 GN=LOC107943187 PE=3 SV=1	NaN	NaN	NaN	1123.6	332	NaN	NaN	185.2	NaN	207.2	220.4	NaN	NaN	0	54.023	43	8	117	2	322	33.7	4.96	369.23	8	0	1
HsusC : HsusSt	A0A1U8MED1	polygalacturonase-like OS=Gossypium hirsutum OX=3635 GN=LOC107936913 PE=4 SV=1	NaN	NaN	NaN	NaN	165.1	947.5	NaN	225	NaN	NaN	92.7	161.7	NaN	0	50.605	37	12	302	1	98	10.4	9.76	993.11	12	0	1
HsusC : HsusSt	A0A1U8JHN6	uncharacterized protein LOC107907110 isoform X2 OS=Gossypium hirsutum OX=3635 GN=LOC107907110 PE=4 SV=1	NaN	NaN	271.1	502.2	20.4	14.9	NaN	14.6	NaN	NaN	232.8	57.2	NaN	0	44.609	28	6	92	1	215	23.3	5.99	217	6	0	1	Met-loss+Acetyl [N-Term]
HsusC : HsusSt	E3UZI7	Xyloglucan endotransglucosylase/hydrolase OS=Gossypium hirsutum OX=3635 GN=XTH3 PE=2 SV=1	NaN	NaN	334.3	363.3	NaN	596.1	172.8	NaN	NaN	NaN	338.2	595.3	NaN	0	40.019	24	5	91	1	289	33.1	6.43	324.51	5	0	1
HsusC : HsusSt	A0A1U8LW50	Methyltransferase OS=Gossypium hirsutum OX=3635 GN=LOC107930505 PE=3 SV=1	215.2	NaN	NaN	107.8	NaN	301.4	154.9	NaN	NaN	NaN	83.7	32.2	NaN	0	38.404	13	6	54	1	598	67.1	8.16	180.33	6	0	1
HsusC : HsusSt	A0A1U8HQP2	probable aspartyl aminopeptidase OS=Gossypium hirsutum OX=3635 GN=LOC107886259 PE=3 SV=1	NaN	232.2	NaN	134.7	196	NaN	NaN	358	NaN	193.8	129.8	347.8	NaN	0	34.461	37	6	68	1	235	25.9	6.62	223.38	6	0	1
HsusC : HsusSt	A0A1U8NBE0	eukaryotic translation initiation factor 4G-like isoform X2 OS=Gossypium hirsutum OX=3635 GN=LOC107945584 PE=3 SV=1	NaN	89.4	NaN	81.6	NaN	71.5	NaN	NaN	21	36.1	54.4	45.7	NaN	0	27.114	5	6	9	2	1889	205.2	6.87	19.45	6	0	1
HsusC : HsusSt	A0A1U8IIF2	rac-like GTP-binding protein ARAC5 OS=Gossypium hirsutum OX=3635 GN=LOC107897048 PE=3 SV=1	NaN	NaN	NaN	862.4	68.8	49.1	NaN	NaN	NaN	95.8	59.1	118.6	NaN	0	23.581	32	4	49	1	196	21.6	8.12	184.19	4	1	1
HsusC : HsusSt	A0A1U8MFI7	exopolygalacturonase-like OS=Gossypium hirsutum OX=3635 GN=LOC107936161 PE=3 SV=1	NaN	65.5	NaN	102.7	198.4	39.9	NaN	93	NaN	117.9	92.8	53.5	NaN	0	21.409	3	4	18	1	496	55.2	8.7	54.02	4	0	1
HsusC : HsusSt	A0A1U8N4D8	putative quinone-oxidoreductase homolog, chloroplastic OS=Gossypium hirsutum OX=3635 GN=LOC107943452 PE=4 SV=1	366.7	NaN	NaN	NaN	398.1	550.2	NaN	NaN	172.8	143.6	NaN	198.7	NaN	0	20.408	10	3	34	1	330	35.4	9.19	116.81	3	0	1
HsusC : HsusSt	A0A1U8J8W5	cytochrome c-like OS=Gossypium hirsutum OX=3635 GN=LOC107904786 PE=3 SV=1	NaN	34.2	NaN	45	NaN	31.1	NaN	106.4	NaN	72.1	153.3	144.7	NaN	0	19.263	48	5	138	1	113	12.2	9.45	362.13	5	0	1	Met-loss+Acetyl [N-Term]
HsusC : HsusSt	A0A1U8I632	Expansin OS=Gossypium hirsutum OX=3635 GN=LOC107891056 PE=2 SV=1	NaN	NaN	76.3	63.3	NaN	31.1	NaN	93.2	NaN	47.9	95.6	54.3	NaN	0	15.391	16	3	34	2	264	28.3	9.38	96.87	3	0	1
HsusC : HsusSt	A0A1U8M8W1	putative leucine-rich repeat receptor-like serine/threonine-protein kinase At2g14440 OS=Gossypium hirsutum OX=3635 GN=LOC107934126 PE=4 SV=1	NaN	NaN	NaN	11.5	NaN	10.2	NaN	NaN	15	9.2	13.6	9.5	NaN	0	11.987	10	2	7	2	519	56.6	6.34	30.09	2	0	1
HsusC : HsusSt	A0A1U8IRC4	protein YLS9-like OS=Gossypium hirsutum OX=3635 GN=LOC107899420 PE=4 SV=1	267	NaN	NaN	NaN	363.6	198.6	143.3	NaN	NaN	375.7	211.4	NaN	NaN	0	11.766	21	2	26	1	209	23.6	10.18	57.74	2	0	1
HsusC : HsusSt	A0A1U8LPJ5	Protein pelota homolog OS=Gossypium hirsutum OX=3635 GN=LOC107928398 PE=3 SV=1	58.4	NaN	NaN	111.2	339.3	NaN	243.6	NaN	NaN	23	NaN	23.3	NaN	0	11.514	8	2	7	2	377	42.3	8.98	24.56	2	0	1
HsusC : HsusSt	A0A1U8IX98	uncharacterized protein LOC107901294 OS=Gossypium hirsutum OX=3635 GN=LOC107901294 PE=4 SV=1	NaN	NaN	352.2	64.6	23.3	NaN	NaN	NaN	NaN	NaN	62	130.2	NaN	0	11.298	13	3	6	3	322	36.1	8.66	18.88	3	0	1
HsusC : HsusSt	A0A1U8N6A6	uncharacterized protein LOC107944083 OS=Gossypium hirsutum OX=3635 GN=LOC107944083 PE=4 SV=1	NaN	NaN	NaN	142.1	NaN	46.5	NaN	NaN	80	87.6	75.5	101.2	NaN	0	10.584	8	3	11	1	524	57	5.55	27.23	3	0	1
HsusC : HsusSt	A0A1U8MGH2	zinc finger CCCH domain-containing protein 48-like OS=Gossypium hirsutum OX=3635 GN=LOC107936470 PE=4 SV=1	NaN	122.1	NaN	116.4	83.9	48.1	NaN	NaN	134.8	188.2	NaN	96.5	NaN	0	9.126	8	2	5	2	431	47.1	7.9	16.02	2	0	1
HsusC : HsusSt	A0A1U8KNZ1	uncharacterized protein LOC107917860 isoform X2 OS=Gossypium hirsutum OX=3635 GN=LOC107917860 PE=4 SV=1	NaN	138.9	NaN	NaN	73.6	415.2	168.4	NaN	NaN	NaN	560.9	607.3	NaN	0	8.313	3	2	2	2	674	74.4	5.19	4.42	2	0	1
HsusC : HsusSt	A0A1U8J193	monocopper oxidase-like protein SKU5 OS=Gossypium hirsutum OX=3635 GN=LOC107902454 PE=3 SV=1	NaN	8.4	NaN	NaN	13.6	7	NaN	NaN	NaN	110.3	39.4	43	NaN	0	8.151	5	2	5	2	563	63.2	5.19	18.35	2	0	1
HsusC : HsusSt	A0A1U8K2Z2	zinc finger CCCH domain-containing protein ZFN-like isoform X1 OS=Gossypium hirsutum OX=3635 GN=LOC107912953 PE=4 SV=1	345.8	NaN	NaN	286.2	NaN	45.3	134.7	NaN	NaN	7.8	NaN	14.4	NaN	0	8.067	5	2	9	1	446	48.5	8.25	22.71	2	1	1
HsusC : HsusSt	A0A1U8N6K2	serine/threonine-protein kinase CDL1-like OS=Gossypium hirsutum OX=3635 GN=LOC107944120 PE=4 SV=1	NaN	NaN	169.6	NaN	47.2	157.7	NaN	NaN	NaN	48.1	28.9	NaN	NaN	0	7.565	5	2	8	2	569	61.7	6.51	18.85	2	0	1
HsusC : HsusSt	A0A1U8ITP2	Glycosyltransferase OS=Gossypium hirsutum OX=3635 GN=LOC107898762 PE=3 SV=1	NaN	NaN	NaN	NaN	17.5	72.8	NaN	NaN	NaN	41.7	NaN	26.2	NaN	0	7.221	6	1	2	1	427	48.8	8.57	8.41	1	0	1
HsusC : HsusSt	A0A1U8IQR4	protein YIPF1 homolog isoform X2 OS=Gossypium hirsutum OX=3635 GN=LOC107897310 PE=3 SV=1	NaN	NaN	122.1	51.3	NaN	10	68.7	NaN	NaN	90.4	78.3	NaN	NaN	0	5.712	6	1	5	1	235	26.3	4.97	15.82	1	0	1
HsusC : HsusSt	A0A1U8PIQ9	uncharacterized protein LOC107959519 OS=Gossypium hirsutum OX=3635 GN=LOC107959519 PE=4 SV=1	79.3	NaN	NaN	NaN	11.8	124.6	NaN	NaN	87.7	109.9	90	96.4	NaN	0	5.488	17	2	7	1	137	15.7	9.74	15.26	2	0	1
HsusC : HsusSt	A0A1U8PL74	plant UBX domain-containing protein 4-like isoform X3 OS=Gossypium hirsutum OX=3635 GN=LOC107960175 PE=4 SV=1	NaN	37.4	NaN	30.1	NaN	22.3	NaN	52.7	NaN	16.7	29.6	10.6	NaN	0.001	4.894	5	1	1	1	304	33	6.33	2.98	1	0	1
HsusC : HsusSt	A0A1U8KT85	solanesyl diphosphate synthase 1-like OS=Gossypium hirsutum OX=3635 GN=LOC107920469 PE=3 SV=1	NaN	441.6	NaN	NaN	322.2	541.6	NaN	NaN	NaN	128.7	NaN	242.6	NaN	0.002	4.023	3	1	1	1	418	46	5.55	3.35	1	0	1
HsusC : HsusSt	A0A1U8HNB4	phosphoglycerate mutase-like protein AT74 OS=Gossypium hirsutum OX=3635 GN=LOC107887804 PE=4 SV=1	NaN	NaN	NaN	23.1	NaN	153.3	NaN	NaN	NaN	245.9	181.7	NaN	NaN	0.002	3.948	3	1	1	1	290	34.1	6.07	2.69	1	0	1
HsusC : HsusSt	A0A1U8NFS7	Defective in cullin neddylation protein OS=Gossypium hirsutum OX=3635 GN=LOC107947874 PE=4 SV=1	NaN	NaN	117.3	120.6	68.6	85.1	NaN	NaN	59.4	NaN	171.9	187.4	NaN	0.002	3.634	4	1	2	1	336	39.7	8.22	4.3	1	0	1
HsusC : HsusSt	A0A1U8J6K2	RNA polymerase II subunit A C-terminal domain phosphatase SSU72 OS=Gossypium hirsutum OX=3635 GN=LOC107904205 PE=3 SV=1	NaN	NaN	274.6	333.4	NaN	1103.8	NaN	NaN	130.8	NaN	212.4	345.1	NaN	0.002	3.503	6	1	1	1	193	22.4	6.3	3.88	1	0	1
HsusC : HsusSt	A0A1U8L6D6	uncharacterized protein LOC107923018 OS=Gossypium hirsutum OX=3635 GN=LOC107923018 PE=4 SV=1	NaN	NaN	NaN	0.2	0.3	NaN	0.1	NaN	NaN	0.2	0.3	0.1	NaN	0.002	3.459	2	1	20	1	724	82.4	6.01	72.49	1	0	1
HsusC : HsusSt	A0A1U8M7U0	Histidine-containing phosphotransfer protein OS=Gossypium hirsutum OX=3635 GN=LOC107933828 PE=4 SV=1	NaN	NaN	NaN	NaN	181	944.9	NaN	NaN	23.6	152.2	NaN	83	NaN	0.003	3.376	7	1	1	1	149	17.4	4.94	0	1	0	1
HsusC : HsusSt	A0A1U8J0X9	S-protein homolog OS=Gossypium hirsutum OX=3635 GN=LOC107902314 PE=3 SV=1	176.6	NaN	NaN	91.2	154.2	NaN	NaN	NaN	272.4	208.4	NaN	167.6	NaN	0.003	3.323	10	1	2	1	149	17.6	7.74	5.45	1	0	1
HsusC : HsusSt	A0A1U8I6R3	probable sugar phosphate/phosphate translocator At5g25400 OS=Gossypium hirsutum OX=3635 GN=LOC107893443 PE=4 SV=1	NaN	NaN	98.5	109.6	NaN	173	NaN	112.5	NaN	NaN	196.7	250.1	NaN	0.003	3.253	4	1	1	1	343	38.2	8.24	3.38	1	0	1
HsusC : HsusSt	A0A1U8IMY5	basic blue protein-like OS=Gossypium hirsutum OX=3635 GN=LOC107898524 PE=4 SV=1	NaN	NaN	166.9	167.5	270.9	NaN	NaN	NaN	NaN	NaN	76	106.1	NaN	0.004	3.179	8	1	1	1	126	13.3	9.69	2.58	1	0	1
HsusC : HsusSt	A0A1U8JS35	protein NRDE2 homolog isoform X1 OS=Gossypium hirsutum OX=3635 GN=LOC107908438 PE=3 SV=1	NaN	105.9	NaN	NaN	21.7	68.6	195	NaN	NaN	NaN	168.8	228.3	NaN	0.01	2.373	1	1	3	1	1152	132.1	5.4	0	1	0	1
HsusC : HsusSt	A0A1U8KAG0	gibberellin 2-beta-dioxygenase-like isoform X1 OS=Gossypium hirsutum OX=3635 GN=LOC107914944 PE=3 SV=1	84.3	NaN	NaN	253.9	369.4	121.1	NaN	81.8	NaN	NaN	349.5	303.7	NaN	0.011	2.3	3	1	1	1	393	44.5	8.25	2.6	1	0	1
HsusC : HsusSt	A0A1U8NE68	interaptin-like isoform X3 OS=Gossypium hirsutum OX=3635 GN=LOC107947235 PE=4 SV=1	NaN	36.2	NaN	24.8	46.3	7.8	NaN	38.8	NaN	21.7	NaN	15.3	NaN	0.034	1.691	1	1	11	1	800	92.3	6.05	23.54	1	0	1
HsusC : HsusSt	A0A1U8KJS7	uncharacterized protein LOC107916431 isoform X1 OS=Gossypium hirsutum OX=3635 GN=LOC107916431 PE=4 SV=1	NaN	NaN	338.4	774.4	481.9	139.4	NaN	160.8	NaN	151.6	95.6	NaN	NaN	0.039	1.618	1	1	1	1	695	75.6	8.84	2.38	1	0	1
HsusC : HsusSt	A0A1U8ID97	ubiquitin carboxyl-terminal hydrolase 13-like OS=Gossypium hirsutum OX=3635 GN=LOC107895394 PE=4 SV=1	NaN	NaN	NaN	63	NaN	121.9	76.4	NaN	NaN	17.9	NaN	52.2	NaN	0.043	1.591	6	1	1	1	177	20.1	5.39	0	1	0	1
HsusC : HsusSt	A0A1U8MMD7	uncharacterized protein LOC107936949 OS=Gossypium hirsutum OX=3635 GN=LOC107939215 PE=4 SV=1	NaN	3.6	NaN	21.9	31.3	NaN	20.1	NaN	NaN	9.3	4.6	2.2	NaN	0.058	1.438	5	1	3	1	147	16.6	4.63	0	1	0	1
HtolSt : HsusSt	A0A1U8JV22	phosphoenolpyruvate carboxylase OS=Gossypium hirsutum OX=3635 GN=LOC107909179 PE=3 SV=1	NaN	NaN	37.2	14.1	NaN	NaN	56.3	20.1	46.4	63.1	76.8	49.5	NaN	0	301.192	40	39	814	3	974	111.3	6.25	2947.03	39	1	1
HtolSt : HsusSt	A0A1U8JQ20	Succinate dehydrogenase [ubiquinone] flavoprotein subunit, mitochondrial OS=Gossypium hirsutum OX=3635 GN=LOC107909390 PE=3 SV=1	NaN	NaN	NaN	NaN	NaN	102.6	139.9	140	46.5	NaN	184.8	88.9	NaN	0	242.995	43	22	708	1	630	69.6	6.8	3179.64	22	0	1
HtolSt : HsusSt	A0A1U8LP67	Methyltransferase OS=Gossypium hirsutum OX=3635 GN=LOC107929460 PE=3 SV=1	NaN	NaN	NaN	NaN	NaN	NaN	215.3	344.9	232.7	158.6	NaN	110.2	NaN	0	206.291	50	23	403	1	604	68.6	8.16	1478.95	23	0	1
HtolSt : HsusSt	A0A1U8IDF7	Tubulin alpha chain OS=Gossypium hirsutum OX=3635 GN=LOC107893767 PE=3 SV=1	NaN	328.4	NaN	NaN	NaN	NaN	NaN	62.2	265.2	171.4	37.2	143.6	NaN	0	176.117	54	23	433	1	449	49.6	5.24	1530.74	23	1	1
HtolSt : HsusSt	A0A1U8PLA6	proline--tRNA ligase OS=Gossypium hirsutum OX=3635 GN=LOC107960196 PE=3 SV=1	NaN	154	NaN	81.1	NaN	NaN	44.8	200.4	472.1	557.6	NaN	23.7	NaN	0	174.887	45	22	334	2	507	57.6	7.05	1300.87	22	0	1
HtolSt : HsusSt	A0A1U8J3G1	chaperone protein ClpB4, mitochondrial-like isoform X2 OS=Gossypium hirsutum OX=3635 GN=LOC107901621 PE=3 SV=1	1893.4	NaN	NaN	NaN	NaN	NaN	29.4	87.7	21.6	21.7	NaN	108.6	NaN	0	159.429	28	25	251	1	972	108.8	7.37	881.75	25	0	1
HtolSt : HsusSt	A0A1U8PKA0	ubiquitinyl hydrolase 1 OS=Gossypium hirsutum OX=3635 GN=LOC107959238 PE=3 SV=1	NaN	101.3	NaN	NaN	NaN	296.6	NaN	60.3	77.1	127.1	45.9	66.1	NaN	0	136.849	25	26	249	1	1116	130.9	5.94	807.56	26	0	1
HtolSt : HsusSt	A0A1U8N9C9	NADH:ubiquinone reductase (non-electrogenic) OS=Gossypium hirsutum OX=3635 GN=LOC107945928 PE=3 SV=1	33.1	NaN	NaN	NaN	NaN	426.2	340.3	NaN	38.9	42.3	NaN	54.6	NaN	0	131.775	45	19	281	2	598	67.1	8.06	1153.06	19	0	1
HtolSt : HsusSt	A0A1U8M2S6	Proteasome subunit beta OS=Gossypium hirsutum OX=3635 GN=LOC107933407 PE=3 SV=1	NaN	190.1	NaN	NaN	NaN	66.3	NaN	488.2	379.2	559.5	NaN	307.4	NaN	0	123.317	54	13	547	1	272	29.3	6.14	1739.7	13	0	1
HtolSt : HsusSt	A0A1U8PXT1	Lactoylglutathione lyase OS=Gossypium hirsutum OX=3635 GN=LOC107963915 PE=3 SV=1	259.6	NaN	NaN	72.9	NaN	NaN	NaN	51.6	49.3	431.7	NaN	22.4	NaN	0	118.841	79	13	85	1	182	20.7	5.15	327.16	13	1	1
HtolSt : HsusSt	A0A1U8PKN8	O-glucosyltransferase rumi homolog OS=Gossypium hirsutum OX=3635 GN=LOC107960059 PE=4 SV=1	NaN	9	NaN	NaN	NaN	16.4	8.7	29.4	NaN	1	16.3	9.9	NaN	0	107.066	30	14	132	2	513	59.3	7.9	423.88	14	0	1
HtolSt : HsusSt	A0A1U8MKT8	Calreticulin OS=Gossypium hirsutum OX=3635 GN=LOC107938718 PE=3 SV=1	342.6	NaN	NaN	55.6	NaN	NaN	217.7	213.9	471.9	287.2	NaN	707.3	NaN	0	102.09	46	13	111	1	423	50.2	6.44	400.56	13	0	1
HtolSt : HsusSt	A0A1U8IAH1	heterogeneous nuclear ribonucleoprotein 1-like isoform X1 OS=Gossypium hirsutum OX=3635 GN=LOC107892251 PE=4 SV=1	NaN	NaN	NaN	NaN	NaN	NaN	NaN	427.2	178.7	675.7	NaN	518	NaN	0	101.744	38	13	171	1	371	38.5	7.27	638.74	13	0	1
HtolSt : HsusSt	A0A1U8MYC8	Beta-adaptin-like protein OS=Gossypium hirsutum OX=3635 GN=LOC107941520 PE=3 SV=1	43.7	NaN	NaN	25.4	NaN	NaN	21.6	120.5	104.5	25.3	NaN	451.1	NaN	0	101.49	26	19	142	4	901	100.1	5.25	420.58	19	0	1
HtolSt : HsusSt	A0A1U8JSU8	signal recognition particle 43 kDa protein, chloroplastic-like OS=Gossypium hirsutum OX=3635 GN=LOC107908634 PE=4 SV=1	NaN	505.5	NaN	NaN	NaN	NaN	NaN	532.3	310.9	319.7	344.6	387	NaN	0	100.842	46	14	104	1	416	46	4.74	423.53	14	0	1
HtolSt : HsusSt	A0A1U8N1G5	phosphopyruvate hydratase OS=Gossypium hirsutum OX=3635 GN=LOC107943619 PE=3 SV=1	NaN	295.9	NaN	NaN	NaN	18.8	NaN	78.5	107.7	105.4	11.3	28.7	NaN	0	99.434	50	14	208	3	458	49.5	6.18	746.1	14	0	1	Met-loss+Acetyl [N-Term]
HtolSt : HsusSt	A0A1U8I8D3	cytochrome c1-2, heme protein, mitochondrial-like isoform X2 OS=Gossypium hirsutum OX=3635 GN=LOC107891683 PE=4 SV=1	265.2	NaN	NaN	NaN	NaN	468.6	179.4	205.8	362.3	300.6	292.8	325.3	NaN	0	97.044	45	8	288	1	280	30.7	6.06	1213.12	8	0	1
HtolSt : HsusSt	A0A1U8KTY0	NADPH-protochlorophyllide oxidoreductase OS=Gossypium hirsutum OX=3635 GN=LOC107920621 PE=3 SV=1	NaN	468.3	NaN	NaN	359.3	NaN	91.9	1205.5	NaN	NaN	103.1	171.8	NaN	0	95.391	32	11	256	1	399	43.3	9.1	729.51	11	0	1
HtolSt : HsusSt	A0A1U8LGJ8	villin-4-like OS=Gossypium hirsutum OX=3635 GN=LOC107926230 PE=3 SV=1	NaN	NaN	NaN	NaN	NaN	NaN	338.5	139.6	84.1	254.7	188.8	146.8	NaN	0	87.258	19	16	137	1	960	107.2	6.52	386.23	16	0	1
HtolSt : HsusSt	A0A1U8JD95	LOW QUALITY PROTEIN: CSC1-like protein ERD4 OS=Gossypium hirsutum OX=3635 GN=LOC107905985 PE=3 SV=1	1888.1	NaN	NaN	NaN	NaN	NaN	84.8	40.8	34.2	183.6	90.3	78.2	NaN	0	86.036	23	15	106	2	725	81.9	9.2	275.78	15	0	1
HtolSt : HsusSt	A0A1U8LAZ6	60S ribosomal protein L18a OS=Gossypium hirsutum OX=3635 GN=LOC107924556 PE=3 SV=1	159.6	NaN	NaN	NaN	NaN	113.1	86.6	122.2	50.8	78.2	NaN	86.2	NaN	0	84.054	53	15	466	1	178	21.2	10.43	1258.73	15	0	1
HtolSt : HsusSt	A0A1U8J9P3	sufE-like protein 1, chloroplastic/mitochondrial OS=Gossypium hirsutum OX=3635 GN=LOC107903406 PE=4 SV=1	102.4	NaN	NaN	NaN	NaN	464	454.9	440.8	86.6	233.6	409.6	208.1	NaN	0	78.638	36	9	69	1	340	37.6	6.89	162.29	9	0	1
HtolSt : HsusSt	A0A1U8HMQ9	alpha-mannosidase-like OS=Gossypium hirsutum OX=3635 GN=LOC107887592 PE=4 SV=1	112.2	NaN	NaN	NaN	NaN	NaN	126.7	118.8	57.8	37	172.8	286.4	NaN	0	77.913	31	14	104	1	511	57.3	8.91	358.61	14	0	1
HtolSt : HsusSt	A0A1U8NJK3	protein SLOW GREEN 1, chloroplastic-like OS=Gossypium hirsutum OX=3635 GN=LOC107948871 PE=4 SV=1	NaN	40.1	NaN	NaN	NaN	39.6	20.5	41.8	24.1	26.4	28.4	37.6	NaN	0	74.5	38	12	156	2	331	38.3	9.42	514.25	12	0	1
HtolSt : HsusSt	A0A1U8L713	eukaryotic peptide chain release factor GTP-binding subunit ERF3A-like isoform X2 OS=Gossypium hirsutum OX=3635 GN=LOC107924445 PE=3 SV=1	NaN	149.5	NaN	NaN	352.1	NaN	NaN	111	24.4	82.7	117.5	40.9	NaN	0	70.085	30	14	144	1	485	53.8	6.4	473.26	14	0	1
HtolSt : HsusSt	A0A1U8I1Q4	WD repeat-containing protein 44-like OS=Gossypium hirsutum OX=3635 GN=LOC107890144 PE=4 SV=1	NaN	NaN	37.3	39.8	NaN	NaN	46.2	14.7	21.5	27.8	26.8	16.1	NaN	0	65.281	20	12	86	6	841	91.5	6.77	230.11	12	0	1
HtolSt : HsusSt	A0A1U8ILC2	Zeaxanthin epoxidase, chloroplastic OS=Gossypium hirsutum OX=3635 GN=LOC107897837 PE=4 SV=1	NaN	NaN	NaN	NaN	NaN	NaN	NaN	798.9	734.7	222.5	189.9	234.4	NaN	0	60.94	21	13	90	1	667	73.3	7.12	260.53	13	0	1
HtolSt : HsusSt	A0A1U8PTG6	protein transport protein Sec24-like At4g32640 OS=Gossypium hirsutum OX=3635 GN=LOC107962524 PE=3 SV=1	NaN	80.3	NaN	NaN	NaN	NaN	31	85.9	53.8	77.2	68.9	57.8	NaN	0	57.955	13	10	70	3	1102	118.4	7.65	181.46	10	0	1
HtolSt : HsusSt	A0A1U8MPU3	probable pectate lyase P59 OS=Gossypium hirsutum OX=3635 GN=LOC107939967 PE=3 SV=1	NaN	NaN	NaN	NaN	NaN	NaN	NaN	573.6	252.5	106.8	167.6	94.2	NaN	0	55.578	23	7	147	2	190	21.2	9.95	595.39	7	0	1
HtolSt : HsusSt	A0A1U8ITB1	eukaryotic peptide chain release factor GTP-binding subunit ERF3A-like OS=Gossypium hirsutum OX=3635 GN=LOC107898132 PE=4 SV=1	369.9	NaN	NaN	NaN	219.6	NaN	219.8	170.3	102	NaN	77.6	118.6	NaN	0	55.355	25	11	133	1	536	59.6	5.4	381.32	11	0	1
HtolSt : HsusSt	A0A1U8IYH8	40S ribosomal protein S12 OS=Gossypium hirsutum OX=3635 GN=LOC107901582 PE=3 SV=1	NaN	184.6	NaN	NaN	NaN	NaN	NaN	102	151.4	49.9	NaN	54.4	NaN	0	52.875	57	5	118	1	138	14.7	6.62	617.36	5	0	1	Met-loss+Acetyl [N-Term]
HtolSt : HsusSt	A0A1U8IR67	RNA-binding protein CP33, chloroplastic-like OS=Gossypium hirsutum OX=3635 GN=LOC107899408 PE=4 SV=1	NaN	NaN	NaN	NaN	141.5	NaN	NaN	154.6	295.7	74.8	209.8	159.7	NaN	0	50.256	33	9	71	1	327	35.5	4.82	253.12	9	0	1
HtolSt : HsusSt	A0A1U8L3W3	cell division protein FtsZ homolog 1, chloroplastic-like OS=Gossypium hirsutum OX=3635 GN=LOC107922297 PE=3 SV=1	257.2	NaN	NaN	NaN	NaN	540	97.5	250.7	NaN	NaN	156	170.6	NaN	0	49.877	31	7	71	1	414	43.2	5.62	283.16	7	0	1
HtolSt : HsusSt	A0A1U8KUP6	Glycerol-3-phosphate acyltransferase, chloroplastic OS=Gossypium hirsutum OX=3635 GN=LOC107920823 PE=3 SV=1	NaN	72.3	NaN	NaN	NaN	NaN	NaN	30.5	39.3	41.9	39.8	27.8	NaN	0	43.7	17	8	71	1	331	37.4	5.94	177.39	8	0	1
HtolSt : HsusSt	A0A1U8HX68	60S ribosomal protein L6 OS=Gossypium hirsutum OX=3635 GN=LOC107888813 PE=3 SV=1	NaN	26.1	NaN	NaN	NaN	18	27.8	20.6	55.9	95.9	32.7	59	NaN	0	42.94	36	8	181	2	233	26.1	10.11	578.32	8	0	1
HtolSt : HsusSt	A0A1U8ILF1	serine/threonine protein phosphatase 2A regulatory subunit B''beta-like isoform X2 OS=Gossypium hirsutum OX=3635 GN=LOC107897886 PE=4 SV=1	NaN	129.3	NaN	NaN	NaN	NaN	NaN	550.4	1040.3	208	33.8	NaN	NaN	0	42.746	14	7	61	1	535	61.9	5.14	173.39	7	0	1
HtolSt : HsusSt	A0A1U8NM42	phosphoinositide phosphatase SAC8-like isoform X2 OS=Gossypium hirsutum OX=3635 GN=LOC107948943 PE=4 SV=1	NaN	43.7	NaN	NaN	NaN	NaN	NaN	1133.9	155.3	318.7	332.4	165.6	NaN	0	41.42	22	11	58	1	572	65.4	6.48	185.26	11	0	1
HtolSt : HsusSt	A0A1U8IDD8	thiol protease aleurain-like OS=Gossypium hirsutum OX=3635 GN=LOC107893361 PE=3 SV=1	NaN	NaN	NaN	NaN	NaN	NaN	NaN	264.9	272.7	266	416.2	484.5	NaN	0	40.098	17	5	60	1	355	38.9	6.61	231.95	5	0	1
HtolSt : HsusSt	A0A1U8HPH7	Alkaline/neutral invertase OS=Gossypium hirsutum OX=3635 GN=LOC107888345 PE=3 SV=1	NaN	168.8	NaN	NaN	NaN	18	NaN	51.1	69.7	224.9	126.3	203.5	NaN	0	40.092	12	7	70	1	667	75.3	7.05	217.79	7	0	1
HtolSt : HsusSt	A0A1U8IBM2	Histone H2A OS=Gossypium hirsutum OX=3635 GN=LOC107893261 PE=3 SV=1	NaN	120.7	NaN	NaN	NaN	415.8	715.5	267.1	NaN	NaN	349.7	531.3	NaN	0	39.608	43	8	197	1	140	14.8	10.24	565.2	8	0	1
HtolSt : HsusSt	A0A1U8NDZ2	30S ribosomal protein S6 alpha, chloroplastic-like OS=Gossypium hirsutum OX=3635 GN=LOC107947179 PE=3 SV=1	200.5	NaN	NaN	NaN	NaN	264.3	180.7	303.3	373.9	NaN	452.6	198.9	NaN	0	38.26	23	4	67	1	209	23.2	6.35	257.43	4	0	1
HtolSt : HsusSt	A0A1U8I659	uracil phosphoribosyltransferase OS=Gossypium hirsutum OX=3635 GN=LOC107891077 PE=3 SV=1	141.3	NaN	NaN	NaN	NaN	51.7	44.2	66.1	93.4	132.9	72.9	81.8	NaN	0	36.901	29	7	50	1	291	32.2	9.32	106.48	7	0	1
HtolSt : HsusSt	A0A1U8NXA4	uncharacterized protein LOC107951934 OS=Gossypium hirsutum OX=3635 GN=LOC107951934 PE=3 SV=1	NaN	NaN	NaN	NaN	NaN	NaN	4	5	NaN	NaN	2.8	5	NaN	0	36.237	32	4	72	1	210	24.2	9.48	238.38	4	0	1
HtolSt : HsusSt	A0A1U8J6H7	survival of motor neuron-related-splicing factor 30-like OS=Gossypium hirsutum OX=3635 GN=LOC107902055 PE=4 SV=1	NaN	NaN	NaN	NaN	NaN	168.3	310.4	NaN	69.3	124.4	121.7	177.2	NaN	0	35.322	20	4	14	1	291	32.2	5.53	46.26	4	0	1
HtolSt : HsusSt	A0A1U8MY94	Calcyclin-binding protein OS=Gossypium hirsutum OX=3635 GN=LOC107942586 PE=4 SV=1	NaN	NaN	131.8	NaN	NaN	NaN	NaN	302.8	606.7	716.3	NaN	396	NaN	0	33.971	39	6	37	2	222	25.4	7.9	123.94	6	0	1	Met-loss+Acetyl [N-Term]
HtolSt : HsusSt	A0A1U8MG57	translation initiation factor IF-2-like OS=Gossypium hirsutum OX=3635 GN=LOC107937442 PE=4 SV=1	NaN	101.1	NaN	NaN	NaN	NaN	206.5	80.4	NaN	17.1	101.2	NaN	NaN	0	31.741	11	4	62	1	372	40.2	8.88	202.03	4	0	1
HtolSt : HsusSt	A0A1U8NXP0	Glucose-1-phosphate adenylyltransferase OS=Gossypium hirsutum OX=3635 GN=LOC107953012 PE=3 SV=1	NaN	155.1	NaN	NaN	NaN	NaN	NaN	260.3	258.1	247.9	187.3	211	NaN	0	30.823	12	6	59	1	524	58.1	8.34	186.29	6	0	1
HtolSt : HsusSt	A0A1U8MYL2	pollen allergen Che a 1-like OS=Gossypium hirsutum OX=3635 GN=LOC107941621 PE=3 SV=1	NaN	15.3	NaN	NaN	NaN	18.3	NaN	6	10.8	28.9	NaN	9.2	NaN	0	30.796	34	5	1479	2	177	19.8	4.56	5077.21	5	0	1
HtolSt : HsusSt	A0A1U8IRY4	polygalacturonase-like OS=Gossypium hirsutum OX=3635 GN=LOC107899601 PE=3 SV=1	14.8	NaN	NaN	NaN	NaN	9.1	9	35.3	NaN	NaN	10.4	26.7	NaN	0	30.599	8	4	31	1	391	41.5	8.78	101.34	4	0	1
HtolSt : HsusSt	A0A1U8N9A2	uncharacterized protein LOC107946004 isoform X1 OS=Gossypium hirsutum OX=3635 GN=LOC107946004 PE=4 SV=1	NaN	NaN	20.9	NaN	NaN	82.5	32.5	27.1	23.5	240.1	18.3	28.1	NaN	0	29.747	21	5	14	5	352	39	5.74	59.36	5	0	1
HtolSt : HsusSt	A0A1U8K585	3-oxoacyl-[acyl-carrier-protein] synthase III, chloroplastic-like isoform X1 OS=Gossypium hirsutum OX=3635 GN=LOC107912217 PE=3 SV=1	NaN	NaN	NaN	NaN	NaN	NaN	NaN	127.4	230.6	127.2	131.1	176.3	NaN	0	28.873	17	5	25	1	412	43.9	7.27	119.04	5	0	1
HtolSt : HsusSt	A0A1U8N2B8	protein argonaute 5-like isoform X1 OS=Gossypium hirsutum OX=3635 GN=LOC107943891 PE=3 SV=1	NaN	90.5	NaN	NaN	NaN	NaN	NaN	86.7	234.2	168.1	NaN	93.3	NaN	0	27.636	12	8	23	1	977	108.6	9.48	72.15	8	0	1
HtolSt : HsusSt	A0A1U8KMD4	AT-hook motif nuclear-localized protein OS=Gossypium hirsutum OX=3635 GN=LOC107918570 PE=4 SV=1	NaN	317.1	NaN	NaN	460.4	NaN	NaN	192.8	281.8	287	141.1	381.2	NaN	0	27.569	18	6	45	1	343	36	8.95	105.65	6	0	1
HtolSt : HsusSt	A0A1U8KCU0	Short-chain dehydrogenase/reductase OS=Gossypium hirsutum OX=3635 GN=LOC107915703 PE=3 SV=1	NaN	NaN	NaN	NaN	NaN	63.8	NaN	139.4	252.9	NaN	121.7	144.1	NaN	0	27.428	22	5	16	2	326	35.7	8.18	45.91	5	0	1
HtolSt : HsusSt	A0A1U8L5P4	FAM10 family protein At4g22670-like isoform X1 OS=Gossypium hirsutum OX=3635 GN=LOC107924136 PE=4 SV=1	NaN	37.9	NaN	NaN	NaN	2.8	263.4	68.3	210.7	157.6	48.8	94.7	NaN	0	26.281	14	5	52	1	380	41.7	5.07	172.6	5	0	1
HtolSt : HsusSt	A0A1U8P346	pyridoxal 5'-phosphate synthase OS=Gossypium hirsutum OX=3635 GN=LOC107954479 PE=4 SV=1	374.6	NaN	NaN	318.7	NaN	NaN	89.4	NaN	107.9	99.9	NaN	69.3	NaN	0	26.235	31	4	57	1	188	21.5	7.02	172.7	4	0	1
HtolSt : HsusSt	A0A1U8IM24	Pectinesterase OS=Gossypium hirsutum OX=3635 GN=LOC107896703 PE=3 SV=1	NaN	353.8	NaN	NaN	222.1	NaN	NaN	276.3	628	274.8	104.6	296.5	NaN	0	25.112	12	6	42	1	561	62.5	8.91	127.99	6	0	1
HtolSt : HsusSt	A0A1U8N380	uncharacterized protein LOC107943039 isoform X2 OS=Gossypium hirsutum OX=3635 GN=LOC107943039 PE=4 SV=1	NaN	NaN	11.9	12.7	NaN	NaN	23.1	8.6	NaN	NaN	8.9	20.4	NaN	0	24.991	6	5	17	1	897	100.2	6.48	38.35	5	0	1
HtolSt : HsusSt	A0A1U8KY56	Hexosyltransferase OS=Gossypium hirsutum OX=3635 GN=LOC107920493 PE=3 SV=1	NaN	69.2	NaN	4.7	NaN	NaN	NaN	111.3	165.6	95	56.8	100.9	NaN	0	24.012	9	6	16	4	643	75.1	8.9	38.04	6	0	1
HtolSt : HsusSt	A0A1U8LEW5	putative 3,4-dihydroxy-2-butanone kinase isoform X1 OS=Gossypium hirsutum OX=3635 GN=LOC107926721 PE=4 SV=1	NaN	NaN	NaN	NaN	NaN	NaN	NaN	208.5	387.6	1237.7	NaN	566.2	NaN	0	23.881	10	4	29	1	603	62.8	5.68	70.26	4	0	1
HtolSt : HsusSt	A0A1U8MF74	galactokinase-like OS=Gossypium hirsutum OX=3635 GN=LOC107936088 PE=3 SV=1	NaN	103	NaN	1612.9	NaN	NaN	246.4	73.8	75.5	NaN	138.2	97.1	NaN	0	23.362	13	4	8	2	499	54.4	8.06	36.64	4	0	1
HtolSt : HsusSt	A0A1U8IFD3	proline-rich receptor-like protein kinase PERK4 OS=Gossypium hirsutum OX=3635 GN=LOC107896195 PE=4 SV=1	NaN	140.7	NaN	58.3	NaN	NaN	47.4	38.9	20	107.5	176.7	34.5	NaN	0	22.197	8	4	50	1	600	64.3	7.58	145.29	4	0	1
HtolSt : HsusSt	A0A1U8LX19	Ferredoxin OS=Gossypium hirsutum OX=3635 GN=LOC107931693 PE=3 SV=1	NaN	NaN	NaN	NaN	NaN	NaN	1130.7	460.7	476.7	NaN	118.8	213.2	NaN	0	20.941	49	4	12	1	138	14.8	4.7	43.64	4	0	1
HtolSt : HsusSt	A0A1U8IH48	ras-related protein RABC1-like OS=Gossypium hirsutum OX=3635 GN=LOC107896742 PE=4 SV=1	NaN	68.7	NaN	NaN	NaN	289.3	NaN	83.6	208.1	131.3	178.1	NaN	NaN	0	19.624	27	6	69	1	208	23.3	6.68	166.3	6	0	1
HtolSt : HsusSt	Q2L933	Cytochrome b6 OS=Gossypium hirsutum OX=3635 GN=petB PE=3 SV=2	NaN	NaN	NaN	NaN	NaN	263	785.9	713.3	NaN	NaN	241.8	217	NaN	0	19.492	16	4	81	1	215	24.1	9.03	238.19	4	0	1
HtolSt : HsusSt	A0A1U8PAL9	peroxisomal membrane protein 11C OS=Gossypium hirsutum OX=3635 GN=LOC107957268 PE=3 SV=1	NaN	368.5	NaN	NaN	NaN	NaN	39.8	30.9	801.9	93.5	10.5	32.5	NaN	0	18.517	20	3	62	1	235	26	9.85	153.11	3	0	1
HtolSt : HsusSt	A0A1U8HSB9	pathogenesis-related protein PR-4-like OS=Gossypium hirsutum OX=3635 GN=LOC107889107 PE=4 SV=1	NaN	125.9	NaN	NaN	NaN	60.4	NaN	73.7	370.9	334	691.1	692.1	NaN	0	18.367	18	2	5	2	205	22.3	6.7	19.69	2	0	1
HtolSt : HsusSt	A0A1U8M101	DEAD-box ATP-dependent RNA helicase 38-like OS=Gossypium hirsutum OX=3635 GN=LOC107931802 PE=4 SV=1	NaN	148.8	NaN	NaN	NaN	NaN	39.5	348.6	NaN	229.3	485.1	514.9	NaN	0	18.334	10	4	26	1	420	46.6	6.47	87.49	4	0	1
HtolSt : HsusSt	A0A1U8LSZ4	cysteine proteinase RD21a-like OS=Gossypium hirsutum OX=3635 GN=LOC107930551 PE=3 SV=1	NaN	NaN	NaN	NaN	NaN	NaN	48.9	94.5	NaN	NaN	93.6	145.8	NaN	0	18.119	11	5	81	1	467	51.8	5.39	201.87	5	0	1
HtolSt : HsusSt	A0A1U8NR19	inactive tetrahydrocannabinolic acid synthase-like OS=Gossypium hirsutum OX=3635 GN=LOC107951045 PE=3 SV=1	224.4	NaN	NaN	NaN	9.1	NaN	98.8	43.8	39.9	55	54.1	64.8	NaN	0	17.023	4	3	56	1	546	61.6	9.31	178.64	3	0	1
HtolSt : HsusSt	A0A1U8LGI2	caffeoylshikimate esterase-like OS=Gossypium hirsutum OX=3635 GN=LOC107927194 PE=4 SV=1	NaN	4.4	NaN	NaN	NaN	5.1	15.3	36.7	33.5	26.3	21.4	30.1	NaN	0	16.138	18	5	30	5	374	42.4	7.99	74.11	5	0	1
HtolSt : HsusSt	A0A218KFA9	Uridylate kinase OS=Gossypium hirsutum OX=3635 GN=GT29 PE=2 SV=1	92.2	NaN	NaN	NaN	NaN	138.9	139.7	89.1	20.9	NaN	37.3	96.4	NaN	0	14.796	5	2	9	1	481	52.7	6.98	24.18	2	0	1
HtolSt : HsusSt	A0A1U8IXY1	Aldehyde dehydrogenase OS=Gossypium hirsutum OX=3635 GN=LOC107901426 PE=3 SV=1	NaN	1811.7	NaN	NaN	NaN	NaN	NaN	51.2	83.3	73.9	57.5	56.4	NaN	0	14.619	7	3	18	1	516	56.6	8.37	44.42	3	0	1
HtolSt : HsusSt	A0A1U8HZW9	uncharacterized protein LOC107891306 OS=Gossypium hirsutum OX=3635 GN=LOC107891306 PE=4 SV=1	11.2	NaN	NaN	NaN	NaN	3.6	NaN	569.9	3.5	2.5	573.5	550.9	NaN	0	13.987	33	2	52	1	79	8.6	8.47	165.86	2	0	1
HtolSt : HsusSt	A0A1U8HIU5	GDSL esterase/lipase At3g26430-like OS=Gossypium hirsutum OX=3635 GN=LOC107886525 PE=3 SV=1	NaN	185.1	NaN	NaN	3.3	NaN	6.6	84.9	128.5	48.6	45.2	92.2	NaN	0	13.706	17	4	7	4	392	43.1	8.78	17.76	4	0	1
HtolSt : HsusSt	A0A1U8LSK3	putative MO25-like protein At5g47540 OS=Gossypium hirsutum OX=3635 GN=LOC107930395 PE=3 SV=1	NaN	NaN	66.8	NaN	NaN	NaN	227.3	NaN	145	148.1	NaN	167.3	NaN	0	13.44	12	4	10	1	341	39.5	8.34	22.32	4	0	1
HtolSt : HsusSt	A0A1U8IFS6	Potassium transporter OS=Gossypium hirsutum OX=3635 GN=LOC107896301 PE=3 SV=1	372.2	NaN	NaN	NaN	NaN	NaN	226.8	57.7	107.6	89.7	121	140.9	NaN	0	13.119	4	2	3	2	788	87.4	8.69	8.52	2	0	1
HtolSt : HsusSt	A0A1U8LH77	clathrin interactor EPSIN 2-like OS=Gossypium hirsutum OX=3635 GN=LOC107927451 PE=4 SV=1	299.4	NaN	NaN	NaN	NaN	278	146.9	213.5	75.4	437.6	668.4	127.5	NaN	0	12.724	7	4	6	1	821	87.3	5.45	14.49	4	0	1
HtolSt : HsusSt	A0A1U8IQT8	uncharacterized protein LOC107897317 isoform X2 OS=Gossypium hirsutum OX=3635 GN=LOC107897317 PE=4 SV=1	NaN	NaN	NaN	NaN	NaN	138.9	38.6	36.9	44.2	8.5	NaN	21.6	NaN	0	12.557	8	3	17	3	396	44.3	6.42	39.88	3	0	1
HtolSt : HsusSt	A0A1U8KV72	putative hydrolase C777.06c isoform X2 OS=Gossypium hirsutum OX=3635 GN=LOC107920980 PE=4 SV=1	NaN	176	NaN	NaN	NaN	NaN	NaN	301.1	120	180.1	127.1	200.4	NaN	0	12.061	19	3	17	1	177	20	5.54	50.01	3	0	1
HtolSt : HsusSt	A0A1U8MBJ6	O-fucosyltransferase family protein OS=Gossypium hirsutum OX=3635 GN=LOC107936064 PE=3 SV=1	NaN	71.4	NaN	NaN	NaN	NaN	90.5	67.8	19.9	19.9	NaN	30.6	NaN	0	11.922	6	3	22	2	519	59	8.62	49.96	3	0	1
HtolSt : HsusSt	A0A1U8KYE7	uncharacterized TPR repeat-containing protein At1g05150-like OS=Gossypium hirsutum OX=3635 GN=LOC107922099 PE=4 SV=1	75.1	NaN	NaN	NaN	40.9	NaN	355.4	197.4	169.5	258.1	239.1	321.8	NaN	0	11.908	4	3	3	2	798	89.5	7.06	8.21	3	0	1
HtolSt : HsusSt	A0A1U8MSR9	protein RETICULATA, chloroplastic-like OS=Gossypium hirsutum OX=3635 GN=LOC107940906 PE=3 SV=1	NaN	213.8	NaN	NaN	NaN	106.6	620.2	1031.7	NaN	215.8	150.1	NaN	NaN	0	11.841	8	2	15	1	341	36.8	8.28	32.91	2	0	1
HtolSt : HsusSt	A0A1U8NUI7	Sulfotransferase OS=Gossypium hirsutum OX=3635 GN=LOC107951206 PE=3 SV=1	NaN	167.3	NaN	NaN	NaN	NaN	420.8	543.8	479.8	247.3	237.1	303.9	NaN	0	11.764	8	2	4	1	329	37.7	6.23	9.03	2	0	1
HtolSt : HsusSt	A0A1U8P109	protein FLX-like 2 isoform X1 OS=Gossypium hirsutum OX=3635 GN=LOC107953957 PE=3 SV=1	573.1	NaN	NaN	NaN	NaN	767.4	NaN	151	380.8	210.4	317.3	NaN	NaN	0	11.714	8	1	3	1	418	45.6	7.01	10.93	1	0	1
HtolSt : HsusSt	A0A1U8IJ44	cytochrome c oxidase assembly protein COX11, mitochondrial-like isoform X2 OS=Gossypium hirsutum OX=3635 GN=LOC107897290 PE=3 SV=1	50.6	NaN	NaN	NaN	314.1	NaN	50.3	NaN	19.3	41.5	57.5	15.3	NaN	0	11.496	13	2	3	1	229	26.1	8.63	8.82	2	0	1
HtolSt : HsusSt	A0A1U8LC58	RPM1-interacting protein 4-like OS=Gossypium hirsutum OX=3635 GN=LOC107925937 PE=4 SV=1	NaN	45.8	NaN	NaN	NaN	28	40.9	53	35	47.8	56.9	36.6	NaN	0	11.334	14	2	4	2	264	28.8	9.82	10.97	2	0	1
HtolSt : HsusSt	A0A1U8J3D8	Splicing factor YJU2 OS=Gossypium hirsutum OX=3635 GN=LOC107903323 PE=3 SV=1	NaN	52.6	NaN	NaN	NaN	108.9	44	43	14.8	30.6	24.9	21.9	NaN	0	10.827	10	2	6	2	320	36.3	5.67	14.38	2	0	1
HtolSt : HsusSt	A0A1U8NAF6	cytochrome P450 71B36-like OS=Gossypium hirsutum OX=3635 GN=LOC107946246 PE=3 SV=1	NaN	239.4	NaN	NaN	1133.9	NaN	3.2	19.3	24	49.2	NaN	69.7	NaN	0	10.706	5	2	4	2	515	58.4	8.15	15.84	2	0	1
HtolSt : HsusSt	A0A1U8KZW1	protein WEAK CHLOROPLAST MOVEMENT UNDER BLUE LIGHT 1-like OS=Gossypium hirsutum OX=3635 GN=LOC107922426 PE=3 SV=1	NaN	339.7	NaN	NaN	NaN	20.4	7.6	372.9	136.5	438.4	627.9	344.9	NaN	0	10.669	3	2	6	1	763	84	5.01	18.97	2	0	1
HtolSt : HsusSt	A0A1U8P8L1	BTB/POZ domain-containing protein At3g09030 OS=Gossypium hirsutum OX=3635 GN=LOC107955340 PE=4 SV=1	NaN	452.7	NaN	NaN	NaN	15	26.9	272.1	230.2	297.3	543.6	315.9	NaN	0	10.222	7	2	3	2	475	52	5.4	11.41	2	0	1
HtolSt : HsusSt	A0A1U8P0G0	F-box protein CPR30-like OS=Gossypium hirsutum OX=3635 GN=LOC107953794 PE=4 SV=1	NaN	183	NaN	NaN	NaN	NaN	NaN	538.4	558.7	330.2	215.7	NaN	NaN	0	9.846	7	2	4	1	402	46.7	5.31	12.78	2	0	1
HtolSt : HsusSt	A0A1U8LP16	single-stranded DNA-bindig protein WHY2, mitochondrial-like OS=Gossypium hirsutum OX=3635 GN=LOC107928250 PE=3 SV=1	230.5	NaN	NaN	NaN	NaN	NaN	175.8	176	527.8	522.4	95.9	210.6	NaN	0	9.604	10	2	14	1	229	25.2	9.48	37.23	2	0	1
HtolSt : HsusSt	A0A1U8JHY6	zinc protease PQQL-like OS=Gossypium hirsutum OX=3635 GN=LOC107907158 PE=3 SV=1	91.9	NaN	NaN	73	NaN	NaN	NaN	41.2	40.1	51.7	NaN	57.3	NaN	0	9.599	3	3	13	3	1004	112.8	5.9	33.5	3	0	1
HtolSt : HsusSt	A0A1U8K2P9	uncharacterized protein LOC107912938 OS=Gossypium hirsutum OX=3635 GN=LOC107912938 PE=4 SV=1	NaN	66.3	NaN	NaN	NaN	139.1	NaN	702	870.2	NaN	207.1	197.6	NaN	0	9.499	9	2	7	1	218	24.2	6.06	12.4	2	0	1
HtolSt : HsusSt	A0A1U8LDN3	coiled-coil domain-containing protein SCD2 OS=Gossypium hirsutum OX=3635 GN=LOC107925328 PE=4 SV=1	61.4	NaN	NaN	NaN	NaN	8.3	2.5	410.6	163.4	215.2	187.7	188.5	NaN	0	9.337	9	3	3	2	548	61	6.3	8.48	3	1	1
HtolSt : HsusSt	A0A1U8MQS5	uncharacterized protein LOC107940277 OS=Gossypium hirsutum OX=3635 GN=LOC107940277 PE=4 SV=1	NaN	86.9	NaN	NaN	NaN	51	NaN	345.8	473.7	230	56	58.6	NaN	0	9.201	20	2	4	2	90	10.5	9.23	15.06	2	0	1
HtolSt : HsusSt	A0A1U8IHB1	uncharacterized protein LOC107894509 OS=Gossypium hirsutum OX=3635 GN=LOC107894509 PE=4 SV=1	NaN	NaN	NaN	NaN	NaN	99.3	117.5	67	120.2	528.5	NaN	388.5	NaN	0	8.838	3	2	8	1	1037	115.2	8.94	6.99	2	0	1
HtolSt : HsusSt	A0A1U8HPI7	uncharacterized protein LOC107888352 OS=Gossypium hirsutum OX=3635 GN=LOC107888352 PE=3 SV=1	297.8	NaN	NaN	79.7	NaN	NaN	149.4	127.6	91.5	60.9	159.6	139.1	NaN	0	8.702	12	1	7	1	139	15.3	4.94	21.2	1	0	1
HtolSt : HsusSt	A0A1U8ICD9	probable steroid-binding protein 3 OS=Gossypium hirsutum OX=3635 GN=LOC107893471 PE=4 SV=1	NaN	NaN	NaN	NaN	NaN	NaN	NaN	77.7	80.6	NaN	266.6	149.6	NaN	0	8.408	25	2	10	1	100	11	5.48	24.94	2	0	1
HtolSt : HsusSt	A0A1U8P2E1	protein LOW PSII ACCUMULATION 2, chloroplastic-like OS=Gossypium hirsutum OX=3635 GN=LOC107953667 PE=4 SV=1	167.5	NaN	NaN	NaN	NaN	291	414	245.3	249	315.5	305.4	250.3	NaN	0	7.928	11	1	8	1	181	20	9.72	26.19	1	0	1
HtolSt : HsusSt	A0A1U8JBR1	coenzyme Q-binding protein COQ10 homolog, mitochondrial-like OS=Gossypium hirsutum OX=3635 GN=LOC107905570 PE=3 SV=1	NaN	NaN	NaN	NaN	NaN	NaN	NaN	212	59.7	127.4	198.9	303.3	NaN	0	7.902	10	2	4	2	255	28.8	8.43	10.86	2	0	1
HtolSt : HsusSt	A0A1U8L121	hsp70 nucleotide exchange factor FES1-like OS=Gossypium hirsutum OX=3635 GN=LOC107922716 PE=4 SV=1	NaN	78.9	NaN	219.5	NaN	NaN	NaN	115.6	120.6	95.4	NaN	43.7	NaN	0	7.767	7	2	2	2	392	43.7	4.94	7.02	2	0	1
HtolSt : HsusSt	A0A1U8KUE8	mRNA cap-binding protein OS=Gossypium hirsutum OX=3635 GN=LOC107920746 PE=3 SV=1	NaN	NaN	131.6	NaN	NaN	NaN	65	204.6	217.4	286.1	96.7	134.7	NaN	0	7.72	8	2	4	2	232	26.8	7.53	8.35	2	0	1
HtolSt : HsusSt	A0A1U8JF60	protein-serine/threonine phosphatase OS=Gossypium hirsutum OX=3635 GN=LOC107906403 PE=3 SV=1	NaN	201.3	NaN	NaN	NaN	NaN	NaN	111.4	58.8	66.2	216.5	146.2	NaN	0	7.706	7	2	31	1	343	37.7	5.31	86.47	2	0	1
HtolSt : HsusSt	A0A1U8MEP5	Squalene synthase OS=Gossypium hirsutum OX=3635 GN=LOC107937000 PE=3 SV=1	237.9	NaN	NaN	NaN	95.9	NaN	177.7	194.8	102.7	NaN	101.1	88.1	NaN	0	7.663	5	2	2	2	413	47.3	6.68	3.63	2	0	1
HtolSt : HsusSt	A0A1U8NZ81	putative WEB family protein At1g65010, chloroplastic OS=Gossypium hirsutum OX=3635 GN=LOC107952600 PE=4 SV=1	NaN	NaN	201.5	155.5	NaN	NaN	78.8	109.1	NaN	NaN	119.9	115.2	NaN	0	7.634	4	2	16	1	575	65.4	5.64	43.04	2	0	1
HtolSt : HsusSt	A0A1U8L2Z8	calvin cycle protein CP12-2, chloroplastic-like OS=Gossypium hirsutum OX=3635 GN=LOC107923324 PE=4 SV=1	NaN	NaN	NaN	NaN	NaN	NaN	248.4	147.5	119.1	154.7	64.4	88.8	NaN	0	7.482	27	2	9	1	111	12.4	4.91	22.89	2	0	1
HtolSt : HsusSt	A0A1U8PQZ1	peroxisomal and mitochondrial division factor 1-like OS=Gossypium hirsutum OX=3635 GN=LOC107960930 PE=4 SV=1	NaN	NaN	216.2	NaN	66.3	NaN	9.4	NaN	546.7	127.2	342.2	3.4	NaN	0	7.449	9	3	12	2	278	32.1	5.15	29.42	3	0	1
HtolSt : HsusSt	A0A1U8J0T4	Glycosyltransferase OS=Gossypium hirsutum OX=3635 GN=LOC107900926 PE=3 SV=1	192	NaN	NaN	NaN	NaN	NaN	114.2	NaN	242.8	293.9	208	123.9	NaN	0	7.299	6	1	1	1	358	40.5	9.42	5.06	1	0	1
HtolSt : HsusSt	A0A1U8PTV1	uncharacterized protein LOC107901188 isoform X2 OS=Gossypium hirsutum OX=3635 GN=LOC107962637 PE=4 SV=1	NaN	NaN	41.9	NaN	NaN	NaN	10.3	19.1	4.6	15.8	38.7	26.1	NaN	0	7.234	19	1	12	1	77	8.7	9.77	26.16	1	0	1	Met-loss+Acetyl [N-Term]
HtolSt : HsusSt	A0A1U8LXL1	nuclear pore complex protein NUP88 OS=Gossypium hirsutum OX=3635 GN=LOC107931823 PE=4 SV=1	NaN	146.2	NaN	NaN	NaN	NaN	NaN	92.2	119.4	163.6	113.1	96.7	NaN	0	7.233	3	2	2	2	817	90.7	6.42	5.94	2	0	1
HtolSt : HsusSt	A0A1U8PBQ2	putative invertase inhibitor OS=Gossypium hirsutum OX=3635 GN=LOC107956668 PE=4 SV=1	NaN	NaN	NaN	NaN	NaN	18.5	NaN	72.4	59.4	49.6	38.8	50.4	NaN	0	7.152	11	2	24	1	179	19.3	7.68	63.3	2	0	1
HtolSt : HsusSt	A0A1U8KR58	Signal recognition particle receptor subunit beta OS=Gossypium hirsutum OX=3635 GN=LOC107919996 PE=3 SV=1	301.2	NaN	NaN	176.5	NaN	NaN	NaN	127.8	141.3	338.8	NaN	368.9	NaN	0	7.057	10	2	5	2	273	30.5	8.38	14.14	2	0	1
HtolSt : HsusSt	A0A1U8IKX1	uncharacterized protein LOC107897723 isoform X1 OS=Gossypium hirsutum OX=3635 GN=LOC107897723 PE=4 SV=1	NaN	NaN	NaN	NaN	NaN	43.2	150.8	NaN	301.2	251.3	130	107.5	NaN	0	6.757	10	1	3	1	201	22.3	8.87	16.07	1	0	1
HtolSt : HsusSt	A0A1U8IDJ4	histone deacetylase 2-like isoform X1 OS=Gossypium hirsutum OX=3635 GN=LOC107893401 PE=4 SV=1	NaN	NaN	NaN	NaN	46.6	NaN	NaN	30.2	9.7	65.5	73.3	34.7	NaN	0	6.736	7	2	5	1	418	46.7	8.37	14.53	2	1	1
HtolSt : HsusSt	A0A1U8NHC4	shikimate kinase OS=Gossypium hirsutum OX=3635 GN=LOC107948413 PE=3 SV=1	NaN	546.8	NaN	NaN	NaN	264.5	NaN	340.2	84.9	159.3	214.6	175	NaN	0	6.558	10	2	4	2	302	33.5	7.58	15.06	2	0	1
HtolSt : HsusSt	A0A0A8KAA1	Capsid protein OS=Cotton leaf curl Burewala virus OX=620894 GN=CP PE=3 SV=1	NaN	NaN	NaN	NaN	108.9	NaN	114.8	NaN	82.7	250	141.9	NaN	NaN	0	6.545	5	1	8	1	256	29.6	10.02	20.57	1	0	1
HtolSt : HsusSt	A0A1U8KMT4	uncharacterized protein LOC107918676 OS=Gossypium hirsutum OX=3635 GN=LOC107918676 PE=4 SV=1	NaN	NaN	NaN	NaN	NaN	NaN	NaN	3.2	6.8	6.4	5.3	5.9	NaN	0	6.237	6	1	7	1	204	22.3	9.85	23.53	1	0	1
HtolSt : HsusSt	A0A1U8N9G4	uncharacterized protein At5g01610-like OS=Gossypium hirsutum OX=3635 GN=LOC107946065 PE=4 SV=1	NaN	17.6	NaN	NaN	NaN	NaN	NaN	27	243.9	138.3	406.4	31.8	NaN	0	6.216	8	1	4	1	168	18.2	4.77	9.87	1	0	1
HtolSt : HsusSt	A0A1U8KLS7	uncharacterized protein LOC107918352 OS=Gossypium hirsutum OX=3635 GN=LOC107918352 PE=4 SV=1	NaN	216.1	NaN	NaN	NaN	NaN	96.7	93.8	130.5	220.4	108.4	156.6	NaN	0	6.104	10	2	7	2	229	25.9	9.72	17.36	2	0	1
HtolSt : HsusSt	A0A1U8NMV8	heterogeneous nuclear ribonucleoprotein 1-like OS=Gossypium hirsutum OX=3635 GN=LOC107950090 PE=4 SV=1	NaN	96.1	NaN	NaN	NaN	NaN	NaN	168.4	140.8	95.8	119.4	NaN	NaN	0	5.983	6	2	18	1	479	50.4	8.78	53.34	2	0	1
HtolSt : HsusSt	A0A1U8N7J7	cytochrome b5 domain-containing protein RLF-like isoform X1 OS=Gossypium hirsutum OX=3635 GN=LOC107945534 PE=3 SV=1	NaN	NaN	NaN	NaN	NaN	1250	81.4	85.7	NaN	45.5	NaN	63.6	NaN	0	5.782	6	1	2	1	236	25.9	7.36	5.79	1	0	1
HtolSt : HsusSt	A0A1U8HWF8	ABC transporter B family member 19 isoform X1 OS=Gossypium hirsutum OX=3635 GN=LOC107888623 PE=4 SV=1	NaN	157.9	NaN	NaN	NaN	NaN	121.8	270.7	59.2	305.8	137.7	140.2	NaN	0	5.532	1	2	12	1	1249	136	7.15	24.07	2	0	1
HtolSt : HsusSt	A0A1U8JGS2	E3 ubiquitin-protein ligase KEG-like OS=Gossypium hirsutum OX=3635 GN=LOC107906871 PE=4 SV=1	NaN	NaN	NaN	NaN	NaN	2.5	8.5	5.4	NaN	4.9	4.7	4.7	NaN	0	5.393	3	2	3	2	628	69.9	7.72	6.97	2	0	1
HtolSt : HsusSt	A0A1U8LS45	procollagen-proline 4-dioxygenase OS=Gossypium hirsutum OX=3635 GN=LOC107930287 PE=3 SV=1	14	NaN	NaN	72	NaN	NaN	8.5	9.3	NaN	370.9	NaN	10.9	NaN	0	5.366	6	2	11	2	304	34.1	5.15	23.52	2	0	1
HtolSt : HsusSt	A0A1U8LSV0	uncharacterized protein LOC107930503 OS=Gossypium hirsutum OX=3635 GN=LOC107930503 PE=4 SV=1	NaN	30.6	NaN	NaN	NaN	NaN	NaN	29.2	19.5	62.2	50.9	52.2	NaN	0	5.19	4	1	3	1	255	29.4	9.04	8.97	1	0	1
HtolSt : HsusSt	A0A1U8LYG2	protein EXORDIUM-like 3 OS=Gossypium hirsutum OX=3635 GN=LOC107931034 PE=3 SV=1	NaN	504.9	NaN	NaN	NaN	NaN	NaN	300.7	396.5	NaN	212.9	434.8	NaN	0	5.135	9	2	3	2	339	37.4	8.38	9.7	2	0	1
HtolSt : HsusSt	A0A1U8PTL2	S-acyltransferase OS=Gossypium hirsutum OX=3635 GN=LOC107962568 PE=3 SV=1	12.4	NaN	NaN	NaN	NaN	129.5	30.4	57.5	NaN	6.5	30.3	8.8	NaN	0	4.916	2	1	5	1	627	69	6.68	14.34	1	0	1
HtolSt : HsusSt	A0A1U8IRZ0	ankyrin repeat-containing protein At3g12360-like OS=Gossypium hirsutum OX=3635 GN=LOC107898169 PE=4 SV=1	NaN	NaN	NaN	107.2	NaN	NaN	NaN	120.2	95.9	NaN	290	312	NaN	0.001	4.857	3	1	1	1	594	65	9.01	3.24	1	0	1
HtolSt : HsusSt	A0A1U8JQ89	uncharacterized protein LOC107909442 OS=Gossypium hirsutum OX=3635 GN=LOC107909442 PE=4 SV=1	212.7	NaN	NaN	NaN	NaN	358.2	444.9	NaN	95.3	110.5	145.1	123.7	NaN	0.001	4.844	8	1	8	1	208	22.7	5.72	9.95	1	0	1
HtolSt : HsusSt	A0A1U8L6A4	GPI transamidase component PIG-T-like OS=Gossypium hirsutum OX=3635 GN=LOC107923205 PE=4 SV=1	NaN	NaN	126.3	NaN	NaN	30	122.1	119.9	102.2	147.5	302.3	25.3	NaN	0.001	4.759	2	1	3	1	512	57.6	6.64	7.45	1	0	1
HtolSt : HsusSt	A0A1U8NPP2	Ribonucleoside-diphosphate reductase OS=Gossypium hirsutum OX=3635 GN=LOC107950594 PE=3 SV=1	224.8	NaN	NaN	NaN	NaN	43.7	192.8	291.5	NaN	NaN	55.5	95.7	NaN	0.001	4.744	4	1	1	1	807	91.4	7.77	4.39	1	0	1
HtolSt : HsusSt	A0A1U8JFN0	pathogenesis-related protein 5-like OS=Gossypium hirsutum OX=3635 GN=LOC107905398 PE=4 SV=1	NaN	NaN	NaN	NaN	NaN	NaN	14.6	5.3	9.3	8.6	46.7	21.7	NaN	0.001	4.627	7	2	13	1	244	25.5	5.03	27.06	2	1	1
HtolSt : HsusSt	A0A1U8M232	rho GTPase-activating protein REN1-like isoform X2 OS=Gossypium hirsutum OX=3635 GN=LOC107933191 PE=4 SV=1	NaN	375.5	NaN	NaN	NaN	NaN	NaN	308.6	744	153.9	375.5	NaN	NaN	0.001	4.592	11	1	3	1	184	20.8	9.36	8.14	1	0	1
HtolSt : HsusSt	A0A1U8IUW1	uncharacterized protein LOC107900714 OS=Gossypium hirsutum OX=3635 GN=LOC107900714 PE=4 SV=1	NaN	NaN	NaN	NaN	NaN	128.3	227.9	182.9	199.1	678.3	188.3	281.6	NaN	0.001	4.591	2	1	9	1	518	56.9	9.09	29.54	1	0	1
HtolSt : HsusSt	A0A1U8HL03	uncharacterized protein At2g39795, mitochondrial-like OS=Gossypium hirsutum OX=3635 GN=LOC107887103 PE=4 SV=1	NaN	NaN	NaN	NaN	NaN	NaN	308	360.5	180	214.9	383.1	381.8	NaN	0.001	4.542	4	1	4	1	228	25.5	7.53	8.91	1	0	1
HtolSt : HsusSt	A0A1U8MWC2	pathogenesis-related protein 5-like OS=Gossypium hirsutum OX=3635 GN=LOC107942011 PE=4 SV=1	118.1	NaN	NaN	NaN	NaN	NaN	679.2	NaN	66.9	84	207.1	NaN	NaN	0.001	4.512	7	2	3	1	244	25.5	5.02	6.9	2	0	1
HtolSt : HsusSt	A0A1U8PQQ0	COMPASS-like H3K4 histone methylase component WDR5B OS=Gossypium hirsutum OX=3635 GN=LOC107960938 PE=4 SV=1	282.8	NaN	NaN	669.9	NaN	NaN	664.1	NaN	112.8	96.2	NaN	154.2	NaN	0.001	4.511	6	1	6	1	317	34.9	8.56	11.48	1	0	1	Met-loss+Acetyl [N-Term]
HtolSt : HsusSt	A0A1U8NER0	uncharacterized protein LOC107947352 OS=Gossypium hirsutum OX=3635 GN=LOC107947352 PE=4 SV=1	NaN	NaN	NaN	NaN	117.7	NaN	NaN	59.2	102.9	NaN	72.2	82.3	NaN	0.001	4.425	18	1	6	1	56	6.4	9.16	18.63	1	0	1
HtolSt : HsusSt	A0A1U8N118	brefeldin A-inhibited guanine nucleotide-exchange protein 1-like OS=Gossypium hirsutum OX=3635 GN=LOC107942377 PE=4 SV=1	NaN	224.2	NaN	NaN	NaN	NaN	NaN	324.8	320.2	NaN	124.2	317.7	NaN	0.001	4.361	1	2	5	1	1728	191.7	5.9	11	2	0	1
HtolSt : HsusSt	A0A1U8J844	probable xyloglucan endotransglucosylase/hydrolase protein 32 OS=Gossypium hirsutum OX=3635 GN=LOC107902739 PE=4 SV=1	NaN	NaN	NaN	NaN	NaN	NaN	NaN	331.8	332.3	594.3	NaN	492.9	NaN	0.001	4.344	6	1	2	1	256	28.7	6.68	5.29	1	0	1
HtolSt : HsusSt	A0A1U8LJG2	uncharacterized protein C18H10.07 OS=Gossypium hirsutum OX=3635 GN=LOC107928010 PE=4 SV=1	NaN	NaN	NaN	NaN	NaN	NaN	NaN	218.7	118.2	347	NaN	262.4	NaN	0.001	4.242	4	1	2	1	250	28.1	9.47	2.46	1	0	1
HtolSt : HsusSt	A0A1U8NA66	pyridoxal reductase, chloroplastic-like isoform X2 OS=Gossypium hirsutum OX=3635 GN=LOC107946237 PE=4 SV=1	234.8	NaN	NaN	NaN	NaN	NaN	179.2	166.4	477.7	494.9	97.7	181	NaN	0.001	4.184	5	1	2	1	324	36.2	9.13	5.7	1	0	1
HtolSt : HsusSt	A0A1U8IJJ8	plant intracellular Ras-group-related LRR protein 6-like OS=Gossypium hirsutum OX=3635 GN=LOC107895277 PE=4 SV=1	NaN	109.5	NaN	NaN	NaN	351.9	16.5	45.8	47.7	66.2	NaN	41.9	NaN	0.001	4.182	2	1	4	1	584	63.7	5.62	9.4	1	0	1
HtolSt : HsusSt	A0A1U8PNI2	gamma-soluble NSF attachment protein-like isoform X2 OS=Gossypium hirsutum OX=3635 GN=LOC107960131 PE=3 SV=1	NaN	NaN	NaN	55.1	NaN	NaN	NaN	57.4	165.9	191.9	36.8	87.4	NaN	0.001	4.113	3	1	4	1	296	33	5.17	11.35	1	0	1
HtolSt : HsusSt	A0A1U8HUT6	uncharacterized protein LOC107889744 isoform X1 OS=Gossypium hirsutum OX=3635 GN=LOC107889744 PE=4 SV=1	NaN	178.2	NaN	NaN	NaN	NaN	NaN	179.3	111.2	289.1	206.5	339.6	NaN	0.001	4.109	5	1	3	1	261	29.2	6.29	12.86	1	0	1
HtolSt : HsusSt	A0A1U8HI50	vacuolar fusion protein CCZ1 homolog isoform X2 OS=Gossypium hirsutum OX=3635 GN=LOC107886338 PE=3 SV=1	104.2	NaN	NaN	123.9	NaN	NaN	923.2	NaN	209.9	157.6	NaN	141.1	NaN	0.002	4.078	3	1	1	1	513	57.3	6.43	2.93	1	0	1
HtolSt : HsusSt	A0A1U8PRV4	Adenylate kinase isoenzyme 6 homolog OS=Gossypium hirsutum OX=3635 GN=LOC107961354 PE=3 SV=1	NaN	1725.7	NaN	NaN	135.1	NaN	NaN	106.7	141.1	39.3	63.4	NaN	NaN	0.002	4.037	8	1	3	1	177	19.9	4.7	6.66	1	0	1
HtolSt : HsusSt	A0A1U8LSX1	upstream activation factor subunit UAF30-like OS=Gossypium hirsutum OX=3635 GN=LOC107929407 PE=4 SV=1	NaN	NaN	NaN	102.3	NaN	NaN	NaN	94	125.5	126.3	34.2	44.9	NaN	0.002	4.024	8	1	2	1	119	12.9	9.83	4.18	1	0	1
HtolSt : HsusSt	A0A1U8I5D7	mitochondrial arginine transporter BAC2-like OS=Gossypium hirsutum OX=3635 GN=LOC107892922 PE=3 SV=1	NaN	399.1	NaN	NaN	NaN	NaN	NaN	80.6	75.3	168	660.7	454.4	NaN	0.002	4.017	6	2	4	2	304	33.2	9.72	7.98	2	0	1
HtolSt : HsusSt	H9LHI4	DNA-directed RNA polymerase subunit beta' OS=Gossypium hirsutum OX=3635 GN=rpoC1 PE=3 SV=1	NaN	335.3	NaN	NaN	NaN	NaN	784.9	526.3	NaN	210.1	NaN	215	NaN	0.001	3.881	2	1	1	1	685	78.8	8.84	3.25	1	0	1
HtolSt : HsusSt	A0A1U8LIK1	1,3-beta-glucan synthase OS=Gossypium hirsutum OX=3635 GN=LOC107927749 PE=3 SV=1	NaN	74.9	NaN	NaN	NaN	NaN	NaN	15.9	4.9	13.6	6.7	4.2	NaN	0.001	3.856	1	2	4	1	1715	200.7	7.77	3.73	2	0	1
HtolSt : HsusSt	A0A1U8JG29	Expansin OS=Gossypium hirsutum OX=3635 GN=LOC107905537 PE=2 SV=1	NaN	NaN	NaN	NaN	NaN	NaN	NaN	133.6	56.4	115.1	NaN	119.5	NaN	0.001	3.81	6	2	5	1	255	27.3	8.94	8.84	2	0	1
HtolSt : HsusSt	A0A1U8NSI1	Trehalase OS=Gossypium hirsutum OX=3635 GN=LOC107951313 PE=3 SV=1	NaN	NaN	NaN	NaN	NaN	NaN	NaN	558.4	334.6	194.6	NaN	466.4	NaN	0.001	3.776	2	1	1	1	600	68.3	6.24	2.36	1	0	1
HtolSt : HsusSt	A0A1U8IBZ3	uncharacterized N-acetyltransferase ycf52-like OS=Gossypium hirsutum OX=3635 GN=LOC107895041 PE=4 SV=1	NaN	433.3	NaN	NaN	27.4	NaN	NaN	348.4	336.9	979.6	NaN	274.4	NaN	0.002	3.748	10	1	1	1	173	19.6	9.63	3.7	1	0	1
HtolSt : HsusSt	A0A1U8JVS9	protein EXORDIUM-like 3 OS=Gossypium hirsutum OX=3635 GN=LOC107910941 PE=3 SV=1	NaN	41.6	NaN	NaN	NaN	80	88	62.7	70.2	68.8	NaN	91.8	NaN	0.002	3.693	7	1	2	1	153	16.9	10.32	6.23	1	0	1
HtolSt : HsusSt	A0A1U8LBE4	ribokinase-like isoform X3 OS=Gossypium hirsutum OX=3635 GN=LOC107925713 PE=4 SV=1	342	NaN	NaN	NaN	NaN	NaN	323.3	317.2	274.6	194.6	212.5	NaN	NaN	0.002	3.641	10	1	2	1	366	38.9	5.26	8.3	1	0	1
HtolSt : HsusSt	A0A1U8PFG1	NADH dehydrogenase [ubiquinone] iron-sulfur protein 4, mitochondrial OS=Gossypium hirsutum OX=3635 GN=LOC107957906 PE=3 SV=1	NaN	741.6	NaN	164.3	NaN	NaN	235.3	258.8	45.8	90.1	116.9	133.4	NaN	0.002	3.638	10	2	9	1	157	17.5	9.42	1.68	2	0	1
HtolSt : HsusSt	A0A1U8MU41	phosphoglycerate mutase-like protein 1 isoform X2 OS=Gossypium hirsutum OX=3635 GN=LOC107940149 PE=4 SV=1	NaN	NaN	121.9	NaN	NaN	154.4	NaN	62.7	17	143.4	42.7	28	NaN	0.002	3.635	5	1	2	1	264	30.2	8.65	5.38	1	0	1	Acetyl [N-Term]
HtolSt : HsusSt	A0A1U8MZL7	rab3 GTPase-activating protein regulatory subunit-like OS=Gossypium hirsutum OX=3635 GN=LOC107943064 PE=4 SV=1	NaN	294.5	NaN	NaN	20	NaN	138.6	NaN	225	284.6	166.7	164	NaN	0.002	3.563	4	1	1	1	382	42.9	7.42	2.74	1	0	1
HtolSt : HsusSt	A0A1U8P1X6	B3 domain-containing transcription factor VRN1-like isoform X1 OS=Gossypium hirsutum OX=3635 GN=LOC107954153 PE=4 SV=1	NaN	530.4	NaN	NaN	NaN	440.6	403.3	371.7	NaN	201.2	NaN	80.3	NaN	0.002	3.553	3	1	1	1	351	40.2	9.28	1.65	1	0	1
HtolSt : HsusSt	A0A1U8LWJ0	transmembrane protein 87B-like isoform X3 OS=Gossypium hirsutum OX=3635 GN=LOC107931545 PE=4 SV=1	NaN	102	NaN	NaN	NaN	NaN	NaN	49.1	47.6	127.5	184.9	45.5	NaN	0.002	3.429	3	2	16	2	478	54.1	5.81	32.95	2	0	1
HtolSt : HsusSt	A0A1U8KMA4	uncharacterized protein LOC107918524 OS=Gossypium hirsutum OX=3635 GN=LOC107918524 PE=4 SV=1	247.4	NaN	NaN	NaN	NaN	NaN	NaN	591.4	221.2	723.4	427.7	188.9	NaN	0.003	3.292	16	1	2	1	94	10.5	6.55	3.88	1	0	1
HtolSt : HsusSt	A0A1U8KCF7	U1 small nuclear ribonucleoprotein 70 kDa-like OS=Gossypium hirsutum OX=3635 GN=LOC107914294 PE=4 SV=1	NaN	1483.6	NaN	NaN	NaN	NaN	81.7	283.6	56.3	166.3	219.9	108.6	NaN	0.003	3.274	3	1	1	1	467	56	8.38	2.34	1	0	1
HtolSt : HsusSt	A0A1U8LL85	myosin-11-like isoform X1 OS=Gossypium hirsutum OX=3635 GN=LOC107928599 PE=4 SV=1	NaN	NaN	NaN	NaN	NaN	331.7	685.8	49.4	11.5	18.4	68.6	NaN	NaN	0.003	3.268	2	1	6	1	436	48.9	4.97	3.72	1	0	1
HtolSt : HsusSt	A0A1U8MCH1	protein-serine/threonine phosphatase OS=Gossypium hirsutum OX=3635 GN=LOC107936352 PE=3 SV=1	NaN	NaN	NaN	NaN	192.6	NaN	NaN	81.8	96.7	51.1	24.8	79.8	NaN	0.004	3.213	3	1	4	1	349	38.3	6.33	3.47	1	0	1
HtolSt : HsusSt	A0A1U8M167	DNA-directed RNA polymerases II and IV subunit 5A-like OS=Gossypium hirsutum OX=3635 GN=LOC107932939 PE=3 SV=1	NaN	NaN	410.1	330.8	NaN	NaN	NaN	206.7	323.8	460.1	NaN	305.1	NaN	0.004	3.145	7	1	1	1	206	24.4	9.48	3.74	1	0	1
HtolSt : HsusSt	A0A1U8KHZ0	uncharacterized protein LOC107915694 OS=Gossypium hirsutum OX=3635 GN=LOC107915694 PE=4 SV=1	NaN	127.7	NaN	NaN	NaN	NaN	NaN	285.4	249.3	297.4	231.8	136.5	NaN	0.004	3.043	3	1	3	1	438	48.5	7.9	0	1	0	1
HtolSt : HsusSt	A0A1U8NNV9	ultraviolet-B receptor UVR8-like OS=Gossypium hirsutum OX=3635 GN=LOC107950237 PE=4 SV=1	78.8	NaN	NaN	NaN	NaN	152.1	245.7	NaN	84.4	102.8	425	501.3	NaN	0.004	3.007	3	1	1	1	445	47.2	7.85	2.05	1	0	1
HtolSt : HsusSt	A0A1U8PEN9	Calcyclin-binding protein OS=Gossypium hirsutum OX=3635 GN=LOC107958414 PE=4 SV=1	NaN	NaN	NaN	NaN	NaN	NaN	NaN	173.4	396.8	593.1	109.8	190.4	NaN	0.004	3.004	4	1	1	1	225	25.4	8.28	3.14	1	0	1
HtolSt : HsusSt	A0A1U8NS97	trafficking protein particle complex subunit 2-like OS=Gossypium hirsutum OX=3635 GN=LOC107951349 PE=4 SV=1	NaN	NaN	NaN	NaN	NaN	32.3	25.6	79.9	94.7	86.9	43.3	77.7	NaN	0.004	2.942	9	1	2	1	135	15.4	7.12	5.98	1	0	1
HtolSt : HsusSt	A0A346KLK3	Photosystem II reaction center protein L OS=Gossypium hirsutum subsp. latifolium OX=511459 GN=psbL PE=3 SV=1	NaN	NaN	NaN	NaN	NaN	NaN	316.5	117.2	NaN	NaN	180	111.4	NaN	0.005	2.852	39	1	4	1	38	4.5	4.5	5.59	1	0	1	Met-loss+Acetyl [N-Term]
HtolSt : HsusSt	A0A1U8MWX0	50S ribosomal protein L28, chloroplastic-like OS=Gossypium hirsutum OX=3635 GN=LOC107942210 PE=3 SV=1	379.6	NaN	NaN	121.8	NaN	NaN	86	193.7	397.7	438	NaN	121.1	NaN	0.005	2.782	6	1	3	1	145	15.9	10.54	8.25	1	0	1
HtolSt : HsusSt	A0A1U8MET3	LIMR family protein At5g01460-like OS=Gossypium hirsutum OX=3635 GN=LOC107937066 PE=4 SV=1	NaN	NaN	NaN	NaN	NaN	NaN	NaN	132.9	107.4	148.2	100.9	153.4	NaN	0.006	2.764	2	1	1	1	510	56.5	8.92	2.62	1	0	1
HtolSt : HsusSt	D6PY90	Putative C-8,7 sterol isomerase OS=Gossypium hirsutum OX=3635 GN=HYDRA1 PE=2 SV=1	NaN	34.8	NaN	NaN	NaN	NaN	NaN	52.2	42.3	176.7	45.7	120	NaN	0.006	2.739	4	1	3	1	217	24.6	9	6.94	1	0	1	Acetyl [N-Term]
HtolSt : HsusSt	A0A1U8IYL7	nucleolar and coiled-body phosphoprotein 1-like OS=Gossypium hirsutum OX=3635 GN=LOC107901619 PE=4 SV=1	NaN	162.7	NaN	NaN	NaN	NaN	739.7	233.6	27.5	108.6	119.5	101.8	NaN	0.008	2.497	2	1	1	1	967	104.9	6.3	1.86	1	0	1
HtolSt : HsusSt	A0A1U8NRF4	beta-carotene isomerase D27, chloroplastic-like OS=Gossypium hirsutum OX=3635 GN=LOC107951144 PE=4 SV=1	NaN	208.5	NaN	NaN	109.8	NaN	316.6	283.2	301.8	256.3	245	NaN	NaN	0.008	2.475	3	1	2	1	262	29.2	8.75	1.77	1	0	1
HtolSt : HsusSt	A0A1U8HQQ9	Cytosolic Fe-S cluster assembly factor NBP35 OS=Gossypium hirsutum OX=3635 GN=LOC107888700 PE=3 SV=1	NaN	72.4	NaN	NaN	NaN	NaN	NaN	227.3	133.2	146.4	66.4	145.6	NaN	0.009	2.388	3	1	1	1	354	38.2	5.02	3.45	1	0	1
HtolSt : HsusSt	A0A1U8PCH7	uncharacterized protein LOC107957812 OS=Gossypium hirsutum OX=3635 GN=LOC107957812 PE=4 SV=1	NaN	NaN	NaN	NaN	NaN	91.4	174.8	210.8	397.9	523	642.8	359.4	NaN	0.01	2.365	2	1	9	1	493	58	8.51	16.06	1	0	1
HtolSt : HsusSt	A0A1U8NFJ7	GTPase activating protein Gyp51-like OS=Gossypium hirsutum OX=3635 GN=LOC107947802 PE=4 SV=1	NaN	NaN	NaN	NaN	200.4	NaN	NaN	680.6	112.2	453.6	685	253.8	NaN	0.011	2.296	1	1	1	1	993	112	5.16	0	1	0	1
HtolSt : HsusSt	A0A1U8JTY0	ribosome maturation protein SBDS-like OS=Gossypium hirsutum OX=3635 GN=LOC107910417 PE=3 SV=1	NaN	299.6	NaN	NaN	241	NaN	NaN	165.5	127.3	102.1	129.9	138.9	NaN	0.011	2.286	2	1	2	1	368	41.5	7.53	4.22	1	0	1
HtolSt : HsusSt	H9LFY0	NAD(P)H-quinone oxidoreductase subunit 1, chloroplastic OS=Gossypium hirsutum OX=3635 GN=ndhA PE=3 SV=1	389.8	NaN	NaN	NaN	NaN	NaN	111.9	286	166.5	429.1	202.1	556.2	NaN	0.012	2.227	2	1	8	1	363	40.2	5.01	17.49	1	0	1
HtolSt : HsusSt	A0A1U8M8A3	thioredoxin domain-containing protein 9 homolog OS=Gossypium hirsutum OX=3635 GN=LOC107935038 PE=4 SV=1	79	NaN	NaN	NaN	NaN	NaN	NaN	44.7	116.9	80	46	71.3	NaN	0.012	2.215	5	1	4	1	210	24	5.9	9.76	1	0	1
HtolSt : HsusSt	A0A1U8M4C9	subtilisin-like protease SBT1.8 OS=Gossypium hirsutum OX=3635 GN=LOC107932883 PE=3 SV=1	NaN	NaN	NaN	205.8	NaN	NaN	36.3	51.7	45.1	76.8	52.2	47.5	NaN	0.012	2.213	1	1	2	1	764	81.7	9.33	4.51	1	0	1
HtolSt : HsusSt	A0A1U8L912	(+)-delta-cadinene synthase OS=Gossypium hirsutum OX=3635 GN=LOC107925033 PE=4 SV=1	NaN	NaN	NaN	NaN	NaN	475.1	NaN	631.7	319	151.3	329.5	493.4	NaN	0.012	2.208	2	1	1	1	447	51.3	5.25	1.79	1	0	1
HtolSt : HsusSt	A0A1U8MS14	AP complex subunit sigma OS=Gossypium hirsutum OX=3635 GN=LOC107940705 PE=3 SV=1	NaN	NaN	NaN	NaN	NaN	4.2	4.8	5.9	161.2	152.2	3.2	4.4	NaN	0.013	2.141	6	1	5	1	135	16.2	6.52	12	1	0	1
HtolSt : HsusSt	A0A1U8PGL0	Patatin OS=Gossypium hirsutum OX=3635 GN=LOC107958903 PE=3 SV=1	NaN	288	NaN	NaN	169.1	NaN	NaN	400.8	434.2	558.1	401.5	148.3	NaN	0.015	2.06	4	1	1	1	405	44.4	8.97	2.5	1	0	1
HtolSt : HsusSt	A0A1U8I5R1	NADH-ubiquinone oxidoreductase chain 2 OS=Gossypium hirsutum OX=3635 GN=LOC107893137 PE=4 SV=1	NaN	25.1	NaN	62.3	NaN	NaN	26.4	NaN	8.8	152.2	NaN	36.8	NaN	0.016	2.042	4	1	3	1	304	33	9.33	8.55	1	0	1
HtolSt : HsusSt	A0A1U8M9T8	translation initiation factor IF-2, chloroplastic-like OS=Gossypium hirsutum OX=3635 GN=LOC107934447 PE=4 SV=1	NaN	30.4	NaN	NaN	13.9	NaN	NaN	21.6	31.2	35.3	14.2	43.6	NaN	0.016	2.039	4	1	2	1	201	21.6	6.33	5.24	1	0	1
HtolSt : HsusSt	A0A068LCM9	WRKY transcription factor 11 OS=Gossypium hirsutum OX=3635 GN=WRKY11 PE=2 SV=1	NaN	NaN	NaN	NaN	NaN	NaN	NaN	207	156.7	140.1	NaN	160.4	NaN	0.017	2.017	4	1	2	1	304	33.5	6.86	3.71	1	0	1
HtolSt : HsusSt	A0A1U8PQ54	monogalactosyldiacylglycerol synthase OS=Gossypium hirsutum OX=3635 GN=LOC107961718 PE=3 SV=1	NaN	NaN	NaN	NaN	NaN	NaN	NaN	303.8	306.9	310.2	NaN	224.5	NaN	0.018	2.007	1	1	2	1	485	53.4	8.91	3.46	1	0	1
HtolSt : HsusSt	A0A1U8NKQ3	random slug protein 5-like isoform X2 OS=Gossypium hirsutum OX=3635 GN=LOC107949201 PE=4 SV=1	NaN	266.7	NaN	NaN	NaN	NaN	140.4	166.8	NaN	97.3	695	NaN	NaN	0.018	1.993	2	1	1	1	321	36.8	7.42	0	1	0	1
HtolSt : HsusSt	A0A1U8I3G4	uncharacterized protein LOC107892255 OS=Gossypium hirsutum OX=3635 GN=LOC107892255 PE=4 SV=1	NaN	501.9	NaN	NaN	NaN	NaN	NaN	270.4	312.9	268.3	278.1	368.6	NaN	0.019	1.979	6	1	1	1	142	16.8	5.86	2.71	1	0	1
HtolSt : HsusSt	A0A1U8PYX7	putative disease resistance protein RGA3 isoform X1 OS=Gossypium hirsutum OX=3635 GN=LOC107963647 PE=4 SV=1	15.9	NaN	NaN	48.1	NaN	NaN	83.3	65.7	231.6	15.2	10.8	NaN	NaN	0.019	1.953	1	1	2	1	1393	156.2	6.4	7.19	1	0	1
HtolSt : HsusSt	A0A1U8IHW0	protein ENHANCED DISEASE RESISTANCE 2 isoform X1 OS=Gossypium hirsutum OX=3635 GN=LOC107896904 PE=4 SV=1	NaN	NaN	NaN	NaN	NaN	NaN	NaN	121.6	141.3	184.5	NaN	186.4	NaN	0.021	1.904	2	1	1	1	322	35.4	6	0	1	0	1
HtolSt : HsusSt	A0A1U8JM32	RING-type E3 ubiquitin transferase OS=Gossypium hirsutum OX=3635 GN=LOC107908614 PE=4 SV=1	NaN	NaN	NaN	NaN	NaN	NaN	NaN	90.1	82.4	63	96.6	56.2	NaN	0.022	1.887	1	1	1	1	640	70.8	7.31	2.19	1	0	1
HtolSt : HsusSt	A0A1U8N3U4	O-acyltransferase WSD1-like OS=Gossypium hirsutum OX=3635 GN=LOC107944446 PE=3 SV=1	NaN	412.1	NaN	NaN	26.7	NaN	43.1	65.2	136.1	NaN	191.7	257.8	NaN	0.022	1.881	3	1	5	1	481	53.7	8.37	14.07	1	0	1
HtolSt : HsusSt	A0A1U8N789	Peroxidase OS=Gossypium hirsutum OX=3635 GN=LOC107945362 PE=3 SV=1	NaN	NaN	NaN	NaN	NaN	102.9	NaN	290.2	705.8	528	440.7	332.3	NaN	0.022	1.876	5	1	2	1	330	35.7	8.4	5.21	1	0	1
HtolSt : HsusSt	A0A1U8K7B2	(+)-delta-cadinene synthase OS=Gossypium hirsutum OX=3635 GN=LOC107914127 PE=4 SV=1	NaN	NaN	NaN	NaN	NaN	NaN	NaN	30.2	173.2	235.5	124.2	62.6	NaN	0.023	1.847	1	1	1	1	771	88.1	5.27	2.53	1	0	1
HtolSt : HsusSt	A0A1U8NRV0	probable bifunctional methylthioribulose-1-phosphate dehydratase/enolase-phosphatase E1 OS=Gossypium hirsutum OX=3635 GN=LOC107951147 PE=4 SV=1	NaN	1050	NaN	NaN	NaN	NaN	NaN	737.7	38.8	53.9	356.7	163	NaN	0.025	1.81	10	1	1	1	159	18	7.01	2.05	1	0	1
HtolSt : HsusSt	A0A1U8NXY8	uncharacterized protein LOC107953029 OS=Gossypium hirsutum OX=3635 GN=LOC107953029 PE=4 SV=1	NaN	NaN	133.5	6.7	NaN	NaN	278.7	392.7	60	54.2	560.4	253.9	NaN	0.03	1.749	4	1	1	1	709	79.7	7.3	4.73	1	0	1
HtolSt : HsusSt	A0A1U8NPY5	LRR receptor-like serine/threonine-protein kinase FLS2 OS=Gossypium hirsutum OX=3635 GN=LOC107950538 PE=4 SV=1	NaN	2	NaN	NaN	6.1	NaN	NaN	3.5	2.4	4.5	5.1	6.7	NaN	0.037	1.648	1	1	6	1	1042	112.6	5.29	7.65	1	0	1
HtolSt : HsusSt	A0A1U8K3B4	mannan endo-1,4-beta-mannosidase OS=Gossypium hirsutum OX=3635 GN=LOC107913089 PE=3 SV=1	NaN	56.6	NaN	NaN	565	NaN	NaN	84.7	11.6	33.4	121.1	14.7	NaN	0.038	1.644	5	1	1	1	434	49.8	9.79	0	1	0	1
HtolSt : HsusSt	A0A1U8JS13	bifunctional dihydrofolate reductase-thymidylate synthase-like isoform X2 OS=Gossypium hirsutum OX=3635 GN=LOC107908795 PE=4 SV=1	NaN	56.6	NaN	11.2	NaN	NaN	NaN	274.3	367.5	419.7	489.6	327.3	NaN	0.038	1.644	2	1	6	1	455	51.3	6.84	12.83	1	0	1
HtolSt : HsusSt	A0A1U8LJL0	Protein DETOXIFICATION OS=Gossypium hirsutum OX=3635 GN=LOC107926930 PE=3 SV=1	NaN	281.8	NaN	NaN	NaN	489.1	279.2	122.1	46.4	72.6	71.9	123.1	NaN	0.039	1.636	5	1	1	1	535	58.3	7.8	0	1	0	1
HtolSt : HsusSt	A0A1U8NS94	small G protein signaling modulator 1-like OS=Gossypium hirsutum OX=3635 GN=LOC107951346 PE=4 SV=1	1076.8	NaN	NaN	32.2	NaN	NaN	71.9	142.1	112.6	114.5	79.9	96	NaN	0.039	1.623	3	1	4	1	691	78.1	5.67	12.08	1	0	1
HtolSt : HsusSt	A0A1U8P2E3	UPF0426 protein At1g28150, chloroplastic-like OS=Gossypium hirsutum OX=3635 GN=LOC107953545 PE=4 SV=1	228.2	NaN	NaN	NaN	NaN	NaN	NaN	301.1	669.5	NaN	305.4	668.4	NaN	0.041	1.61	14	1	1	1	112	12.6	4.56	1.95	1	0	1
HtolSt : HsusSt	A0A1U8P7Y6	uncharacterized protein LOC107955998 OS=Gossypium hirsutum OX=3635 GN=LOC107955998 PE=4 SV=1	NaN	38.7	NaN	NaN	NaN	108.4	NaN	236.3	88.3	189.5	234.2	164.1	NaN	0.045	1.574	3	1	1	1	421	49.1	8.09	2.24	1	0	1
HtolSt : HsusSt	A0A1U8M076	probable WRKY transcription factor 15 isoform X1 OS=Gossypium hirsutum OX=3635 GN=LOC107931629 PE=4 SV=1	6.1	NaN	NaN	NaN	NaN	129.7	15.7	49	NaN	29.3	58.7	49.2	NaN	0.056	1.474	5	1	1	1	310	34.4	9.54	0	1	0	1
HtolSt : HsusSt	A0A1U8MIU1	synaptotagmin-3 isoform X1 OS=Gossypium hirsutum OX=3635 GN=LOC107937174 PE=3 SV=1	321.7	NaN	NaN	128	NaN	NaN	62.2	556.8	NaN	337.5	332	124.8	NaN	0.057	1.449	2	1	1	1	545	62	8.43	1.87	1	0	1
HtolC : HsusC : HtolSt	A0A1U8LXF9	Clathrin heavy chain OS=Gossypium hirsutum OX=3635 GN=LOC107931822 PE=3 SV=1	NaN	122.7	231.2	308.1	109.1	69.1	139.2	75.6	NaN	NaN	NaN	NaN	NaN	0	698.759	52	80	1655	1	1702	193	5.4	6381.33	80	0	1	Met-loss+Acetyl [N-Term]
HtolC : HsusC : HtolSt	A0A1U8I3L7	actin-7-like OS=Gossypium hirsutum OX=3635 GN=LOC107890338 PE=3 SV=1	94.6	291.1	87.7	310.7	9.6	42	166.6	100.3	NaN	NaN	NaN	4.4	NaN	0	615.986	76	55	2618	3	377	41.7	5.49	10298.8	55	0	1
HtolC : HsusC : HtolSt	A0A1U8KQZ3	Methyltransferase OS=Gossypium hirsutum OX=3635 GN=LOC107918379 PE=3 SV=1	NaN	31.7	72.9	5.3	106.7	5.6	55.9	136.5	NaN	NaN	NaN	62.6	NaN	0	305.705	63	37	503	4	620	70.9	7.97	1862.62	37	0	1
HtolC : HsusC : HtolSt	G8XR16	UDP-glucuronate decarboxylase OS=Gossypium hirsutum OX=3635 GN=LOC107957976 PE=2 SV=1	NaN	60.3	31.5	60.4	53.6	76.3	NaN	5.8	1.7	19.2	NaN	NaN	NaN	0	255.906	56	27	637	1	436	49.1	8.81	2504.24	27	0	1
HtolC : HsusC : HtolSt	A0A1U8IBJ4	Calreticulin OS=Gossypium hirsutum OX=3635 GN=LOC107893232 PE=3 SV=1	11.7	42.5	NaN	23.2	5.5	3.4	30.8	13.5	38.8	71.4	NaN	NaN	NaN	0	220.251	55	27	606	1	417	47.9	4.63	2124.58	27	2	1
HtolC : HsusC : HtolSt	A0A1U8HGZ9	Acyl-coenzyme A oxidase OS=Gossypium hirsutum OX=3635 GN=LOC107886061 PE=3 SV=1	166.2	82.8	127.2	237.3	73.7	NaN	NaN	29.5	61.4	72.5	NaN	NaN	NaN	0	196.586	49	29	510	1	696	78.8	8.02	1554.12	29	0	1
HtolC : HsusC : HtolSt	A0A1U8LDE8	Obg-like ATPase 1 OS=Gossypium hirsutum OX=3635 GN=LOC107925251 PE=3 SV=1	350.2	161.4	258.8	528.8	251.5	41.3	106	77.8	NaN	193.4	NaN	NaN	NaN	0	191.149	62	22	552	1	394	44.4	6.7	1991.52	22	0	1
HtolC : HsusC : HtolSt	A0A1U8NQC2	Phospholipase A1 OS=Gossypium hirsutum OX=3635 GN=LOC107950022 PE=3 SV=1	93.8	NaN	971.7	317.7	932.1	NaN	13.1	4.1	NaN	NaN	NaN	NaN	NaN	0	177.877	52	25	226	1	414	46.8	6.84	866.16	25	0	1	Met-loss [N-Term]
HtolC : HsusC : HtolSt	A0A1U8IES8	L-arabinokinase-like OS=Gossypium hirsutum OX=3635 GN=LOC107894141 PE=4 SV=1	63.4	60.4	108.4	131.6	247	56.1	120	NaN	59.6	NaN	NaN	33.4	NaN	0	177.481	36	27	308	1	991	108.9	6.48	866.28	27	0	1
HtolC : HsusC : HtolSt	Q42768	Acetolactate synthase OS=Gossypium hirsutum OX=3635 PE=3 SV=1	286.1	269.9	NaN	172.7	198.5	NaN	66.8	51.3	46.1	35.7	NaN	NaN	NaN	0	146.605	35	20	148	1	659	71.3	7.23	606.42	20	0	1
HtolC : HsusC : HtolSt	A0A1U8LNS3	elongation factor 1-gamma-like OS=Gossypium hirsutum OX=3635 GN=LOC107928401 PE=4 SV=1	321.7	210.4	181.3	NaN	192.7	104.7	67.6	112.1	NaN	NaN	NaN	71.6	NaN	0	142.25	43	18	763	2	421	47.7	7.34	2779.18	18	0	1	Met-loss+Acetyl [N-Term]
HtolC : HsusC : HtolSt	A0A1U8P2M4	4-(cytidine 5'-diphospho)-2-C-methyl-D-erythritol kinase OS=Gossypium hirsutum OX=3635 GN=LOC107954336 PE=3 SV=1	150.4	192	96.5	NaN	391.7	170.9	245	223.7	NaN	NaN	NaN	176.5	NaN	0	115.495	42	13	129	1	381	42.4	6.46	603.44	13	0	1
HtolC : HsusC : HtolSt	A0A1U8P4Y8	Transmembrane 9 superfamily member OS=Gossypium hirsutum OX=3635 GN=LOC107955000 PE=3 SV=1	100.8	NaN	199.3	596.6	NaN	122.2	308.2	246	NaN	NaN	NaN	82.3	NaN	0	110.032	19	12	174	2	659	74.4	7.05	685.04	12	0	1
HtolC : HsusC : HtolSt	A0A1U8J4U1	Transmembrane 9 superfamily member OS=Gossypium hirsutum OX=3635 GN=LOC107901659 PE=3 SV=1	2.1	87.8	37	94.4	28.1	172.7	187.4	22.8	NaN	NaN	27.4	NaN	NaN	0	104.684	21	14	181	5	645	73.9	8.06	652.68	14	1	1
HtolC : HsusC : HtolSt	A0A1U8NSV5	methylcrotonoyl-CoA carboxylase subunit alpha, mitochondrial-like isoform X1 OS=Gossypium hirsutum OX=3635 GN=LOC107951384 PE=4 SV=1	37.8	40.2	60.8	8.2	NaN	18.5	227.6	59.8	111.5	NaN	6.1	NaN	NaN	0	104.086	30	15	129	2	741	81.4	6.86	435.04	15	0	1
HtolC : HsusC : HtolSt	A0A1U8I955	3-isopropylmalate dehydratase OS=Gossypium hirsutum OX=3635 GN=LOC107891889 PE=4 SV=1	440	42.1	237.1	13.9	NaN	100.6	340.8	221.2	95.7	28.2	NaN	NaN	NaN	0	100.214	27	11	126	2	495	54	7.83	435.61	11	0	1
HtolC : HsusC : HtolSt	A0A1U8MMM3	UDP-glucuronate decarboxylase OS=Gossypium hirsutum OX=3635 GN=LOC107938200 PE=3 SV=1	NaN	50.5	198.6	204.4	236.9	63.7	362.2	75.2	NaN	NaN	NaN	NaN	NaN	0	98.543	50	15	305	1	343	38.7	7.52	1100.09	15	0	1
HtolC : HsusC : HtolSt	A0A1U8MDW2	60S ribosomal protein L18a OS=Gossypium hirsutum OX=3635 GN=LOC107936758 PE=3 SV=1	90.2	167.4	169.9	178.5	162.2	610.8	114.7	31.6	NaN	NaN	NaN	13.1	NaN	0	94.75	61	17	488	1	178	21.3	10.37	1383.92	17	0	1
HtolC : HsusC : HtolSt	A0A1U8J4X7	protein DJ-1 homolog B-like OS=Gossypium hirsutum OX=3635 GN=LOC107903724 PE=4 SV=1	342.5	162.1	127	108.2	154.1	347.8	283.3	4.6	NaN	NaN	NaN	3	NaN	0	86.928	54	16	186	1	432	46.3	7.43	643.88	16	0	1
HtolC : HsusC : HtolSt	A0A1U8MTQ0	protein CDI-like OS=Gossypium hirsutum OX=3635 GN=LOC107940022 PE=4 SV=1	NaN	146.4	44	61.1	55.1	NaN	20.9	27.6	NaN	NaN	NaN	22.8	NaN	0	86.533	60	13	176	3	253	29.5	6.64	565.53	13	0	1	Met-loss+Acetyl [N-Term]
HtolC : HsusC : HtolSt	A0A1U8K5H1	NADH-cytochrome b5 reductase OS=Gossypium hirsutum OX=3635 GN=LOC107913623 PE=3 SV=1	71.7	179.8	334.6	9	236.3	NaN	106.9	NaN	14.4	6.7	NaN	NaN	NaN	0	86.021	55	8	100	2	280	31.2	8.38	408.19	8	0	1
HtolC : HsusC : HtolSt	A0A866VV46	hydroxymethylbilane synthase OS=Gossypium hirsutum OX=3635 GN=PBGD2D PE=2 SV=1	264.1	85.8	NaN	1738.2	86.7	NaN	69.2	112.3	NaN	NaN	43.6	NaN	NaN	0	85.57	30	11	93	1	371	39.6	7.77	324.18	11	0	1
HtolC : HsusC : HtolSt	A0A1U8NFN6	haloacid dehalogenase-like hydrolase domain-containing protein Sgpp isoform X1 OS=Gossypium hirsutum OX=3635 GN=LOC107946716 PE=4 SV=1	31.8	108.9	208.2	NaN	474.1	223.9	93.2	NaN	57.6	NaN	NaN	72	NaN	0	83.529	50	12	91	2	249	27.5	5.01	314.68	12	0	1
HtolC : HsusC : HtolSt	A0A1U8L4P6	uncharacterized protein LOC107923919 OS=Gossypium hirsutum OX=3635 GN=LOC107923919 PE=4 SV=1	67.3	NaN	261.6	NaN	750.4	12.9	51.4	596.6	NaN	NaN	227.3	NaN	NaN	0	78.456	65	10	110	2	212	22.4	7.09	360.72	10	0	1
HtolC : HsusC : HtolSt	A0A1U8IUP4	kinesin-like protein KCA2 OS=Gossypium hirsutum OX=3635 GN=LOC107898636 PE=3 SV=1	339.4	118.1	NaN	NaN	81.4	360.3	309.8	94.6	NaN	NaN	NaN	NaN	NaN	0	72.791	15	14	50	1	1286	142.1	6.55	154.29	14	0	1
HtolC : HsusC : HtolSt	A0A1U8LZJ2	THO complex subunit 4A-like isoform X1 OS=Gossypium hirsutum OX=3635 GN=LOC107932446 PE=4 SV=1	161.1	298	271.3	353.4	106.3	43.4	50.9	32.1	NaN	NaN	145.3	NaN	NaN	0	70.919	38	10	121	3	238	25.2	10.02	458.6	10	0	1	Met-loss+Acetyl [N-Term]
HtolC : HsusC : HtolSt	A0A1U8PD10	50S ribosomal protein L31 OS=Gossypium hirsutum OX=3635 GN=LOC107957961 PE=3 SV=1	583.4	81.5	111.9	100.9	192.4	NaN	1136.2	82	NaN	NaN	NaN	28.9	NaN	0	65.35	54	6	122	2	135	15	9.64	528.61	6	0	1
HtolC : HsusC : HtolSt	A0A1U8KNL5	Pectate lyase OS=Gossypium hirsutum OX=3635 GN=LOC107919028 PE=3 SV=1	448.7	5.5	15.1	64	7.6	NaN	6.7	NaN	5.8	NaN	NaN	11	NaN	0	64.323	31	12	196	3	437	49.2	8.68	623.55	12	0	1
HtolC : HsusC : HtolSt	A0A1U8JLR4	Eukaryotic translation initiation factor 3 subunit B OS=Gossypium hirsutum OX=3635 GN=LOC107908541 PE=3 SV=1	230.3	152.1	347.1	400.7	NaN	165.5	NaN	224	452.7	NaN	427.5	NaN	NaN	0	62.293	22	12	148	1	716	82.4	5.17	405.37	12	0	1
HtolC : HsusC : HtolSt	A0A1U8N7Z3	uncharacterized protein LOC107945660 OS=Gossypium hirsutum OX=3635 GN=LOC107945660 PE=4 SV=1	189.2	NaN	164.9	307.9	158.4	139.7	68.4	NaN	339.1	NaN	122.5	NaN	NaN	0	61.063	46	10	87	1	368	41.5	6.07	320.82	10	0	1
HtolC : HsusC : HtolSt	A0A1U8MYA2	Polyadenylate-binding protein OS=Gossypium hirsutum OX=3635 GN=LOC107941535 PE=3 SV=1	58.6	45.1	61.5	14.5	25.8	73.2	38.3	64.7	87.8	127.4	NaN	NaN	NaN	0	60.542	19	10	142	3	620	68	7.5	557.34	10	0	1
HtolC : HsusC : HtolSt	A0A1U8J0I4	dihydrolipoyllysine-residue succinyltransferase OS=Gossypium hirsutum OX=3635 GN=LOC107900586 PE=3 SV=1	26.5	604.7	357.8	201.9	469.1	NaN	23.1	32.4	NaN	NaN	NaN	26.1	NaN	0	56.219	25	12	215	1	465	50.6	9.45	431.76	12	0	1
HtolC : HsusC : HtolSt	A0A1U8LKK0	basic leucine zipper and W2 domain-containing protein 2-like OS=Gossypium hirsutum OX=3635 GN=LOC107928359 PE=3 SV=1	11.7	9.4	NaN	10.2	24.5	36.2	118.4	252.8	27.3	NaN	NaN	134	NaN	0	55.345	33	11	106	2	411	47.2	5.55	262.75	11	0	1
HtolC : HsusC : HtolSt	A0A1U8IAC2	histone H1-like OS=Gossypium hirsutum OX=3635 GN=LOC107894274 PE=3 SV=1	51.1	789.2	208.2	350.9	304.2	172	118.6	178.9	NaN	129.5	NaN	NaN	NaN	0	54.284	21	6	45	1	280	29.3	10.73	173.42	6	0	1	Met-loss+Acetyl [N-Term]
HtolC : HsusC : HtolSt	A0A1U8IXZ0	uncharacterized protein LOC107901456 OS=Gossypium hirsutum OX=3635 GN=LOC107901456 PE=4 SV=1	NaN	93.3	79.4	133.5	144.6	NaN	NaN	70.2	255	347.4	NaN	NaN	NaN	0	45.654	34	6	42	1	289	31.1	7.14	155.49	6	0	1
HtolC : HsusC : HtolSt	A0A1U8JXN9	LOW QUALITY PROTEIN: probable pectinesterase/pectinesterase inhibitor 51 OS=Gossypium hirsutum OX=3635 GN=LOC107911676 PE=3 SV=1	12.9	132.1	NaN	29.4	28	114	NaN	67.5	91.5	NaN	NaN	NaN	NaN	0	35.543	11	5	49	4	575	63.2	8.31	145.61	5	0	1
HtolC : HsusC : HtolSt	A0A1U8NPG4	uncharacterized protein At3g49720-like OS=Gossypium hirsutum OX=3635 GN=LOC107950523 PE=4 SV=1	95	57.8	59.7	170.9	82.4	39.9	56	84.6	26.2	67.7	NaN	NaN	NaN	0	35.404	33	6	12	2	260	28.8	9.23	39.79	6	3	1
HtolC : HsusC : HtolSt	A0A1U8KQL7	protein EXPORTIN 1A-like OS=Gossypium hirsutum OX=3635 GN=LOC107919849 PE=3 SV=1	27.6	1120.7	24.3	24.4	72.5	NaN	38.7	26.2	533.5	NaN	NaN	11.8	NaN	0	35.265	10	7	12	1	1064	122.1	6.15	38.52	7	0	1
HtolC : HsusC : HtolSt	A0A1U8N4A4	uncharacterized protein LOC107943419 OS=Gossypium hirsutum OX=3635 GN=LOC107943419 PE=4 SV=1	NaN	55.4	297.5	96.3	172.8	229.8	214.8	44.9	7.2	NaN	NaN	NaN	NaN	0	30.476	16	5	37	2	393	43	4.83	102.5	5	0	1
HtolC : HsusC : HtolSt	E9NS18	18.1 kDa class I heat shock protein-like OS=Gossypium hirsutum OX=3635 GN=GHSP1 PE=2 SV=1	406.3	433.5	245.6	187.2	159.4	95.6	232.7	46	168	241.9	NaN	NaN	NaN	0	30.115	28	4	31	1	159	18.3	7.42	109.5	4	0	1
HtolC : HsusC : HtolSt	A0A1U8MY42	probable calcium-binding protein CML27 OS=Gossypium hirsutum OX=3635 GN=LOC107941454 PE=4 SV=1	16.7	87.4	96.2	81.5	166	39.3	124.2	41.1	79.6	NaN	NaN	22.7	NaN	0	30.06	46	5	26	2	154	17.1	4.44	79.31	5	0	1
HtolC : HsusC : HtolSt	A0A1U8IND8	uncharacterized protein LOC107897085 OS=Gossypium hirsutum OX=3635 GN=LOC107897085 PE=3 SV=1	84.2	75	NaN	52.4	36.3	NaN	37.5	41	58.6	52	NaN	NaN	NaN	0	29.651	10	4	59	1	597	66.1	6.16	246.97	4	0	1
HtolC : HsusC : HtolSt	A0A1U8L2T3	protein VAC14 homolog OS=Gossypium hirsutum OX=3635 GN=LOC107922251 PE=3 SV=1	302	NaN	103.3	NaN	8.8	2.6	1.9	11.4	NaN	3.1	NaN	NaN	NaN	0	29.409	10	6	33	1	720	80.7	5.72	90.45	6	0	1
HtolC : HsusC : HtolSt	A0A1U8J6Q9	serine carboxypeptidase-like 44 OS=Gossypium hirsutum OX=3635 GN=LOC107902168 PE=3 SV=1	19.6	12.6	23.7	6.4	13.5	NaN	5.7	10.3	6	NaN	NaN	NaN	NaN	0	28.63	37	9	81	1	260	29.2	6.58	197.81	9	0	1
HtolC : HsusC : HtolSt	A0A1U8J2I1	Annexin OS=Gossypium hirsutum OX=3635 GN=LOC107902962 PE=3 SV=1	58.6	73	41	219.8	9.9	83.4	177.7	44.6	292.9	181.5	NaN	NaN	NaN	0	28.176	24	5	15	1	315	35.6	9.17	58.32	5	4	1
HtolC : HsusC : HtolSt	A0A1U8KVQ6	adenylate kinase OS=Gossypium hirsutum OX=3635 GN=LOC107920102 PE=3 SV=1	99.8	NaN	33.6	218.7	NaN	38.8	49.5	18.9	NaN	NaN	NaN	129.4	NaN	0	28.021	24	6	150	2	244	26.8	8.6	362.74	6	0	1	Met-loss+Acetyl [N-Term]
HtolC : HsusC : HtolSt	A0A1U8IQH6	60S ribosomal protein L21-1-like isoform X2 OS=Gossypium hirsutum OX=3635 GN=LOC107899215 PE=3 SV=1	204.5	NaN	745.5	28.9	35.4	NaN	126.8	327.2	NaN	NaN	NaN	NaN	NaN	0	27.023	51	5	68	1	113	12.9	10.24	136.31	5	0	1
HtolC : HsusC : HtolSt	A0A1U8KKU8	2-alkenal reductase (NADP(+)-dependent)-like OS=Gossypium hirsutum OX=3635 GN=LOC107918128 PE=4 SV=1	NaN	477.6	415.7	NaN	28.7	83.1	NaN	375.5	288.5	233.1	NaN	NaN	NaN	0	25.403	16	3	38	1	343	37.8	6.54	109.59	3	0	1
HtolC : HsusC : HtolSt	A0A1U8IWK6	60S ribosomal protein L28-2-like OS=Gossypium hirsutum OX=3635 GN=LOC107901137 PE=3 SV=1	224.4	NaN	387.5	699.8	NaN	168.2	207	217.8	NaN	NaN	NaN	NaN	NaN	0	25.274	35	5	69	1	150	16.8	11.18	223.99	5	0	1	Met-loss+Acetyl [N-Term]
HtolC : HsusC : HtolSt	A0A1U8IGY4	topless-related protein 2 isoform X2 OS=Gossypium hirsutum OX=3635 GN=LOC107896646 PE=4 SV=1	63.6	133.4	257	463.3	418	50.9	52.3	18	9.4	14.8	NaN	NaN	NaN	0	24.809	5	5	40	1	1119	124.3	7.44	68.62	5	0	1
HtolC : HsusC : HtolSt	A0A1U8LMT7	nitronate monooxygenase-like OS=Gossypium hirsutum OX=3635 GN=LOC107929091 PE=4 SV=1	84.7	85	159.4	109	55.2	120.2	43.9	NaN	486.1	NaN	NaN	31.4	NaN	0	24.481	24	7	24	5	334	36.1	7.01	66.83	7	0	1
HtolC : HsusC : HtolSt	A0A1U8M8N8	Beta-galactosidase OS=Gossypium hirsutum OX=3635 GN=LOC107935083 PE=3 SV=1	NaN	298.3	241.2	NaN	396.5	270.7	633.3	560	NaN	NaN	NaN	NaN	NaN	0	24.212	6	6	28	1	734	82	8.98	45.17	6	0	1
HtolC : HsusC : HtolSt	A0A1U8KEE6	outer envelope pore protein 16-2, chloroplastic-like isoform X2 OS=Gossypium hirsutum OX=3635 GN=LOC107916202 PE=4 SV=1	7.6	26.3	NaN	0.7	0.5	24.9	7.1	16.7	3	NaN	NaN	3.4	NaN	0	24.051	37	5	37	1	172	18.2	6.79	123.87	5	1	1
HtolC : HsusC : HtolSt	A0A1U8IVN0	protein QUIRKY-like OS=Gossypium hirsutum OX=3635 GN=LOC107900891 PE=3 SV=1	168.2	173.2	364.4	200.6	124.7	121.3	91.1	87.6	34.1	NaN	NaN	170.9	NaN	0	23.836	6	4	14	3	991	112.3	9.2	56.67	4	0	1
HtolC : HsusC : HtolSt	A0A1U8IA07	uncharacterized protein LOC107894145 isoform X2 OS=Gossypium hirsutum OX=3635 GN=LOC107894145 PE=4 SV=1	497.4	53.7	99.8	76.8	48.7	NaN	31.4	37.7	157.9	NaN	NaN	35.1	NaN	0	22.283	14	5	33	2	447	50.8	8.4	87.34	5	0	1
HtolC : HsusC : HtolSt	A0A1U8KZG5	Mannosyl-oligosaccharide glucosidase OS=Gossypium hirsutum OX=3635 GN=LOC107922345 PE=3 SV=1	48.2	32.1	218.8	115	138.3	100.7	493.9	16.9	NaN	NaN	22.4	NaN	NaN	0	20.503	7	4	13	4	851	97.7	6.92	39.13	4	0	1
HtolC : HsusC : HtolSt	A0A1U8KRW4	probable serine/threonine-protein phosphatase 2A regulatory subunit B'' subunit TON2 OS=Gossypium hirsutum OX=3635 GN=LOC107920155 PE=4 SV=1	527.4	6.9	409	121.5	15.3	21.5	24.2	1.1	2.6	1.7	NaN	NaN	NaN	0	20.296	12	5	43	1	478	54.8	5.08	94.74	5	4	1	Acetyl [N-Term]
HtolC : HsusC : HtolSt	A0A1U8L705	AT-hook motif nuclear-localized protein OS=Gossypium hirsutum OX=3635 GN=LOC107923490 PE=4 SV=1	187.7	571.5	233.3	454	228.3	NaN	151	256.7	153.8	163.8	NaN	NaN	NaN	0	19.553	19	4	27	1	329	34	9.8	87.46	4	0	1
HtolC : HsusC : HtolSt	A0A1U8P6I9	Alpha-mannosidase OS=Gossypium hirsutum OX=3635 GN=LOC107955563 PE=3 SV=1	42.1	354	733.6	200.3	345.1	59.7	383.6	252.6	NaN	NaN	28.9	NaN	NaN	0	18.816	6	6	20	1	1167	133.9	8.21	39.27	6	1	1
HtolC : HsusC : HtolSt	A0A1U8KRM3	Mannosyltransferase OS=Gossypium hirsutum OX=3635 GN=LOC107920109 PE=3 SV=1	9.1	26.6	NaN	5.7	8.4	9	68.6	72.3	45.9	NaN	3.1	NaN	NaN	0	17.774	8	3	6	3	579	65.6	8.12	21	3	0	1
HtolC : HsusC : HtolSt	A0A1U8I2R2	F-box protein CPR30-like OS=Gossypium hirsutum OX=3635 GN=LOC107889919 PE=4 SV=1	21.9	818.7	22.2	44.9	942.6	14.8	56.8	19.5	8.1	NaN	NaN	17.9	NaN	0	16.608	7	2	6	1	403	46.6	5.36	20.46	2	1	1
HtolC : HsusC : HtolSt	A0A1U8PXF7	Rab3 GTPase-activating protein catalytic subunit OS=Gossypium hirsutum OX=3635 GN=LOC107963850 PE=3 SV=1	50.5	NaN	116.3	322.2	81.9	142	146.5	78.8	NaN	NaN	NaN	NaN	NaN	0	16.04	4	3	7	3	958	108.6	5.03	17.19	3	0	1
HtolC : HsusC : HtolSt	A0A1U8K9E3	Electron transfer flavoprotein-ubiquinone oxidoreductase OS=Gossypium hirsutum OX=3635 GN=LOC107914647 PE=4 SV=1	NaN	135.3	218.3	173.6	81.8	NaN	113	470.6	148.2	415	NaN	NaN	NaN	0	15.813	8	4	10	1	637	70.7	8.48	24.67	4	0	1
HtolC : HsusC : HtolSt	A0A1U8MBS0	membrane steroid-binding protein 2-like OS=Gossypium hirsutum OX=3635 GN=LOC107936081 PE=4 SV=1	222.6	NaN	185.4	444.2	60.9	45.2	85.2	82.6	NaN	NaN	NaN	84.5	NaN	0	15.79	16	3	44	1	210	22.9	4.7	120.13	3	0	1
HtolC : HsusC : HtolSt	A0A1U8MJW8	Sucrose synthase OS=Gossypium hirsutum OX=3635 GN=LOC107937480 PE=3 SV=1	440.8	NaN	20.1	156.5	NaN	15.4	38.7	32.9	51.2	24.5	NaN	NaN	NaN	0	15.493	3	2	6	1	886	100.3	6.71	21.49	2	0	1
HtolC : HsusC : HtolSt	A0A1U8M2X6	Fatty acyl-CoA reductase OS=Gossypium hirsutum OX=3635 GN=LOC107932424 PE=3 SV=1	71	48.9	90.2	11.4	8.2	NaN	63.1	95	111.4	NaN	113.9	NaN	NaN	0	15.483	9	3	6	3	491	55.5	8.63	21.69	3	0	1	Acetyl [N-Term]
HtolC : HsusC : HtolSt	A0A1U8MRU8	ribonuclease 1-like OS=Gossypium hirsutum OX=3635 GN=LOC107940649 PE=3 SV=1	189.7	267.1	479.3	703.2	510.4	NaN	NaN	58.2	48.8	81.8	NaN	NaN	NaN	0	14.763	9	1	6	1	228	25.5	4.74	31.33	1	0	1
HtolC : HsusC : HtolSt	A0A1U8I1D3	MAR-binding filament-like protein 1-1 OS=Gossypium hirsutum OX=3635 GN=LOC107891697 PE=4 SV=1	287.9	4.2	111.7	39.1	22.4	166.2	137.4	64	NaN	NaN	NaN	151.5	NaN	0	14.65	6	3	4	3	763	87	5.83	12.85	3	0	1
HtolC : HsusC : HtolSt	A0A1U8KXK3	probable calcium-binding protein CML21 OS=Gossypium hirsutum OX=3635 GN=LOC107921829 PE=4 SV=1	16.3	8.1	163.6	7.8	5.7	170.9	168	108.4	NaN	NaN	NaN	20.4	NaN	0	14.018	19	3	17	3	216	24.6	4.6	50.25	3	0	1
HtolC : HsusC : HtolSt	A0A1U8M4Y6	centromere-associated protein E-like OS=Gossypium hirsutum OX=3635 GN=LOC107932988 PE=4 SV=1	NaN	6.4	13.3	16.2	21.5	11.2	9.3	4.5	NaN	NaN	NaN	NaN	NaN	0	13.861	3	4	6	2	1433	162.6	4.83	15.48	4	0	1
HtolC : HsusC : HtolSt	A0A1U8HRK3	Beta-amylase OS=Gossypium hirsutum OX=3635 GN=LOC107888905 PE=3 SV=1	59	112.2	137.6	153.1	294.6	106.5	88.7	NaN	21.8	19.6	NaN	NaN	NaN	0	13.633	8	3	9	3	589	65.3	5.64	28.52	3	0	1
HtolC : HsusC : HtolSt	A0A1U8NN99	Purple acid phosphatase OS=Gossypium hirsutum OX=3635 GN=LOC107950184 PE=3 SV=1	NaN	213.9	180.7	255.1	208.1	76.3	64.9	NaN	28.9	NaN	39.5	NaN	NaN	0	12.696	6	4	23	1	653	72.9	6.42	50.4	4	0	1
HtolC : HsusC : HtolSt	A0A1U8P497	choline-phosphate cytidylyltransferase OS=Gossypium hirsutum OX=3635 GN=LOC107954865 PE=3 SV=1	19.2	NaN	25.2	NaN	3.6	5.7	22.5	NaN	36.8	34.2	NaN	NaN	NaN	0	12.588	10	2	15	2	304	35.8	5	62.01	2	0	1
HtolC : HsusC : HtolSt	A0A1U8NLR7	protein SIEVE ELEMENT OCCLUSION B-like OS=Gossypium hirsutum OX=3635 GN=LOC107949723 PE=4 SV=1	NaN	107.6	71.5	98.1	118.4	68	25.4	26.3	NaN	NaN	41.1	NaN	NaN	0	12.581	5	2	6	2	699	79.5	6.14	21.71	2	0	1
HtolC : HsusC : HtolSt	A0A1U8PMA6	uncharacterized protein LOC107959729 isoform X1 OS=Gossypium hirsutum OX=3635 GN=LOC107959729 PE=4 SV=1	83.8	167.7	119.3	237.9	176.4	124.7	93.7	87.2	NaN	325.6	NaN	NaN	NaN	0	11.733	8	1	1	1	287	32.3	5.66	5.41	1	0	1
HtolC : HsusC : HtolSt	A0A1U8PNZ3	uncharacterized protein LOC107960195 OS=Gossypium hirsutum OX=3635 GN=LOC107960195 PE=4 SV=1	35.8	23.3	NaN	NaN	9	21.3	10	NaN	12	NaN	16	NaN	NaN	0	11.732	11	2	2	2	423	46.7	6.33	8.54	2	0	1
HtolC : HsusC : HtolSt	A0A1U8KEP5	transcription factor RF2b OS=Gossypium hirsutum OX=3635 GN=LOC107916281 PE=4 SV=1	NaN	355.9	26.5	NaN	263	310.3	38.8	41.6	NaN	40.7	NaN	NaN	NaN	0	11.593	11	2	19	1	361	39.2	6.04	30.71	2	0	1
HtolC : HsusC : HtolSt	A0A1U8J7M4	probable polygalacturonase OS=Gossypium hirsutum OX=3635 GN=LOC107904469 PE=3 SV=1	434.5	94.1	NaN	672.9	121.9	NaN	98.4	NaN	59.8	NaN	NaN	49.4	NaN	0	11.425	12	4	6	1	446	48.8	8.85	15.59	4	3	1
HtolC : HsusC : HtolSt	A0A1U8IM81	NADH dehydrogenase [ubiquinone] 1 alpha subcomplex assembly factor 3 OS=Gossypium hirsutum OX=3635 GN=LOC107896300 PE=4 SV=1	44.7	107.8	56.3	270.9	137.1	204.6	70.3	158.2	29.3	NaN	NaN	113.7	NaN	0	11.362	14	2	6	2	173	19.3	9.16	21.56	2	0	1
HtolC : HsusC : HtolSt	A0A1U8MEE3	BSD domain-containing protein 1-like OS=Gossypium hirsutum OX=3635 GN=LOC107936883 PE=4 SV=1	93	NaN	41.2	40.2	30.7	115.7	322	30.8	31.1	NaN	335.3	NaN	NaN	0	11.113	9	3	5	3	466	52.6	4.58	13.39	3	0	1
HtolC : HsusC : HtolSt	M1GN43	GA-stimulated transcript-like protein 6 OS=Gossypium hirsutum OX=3635 GN=GASL6 PE=2 SV=1	58.1	8.9	141	39.7	NaN	31.6	41.9	27.5	22.5	NaN	NaN	45.4	NaN	0	11.081	22	1	7	1	88	9.7	8.19	20.35	1	0	1
HtolC : HsusC : HtolSt	A0A1U8P404	HMG-Y-related protein A-like OS=Gossypium hirsutum OX=3635 GN=LOC107954787 PE=4 SV=1	99.9	NaN	111.1	540.7	65.4	66.6	103.2	417.3	NaN	NaN	NaN	313.6	NaN	0	10.73	18	2	10	1	180	19.4	10.76	28.67	2	0	1
HtolC : HsusC : HtolSt	A0A1U8JP53	glucan endo-1,3-beta-D-glucosidase OS=Gossypium hirsutum OX=3635 GN=LOC107907297 PE=3 SV=1	116.5	14.1	22.9	23.2	14.5	32.1	91.8	276.6	804.8	220.1	NaN	NaN	NaN	0	10.588	9	2	2	2	443	49	8.12	9.92	2	0	1
HtolC : HsusC : HtolSt	A0A1U8MW09	monocopper oxidase-like protein SKU5 OS=Gossypium hirsutum OX=3635 GN=LOC107941908 PE=3 SV=1	32.3	36	260	92.1	5.8	24.9	249.4	927.2	46.7	NaN	26.4	NaN	NaN	0	10.301	5	2	17	1	590	65.8	6.38	60.14	2	0	1
HtolC : HsusC : HtolSt	A0A1U8KYZ8	uncharacterized protein LOC107920969 isoform X1 OS=Gossypium hirsutum OX=3635 GN=LOC107920969 PE=4 SV=1	100.5	91.7	46.3	59.7	81.1	4.9	30.5	28.6	NaN	NaN	NaN	62.2	NaN	0	10.047	10	3	12	1	454	51.8	6.67	35.4	3	2	1
HtolC : HsusC : HtolSt	A0A1U8IMZ6	probable plastid-lipid-associated protein 4, chloroplastic isoform X2 OS=Gossypium hirsutum OX=3635 GN=LOC107898523 PE=3 SV=1	115.6	55.2	NaN	346.5	94.1	118.5	23.8	27.8	78.8	NaN	NaN	118.7	NaN	0	10.03	10	2	3	2	249	27.9	9.54	9.37	2	0	1
HtolC : HsusC : HtolSt	A0A1U8HJF4	uncharacterized protein LOC107886652 OS=Gossypium hirsutum OX=3635 GN=LOC107886652 PE=4 SV=1	157.2	313.3	200.2	140.3	188.1	53.1	75.7	122.5	NaN	NaN	NaN	171.2	NaN	0	9.909	6	2	9	2	526	58.4	8.19	31.96	2	0	1
HtolC : HsusC : HtolSt	A0A1U8K4X1	tubulin-folding cofactor C-like OS=Gossypium hirsutum OX=3635 GN=LOC107913447 PE=3 SV=1	114.5	142.5	90.4	87.1	152	182.9	87.1	NaN	160.4	NaN	NaN	769.8	NaN	0	9.583	9	2	7	2	348	39.2	7.65	20.79	2	0	1
HtolC : HsusC : HtolSt	A0A1U8LIQ6	Purple acid phosphatase OS=Gossypium hirsutum OX=3635 GN=LOC107927869 PE=3 SV=1	64.9	262.3	91.4	77.6	NaN	105	101.3	47.6	NaN	NaN	94.6	NaN	NaN	0	8.734	6	3	26	2	478	54.7	7.12	51.99	3	0	1
HtolC : HsusC : HtolSt	A0A1U8JF39	PTI1-like tyrosine-protein kinase At3g15890 OS=Gossypium hirsutum OX=3635 GN=LOC107906456 PE=3 SV=1	178.2	566.5	280.1	361.6	100.4	NaN	78.8	46.6	NaN	NaN	NaN	91.5	NaN	0	8.271	13	3	4	3	356	39.8	6.6	10.57	3	0	1
HtolC : HsusC : HtolSt	A0A1U8LJY7	uncharacterized protein LOC107927249 OS=Gossypium hirsutum OX=3635 GN=LOC107927249 PE=4 SV=1	419.8	273.1	125.7	210.8	808.6	NaN	377	94.1	90.9	NaN	NaN	NaN	NaN	0	8.238	3	1	3	1	660	74.6	7.94	2.96	1	0	1
HtolC : HsusC : HtolSt	A0A1U8J6W1	protein GPR108-like OS=Gossypium hirsutum OX=3635 GN=LOC107904276 PE=4 SV=1	17.5	223	34.2	NaN	29.9	8.6	89.1	8.1	NaN	NaN	NaN	NaN	NaN	0	8.211	4	1	6	1	447	52	5.83	25.19	1	0	1
HtolC : HsusC : HtolSt	Q8LJT0	WD-repeat protein GhTTG3 OS=Gossypium hirsutum OX=3635 GN=LOC107904228 PE=4 SV=1	64.3	100	224.1	156.8	258	494.7	152.1	454	NaN	NaN	NaN	36.5	NaN	0	6.944	3	1	6	1	345	38.5	5.1	11.94	1	0	1	Acetyl [N-Term]
HtolC : HsusC : HtolSt	A0A1U8MHZ8	serine/threonine-protein kinase HT1-like OS=Gossypium hirsutum OX=3635 GN=LOC107937924 PE=4 SV=1	408.1	318.1	302	357.2	456.2	NaN	319	34	NaN	NaN	NaN	205.4	NaN	0	6.539	6	2	6	1	419	46.7	8	18.07	2	0	1
HtolC : HsusC : HtolSt	A0A1U8K8W5	NADH dehydrogenase [ubiquinone] 1 alpha subcomplex subunit 1 OS=Gossypium hirsutum OX=3635 GN=LOC107914510 PE=3 SV=1	65.5	112.2	77.8	173.7	60.6	521.3	81.7	71	56.3	NaN	NaN	NaN	NaN	0	6.384	20	1	2	1	64	7.3	7.44	5.79	1	0	1
HtolC : HsusC : HtolSt	A0A1U8MIR7	Alpha-amylase OS=Gossypium hirsutum OX=3635 GN=LOC107938137 PE=3 SV=1	NaN	237	538.8	NaN	430	215.7	132	NaN	277.9	NaN	NaN	145.4	NaN	0	6.382	3	1	2	1	413	47.2	6.93	5.77	1	0	1
HtolC : HsusC : HtolSt	A0A1U8JCW8	Splicing factor U2af large subunit OS=Gossypium hirsutum OX=3635 GN=LOC107904274 PE=3 SV=1	322.5	332.3	NaN	252.7	NaN	118.1	223	273.1	200.2	510.1	NaN	NaN	NaN	0	6.339	7	2	4	2	388	41.9	5.35	12.59	2	0	1
HtolC : HsusC : HtolSt	A0A1U8L012	uncharacterized protein LOC107921303 OS=Gossypium hirsutum OX=3635 GN=LOC107921303 PE=3 SV=1	68.2	198	393.9	129	NaN	21.1	102.6	277.4	NaN	NaN	684.8	NaN	NaN	0	6.303	5	2	3	1	563	62.8	6.77	9.17	2	0	1
HtolC : HsusC : HtolSt	A0A1U8KF20	NDR1/HIN1-Like protein 3-like OS=Gossypium hirsutum OX=3635 GN=LOC107916381 PE=4 SV=1	25.7	43.9	139.5	201.6	236.5	46.9	40.1	10.9	NaN	NaN	31.1	NaN	NaN	0	6.096	7	1	3	1	262	28.4	10.14	10.32	1	0	1
HtolC : HsusC : HtolSt	A0A1U8LMP5	SUMO-activating enzyme subunit OS=Gossypium hirsutum OX=3635 GN=LOC107928092 PE=3 SV=1	386.9	176.1	NaN	34.2	NaN	112.5	NaN	68.3	223.4	309.4	NaN	NaN	NaN	0	6.044	4	2	3	2	651	72.7	5.36	10.35	2	0	1
HtolC : HsusC : HtolSt	A0A1U8L190	mannan endo-1,4-beta-mannosidase OS=Gossypium hirsutum OX=3635 GN=LOC107922736 PE=3 SV=1	336.2	520.8	451.8	470.3	451.7	5.8	1.8	NaN	0.5	NaN	NaN	NaN	NaN	0	5.983	3	1	1	1	411	46.5	7.01	3.61	1	0	1
HtolC : HsusC : HtolSt	A0A1P7XK54	LIM domain protein b OS=Gossypium hirsutum OX=3635 PE=2 SV=1	10.3	24	30.7	65.3	29.7	15.1	11.1	1.1	13.4	16.6	NaN	NaN	NaN	0	5.8	5	1	19	1	206	23.4	8.92	15.48	1	0	1
HtolC : HsusC : HtolSt	A0A1U8M0Q7	programmed cell death protein 4-like OS=Gossypium hirsutum OX=3635 GN=LOC107932794 PE=4 SV=1	138.8	225	145.3	556.4	280.1	160.6	101.1	190.1	NaN	NaN	194.4	NaN	NaN	0	5.702	22	1	2	1	79	8.2	8.4	6.14	1	0	1
HtolC : HsusC : HtolSt	A0A1U8M513	probable iron/ascorbate oxidoreductase DDB_G0283291 isoform X3 OS=Gossypium hirsutum OX=3635 GN=LOC107934066 PE=3 SV=1	NaN	430.7	43.7	56.7	393.7	54.3	103.4	97.5	NaN	NaN	NaN	NaN	NaN	0	5.554	8	2	3	2	293	33.2	5.72	8.01	2	0	1
HtolC : HsusC : HtolSt	A0A1U8KAY2	Beta-amylase OS=Gossypium hirsutum OX=3635 GN=LOC107915051 PE=3 SV=1	201.5	NaN	122.6	169.3	NaN	216.5	164.6	129.6	NaN	NaN	NaN	NaN	NaN	0	5.461	2	1	5	1	583	63.9	6.73	11.97	1	0	1
HtolC : HsusC : HtolSt	D8FSL0	Aquaporin TIP22 (Fragment) OS=Gossypium hirsutum OX=3635 GN=GhTIP2;2 PE=2 SV=1	315.6	161.1	153.6	197.4	176.3	373.8	264.7	201.1	NaN	NaN	179.5	NaN	NaN	0	5.426	4	1	9	1	245	24.8	6.13	29.71	1	0	1
HtolC : HsusC : HtolSt	A0A1U8HM06	translin-associated protein X-like isoform X1 OS=Gossypium hirsutum OX=3635 GN=LOC107887381 PE=3 SV=1	133.6	338.1	NaN	92.9	NaN	12.6	169.2	167.7	174.5	NaN	26.1	NaN	NaN	0	5.298	6	1	1	1	294	33	6.7	2.42	1	0	1
HtolC : HsusC : HtolSt	A0A1U8PMS5	50S ribosomal protein HLP, mitochondrial-like OS=Gossypium hirsutum OX=3635 GN=LOC107959967 PE=3 SV=1	72.8	NaN	136.6	69.7	206.6	31.4	67.1	221.6	NaN	NaN	283.3	NaN	NaN	0	5.124	6	1	2	1	166	18.1	10.49	6	1	0	1
HtolC : HsusC : HtolSt	A0A1U8K4Q9	coiled-coil domain-containing protein SCD2-like OS=Gossypium hirsutum OX=3635 GN=LOC107912066 PE=4 SV=1	75.6	335.9	523.6	NaN	678.4	313.9	96.1	198.6	NaN	NaN	NaN	95.3	NaN	0	5.073	4	2	2	1	555	61.3	5.86	2.38	2	0	1
HtolC : HsusC : HtolSt	A0A1U8KD76	Peptidyl-prolyl cis-trans isomerase OS=Gossypium hirsutum OX=3635 GN=LOC107914265 PE=4 SV=1	6.1	195.6	229.2	192.3	101.1	119	2.6	NaN	0.7	NaN	NaN	2.9	NaN	0	4.991	22	2	6	2	122	13.1	9.48	6.27	2	0	1
HtolC : HsusC : HtolSt	A0A1U8LVE3	RNA-binding protein BRN1-like isoform X2 OS=Gossypium hirsutum OX=3635 GN=LOC107930136 PE=4 SV=1	258.4	314.3	266	NaN	301.1	378.3	217.3	399.3	NaN	NaN	NaN	173.3	NaN	0	4.953	3	1	2	1	420	45.3	8.87	5.52	1	0	1
HtolC : HsusC : HtolSt	A0A1U8KZ22	ribose-5-phosphate isomerase OS=Gossypium hirsutum OX=3635 GN=LOC107920983 PE=3 SV=1	57.6	4	NaN	79.2	10.1	973.7	33.1	1196.6	0.8	NaN	13.4	NaN	NaN	0.001	4.781	5	1	1	1	260	28	7.09	2.33	1	0	1
HtolC : HsusC : HtolSt	A0A1U8LJE1	ribonuclease S-7-like OS=Gossypium hirsutum OX=3635 GN=LOC107928087 PE=3 SV=1	194.3	NaN	96.5	13.4	356.4	842.2	504.7	157.9	NaN	NaN	NaN	NaN	NaN	0.001	4.632	9	1	1	1	256	28.8	8.94	4.91	1	0	1
HtolC : HsusC : HtolSt	A0A1U8PSC7	protein WVD2-like 6 isoform X1 OS=Gossypium hirsutum OX=3635 GN=LOC107961678 PE=3 SV=1	194.7	512.6	188.4	164.5	234.6	175.5	107.9	219.7	NaN	NaN	NaN	134.2	NaN	0.001	4.628	2	1	1	1	452	49.3	9.17	2.13	1	0	1
HtolC : HsusC : HtolSt	A0A1U8L7Q5	syntaxin-21-like OS=Gossypium hirsutum OX=3635 GN=LOC107924614 PE=3 SV=1	NaN	535.3	27.6	40.7	148.7	27.6	NaN	519.3	398.3	NaN	NaN	550.2	NaN	0.001	4.519	9	2	5	1	280	31.1	6.44	13.46	2	0	1
HtolC : HsusC : HtolSt	A0A1U8IZ41	uncharacterized protein At2g24330-like OS=Gossypium hirsutum OX=3635 GN=LOC107901747 PE=4 SV=1	53.3	266.9	196.4	102.2	153.4	288.4	89.8	82.1	NaN	NaN	NaN	63.7	NaN	0.001	4.168	6	2	5	2	391	43.2	8.85	7.21	2	0	1
HtolC : HsusC : HtolSt	A0A866WIA5	4-coumarate:CoA ligase 9 OS=Gossypium hirsutum OX=3635 GN=4CL9 PE=2 SV=1	112.7	2.6	36.4	126.3	48.5	NaN	7.9	3	NaN	NaN	NaN	NaN	NaN	0.001	4.145	6	2	6	2	557	60.8	7.28	2.51	2	0	1
HtolC : HsusC : HtolSt	A0A1U8JFX0	protein IQ-DOMAIN 1-like OS=Gossypium hirsutum OX=3635 GN=LOC107906663 PE=4 SV=1	209.5	NaN	610.1	369.8	NaN	319.3	457	221.9	NaN	NaN	NaN	NaN	NaN	0.002	4.002	5	1	1	1	435	48.1	10.08	0	1	0	1
HtolC : HsusC : HtolSt	A0A1U8PSB0	flowering time control protein FPA-like OS=Gossypium hirsutum OX=3635 GN=LOC107961618 PE=4 SV=1	330.3	268.6	313.4	216.8	254	436.6	263.5	167.2	NaN	NaN	NaN	149.5	NaN	0.002	3.99	2	1	2	1	909	100.4	6.99	2.66	1	0	1
HtolC : HsusC : HtolSt	A0A1U8LYN7	thioredoxin-like 3-3 OS=Gossypium hirsutum OX=3635 GN=LOC107931213 PE=4 SV=1	223.7	30.4	16.3	68.7	28.6	226.6	177.5	165.9	14	NaN	NaN	21.2	NaN	0.001	3.904	7	1	1	1	131	14.8	6.52	2.8	1	0	1
HtolC : HsusC : HtolSt	A0A1U8P0W8	Methionyl-tRNA formyltransferase OS=Gossypium hirsutum OX=3635 GN=LOC107953923 PE=3 SV=1	20.1	178.4	18.7	36.8	19.7	101	43.6	30.1	39.8	NaN	NaN	93.3	NaN	0.001	3.871	3	1	3	1	367	39.8	7.87	9.78	1	0	1
HtolC : HsusC : HtolSt	A0A1U8J470	uncharacterized protein LOC107901788 isoform X4 OS=Gossypium hirsutum OX=3635 GN=LOC107901788 PE=4 SV=1	661.3	NaN	303.2	403.4	NaN	298.3	135.3	66.3	NaN	NaN	NaN	NaN	NaN	0.002	3.756	3	2	3	1	791	86.1	4.78	5.06	2	0	1
HtolC : HsusC : HtolSt	A0A1U8K9W5	DNA topoisomerase OS=Gossypium hirsutum OX=3635 GN=LOC107914775 PE=3 SV=1	12.5	189.1	182.6	27.9	203.9	NaN	57.9	52.4	62.8	NaN	10.8	NaN	NaN	0.002	3.736	1	1	4	1	829	93.2	7.88	7.8	1	0	1
HtolC : HsusC : HtolSt	A0A1U8K1X2	LEAF RUST 10 DISEASE-RESISTANCE LOCUS RECEPTOR-LIKE PROTEIN KINASE-like 1.4 OS=Gossypium hirsutum OX=3635 GN=LOC107912754 PE=4 SV=1	414.1	NaN	404.9	283.6	NaN	243.8	45.9	102.4	NaN	NaN	NaN	125.8	NaN	0.002	3.46	3	1	3	1	689	76.4	6.67	2.21	1	0	1
HtolC : HsusC : HtolSt	A0A1U8P1L8	plastidic glucose transporter 4-like OS=Gossypium hirsutum OX=3635 GN=LOC107953437 PE=3 SV=1	168.7	393.1	100.2	282.8	NaN	62.2	66.9	114.6	NaN	87.5	NaN	NaN	NaN	0.002	3.439	2	1	4	1	548	57.9	9.38	10.42	1	0	1
HtolC : HsusC : HtolSt	A0A1U8MXD0	uncharacterized protein At4g14342-like OS=Gossypium hirsutum OX=3635 GN=LOC107941154 PE=4 SV=1	364.8	104.7	167.3	224.4	607.5	607.8	45.7	96.3	NaN	NaN	NaN	NaN	NaN	0.004	3.229	8	1	3	1	133	15.7	9	0	1	0	1
HtolC : HsusC : HtolSt	A0A1U8N539	probable chemoreceptor y4fA OS=Gossypium hirsutum OX=3635 GN=LOC107943669 PE=3 SV=1	382.5	NaN	139.8	13.6	NaN	6.9	640.6	208.3	149.1	NaN	NaN	231.9	NaN	0.004	3.125	2	1	1	1	945	100.7	4.63	3.04	1	0	1
HtolC : HsusC : HtolSt	A0A1U8LU67	nucleolin-like OS=Gossypium hirsutum OX=3635 GN=LOC107930870 PE=4 SV=1	58.4	124.7	132.4	NaN	189.4	163.8	268	84.5	45.3	NaN	106.4	NaN	NaN	0.004	3.099	3	1	1	1	320	34.4	6.2	2.41	1	0	1
HtolC : HsusC : HtolSt	A0A1U8JSF6	uncharacterized protein LOC107909959 isoform X3 OS=Gossypium hirsutum OX=3635 GN=LOC107909959 PE=4 SV=1	55.5	67.6	25.8	NaN	51.2	98.7	216.5	38	69.5	38.9	NaN	NaN	NaN	0.004	3.075	2	1	4	1	682	73.5	7.05	1.96	1	0	1
HtolC : HsusC : HtolSt	A0A1U8MT36	protein BONZAI 1-like isoform X1 OS=Gossypium hirsutum OX=3635 GN=LOC107939830 PE=3 SV=1	NaN	232.7	231.1	113.6	88.7	82.7	113.6	68.8	NaN	NaN	NaN	116.2	NaN	0.004	3.032	2	1	3	1	576	63.7	5.66	7.83	1	0	1
HtolC : HsusC : HtolSt	A0A1U8PWW2	helicase protein MOM1-like isoform X3 OS=Gossypium hirsutum OX=3635 GN=LOC107962768 PE=4 SV=1	NaN	424.3	241.9	119.6	233.1	126.6	149	45.3	NaN	NaN	NaN	168.7	NaN	0.005	2.884	1	1	1	1	2176	240.1	5.71	0	1	0	1
HtolC : HsusC : HtolSt	A0A1U8K2Q0	lamin-like protein OS=Gossypium hirsutum OX=3635 GN=LOC107911819 PE=4 SV=1	121.3	NaN	131.9	NaN	254.3	31.9	157.8	10.8	16.1	NaN	521	NaN	NaN	0.006	2.714	5	1	4	1	175	19.3	9.03	11	1	0	1
HtolC : HsusC : HtolSt	A0A1U8P485	2-oxoglutarate-dependent dioxygenase DAO-like OS=Gossypium hirsutum OX=3635 GN=LOC107954857 PE=3 SV=1	287.6	76	101.2	190.9	NaN	244.8	91.7	145	NaN	NaN	681.3	NaN	NaN	0.006	2.697	3	1	3	1	297	33.1	5.64	7.93	1	0	1
HtolC : HsusC : HtolSt	A0A1U8L525	SEC12-like protein 1 OS=Gossypium hirsutum OX=3635 GN=LOC107922614 PE=4 SV=1	57	NaN	571	473.5	66.7	NaN	59.5	83.7	75.4	90.7	NaN	NaN	NaN	0.007	2.566	3	1	2	1	391	43.3	5.76	4.96	1	0	1
HtolC : HsusC : HtolSt	A0A1U8L5X8	protease Do-like 9 OS=Gossypium hirsutum OX=3635 GN=LOC107924195 PE=3 SV=1	373.8	90.1	NaN	274.3	NaN	418.8	62.3	139.8	92.4	NaN	119.6	NaN	NaN	0.009	2.387	2	1	2	1	592	64.6	6.55	5.15	1	0	1
HtolC : HsusC : HtolSt	A0A1U8K3E2	lysM domain receptor-like kinase 4 OS=Gossypium hirsutum OX=3635 GN=LOC107911995 PE=4 SV=1	NaN	348.7	58.9	41.3	1093.1	165.3	NaN	13.5	11.8	NaN	34.2	NaN	NaN	0.013	2.186	2	1	3	1	666	73.6	6.35	4.07	1	0	1
HtolC : HsusC : HtolSt	A0A1U8P665	Structural maintenance of chromosomes protein OS=Gossypium hirsutum OX=3635 GN=LOC107955434 PE=3 SV=1	17.4	NaN	896.5	NaN	1044.1	2.7	9.8	NaN	4.7	8.2	NaN	NaN	NaN	0.013	2.133	1	1	1	1	1217	140.3	7.66	2.06	1	0	1
HtolC : HsusC : HtolSt	A0A1U8PFF9	GPI ethanolamine phosphate transferase 1 OS=Gossypium hirsutum OX=3635 GN=LOC107958588 PE=3 SV=1	265.7	49.2	207.8	166.6	33.1	172.7	292.8	37.5	45.1	NaN	NaN	202.2	NaN	0.013	2.129	1	1	3	1	981	111.4	8.18	6.99	1	0	1
HtolC : HsusC : HtolSt	A0A1U8I0V3	uncharacterized protein LOC107889403 OS=Gossypium hirsutum OX=3635 GN=LOC107889403 PE=4 SV=1	408.5	286	NaN	NaN	224.8	122.3	NaN	150.3	133.2	NaN	182.2	NaN	NaN	0.015	2.08	4	1	1	1	371	40.2	8.25	2.64	1	0	1
HtolC : HsusC : HtolSt	A0A1U8L921	uncharacterized protein LOC107925050 OS=Gossypium hirsutum OX=3635 GN=LOC107925050 PE=4 SV=1	115.1	NaN	46.1	86	265.6	754.3	359.5	237.7	NaN	NaN	384.4	NaN	NaN	0.02	1.943	2	1	1	1	335	37.5	8.24	1.87	1	0	1
HtolC : HsusC : HtolSt	A0A1U8IWV0	probable glutamate carboxypeptidase 2 OS=Gossypium hirsutum OX=3635 GN=LOC107901163 PE=3 SV=1	121.5	35.4	NaN	61.7	36.5	137.6	130.6	88	NaN	NaN	NaN	38.3	NaN	0.022	1.877	1	1	1	1	705	77.6	5.6	2	1	0	1
HtolC : HsusC : HtolSt	A0A1U8M0I8	probable disease resistance protein At1g12280 OS=Gossypium hirsutum OX=3635 GN=LOC107932739 PE=4 SV=1	264.2	69.4	341.8	NaN	241	150.5	53.9	155	136	NaN	NaN	49.3	NaN	0.023	1.862	2	1	2	1	754	85.8	6.14	4.66	1	0	1
HtolC : HsusC : HtolSt	A0A1U8LKU1	serine/threonine-protein kinase CTR1-like isoform X3 OS=Gossypium hirsutum OX=3635 GN=LOC107928424 PE=4 SV=1	229	367	318.6	269.7	280.8	142.3	120.9	192.1	NaN	NaN	NaN	238.4	NaN	0.024	1.84	4	1	1	1	390	43.7	8.25	2.49	1	0	1
HtolC : HsusC : HtolSt	A0A1U8HS33	transcription factor TFIIIB component B'' homolog OS=Gossypium hirsutum OX=3635 GN=LOC107889049 PE=4 SV=1	64.5	275	25.8	53.8	68.1	NaN	249.5	111.5	NaN	NaN	35.9	NaN	NaN	0.027	1.782	2	1	1	1	674	74.7	4.82	3.51	1	0	1
HtolC : HsusC : HtolSt	A0A1U8JD79	50S ribosomal protein L9, chloroplastic OS=Gossypium hirsutum OX=3635 GN=LOC107904364 PE=3 SV=1	23	NaN	163.2	103.7	331.9	142.9	72.2	47.6	NaN	NaN	NaN	24.2	NaN	0.029	1.761	5	1	2	1	218	25.3	9.76	2.1	1	0	1
HtolC : HsusC : HtolSt	A0A1U8LYJ2	uncharacterized protein LOC107931169 isoform X2 OS=Gossypium hirsutum OX=3635 GN=LOC107931169 PE=4 SV=1	10.5	37.5	9	9.4	NaN	27.4	10.2	28.4	34.8	NaN	NaN	12.5	NaN	0.033	1.702	1	1	5	1	945	102.6	4.64	8.93	1	0	1
HtolC : HsusC : HtolSt	A0A1U8L8E7	probable LRR receptor-like serine/threonine-protein kinase At3g47570 OS=Gossypium hirsutum OX=3635 GN=LOC107923954 PE=3 SV=1	332.5	NaN	346.2	236.3	NaN	61.1	534.9	871.3	NaN	17.6	NaN	NaN	NaN	0.038	1.642	2	1	1	1	1226	135.5	6.38	3.62	1	0	1
HtolC : HsusC : HtolSt	A0A1U8P0J1	aberrant root formation protein 4 OS=Gossypium hirsutum OX=3635 GN=LOC107953754 PE=4 SV=1	64.1	266.9	NaN	NaN	475	779.6	239.8	118.8	NaN	NaN	NaN	95.7	NaN	0.039	1.632	3	1	2	1	603	66.8	5.44	0	1	0	1
HtolC : HsusC : HtolSt	A0A1U8JYD3	serine/threonine-protein kinase-like protein At3g51990 OS=Gossypium hirsutum OX=3635 GN=LOC107911847 PE=3 SV=1	61.2	NaN	77	45.3	NaN	83.9	50.6	43.6	NaN	NaN	NaN	24.5	NaN	0.047	1.559	3	1	5	1	444	48.8	9.35	0	1	0	1
HtolC : HsusC : HtolSt	A0A1U8NZE1	protein QUIRKY-like OS=Gossypium hirsutum OX=3635 GN=LOC107953520 PE=3 SV=1	402	109.6	257.9	330.9	308.1	210.1	137.1	79.9	37.1	NaN	NaN	NaN	NaN	0.047	1.554	1	1	1	1	1059	119	7.09	1.92	1	0	1
HtolC : HsusC : HtolSt	A0A1U8NU34	probable inactive ATP-dependent zinc metalloprotease FTSHI 5, chloroplastic isoform X2 OS=Gossypium hirsutum OX=3635 GN=LOC107951840 PE=4 SV=1	616.2	NaN	162.8	313.4	NaN	114.5	207.8	174.8	131.6	NaN	NaN	372.5	NaN	0.053	1.515	1	1	2	1	960	111.1	8.6	4.49	1	0	1	Met-loss [N-Term]
HtolC : HsusC : HtolSt	A0A1U8PEJ6	uncharacterized protein LOC107957674 OS=Gossypium hirsutum OX=3635 GN=LOC107957674 PE=4 SV=1	312.5	576.7	280.7	173.1	230.8	534.7	230.1	NaN	61.4	NaN	NaN	NaN	NaN	0.055	1.499	2	1	1	1	842	96.7	9.17	0	1	0	1
HtolC : HsusC : HsusSt	A0A1U8HHJ9	elongation factor 2-like OS=Gossypium hirsutum OX=3635 GN=LOC107886208 PE=3 SV=1	1.7	8.4	3.6	12.6	3.2	10	3.4	NaN	NaN	1.3	13	5.7	NaN	0	568.492	60	56	1996	1	843	94	6.18	8421.59	56	0	1
HtolC : HsusC : HsusSt	A0A1U8J501	Plasma membrane ATPase OS=Gossypium hirsutum OX=3635 GN=LOC107902016 PE=3 SV=1	NaN	25.2	59.5	103.4	37.5	254.5	22.8	NaN	NaN	27.1	14.8	33.3	NaN	0	316.496	40	41	869	1	988	109.4	7.08	4043.89	41	0	1
HtolC : HsusC : HsusSt	A0A1U8J5H9	Vesicle-fusing ATPase OS=Gossypium hirsutum OX=3635 GN=LOC107901816 PE=3 SV=1	84.2	NaN	5.7	0.8	0.6	17.7	NaN	NaN	47	7	20.1	7.1	NaN	0	296.232	52	37	546	1	743	81.2	6.27	2071.82	37	0	1
HtolC : HsusC : HsusSt	A0A1U8KIY3	phosphoglycerate mutase (2,3-diphosphoglycerate-independent) OS=Gossypium hirsutum OX=3635 GN=LOC107915995 PE=3 SV=1	123.7	63.8	72	91.6	160.5	62.7	NaN	35.9	NaN	41.2	98.4	48.7	NaN	0	251.907	38	23	955	2	558	61.3	5.8	3509.96	23	0	1
HtolC : HsusC : HsusSt	A0A1U8LH88	Pectinesterase OS=Gossypium hirsutum OX=3635 GN=LOC107926417 PE=3 SV=1	64.4	42.3	94.6	40.6	NaN	102.1	NaN	280.7	NaN	NaN	194.5	263.6	NaN	0	190.809	47	30	406	3	564	61.8	6.92	1238.76	30	0	1
HtolC : HsusC : HsusSt	A0A1U8M2I4	serine/threonine-protein phosphatase 2A 65 kDa regulatory subunit A beta isoform-like OS=Gossypium hirsutum OX=3635 GN=LOC107932396 PE=4 SV=1	39.9	4.6	307.2	31.3	150.7	NaN	NaN	NaN	NaN	41	157.2	NaN	NaN	0	171.272	49	21	313	2	587	65.4	5.14	1162.91	21	0	1
HtolC : HsusC : HsusSt	A0A1U8PKM5	Beta-galactosidase OS=Gossypium hirsutum OX=3635 GN=LOC107959265 PE=3 SV=1	NaN	237.6	168.9	7.8	22.9	44.2	NaN	136.4	NaN	NaN	132.2	147.7	NaN	0	166.582	33	21	310	2	845	92.4	7.55	1081.66	21	0	1
HtolC : HsusC : HsusSt	A0A1U8ITB4	Glutamine synthetase OS=Gossypium hirsutum OX=3635 GN=LOC107900114 PE=3 SV=1	NaN	142.4	34.9	16.2	144.3	NaN	8.2	NaN	NaN	NaN	16.4	15.6	NaN	0	162.004	62	16	259	1	350	39	5.67	1233.27	16	0	1
HtolC : HsusC : HsusSt	A0A1U8LBQ7	Dolichyl-diphosphooligosaccharide--protein glycosyltransferase subunit 2 OS=Gossypium hirsutum OX=3635 GN=LOC107924575 PE=3 SV=1	612.7	173	163.1	385.3	118.2	NaN	NaN	NaN	54.4	72.5	56.6	78.6	NaN	0	141.093	41	23	237	3	698	75.5	6.49	782.74	23	0	1
HtolC : HsusC : HsusSt	A0A1U8LCR2	flavin-dependent oxidoreductase FOX5-like OS=Gossypium hirsutum OX=3635 GN=LOC107925110 PE=3 SV=1	36.8	6.8	27.2	72.5	4.1	15	6.9	NaN	NaN	NaN	6.8	13.1	NaN	0	115.073	37	19	269	7	542	61.4	8.84	855.15	19	0	1
HtolC : HsusC : HsusSt	A0A1U8N1T1	beta-galactosidase OS=Gossypium hirsutum OX=3635 GN=LOC107942561 PE=3 SV=1	160.8	NaN	137.3	11.4	100.3	158.6	189.8	NaN	NaN	NaN	4.1	3	NaN	0	110.776	41	20	137	3	623	70.3	5.47	417.68	20	0	1
HtolC : HsusC : HsusSt	A0A1U8M2Z4	60S acidic ribosomal protein P2-1-like OS=Gossypium hirsutum OX=3635 GN=LOC107932512 PE=3 SV=1	389	464	470.3	177.3	NaN	202.8	62.3	NaN	NaN	83.4	NaN	89.7	NaN	0	105.404	82	8	413	2	114	11.4	4.41	1724.59	8	0	1
HtolC : HsusC : HsusSt	A0A1U8NXS0	proton pump-interactor 1-like isoform X2 OS=Gossypium hirsutum OX=3635 GN=LOC107952103 PE=4 SV=1	11	23.9	10.9	17	NaN	846.7	NaN	NaN	287.4	206.4	4.6	18.7	NaN	0	103.142	30	17	173	3	607	68.6	9.13	560.2	17	0	1
HtolC : HsusC : HsusSt	A0A1U8PDU1	acyl-CoA-binding domain-containing protein 4-like OS=Gossypium hirsutum OX=3635 GN=LOC107957443 PE=4 SV=1	94	60.7	196.2	20.8	NaN	109.5	NaN	69.6	NaN	65.6	NaN	5.3	NaN	0	100.102	43	17	204	2	515	56.8	5.63	816.38	17	0	1
HtolC : HsusC : HsusSt	A0A1U8N674	probable fructokinase-7 OS=Gossypium hirsutum OX=3635 GN=LOC107944055 PE=3 SV=1	11	87.3	46.3	85.1	42.6	NaN	NaN	67.6	NaN	NaN	77.7	25.2	NaN	0	90.816	40	13	191	1	348	37.1	5.58	701.65	13	0	1	Met-loss+Acetyl [N-Term]
HtolC : HsusC : HsusSt	A0A1U8JQ77	phosphatidylinositol/phosphatidylcholine transfer protein SFH12-like isoform X1 OS=Gossypium hirsutum OX=3635 GN=LOC107909414 PE=4 SV=1	18.9	678.5	145.4	147.9	506.3	88.6	NaN	52.9	NaN	NaN	21.3	15.7	NaN	0	85.993	20	13	176	1	580	65.4	7.77	561.1	13	0	1
HtolC : HsusC : HsusSt	A0A1U8MIQ1	Endoglucanase OS=Gossypium hirsutum OX=3635 GN=LOC107938127 PE=3 SV=1	2.1	10.3	NaN	9.1	17.1	1.1	NaN	0.7	NaN	0.6	20.7	18.7	NaN	0	83.604	34	13	145	3	525	57.7	7.03	414.53	13	0	1
HtolC : HsusC : HsusSt	A0A1U8NGS1	TBCC domain-containing protein 1 OS=Gossypium hirsutum OX=3635 GN=LOC107948219 PE=3 SV=1	NaN	60.3	57.4	14.4	9.4	23	54.2	NaN	NaN	50	NaN	114.2	NaN	0	80.778	36	11	101	2	569	62.4	5.59	359.68	11	1	1
HtolC : HsusC : HsusSt	A0A1U8NZS2	UDP-glucuronate 4-epimerase 3-like OS=Gossypium hirsutum OX=3635 GN=LOC107952898 PE=4 SV=1	NaN	243.9	46	41.7	127.7	102.3	NaN	68.1	NaN	NaN	320	100.7	NaN	0	75.773	40	12	75	2	437	48.5	9.95	252.89	12	3	1
HtolC : HsusC : HsusSt	A0A1U8LUS5	mitogen-activated protein kinase OS=Gossypium hirsutum OX=3635 GN=LOC107931015 PE=3 SV=1	91	NaN	37.8	114.4	33.5	NaN	NaN	15.7	NaN	NaN	43.6	39.1	NaN	0	70.167	18	10	139	2	591	67.4	7.49	486.17	10	0	1
HtolC : HsusC : HsusSt	A0A1U8P4T6	rho GDP-dissociation inhibitor 1-like OS=Gossypium hirsutum OX=3635 GN=LOC107955040 PE=3 SV=1	0.9	NaN	0.8	0.7	0.5	13.6	1	NaN	NaN	7.5	NaN	9.6	NaN	0	63.084	42	8	243	2	229	25.8	4.73	1034.11	8	0	1
HtolC : HsusC : HsusSt	A0A1U8ICS0	serine/threonine protein phosphatase 2A regulatory subunit B''beta-like OS=Gossypium hirsutum OX=3635 GN=LOC107895147 PE=4 SV=1	26.3	105.5	6.5	8.1	281.2	4.3	NaN	NaN	NaN	NaN	28.9	38.3	NaN	0	62.397	27	12	73	2	539	61.8	5.06	195.19	12	0	1
HtolC : HsusC : HsusSt	A0A1U8KWR0	uncharacterized protein LOC107920353 OS=Gossypium hirsutum OX=3635 GN=LOC107920353 PE=4 SV=1	153.3	234.3	225.9	147.4	495.4	302	37.8	NaN	NaN	89.2	128.9	59.1	NaN	0	60.842	66	12	219	2	223	24.1	6.32	726.13	12	0	1	Acetyl [N-Term]
HtolC : HsusC : HsusSt	A0A1U8LN53	ATP phosphoribosyltransferase OS=Gossypium hirsutum OX=3635 GN=LOC107928211 PE=4 SV=1	NaN	164.7	332.7	286.6	284.1	139.3	NaN	NaN	NaN	NaN	343.7	321.9	NaN	0	55.648	25	7	71	1	394	43.3	6.34	260.31	7	0	1
HtolC : HsusC : HsusSt	A0A1U8NMA1	serine/threonine-protein kinase 16-like OS=Gossypium hirsutum OX=3635 GN=LOC107949754 PE=3 SV=1	NaN	25.3	20.6	NaN	40.1	64.3	84.5	NaN	NaN	6.3	NaN	94.4	NaN	0	55.517	30	9	91	2	345	38.5	6.58	333.84	9	0	1
HtolC : HsusC : HsusSt	A0A1U8K443	Pyruvate kinase OS=Gossypium hirsutum OX=3635 GN=LOC107912192 PE=3 SV=1	NaN	96.6	85.6	19.5	6.5	13.7	106.4	NaN	NaN	NaN	219.8	144.6	NaN	0	52.781	20	8	65	1	570	62.9	7.53	233.57	8	0	1
HtolC : HsusC : HsusSt	A0A1U8KPI0	dynamin-related protein 3A-like OS=Gossypium hirsutum OX=3635 GN=LOC107919430 PE=4 SV=1	152.7	NaN	185.4	NaN	438.8	556.3	NaN	551.1	NaN	NaN	158.8	113.2	NaN	0	51.73	16	12	115	1	838	92.4	8.28	298.81	12	0	1
HtolC : HsusC : HsusSt	A0A1U8P7S8	uncharacterized protein LOC107956014 OS=Gossypium hirsutum OX=3635 GN=LOC107956014 PE=4 SV=1	28.9	38.6	17	NaN	19.1	36.7	NaN	12.5	NaN	184.9	17.1	20.2	NaN	0	51.696	17	9	52	4	510	59.2	9.57	168.35	9	0	1
HtolC : HsusC : HsusSt	A0A1U8I6D2	probable 2-oxoglutarate-dependent dioxygenase At3g49630 isoform X1 OS=Gossypium hirsutum OX=3635 GN=LOC107893312 PE=3 SV=1	93.5	98.1	46.9	126.3	80	279.8	NaN	NaN	NaN	NaN	155	75.4	NaN	0	48.103	40	8	42	1	338	38.1	5.35	143.62	8	0	1
HtolC : HsusC : HsusSt	A0A1U8PRB3	leucine--tRNA ligase OS=Gossypium hirsutum OX=3635 GN=LOC107962013 PE=3 SV=1	86.4	108.7	58.8	192.5	NaN	115.5	NaN	137.8	NaN	NaN	120.7	262.2	NaN	0	44.508	15	9	59	1	976	110.4	7.01	198.89	9	0	1
HtolC : HsusC : HsusSt	A0A1U8PQW2	apyrase OS=Gossypium hirsutum OX=3635 GN=LOC107961896 PE=3 SV=1	91.9	27.5	NaN	41.8	35.2	60.3	NaN	58.9	NaN	19.8	NaN	11.6	NaN	0	40.295	18	8	81	2	462	49.9	7.74	201.66	8	0	1
HtolC : HsusC : HsusSt	A0A1U8LNW3	40S ribosomal protein S24 OS=Gossypium hirsutum OX=3635 GN=LOC107928432 PE=3 SV=1	247.8	289.1	218.1	568	293.5	98	117.4	NaN	NaN	178.3	89.3	93.2	NaN	0	39.378	32	6	118	1	134	15.6	10.71	443.85	6	0	1
HtolC : HsusC : HsusSt	A0A1U8PL67	pentatricopeptide repeat-containing protein At4g16390, chloroplastic-like OS=Gossypium hirsutum OX=3635 GN=LOC107960156 PE=3 SV=1	299.5	162.8	NaN	169.1	169.5	NaN	NaN	271.2	NaN	NaN	162	287.1	NaN	0	38.308	13	7	30	1	699	77.8	6.33	82.96	7	0	1
HtolC : HsusC : HsusSt	A0A1U8KDW1	tetrapyrrole-binding protein, chloroplastic-like OS=Gossypium hirsutum OX=3635 GN=LOC107914666 PE=4 SV=1	NaN	324.7	41.2	NaN	80.3	69.2	NaN	NaN	837.9	461.4	189.3	313.7	NaN	0	33.043	30	5	30	2	258	29.2	8.32	100.98	5	0	1
HtolC : HsusC : HsusSt	H9LGZ8	Protein TIC 214 OS=Gossypium hirsutum OX=3635 GN=ycf1 PE=3 SV=1	54.6	72.3	110.7	163.3	124.6	76	304.8	NaN	NaN	NaN	44.9	120.9	NaN	0	32.826	5	5	7	5	1892	225.4	9.63	26.04	5	0	1
HtolC : HsusC : HsusSt	A0A1U8LVF3	NPL4-like protein 1 OS=Gossypium hirsutum OX=3635 GN=LOC107930150 PE=4 SV=1	NaN	141	189.8	150.5	102.6	NaN	92.2	NaN	NaN	NaN	199.4	129.6	NaN	0	32.646	19	6	60	1	412	46.2	5.48	187.94	6	0	1
HtolC : HsusC : HsusSt	A0A1U8N7Y9	uncharacterized protein At3g61260-like OS=Gossypium hirsutum OX=3635 GN=LOC107945658 PE=3 SV=1	NaN	219	343.7	278.2	NaN	305.4	174.8	NaN	NaN	181.3	88.9	110.2	NaN	0	28.278	28	5	18	2	197	21.5	7.99	60.24	5	0	1
HtolC : HsusC : HsusSt	A0A1U8LY97	transmembrane emp24 domain-containing protein p24delta4-like OS=Gossypium hirsutum OX=3635 GN=LOC107932096 PE=3 SV=1	133.5	231.7	250.7	180	624.5	NaN	301.8	NaN	NaN	45.2	97.7	79.3	NaN	0	27.664	25	5	45	1	219	24.4	6.92	160.54	5	0	1
HtolC : HsusC : HsusSt	A0A1U8K705	probable inactive receptor kinase At1g48480 OS=Gossypium hirsutum OX=3635 GN=LOC107912901 PE=4 SV=1	336.2	115.8	NaN	253.6	NaN	101.8	274.9	NaN	NaN	117.6	85.2	399.1	NaN	0	26.45	14	6	15	1	611	66.4	8.69	54.37	6	0	1
HtolC : HsusC : HsusSt	A0A1U8PXT3	4-coumarate--CoA ligase-like 7 OS=Gossypium hirsutum OX=3635 GN=LOC107963914 PE=4 SV=1	110.2	127.9	59.8	114.2	191.2	23.6	111.6	NaN	NaN	32.2	17.8	31.4	NaN	0	26.429	17	8	20	6	545	60.2	7.75	54.06	8	0	1
HtolC : HsusC : HsusSt	A0A1U8NGI8	(+)-delta-cadinene synthase OS=Gossypium hirsutum OX=3635 GN=LOC107948215 PE=4 SV=1	122.3	25.7	138.8	95	81.3	23.8	NaN	NaN	573.3	669.2	NaN	39.7	NaN	0	25.547	9	3	4	1	558	64.5	5.57	22.63	3	1	1
HtolC : HsusC : HsusSt	A0A1U8J4Y1	clathrin interactor EPSIN 3-like isoform X3 OS=Gossypium hirsutum OX=3635 GN=LOC107903761 PE=4 SV=1	NaN	164	239.8	NaN	84.6	3.8	NaN	162.2	NaN	205.8	121.8	NaN	NaN	0	24.672	6	4	17	2	1135	119.2	5.77	98.56	4	0	1
HtolC : HsusC : HsusSt	A0A1U8N1H2	probable xyloglucan 6-xylosyltransferase 5 OS=Gossypium hirsutum OX=3635 GN=LOC107942516 PE=3 SV=1	NaN	45.2	261.5	31.8	3.3	397.7	NaN	NaN	30.9	28.5	8.3	32.8	NaN	0	22.562	20	5	11	5	460	52.5	7.08	44.51	5	0	1
HtolC : HsusC : HsusSt	A0A1U8PBD1	uncharacterized protein LOC107957427 OS=Gossypium hirsutum OX=3635 GN=LOC107957427 PE=3 SV=1	147.9	NaN	443.1	15.4	33.7	NaN	NaN	NaN	147.4	33.9	45.4	424	NaN	0	21.639	11	3	8	3	467	50.8	8.16	28.21	3	0	1
HtolC : HsusC : HsusSt	A0A1U8N244	monosaccharide-sensing protein 2-like OS=Gossypium hirsutum OX=3635 GN=LOC107943861 PE=4 SV=1	124.9	NaN	221.3	253.7	227.7	95.5	282.9	NaN	NaN	NaN	193.5	148.1	NaN	0	19.101	5	3	11	1	739	79	5.29	29.18	3	0	1
HtolC : HsusC : HsusSt	A0A1U8P2N6	ATP-dependent 6-phosphofructokinase OS=Gossypium hirsutum OX=3635 GN=LOC107953618 PE=3 SV=1	NaN	195.7	354.7	75.2	311.6	520.1	NaN	351.4	NaN	NaN	201.7	389.6	NaN	0	18.956	8	4	90	1	563	62.4	7.28	265.43	4	0	1
HtolC : HsusC : HsusSt	A0A1U8JLC4	vesicle-associated membrane protein 711-like OS=Gossypium hirsutum OX=3635 GN=LOC107906869 PE=3 SV=1	55.4	NaN	94.6	35.8	15.6	92.8	NaN	NaN	NaN	NaN	155.8	58.3	NaN	0	18.453	27	4	19	3	219	24.8	9.23	55.44	4	0	1
HtolC : HsusC : HsusSt	A0A1U8KU84	myeloid leukemia factor 1-like OS=Gossypium hirsutum OX=3635 GN=LOC107920699 PE=3 SV=1	378.1	76.4	157	50.9	17.5	58.3	NaN	206.7	NaN	22.1	127.1	27.4	NaN	0	17.731	14	3	6	3	335	36.7	6.86	22.29	3	0	1
HtolC : HsusC : HsusSt	A0A1U8HYU0	vacuolar protein sorting-associated protein 26A-like OS=Gossypium hirsutum OX=3635 GN=LOC107889264 PE=3 SV=1	176.5	NaN	85.6	64.4	71.8	377.7	109	NaN	NaN	NaN	97.1	85.2	NaN	0	17.704	18	5	57	1	301	35.2	7.42	174.42	5	0	1
HtolC : HsusC : HsusSt	A0A1U8KKY7	allene-oxide cyclase OS=Gossypium hirsutum OX=3635 GN=LOC107916767 PE=3 SV=1	219.2	NaN	171.1	113	275.9	49.2	NaN	NaN	NaN	NaN	165.3	303	NaN	0	17.241	25	4	67	2	245	27	8.92	187.18	4	0	1
HtolC : HsusC : HsusSt	A0A1U8MNH6	cation-chloride cotransporter 1-like OS=Gossypium hirsutum OX=3635 GN=LOC107938503 PE=4 SV=1	NaN	111.4	57.2	2.7	33.1	21.3	NaN	67.9	NaN	69.8	56.7	21.7	NaN	0	17.033	5	4	13	4	976	106.8	6.55	44.89	4	0	1
HtolC : HsusC : HsusSt	A0A1U8I1M1	probable LRR receptor-like serine/threonine-protein kinase At1g56140 OS=Gossypium hirsutum OX=3635 GN=LOC107891754 PE=4 SV=1	NaN	165	392.8	169.2	316.7	NaN	NaN	NaN	NaN	194.8	NaN	146.1	NaN	0	16.331	5	5	20	2	1039	114.6	5.9	54.45	5	0	1
HtolC : HsusC : HsusSt	A0A1U8NZB7	uncharacterized protein LOC107953483 OS=Gossypium hirsutum OX=3635 GN=LOC107953483 PE=4 SV=1	316.8	189.7	303.6	167.1	233.6	263.9	162.8	NaN	NaN	88.2	108.8	49.5	NaN	0	16.189	13	3	20	3	202	20.8	9.48	66.2	3	0	1
HtolC : HsusC : HsusSt	A0A1U8IMH9	uncharacterized protein LOC107898328 OS=Gossypium hirsutum OX=3635 GN=LOC107898328 PE=4 SV=1	129.3	54	85.2	102.9	48.4	36.2	38.9	NaN	NaN	23.5	41.7	26.1	NaN	0	14.834	9	2	10	2	262	30.1	9.58	31.1	2	0	1
HtolC : HsusC : HsusSt	A0A1U8J2M4	polyadenylate-binding protein-interacting protein 5 isoform X4 OS=Gossypium hirsutum OX=3635 GN=LOC107901381 PE=4 SV=1	90.7	171.8	238.8	106.9	230.4	73.3	NaN	NaN	62.8	33.3	59.2	39.5	NaN	0	14.4	23	2	16	2	166	18.1	4.7	56.07	2	0	1	Acetyl [N-Term]
HtolC : HsusC : HsusSt	A0A1U8PP81	uncharacterized protein LOC107961335 OS=Gossypium hirsutum OX=3635 GN=LOC107961335 PE=4 SV=1	NaN	228	460.5	546.1	210.7	57	40.5	NaN	NaN	NaN	73.7	168.6	NaN	0	14.155	13	3	11	1	301	33.9	7.56	15.12	3	0	1
HtolC : HsusC : HsusSt	A0A1U8KNB1	non-specific lipid-transfer protein-like OS=Gossypium hirsutum OX=3635 GN=LOC107918892 PE=3 SV=1	5.7	65.9	538.2	617.6	637.5	399.3	0.4	NaN	NaN	0.6	24	NaN	NaN	0	13.522	40	3	15	3	115	12.2	8.31	65	3	0	1
HtolC : HsusC : HsusSt	A0A1U8NUS7	protein FLX-like 3 OS=Gossypium hirsutum OX=3635 GN=LOC107951930 PE=3 SV=1	303.4	227.9	44.5	105.8	NaN	97.9	NaN	NaN	263.4	340.6	263.1	143.8	NaN	0	13.128	10	2	9	2	274	31.2	8.32	30.15	2	0	1
HtolC : HsusC : HsusSt	A0A1U8N984	uncharacterized protein LOC107945034 isoform X1 OS=Gossypium hirsutum OX=3635 GN=LOC107945034 PE=4 SV=1	533	154.1	698.5	283.4	151.8	225.4	NaN	NaN	NaN	NaN	49.2	173.5	NaN	0	13.079	23	3	9	3	177	19.7	5.81	32.45	3	0	1
HtolC : HsusC : HsusSt	A0A1U8LGS7	Glycerol-3-phosphate dehydrogenase [NAD(+)] OS=Gossypium hirsutum OX=3635 GN=LOC107926086 PE=3 SV=1	NaN	24	12.3	30.2	15.8	19.7	NaN	NaN	15	NaN	19	34.9	NaN	0	12.712	12	4	8	3	375	41.1	5.48	25.27	4	1	1
HtolC : HsusC : HsusSt	A0A1U8I5Y1	Trafficking protein particle complex subunit OS=Gossypium hirsutum OX=3635 GN=LOC107891361 PE=3 SV=1	12.8	31	5	20.8	32.2	25.7	NaN	45.6	NaN	30	20.6	33.6	NaN	0	12.171	19	3	10	3	186	20.8	4.41	26.68	3	0	1
HtolC : HsusC : HsusSt	A0A1U8KSD0	ATP-dependent Clp protease ATP-binding subunit CLPT2, chloroplastic-like OS=Gossypium hirsutum OX=3635 GN=LOC107920262 PE=4 SV=1	338.2	24.5	41.6	120	24.4	669.8	288	NaN	NaN	233.2	153.1	24.3	NaN	0	11.967	24	3	12	2	227	24.7	9.5	34.37	3	0	1
HtolC : HsusC : HsusSt	A0A1U8LMI4	SPX and EXS domain-containing protein 1-like isoform X1 OS=Gossypium hirsutum OX=3635 GN=LOC107928940 PE=4 SV=1	163.9	34.5	31.6	121.3	1.2	6.4	NaN	35.2	NaN	57.1	71.7	43.4	NaN	0	11.798	10	4	6	4	473	55	9.11	14.37	4	0	1	Acetyl [N-Term]
HtolC : HsusC : HsusSt	A0A1U8ID85	probable phospholipase A2 homolog 1 OS=Gossypium hirsutum OX=3635 GN=LOC107893322 PE=4 SV=1	113.2	284.6	45.2	58.2	129.5	38.8	NaN	NaN	70.3	75	65.3	93	NaN	0	11.778	20	2	12	2	143	15.6	5.95	50.1	2	0	1
HtolC : HsusC : HsusSt	A0A1U8JHW0	lycopene epsilon cyclase, chloroplastic-like OS=Gossypium hirsutum OX=3635 GN=LOC107907128 PE=3 SV=1	4	12	2.4	2042	12.5	NaN	NaN	10.3	NaN	10.4	14.5	7.9	NaN	0	11.549	10	3	5	3	535	59.8	6.23	16.12	3	0	1
HtolC : HsusC : HsusSt	A0A1U8NLP6	cullin-3A-like OS=Gossypium hirsutum OX=3635 GN=LOC107948715 PE=3 SV=1	66.3	642.4	NaN	243.6	274.9	747.1	NaN	NaN	18.6	22.8	23.7	22.1	NaN	0	10.948	5	4	21	1	735	85.4	7.47	57.18	4	0	1
HtolC : HsusC : HsusSt	A0A1U8J3D7	heme oxygenase 1, chloroplastic-like OS=Gossypium hirsutum OX=3635 GN=LOC107901297 PE=3 SV=1	214.8	133.1	136.5	83.6	77.1	267.3	NaN	481.8	NaN	NaN	304	317.4	NaN	0	10.88	8	2	7	1	285	33	8.69	20.69	2	0	1
HtolC : HsusC : HsusSt	A0A1U8PP05	signal recognition particle 19 kDa protein OS=Gossypium hirsutum OX=3635 GN=LOC107960275 PE=4 SV=1	20.6	127.3	148.3	225.1	98.9	47.9	NaN	91.2	NaN	48.5	NaN	43.8	NaN	0	10.864	28	3	9	3	137	15.2	10.05	26.99	3	0	1
HtolC : HsusC : HsusSt	A0A1U8KY71	(+)-delta-cadinene synthase OS=Gossypium hirsutum OX=3635 GN=LOC107920688 PE=4 SV=1	733.4	45.3	NaN	193.7	NaN	56.5	NaN	59.9	NaN	NaN	193.2	177.4	NaN	0	10.56	6	3	6	2	554	64.1	5.49	20.41	3	1	1
HtolC : HsusC : HsusSt	A0A1U8MSA5	uncharacterized acetyltransferase At3g50280-like OS=Gossypium hirsutum OX=3635 GN=LOC107940792 PE=4 SV=1	98	67.6	70.3	112	69.1	65.9	115.7	NaN	NaN	NaN	20.4	96.2	NaN	0	10.245	6	2	3	2	454	50.6	6.76	7.68	2	0	1
HtolC : HsusC : HsusSt	A0A1U8K363	uncharacterized GTP-binding protein At5g64813-like OS=Gossypium hirsutum OX=3635 GN=LOC107911655 PE=4 SV=1	NaN	95.3	48.4	52.8	83.7	875.3	NaN	31.3	NaN	12.8	17.1	31.7	NaN	0	9.7	12	3	16	3	336	37	8.66	43.62	3	0	1
HtolC : HsusC : HsusSt	A0A1U8JH40	uncharacterized protein LOC107906982 isoform X1 OS=Gossypium hirsutum OX=3635 GN=LOC107906982 PE=4 SV=1	8.9	26.3	37.9	9	23.1	NaN	NaN	NaN	243.9	203.6	15.7	10	NaN	0	9.493	2	3	24	1	1448	156.3	6.35	57.76	3	0	1
HtolC : HsusC : HsusSt	A0A1U8NVC3	myosin-11-like OS=Gossypium hirsutum OX=3635 GN=LOC107952069 PE=4 SV=1	NaN	135.5	347.8	341.3	543.2	110.3	NaN	NaN	44.8	62.8	NaN	686.9	NaN	0	9.45	2	1	1	1	797	92.4	4.98	3.28	1	0	1
HtolC : HsusC : HsusSt	A0A1U8LHW2	NEDD8-conjugating enzyme Ubc12-like OS=Gossypium hirsutum OX=3635 GN=LOC107926601 PE=3 SV=1	57.2	10.1	15.1	7.5	NaN	583.6	NaN	22.2	NaN	13.5	1.7	12.8	NaN	0	9.25	6	1	20	1	183	21.2	6.79	61.18	1	0	1
HtolC : HsusC : HsusSt	A0A1U8LQ46	secoisolariciresinol dehydrogenase-like OS=Gossypium hirsutum OX=3635 GN=LOC107929717 PE=4 SV=1	154.3	165.2	398.8	NaN	9.4	31.3	NaN	NaN	NaN	233.7	116.5	136.6	NaN	0	9.178	10	2	6	1	279	29.2	6.27	25.01	2	0	1	Met-loss+Acetyl [N-Term]
HtolC : HsusC : HsusSt	A0A1U8I6S3	Vacuolar protein sorting-associated protein 41 homolog OS=Gossypium hirsutum OX=3635 GN=LOC107891587 PE=3 SV=1	2.8	93.8	2.5	NaN	33.1	17.7	NaN	42	NaN	1.9	325.4	110.4	NaN	0	8.785	3	3	13	3	949	106.8	5.19	21.55	3	0	1
HtolC : HsusC : HsusSt	A0A1U8LEE5	non-specific serine/threonine protein kinase OS=Gossypium hirsutum OX=3635 GN=LOC107926591 PE=4 SV=1	NaN	128.2	199.5	58.1	85.3	26.9	NaN	44.1	NaN	421.2	71.6	NaN	NaN	0	8.617	4	2	10	2	611	68.7	5.31	29.1	2	0	1
HtolC : HsusC : HsusSt	A0A1U8HV53	heparanase-like protein 2 OS=Gossypium hirsutum OX=3635 GN=LOC107889858 PE=3 SV=1	NaN	53.2	94.4	134.9	154.3	NaN	NaN	42.6	NaN	NaN	131.2	172.9	NaN	0	8.527	6	2	67	1	471	52.2	6.84	206.8	2	0	1
HtolC : HsusC : HsusSt	A0A1U8LPX5	metacaspase-1-like OS=Gossypium hirsutum OX=3635 GN=LOC107929663 PE=4 SV=1	NaN	26.1	83.7	35.9	NaN	56.1	NaN	34	NaN	NaN	63.4	57.9	NaN	0	8.156	8	2	3	2	381	41.2	6.99	11.12	2	0	1
HtolC : HsusC : HsusSt	A0A1U8JPA0	uncharacterized protein At4g06744-like OS=Gossypium hirsutum OX=3635 GN=LOC107907721 PE=4 SV=1	746.3	204.3	63.4	NaN	229.6	302.2	NaN	67.8	NaN	213.2	140.2	245.8	NaN	0	8.055	8	2	3	2	440	49.1	6.83	10.72	2	0	1
HtolC : HsusC : HsusSt	A0A1U8NJ76	4-coumarate--CoA ligase-like 9 OS=Gossypium hirsutum OX=3635 GN=LOC107948772 PE=4 SV=1	18.5	28.6	117.7	96.4	69.7	NaN	NaN	NaN	41.1	27.5	NaN	33	NaN	0	8.037	5	2	6	2	545	59.3	8.57	20.58	2	0	1
HtolC : HsusC : HsusSt	A0A1U8MK21	probable arabinosyltransferase ARAD1 isoform X2 OS=Gossypium hirsutum OX=3635 GN=LOC107938507 PE=3 SV=1	486.6	89	NaN	32.1	144.8	NaN	337	NaN	NaN	NaN	49.9	73.4	NaN	0	8.026	9	2	5	2	480	54.1	8.18	16.95	2	0	1
HtolC : HsusC : HsusSt	A0A1U8M0P6	Adenylyltransferase and sulfurtransferase MOCS3 OS=Gossypium hirsutum OX=3635 GN=LOC107932786 PE=3 SV=1	237.2	488.1	432	302.5	248.2	52.9	92.1	NaN	NaN	35.4	66.4	51.5	NaN	0	7.827	6	2	2	2	470	51	6.54	6.33	2	0	1
HtolC : HsusC : HsusSt	A0A1U8LMJ3	probable prolyl 4-hydroxylase 9 OS=Gossypium hirsutum OX=3635 GN=LOC107928976 PE=4 SV=1	NaN	27.5	42.6	69.5	20	NaN	NaN	16.1	NaN	NaN	18.1	20.9	NaN	0	7.811	11	2	3	1	287	32.1	7.8	7.78	2	1	1
HtolC : HsusC : HsusSt	A0A1U8K1V6	receptor-like protein kinase FERONIA OS=Gossypium hirsutum OX=3635 GN=LOC107912679 PE=4 SV=1	NaN	654.1	198.6	266.3	NaN	145	NaN	NaN	NaN	768	368	NaN	NaN	0	7.771	2	1	1	1	910	100.6	6.51	3.62	1	0	1
HtolC : HsusC : HsusSt	A0A1U8LIE0	uncharacterized protein LOC107926782 OS=Gossypium hirsutum OX=3635 GN=LOC107926782 PE=4 SV=1	174.2	NaN	144.2	387.3	178.7	NaN	331.6	NaN	NaN	NaN	338.2	157.6	NaN	0	7.711	6	1	2	1	272	31.8	8.78	8.98	1	0	1
HtolC : HsusC : HsusSt	A0A1U8NJW0	CASP-like protein OS=Gossypium hirsutum OX=3635 GN=LOC107949160 PE=3 SV=1	287	54.1	280.4	255.2	239.1	182.2	68.2	NaN	NaN	NaN	18.8	42.9	NaN	0	7.023	14	2	6	2	204	21.7	9.45	16.82	2	0	1	Met-loss+Acetyl [N-Term]
HtolC : HsusC : HsusSt	A0A1U8HXU8	60S acidic ribosomal protein P1-like OS=Gossypium hirsutum OX=3635 GN=LOC107890794 PE=3 SV=1	79.4	242.3	214.9	211.8	NaN	9	NaN	NaN	NaN	31.8	NaN	283.2	NaN	0	6.7	14	1	12	1	112	11.3	4.28	42.24	1	0	1
HtolC : HsusC : HsusSt	A0A1U8P0T0	dnaJ homolog subfamily B member 8-like isoform X1 OS=Gossypium hirsutum OX=3635 GN=LOC107953101 PE=4 SV=1	NaN	31.4	60.4	NaN	118.2	38	568.3	NaN	NaN	545.7	85.9	382.5	NaN	0	6.399	6	1	1	1	281	32.6	5.78	3.23	1	0	1
HtolC : HsusC : HsusSt	A0A1U8KZU1	uncharacterized protein LOC107922394 OS=Gossypium hirsutum OX=3635 GN=LOC107922394 PE=4 SV=1	NaN	330.3	60.2	159.6	186.8	156.9	NaN	122	NaN	232.7	132.7	247.7	NaN	0	6.38	4	1	3	1	370	41.1	5.72	9.96	1	0	1
HtolC : HsusC : HsusSt	A0A1U8PIP3	flavonol synthase/flavanone 3-hydroxylase-like OS=Gossypium hirsutum OX=3635 GN=LOC107959507 PE=3 SV=1	141.3	NaN	520.9	187.2	264.4	58.2	NaN	89.4	NaN	73.3	93.5	66.1	NaN	0	6.344	5	1	3	1	336	38.2	6.35	12.58	1	0	1
HtolC : HsusC : HsusSt	A0A1U8NZ50	serine carboxypeptidase-like 44 OS=Gossypium hirsutum OX=3635 GN=LOC107952669 PE=3 SV=1	55.9	28	286.9	3.8	6.5	1.9	NaN	35.9	NaN	29.3	NaN	5.5	NaN	0	5.79	2	1	18	1	463	52.2	5.86	51.5	1	0	1
HtolC : HsusC : HsusSt	A0A1U8IZ37	(6-4)DNA photolyase-like isoform X1 OS=Gossypium hirsutum OX=3635 GN=LOC107901744 PE=3 SV=1	236.2	NaN	553	461.9	NaN	517.9	116.3	NaN	NaN	97.5	NaN	149	NaN	0	5.775	5	2	2	2	547	63.3	8.72	5.33	2	0	1
HtolC : HsusC : HsusSt	A0A1U8M0B4	interactor of constitutive active ROPs 4-like isoform X2 OS=Gossypium hirsutum OX=3635 GN=LOC107932679 PE=3 SV=1	95.7	65.9	171.5	215.1	26.7	16.9	NaN	77.6	NaN	57.2	175.1	147.6	NaN	0	5.637	8	2	2	2	384	42.5	6.64	4.9	2	0	1
HtolC : HsusC : HsusSt	A0A1U8HQH4	Expansin OS=Gossypium hirsutum OX=3635 GN=LOC107888593 PE=3 SV=1	NaN	95.5	301.7	386.7	416.4	NaN	133.5	NaN	NaN	NaN	141.9	144.3	NaN	0	5.596	8	2	4	1	263	28.8	9.23	6.42	2	0	1
HtolC : HsusC : HsusSt	A0A1U8HSS4	Glycosyltransferase OS=Gossypium hirsutum OX=3635 GN=LOC107887332 PE=3 SV=1	143.5	113	NaN	NaN	181.6	149.5	81.2	NaN	NaN	251.1	116.9	NaN	NaN	0	5.479	6	1	1	1	358	40.5	9.38	3.69	1	0	1
HtolC : HsusC : HsusSt	A0A1U8L7L0	uncharacterized protein LOC107924587 OS=Gossypium hirsutum OX=3635 GN=LOC107924587 PE=4 SV=1	82.4	210	36.6	64.4	81.6	219.8	NaN	52.6	NaN	69.9	16.6	132.3	NaN	0	5.384	6	2	2	2	293	34	9.47	4.84	2	0	1
HtolC : HsusC : HsusSt	A0A1U8MX14	Kinesin-like protein OS=Gossypium hirsutum OX=3635 GN=LOC107942256 PE=3 SV=1	10.3	75.6	NaN	38.1	67.1	NaN	30.2	NaN	NaN	23.8	37.8	136	NaN	0	5.353	2	2	7	2	995	112.2	5.67	18.12	2	0	1
HtolC : HsusC : HsusSt	A0A1U8K9J9	signal peptide peptidase-like 5 isoform X2 OS=Gossypium hirsutum OX=3635 GN=LOC107914678 PE=3 SV=1	701.7	12.6	NaN	209.9	8.6	831.5	467.3	NaN	NaN	NaN	5.9	8.5	NaN	0	5.347	3	1	2	1	512	55.7	8.13	5.41	1	0	1
HtolC : HsusC : HsusSt	A0A1U8LT83	putative aminoacrylate hydrolase RutD OS=Gossypium hirsutum OX=3635 GN=LOC107929500 PE=4 SV=1	NaN	334.3	23.2	15.5	142.2	4.4	46.2	NaN	NaN	24.1	348.7	487.3	NaN	0	5.286	3	1	7	1	390	43.2	8.68	21.25	1	0	1
HtolC : HsusC : HsusSt	A0A1U8LE30	syntaxin-124-like OS=Gossypium hirsutum OX=3635 GN=LOC107925291 PE=3 SV=1	22.5	108.9	126.9	86.9	469.6	24.1	NaN	NaN	25.1	26.1	156.1	429.8	NaN	0	5.259	4	1	3	1	307	34.9	6.15	8.7	1	0	1
HtolC : HsusC : HsusSt	A0A1U8P3K1	wound-induced basic protein-like OS=Gossypium hirsutum OX=3635 GN=LOC107954677 PE=4 SV=1	119.8	297.3	223.6	115.9	183.4	197.5	NaN	295.9	NaN	NaN	186.7	267.9	NaN	0	4.912	23	1	6	1	47	5.5	9.52	18.81	1	0	1
HtolC : HsusC : HsusSt	A0A1U8MSW5	COP9 signalosome complex subunit 8 OS=Gossypium hirsutum OX=3635 GN=LOC107940975 PE=3 SV=1	17	23	7.9	14.7	19.7	NaN	NaN	NaN	8.4	13.3	21.5	18.1	NaN	0.001	4.264	5	1	4	1	197	22.5	5.12	9.96	1	0	1
HtolC : HsusC : HsusSt	A0A1U8P040	protein FLX-like 4 OS=Gossypium hirsutum OX=3635 GN=LOC107953701 PE=3 SV=1	61.3	18.5	41.9	14.4	21.5	34.2	45	NaN	NaN	11.7	142.5	NaN	NaN	0.001	4.217	4	1	1	1	312	34.6	7.34	3.39	1	0	1
HtolC : HsusC : HsusSt	A0A1U8I103	lysosomal Pro-X carboxypeptidase-like OS=Gossypium hirsutum OX=3635 GN=LOC107891586 PE=3 SV=1	NaN	101.3	94.4	NaN	762.9	1042.4	NaN	40.4	NaN	NaN	13.4	5.6	NaN	0.001	4.211	2	1	5	1	502	55.9	8.06	12.02	1	0	1
HtolC : HsusC : HsusSt	A0A1U8L402	probable receptor-like protein kinase At5g24010 OS=Gossypium hirsutum OX=3635 GN=LOC107923702 PE=4 SV=1	119.7	164.4	110.1	166.3	166.2	309.6	NaN	NaN	110.9	98.6	96.3	NaN	NaN	0.001	3.882	3	1	3	1	473	52.7	8.19	8.26	1	0	1
HtolC : HsusC : HsusSt	A0A1U8LN22	acyltransferase-like protein At1g54570, chloroplastic OS=Gossypium hirsutum OX=3635 GN=LOC107927958 PE=3 SV=1	32.1	274.3	322.9	245.4	296.9	NaN	85.2	NaN	NaN	46.6	86.8	269.7	NaN	0.002	3.658	4	2	4	2	707	78.7	7.31	15.73	2	0	1
HtolC : HsusC : HsusSt	A0A1U8NA57	protein QUIRKY OS=Gossypium hirsutum OX=3635 GN=LOC107945332 PE=3 SV=1	13.6	NaN	54.7	33.8	59.6	NaN	NaN	81.7	NaN	141.1	80.4	118.9	NaN	0.002	3.639	2	1	3	1	771	88.1	9.2	8.1	1	0	1	Acetyl [N-Term]
HtolC : HsusC : HsusSt	A0A0P0FXH1	3-ketoacyl-CoA synthase OS=Gossypium hirsutum OX=3635 GN=KCS11 PE=3 SV=1	1057.1	12.2	NaN	332.3	63.2	NaN	742.3	NaN	NaN	NaN	31.5	37.1	NaN	0.002	3.63	2	1	2	1	510	57.6	8.91	6.13	1	0	1
HtolC : HsusC : HsusSt	A0A1U8I8R9	Isopentenyl phosphate kinase OS=Gossypium hirsutum OX=3635 GN=LOC107893867 PE=3 SV=1	82.3	338.2	230.5	339.1	NaN	102.3	NaN	90.4	NaN	67.7	128.9	110.7	NaN	0.002	3.465	6	1	2	1	329	35.5	6.38	7.44	1	0	1
HtolC : HsusC : HsusSt	A0A1U8I4U0	Glucosamine 6-phosphate N-acetyltransferase OS=Gossypium hirsutum OX=3635 GN=LOC107892671 PE=3 SV=1	73.3	104.3	NaN	126.7	138.2	143.9	NaN	94.8	NaN	167.6	102.1	88.5	NaN	0.004	3.216	6	1	2	1	157	17.8	7.24	6.11	1	0	1
HtolC : HsusC : HsusSt	A0A1U8K6F8	histone chaperone ASF1B-like OS=Gossypium hirsutum OX=3635 GN=LOC107912764 PE=3 SV=1	53.8	14.7	32.6	28.6	23.4	40.4	NaN	46.5	NaN	32.7	87.4	73.7	NaN	0.004	3.188	6	1	2	1	190	21.5	4.21	4.51	1	0	1
HtolC : HsusC : HsusSt	A0A1U8M8C7	spermidine coumaroyl-CoA acyltransferase-like OS=Gossypium hirsutum OX=3635 GN=LOC107935053 PE=4 SV=1	163.5	129.8	50.6	126.9	74.8	426.1	344.8	NaN	NaN	134.4	NaN	134	NaN	0.004	3.101	3	1	2	1	460	50.8	6.79	7.69	1	0	1
HtolC : HsusC : HsusSt	A0A1U8IIL6	probable serine/threonine-protein kinase DDB_G0288147 OS=Gossypium hirsutum OX=3635 GN=LOC107895457 PE=4 SV=1	124.7	242.1	162.1	59.1	365.2	NaN	NaN	97.4	NaN	151.5	NaN	126.8	NaN	0.004	3.072	2	1	1	1	719	83.3	8.73	2.55	1	0	1
HtolC : HsusC : HsusSt	A0A1U8KZ28	uncharacterized protein LOC107922238 OS=Gossypium hirsutum OX=3635 GN=LOC107922238 PE=4 SV=1	38.3	52.5	NaN	53.9	113.2	NaN	NaN	NaN	29.8	65.7	33	42.4	NaN	0.004	2.944	1	1	2	1	2042	229.5	7.01	0	1	0	1
HtolC : HsusC : HsusSt	A0A1U8NUF7	RWD domain-containing protein 1-like isoform X2 OS=Gossypium hirsutum OX=3635 GN=LOC107951935 PE=4 SV=1	398.6	184.3	282.1	162.5	301.9	NaN	19	NaN	NaN	146.2	128.6	122.8	NaN	0.005	2.827	4	1	2	1	246	27.8	4.34	4.72	1	0	1
HtolC : HsusC : HsusSt	A0A1U8NP18	cinnamoyl-CoA reductase 2-like OS=Gossypium hirsutum OX=3635 GN=LOC107950404 PE=4 SV=1	70.1	203.8	207.5	263.2	311.8	NaN	NaN	113.1	NaN	NaN	391	332.6	NaN	0.011	2.276	4	1	1	1	331	36.1	7.44	2.39	1	0	1
HtolC : HsusC : HsusSt	A0A1U8NST4	putative mediator of RNA polymerase II transcription subunit 12 OS=Gossypium hirsutum OX=3635 GN=LOC107950658 PE=4 SV=1	NaN	676.3	141.4	137.9	NaN	1125.9	NaN	138.7	NaN	NaN	134.5	45.3	NaN	0.012	2.262	3	1	1	1	392	45.1	5.25	0	1	0	1
HtolC : HsusC : HsusSt	A0A1U8I0B4	tetraspanin-3-like OS=Gossypium hirsutum OX=3635 GN=LOC107889246 PE=4 SV=1	46.5	NaN	27.4	26.8	NaN	70	NaN	514.6	NaN	NaN	644.9	1069.8	NaN	0.012	2.237	3	1	1	1	285	32	8.63	1.72	1	0	1
HtolC : HsusC : HsusSt	A0A1U8PWM4	NADH dehydrogenase (Ubiquinone) complex I, assembly factor 6-like isoform X1 OS=Gossypium hirsutum OX=3635 GN=LOC107963641 PE=4 SV=1	66.5	42.2	49.6	113.2	NaN	234.3	84.1	NaN	NaN	25.7	NaN	65.2	NaN	0.012	2.208	4	1	1	1	310	34.6	9.14	2.39	1	0	1
HtolC : HsusC : HsusSt	A0A1U8M8B5	pentatricopeptide repeat-containing protein At4g33990-like OS=Gossypium hirsutum OX=3635 GN=LOC107935039 PE=3 SV=1	12.8	NaN	13.1	NaN	15	22.8	NaN	NaN	9	7.7	32.4	13.1	NaN	0.013	2.193	2	1	1	1	785	88.2	6.87	0	1	0	1
HtolC : HsusC : HsusSt	A0A1U8P4G9	Proline dehydrogenase OS=Gossypium hirsutum OX=3635 GN=LOC107954821 PE=3 SV=1	16.1	5.4	NaN	8.6	9.1	NaN	NaN	NaN	NaN	7.5	2.9	NaN	NaN	0.013	2.13	4	1	2	1	514	56.7	7.06	5.3	1	0	1
HtolC : HsusC : HsusSt	A0A1U8L5P3	1-aminocyclopropane-1-carboxylate oxidase homolog 1-like OS=Gossypium hirsutum OX=3635 GN=LOC107924139 PE=3 SV=1	210.4	149.4	90.7	128.9	215.7	126.1	NaN	NaN	137.3	102	164.2	227.7	NaN	0.015	2.098	3	1	1	1	371	42.1	5.38	2.64	1	0	1
HtolC : HsusC : HsusSt	A0A1U8NDF2	BTB/POZ domain-containing protein At5g41330-like OS=Gossypium hirsutum OX=3635 GN=LOC107947037 PE=4 SV=1	NaN	51.3	170.1	91.9	NaN	575.3	NaN	154.2	NaN	NaN	114.3	108.5	NaN	0.019	1.96	2	1	1	1	464	50.4	8.03	2.61	1	0	1
HtolC : HsusC : HsusSt	A0A1U8LUR5	UV-B-induced protein At3g17800, chloroplastic-like OS=Gossypium hirsutum OX=3635 GN=LOC107931002 PE=4 SV=1	230.1	206.3	89.1	489.2	177	282.4	NaN	101.5	NaN	57.2	45.7	NaN	NaN	0.022	1.882	6	1	2	1	243	27.1	6.57	0	1	0	1
HtolC : HsusC : HsusSt	A0A1U8L4X2	uncharacterized protein LOC107922572 OS=Gossypium hirsutum OX=3635 GN=LOC107922572 PE=3 SV=1	8.1	1.4	14.9	4.3	21.9	0.6	NaN	0.2	NaN	NaN	3.7	0.3	NaN	0.024	1.837	1	1	3	1	544	63.1	6.42	6.28	1	0	1
HtolC : HsusC : HsusSt	A0A1U8KS07	Structural maintenance of chromosomes protein 5 OS=Gossypium hirsutum OX=3635 GN=LOC107920194 PE=3 SV=1	NaN	207	247.2	199.7	NaN	106.4	NaN	80.1	NaN	93.6	234.4	74.1	NaN	0.025	1.809	1	1	2	1	856	99.1	7.61	0	1	0	1
HtolC : HsusC : HsusSt	A0A1U8JNC0	calmodulin-binding transcription activator 2-like isoform X3 OS=Gossypium hirsutum OX=3635 GN=LOC107908961 PE=3 SV=1	48.6	76.4	87.7	43.7	102.1	46.8	NaN	69.9	NaN	NaN	56.2	65.7	NaN	0.033	1.701	2	1	1	1	1049	118	5.95	2.41	1	0	1
HtolC : HsusC : HsusSt	A0A1U8LLG9	probable RNA helicase SDE3 OS=Gossypium hirsutum OX=3635 GN=LOC107928604 PE=4 SV=1	NaN	42.2	214.9	54.6	NaN	6.9	192	NaN	NaN	74.2	159.1	94.3	NaN	0.037	1.658	2	1	2	1	874	98.9	5.33	5.5	1	0	1
HtolC : HsusC : HsusSt	A0A1U8N5D9	uncharacterized protein At1g21580-like OS=Gossypium hirsutum OX=3635 GN=LOC107943758 PE=4 SV=1	2.9	2.4	50.2	2.9	49.1	1.3	NaN	1.6	NaN	2.4	NaN	1.2	NaN	0.038	1.64	1	1	8	1	1968	213.7	8.63	0	1	0	1
HtolC : HsusC : HsusSt	A0A1U8L0S6	protein STRICTOSIDINE SYNTHASE-LIKE 2-like OS=Gossypium hirsutum OX=3635 GN=LOC107922659 PE=3 SV=1	NaN	327.4	188.7	NaN	268.6	23.6	NaN	783.9	NaN	NaN	412.7	395	NaN	0.038	1.639	2	1	1	1	368	40.6	7.39	2.25	1	0	1
HtolC : HsusC : HsusSt	A0A1U8MLI6	Ammonium transporter OS=Gossypium hirsutum OX=3635 GN=LOC107938932 PE=3 SV=1	NaN	224.7	399.1	255.3	311.3	728.3	NaN	NaN	NaN	267.5	213.9	NaN	NaN	0.041	1.615	6	1	1	1	490	52.9	7.21	3.82	1	0	1
HtolC : HsusC : HsusSt	A0A1U8IW02	cyclin-D5-1-like OS=Gossypium hirsutum OX=3635 GN=LOC107899381 PE=3 SV=1	30.3	48.7	NaN	99.2	NaN	93.4	NaN	NaN	109.9	81.1	42.7	27.6	NaN	0.046	1.562	9	1	1	1	346	39.9	5.24	0	1	0	1
HtolC : HsusC : HsusSt	A0A1U8M0B5	extensin-2-like OS=Gossypium hirsutum OX=3635 GN=LOC107931564 PE=4 SV=1	NaN	205.1	555.5	475.8	707.7	50.3	NaN	NaN	NaN	NaN	155.9	249.8	NaN	0.056	1.484	9	1	1	1	390	41.2	9.55	2.88	1	0	1
HtolC : HsusC : HsusSt	A0A1U8HRM5	pseudouridylate synthase 7 homolog OS=Gossypium hirsutum OX=3635 GN=LOC107888921 PE=3 SV=1	NaN	141.6	98.1	NaN	108.9	383.6	NaN	134.2	NaN	74	128.6	180.4	NaN	0.056	1.475	2	1	1	1	733	82.3	6.8	2.07	1	0	1
HtolC : HsusC : HsusSt	A0A1U8JJS0	uncharacterized PE-PGRS family protein PE_PGRS24-like OS=Gossypium hirsutum OX=3635 GN=LOC107907727 PE=4 SV=1	NaN	121.2	61	16.2	352	19.5	NaN	11.5	NaN	5	5.3	40	NaN	0.058	1.439	12	1	1	1	160	14.9	10.24	0	1	0	1
HtolC : HtolSt : HsusSt	A0A1U8K3M6	Ribonuclease OS=Gossypium hirsutum OX=3635 GN=LOC107912058 PE=4 SV=1	27.9	20	2.1	NaN	NaN	79.2	17.1	225.9	176.1	333	143.2	161	NaN	0	363.633	53	49	1013	3	997	108.5	6.79	3525.92	49	0	1
HtolC : HtolSt : HsusSt	A0A1U8IT14	Coatomer subunit alpha OS=Gossypium hirsutum OX=3635 GN=LOC107898574 PE=4 SV=1	29.3	98.9	74.1	86.5	NaN	NaN	NaN	261.6	556.9	370.8	206.9	NaN	NaN	0	312.443	41	42	473	1	1216	136.2	7.03	1741.52	42	0	1
HtolC : HtolSt : HsusSt	A0A1U8LH68	Pectinesterase OS=Gossypium hirsutum OX=3635 GN=LOC107926401 PE=3 SV=1	7.4	1.9	2	NaN	NaN	3.6	2.8	NaN	4.5	3.6	NaN	1.4	NaN	0	228.809	42	32	304	1	561	61	6.79	1045.7	32	0	1
HtolC : HtolSt : HsusSt	A0A1U8MQ44	phosphoribosylformylglycinamidine synthase OS=Gossypium hirsutum OX=3635 GN=LOC107938912 PE=3 SV=1	24.7	59	24.4	NaN	17.9	NaN	169.1	23.3	NaN	63.8	40.6	17.1	NaN	0	227.462	31	38	477	3	1414	154.1	5.58	1635.13	38	0	1
HtolC : HtolSt : HsusSt	A0A1U8PVB0	Tubulin beta chain OS=Gossypium hirsutum OX=3635 GN=LOC107962977 PE=3 SV=1	409.5	768	144.3	NaN	81.2	NaN	10.8	68.6	19.1	48.3	79.8	50.6	NaN	0	211.362	51	21	898	1	444	49.8	4.89	3328.47	21	1	1
HtolC : HtolSt : HsusSt	A0A1U8NY28	ubiquitinyl hydrolase 1 OS=Gossypium hirsutum OX=3635 GN=LOC107953139 PE=3 SV=1	94.4	NaN	112.9	72.2	NaN	NaN	148.9	NaN	198.4	77.6	63.1	45.6	NaN	0	185.767	36	34	295	1	1117	130.9	5.97	905.15	34	0	1
HtolC : HtolSt : HsusSt	A0A1U8JQF1	Aconitate hydratase OS=Gossypium hirsutum OX=3635 GN=LOC107909488 PE=3 SV=1	59.4	221.2	NaN	NaN	NaN	352.3	666.1	35.4	8.4	587.1	182.6	25.7	NaN	0	165.009	28	24	416	1	900	98.5	6.19	1323.04	24	1	1
HtolC : HtolSt : HsusSt	A0A1U8KKW8	Glutamate decarboxylase OS=Gossypium hirsutum OX=3635 GN=LOC107918105 PE=3 SV=1	160.3	NaN	100.2	NaN	NaN	89	108	208.1	439.5	211.5	672.3	328	NaN	0	142.301	45	21	411	1	499	56.6	5.94	1269.27	21	0	1
HtolC : HtolSt : HsusSt	A0A1U8IQF8	RNA helicase OS=Gossypium hirsutum OX=3635 GN=LOC107899209 PE=4 SV=1	NaN	177.6	46	36.1	NaN	NaN	NaN	153.6	194.2	350.8	903.1	109.3	NaN	0	136.226	38	20	353	1	623	68.1	7.61	1177.96	20	0	1
HtolC : HtolSt : HsusSt	A0A1U8M6T1	5'-nucleotidase SurE-like OS=Gossypium hirsutum OX=3635 GN=LOC107933625 PE=3 SV=1	NaN	23.2	3.1	NaN	142.4	NaN	9.9	337.3	133.5	188.4	NaN	26.4	NaN	0	127.819	36	12	310	1	382	40.6	6.11	1301.65	12	0	1
HtolC : HtolSt : HsusSt	A0A1U8JLT3	Serine hydroxymethyltransferase OS=Gossypium hirsutum OX=3635 GN=LOC107906992 PE=3 SV=1	26.7	28.3	5	NaN	NaN	2.9	60	13.7	339.1	189.6	135.3	112.6	NaN	0	108.322	41	15	248	4	524	56.7	8.38	845.54	15	0	1
HtolC : HtolSt : HsusSt	A0A1U8HWP0	26S proteasome non-ATPase regulatory subunit 1 homolog OS=Gossypium hirsutum OX=3635 GN=LOC107890485 PE=3 SV=1	127.9	60	NaN	NaN	NaN	190.5	196.7	143.3	126.2	122.5	96.4	NaN	NaN	0	107.889	22	17	212	1	1009	109.7	5.35	726.07	17	0	1
HtolC : HtolSt : HsusSt	A0A1U8N068	pectinesterase inhibitor-like OS=Gossypium hirsutum OX=3635 GN=LOC107943217 PE=4 SV=1	1	2.3	0.5	0.2	NaN	NaN	1.1	3.3	14.4	9.3	3.4	3.4	NaN	0	105.42	38	7	233	1	183	20	5.02	1019.11	7	0	1
HtolC : HtolSt : HsusSt	A0A1U8HTY2	putative 3,4-dihydroxy-2-butanone kinase OS=Gossypium hirsutum OX=3635 GN=LOC107887161 PE=4 SV=1	134.3	59.7	125.5	NaN	91.6	NaN	80.5	101.2	NaN	NaN	98.7	101.7	NaN	0	103.582	33	16	126	1	596	61.7	5.41	435.5	16	0	1
HtolC : HtolSt : HsusSt	A0A1U8KM40	epidermis-specific secreted glycoprotein EP1-like OS=Gossypium hirsutum OX=3635 GN=LOC107917198 PE=4 SV=1	126.5	61.9	185.9	67.6	NaN	NaN	245.9	158.5	333.8	55.2	29.8	40.9	NaN	0	97.971	36	11	108	1	313	35	7.49	416.69	11	0	1
HtolC : HtolSt : HsusSt	A0A1U8JMJ9	arginine--tRNA ligase OS=Gossypium hirsutum OX=3635 GN=LOC107907181 PE=3 SV=1	24.9	385.7	NaN	NaN	NaN	NaN	28.5	97	157.5	275.7	157.4	78	NaN	0	93.507	32	15	168	1	671	75.2	7.42	490.42	15	0	1
HtolC : HtolSt : HsusSt	A0A1U8JQT8	ALG-2 interacting protein X-like OS=Gossypium hirsutum OX=3635 GN=LOC107909556 PE=4 SV=1	34.3	53.1	NaN	132.6	NaN	NaN	NaN	310.9	306.4	148.6	111.4	158	NaN	0	89.283	32	17	130	2	869	97.8	6.6	352.06	17	0	1
HtolC : HtolSt : HsusSt	A0A1U8IS12	glutathione transferase OS=Gossypium hirsutum OX=3635 GN=LOC107899606 PE=3 SV=1	149.1	62.9	NaN	NaN	NaN	NaN	75.1	151.9	283.6	74.6	340.5	147.9	NaN	0	84.484	34	10	163	1	236	26.1	6.37	643.77	10	0	1
HtolC : HtolSt : HsusSt	A0A1U8JB18	14-3-3-like protein D isoform X1 OS=Gossypium hirsutum OX=3635 GN=LOC107905378 PE=3 SV=1	9.4	NaN	34.4	67.3	NaN	NaN	2	2.6	26.3	43.4	21.3	22.8	NaN	0	79.97	41	14	299	2	258	29.3	4.92	808.42	14	0	1
HtolC : HtolSt : HsusSt	A0A1U8KHS4	Probable bifunctional methylthioribulose-1-phosphate dehydratase/enolase-phosphatase E1 OS=Gossypium hirsutum OX=3635 GN=LOC107917240 PE=3 SV=1	59.4	430.8	27.9	NaN	NaN	NaN	NaN	36.7	248.4	166.3	75.1	NaN	NaN	0	77.712	22	9	95	1	752	83.6	6.35	411.57	9	0	1
HtolC : HtolSt : HsusSt	A0A1U8KDK8	pentatricopeptide repeat-containing protein At1g02150-like OS=Gossypium hirsutum OX=3635 GN=LOC107915874 PE=4 SV=1	327.1	115.4	100.9	NaN	NaN	NaN	716.5	217.7	201.7	176.3	NaN	117.2	NaN	0	74.434	29	12	98	1	534	61.2	6.39	326.17	12	0	1
HtolC : HtolSt : HsusSt	A0A1U8JWC8	Phosphotransferase OS=Gossypium hirsutum OX=3635 GN=LOC107911217 PE=3 SV=1	36.3	50.5	46.6	103.2	NaN	NaN	126.7	106.8	123.1	134.9	118.7	81.7	NaN	0	72.387	37	13	138	2	492	53.8	7.53	421.86	13	0	1
HtolC : HtolSt : HsusSt	A0A1U8MPI5	Acetolactate synthase OS=Gossypium hirsutum OX=3635 GN=LOC107938712 PE=3 SV=1	20.6	NaN	13.1	NaN	NaN	20.8	11.2	15	12.1	19.9	14.4	17.5	NaN	0	70.493	16	9	107	1	659	71.4	7.85	354.39	9	0	1
HtolC : HtolSt : HsusSt	A0A1U8JT02	5'-methylthioadenosine/S-adenosylhomocysteine nucleosidase 2-like OS=Gossypium hirsutum OX=3635 GN=LOC107908676 PE=4 SV=1	121	NaN	67.5	NaN	NaN	184.5	91.4	63.2	94.2	148.8	74.6	165.9	NaN	0	69.437	61	11	102	1	265	28.4	5.3	370.44	11	0	1
HtolC : HtolSt : HsusSt	A0A1U8IFP4	methenyltetrahydrofolate cyclohydrolase OS=Gossypium hirsutum OX=3635 GN=LOC107896280 PE=3 SV=1	42	141.7	176.7	8.7	NaN	NaN	NaN	160.3	279	242.3	153.8	98.8	NaN	0	68.369	42	10	91	2	362	39	8.51	330.73	10	0	1
HtolC : HtolSt : HsusSt	A0A1U8KL15	L-ascorbate oxidase homolog OS=Gossypium hirsutum OX=3635 GN=LOC107916611 PE=3 SV=1	NaN	55.7	185.5	NaN	NaN	99	NaN	34.4	1063.3	360.5	154.8	446.8	NaN	0	61.688	23	9	93	2	541	60.1	9.5	344.37	9	0	1
HtolC : HtolSt : HsusSt	A0A1U8L0P5	protein TIC 22, chloroplastic-like isoform X1 OS=Gossypium hirsutum OX=3635 GN=LOC107922621 PE=4 SV=1	496.3	203.2	NaN	7.5	NaN	NaN	NaN	382.7	592.2	434.4	196.4	87.2	NaN	0	58.366	36	9	81	1	275	30.3	9.44	265.17	9	0	1
HtolC : HtolSt : HsusSt	A0A1U8P4R6	Serine/threonine-protein phosphatase OS=Gossypium hirsutum OX=3635 GN=LOC107954223 PE=3 SV=1	12.9	305.4	234.1	NaN	425.2	NaN	188.2	60.2	670.3	88.3	178.3	237.1	NaN	0	57.397	34	8	80	1	308	35.1	5.26	295.22	8	0	1
HtolC : HtolSt : HsusSt	A0A1U8N2S3	eukaryotic translation initiation factor-like isoform X3 OS=Gossypium hirsutum OX=3635 GN=LOC107942878 PE=3 SV=1	52.9	NaN	197.5	NaN	NaN	250.2	46.4	141.7	29.2	239.9	108.7	78.3	NaN	0	55.397	18	14	162	1	785	86.5	7.77	426.72	14	0	1
HtolC : HtolSt : HsusSt	A0A1U8M2L0	Urease OS=Gossypium hirsutum OX=3635 GN=LOC107933367 PE=3 SV=1	241.4	125.6	157.2	NaN	NaN	NaN	160	149.7	NaN	121.7	88.7	101	NaN	0	52.606	17	8	52	1	754	81.1	5.35	172.62	8	0	1
HtolC : HtolSt : HsusSt	A0A1U8NPS0	uncharacterized protein LOC107949711 OS=Gossypium hirsutum OX=3635 GN=LOC107949711 PE=3 SV=1	101.1	102.9	169.8	NaN	NaN	NaN	71.6	107.6	129.9	336.6	NaN	61	NaN	0	52.485	14	8	85	1	715	79	5.25	247.47	8	0	1
HtolC : HtolSt : HsusSt	A0A1U8NU58	protein ROOT HAIR DEFECTIVE 3-like isoform X2 OS=Gossypium hirsutum OX=3635 GN=LOC107951850 PE=3 SV=1	160.7	884.6	NaN	98.7	NaN	NaN	125.5	347.5	165.4	255.1	NaN	191.6	NaN	0	52.473	17	13	70	1	759	84.1	6.18	204.32	13	1	1
HtolC : HtolSt : HsusSt	A0A1U8KKG9	folate gamma-glutamyl hydrolase OS=Gossypium hirsutum OX=3635 GN=LOC107918036 PE=3 SV=1	32.5	NaN	14.6	NaN	NaN	47.8	110.1	140.7	337.9	378	11.4	64	NaN	0	51.678	32	8	29	3	384	42.7	6.87	87.2	8	0	1
HtolC : HtolSt : HsusSt	A0A1U8I569	protein ASPARTIC PROTEASE IN GUARD CELL 1-like OS=Gossypium hirsutum OX=3635 GN=LOC107890819 PE=3 SV=1	118.9	235.1	NaN	NaN	226	NaN	311.6	NaN	176.3	144.5	145.4	230	NaN	0	51.538	22	10	69	1	494	52.3	6.77	202.25	10	0	1
HtolC : HtolSt : HsusSt	A0A1U8NPZ8	Pectinesterase OS=Gossypium hirsutum OX=3635 GN=LOC107949894 PE=4 SV=1	11.7	185.5	31.2	NaN	NaN	58.3	16.3	NaN	8.4	26.3	253.9	NaN	NaN	0	51.45	40	6	111	1	198	21.7	6.76	488.45	6	0	1
HtolC : HtolSt : HsusSt	A0A1U8M5F5	protein pleiotropic regulatory locus 1-like OS=Gossypium hirsutum OX=3635 GN=LOC107933242 PE=3 SV=1	NaN	134	139.1	NaN	80.6	NaN	NaN	186.9	136.8	NaN	170.6	92.9	NaN	0	48.937	28	10	62	1	484	53.4	9.36	173.76	10	0	1
HtolC : HtolSt : HsusSt	A0A1U8LDE3	ras-related protein RABA1f OS=Gossypium hirsutum OX=3635 GN=LOC107925245 PE=4 SV=1	8.2	38.4	7.9	12.2	NaN	NaN	4.1	75.1	9.4	27.8	15.2	22.1	NaN	0	48.27	53	10	220	3	217	23.8	6.37	654.55	10	0	1
HtolC : HtolSt : HsusSt	A0A1U8I0Z8	protein SUPPRESSOR OF K(+) TRANSPORT GROWTH DEFECT 1 OS=Gossypium hirsutum OX=3635 GN=LOC107891581 PE=3 SV=1	196.9	NaN	104.3	NaN	NaN	63.3	142.4	103.8	NaN	NaN	129.1	105.1	NaN	0	46.937	24	8	53	2	435	48.5	7.87	177.43	8	0	1
HtolC : HtolSt : HsusSt	A0A1U8LGM1	universal stress protein A-like protein OS=Gossypium hirsutum OX=3635 GN=LOC107927246 PE=4 SV=1	30.3	14.9	8.3	NaN	7	NaN	13.5	21.8	26.2	25.9	4.1	10.2	NaN	0	44.596	34	4	51	4	171	18.6	6.32	245.81	4	0	1
HtolC : HtolSt : HsusSt	A0A1U8JFR4	17.3 kDa class I heat shock protein-like OS=Gossypium hirsutum OX=3635 GN=LOC107906588 PE=3 SV=1	210.5	107.6	113.1	NaN	NaN	NaN	423.5	104.9	620.3	400.4	65.6	115.4	NaN	0	44.559	42	8	106	1	156	17.8	6.61	292.32	8	0	1	Met-loss+Acetyl [N-Term]
HtolC : HtolSt : HsusSt	A0A1U8I8W7	probable dolichyl-diphosphooligosaccharide--protein glycosyltransferase subunit 3B OS=Gossypium hirsutum OX=3635 GN=LOC107891810 PE=4 SV=1	40.8	49.8	72.8	NaN	59.7	NaN	30.7	44.8	153.6	41.5	23.7	107.6	NaN	0	43.243	30	6	43	2	342	38.9	8.53	152.27	6	0	1
HtolC : HtolSt : HsusSt	A0A1U8IN54	chaperone protein dnaJ 10-like isoform X2 OS=Gossypium hirsutum OX=3635 GN=LOC107898570 PE=4 SV=1	43.7	25.1	44.3	60.1	NaN	NaN	42.2	36	NaN	NaN	44.7	20.6	NaN	0	43.119	32	8	65	1	286	32.2	6.57	207.74	8	0	1
HtolC : HtolSt : HsusSt	A0A1U8JYZ9	14-3-3-like protein B OS=Gossypium hirsutum OX=3635 GN=LOC107910246 PE=3 SV=1	8	41.2	34.9	64.6	NaN	NaN	84.9	NaN	26.3	65.6	101	76.3	NaN	0	42.603	31	9	246	1	252	28.4	4.83	639.66	9	0	1	Met-loss+Acetyl [N-Term]
HtolC : HtolSt : HsusSt	A0A1U8I7A7	Peptidyl-prolyl cis-trans isomerase OS=Gossypium hirsutum OX=3635 GN=LOC107893597 PE=3 SV=1	178.6	39.2	238.2	NaN	48.6	NaN	134.8	133.4	260	27	19.8	238.3	NaN	0	41.639	59	8	187	1	174	18.8	7.69	511.84	8	0	1
HtolC : HtolSt : HsusSt	A0A1U8K7A2	UDP-arabinopyranose mutase OS=Gossypium hirsutum OX=3635 GN=LOC107912960 PE=3 SV=1	142.4	NaN	4.1	NaN	NaN	319.8	NaN	108.4	114.8	189.3	NaN	69.7	NaN	0	39.008	30	9	110	2	352	39.2	5.63	287.1	9	0	1
HtolC : HtolSt : HsusSt	A0A1U8NW04	glycine hydroxymethyltransferase OS=Gossypium hirsutum OX=3635 GN=LOC107952394 PE=4 SV=1	NaN	151.2	32.4	NaN	NaN	15.5	31.8	167.3	537.5	391.8	216.7	272.8	NaN	0	37.931	43	3	61	1	149	16.8	7.46	279.91	3	0	1
HtolC : HtolSt : HsusSt	A0A1U8KG55	major pollen allergen Bet v 1-E-like OS=Gossypium hirsutum OX=3635 GN=LOC107915088 PE=3 SV=1	388.2	151.4	93	NaN	NaN	155.5	100.6	135.2	234.7	NaN	112	152.4	NaN	0	37.909	52	6	144	1	159	17.2	4.91	472.13	6	0	1
HtolC : HtolSt : HsusSt	A0A1U8MUH7	18.1 kDa class I heat shock protein-like OS=Gossypium hirsutum OX=3635 GN=LOC107941443 PE=3 SV=1	1992.8	21.5	NaN	193.3	NaN	NaN	5.5	23.2	NaN	NaN	15.3	9.4	NaN	0	37.262	37	7	106	1	158	18.2	7.42	310.63	7	0	1	Met-loss+Acetyl [N-Term]
HtolC : HtolSt : HsusSt	A0A1U8IYD7	Glucose-6-phosphate 1-dehydrogenase OS=Gossypium hirsutum OX=3635 GN=LOC107899693 PE=3 SV=1	75.9	30.4	70.6	NaN	NaN	190.7	116.7	84.2	NaN	NaN	119.2	73.8	NaN	0	35.97	17	9	199	1	512	58.8	6.37	508.89	9	0	1
HtolC : HtolSt : HsusSt	A0A1U8I672	Transmembrane 9 superfamily member OS=Gossypium hirsutum OX=3635 GN=LOC107891091 PE=3 SV=1	NaN	214.7	16.1	NaN	NaN	NaN	19.1	305	349.4	613.5	253.6	NaN	NaN	0	35.964	15	7	60	3	592	67.6	7.85	159.4	7	0	1
HtolC : HtolSt : HsusSt	A0A1U8M5P8	mitochondrial import inner membrane translocase subunit TIM9-like OS=Gossypium hirsutum OX=3635 GN=LOC107933290 PE=4 SV=1	277.7	53.8	29.8	343.4	NaN	NaN	NaN	151.8	155.1	106.9	83.3	247.8	NaN	0	35.324	32	3	26	2	93	10.8	6.54	91.41	3	0	1	Acetyl [N-Term]
HtolC : HtolSt : HsusSt	A0A1U8LLK5	glycine-rich RNA-binding protein GRP1A-like OS=Gossypium hirsutum OX=3635 GN=LOC107928749 PE=4 SV=1	NaN	32.5	14.7	29.1	NaN	NaN	NaN	26.5	26.2	42.1	21.2	23.2	NaN	0	34.384	34	6	196	1	161	16	5.36	531.71	6	0	1
HtolC : HtolSt : HsusSt	A0A1U8I206	LOW QUALITY PROTEIN: probable histone-arginine methyltransferase 1.3 OS=Gossypium hirsutum OX=3635 GN=LOC107891864 PE=4 SV=1	58.4	20.1	4.8	NaN	NaN	35	22.9	83	95.2	127	116.8	10.7	NaN	0	31.316	17	7	54	1	540	60.2	5.31	145.34	7	0	1
HtolC : HtolSt : HsusSt	A0A1U8KBE8	Ferritin OS=Gossypium hirsutum OX=3635 GN=LOC107915168 PE=3 SV=1	NaN	110.4	80	NaN	118.9	NaN	69.5	169.2	141.7	187	192.7	130.8	NaN	0	30.777	37	6	56	1	115	13.1	6.18	165.24	6	0	1
HtolC : HtolSt : HsusSt	A0A1U8IR84	glutaredoxin-C4-like OS=Gossypium hirsutum OX=3635 GN=LOC107897861 PE=3 SV=1	47	107.7	132.3	62.1	NaN	NaN	44.7	544.4	324.6	64.8	315.9	314.6	NaN	0	30.421	28	3	85	1	131	14.5	6.55	304.66	3	0	1
HtolC : HtolSt : HsusSt	A0A1U8LM04	uncharacterized protein LOC107928849 OS=Gossypium hirsutum OX=3635 GN=LOC107928849 PE=4 SV=1	146.9	55.1	NaN	224.9	NaN	NaN	135.9	88.8	NaN	54.3	97.6	NaN	NaN	0	29.572	43	3	9	3	225	24.3	4.46	45	3	0	1
HtolC : HtolSt : HsusSt	A0A1U8MYI6	probable carboxylesterase 12 OS=Gossypium hirsutum OX=3635 GN=LOC107942661 PE=3 SV=1	68.8	78	179.3	NaN	NaN	52.1	195.6	78	284	281.6	233.5	101.6	NaN	0	29.292	27	5	17	5	328	36.9	7.17	61.1	5	0	1	Acetyl [N-Term]
HtolC : HtolSt : HsusSt	A0A1U8NYZ5	esterase-like OS=Gossypium hirsutum OX=3635 GN=LOC107952463 PE=3 SV=1	NaN	193.1	267.9	219.1	NaN	NaN	NaN	164	287.2	NaN	336.3	395.3	NaN	0	27.227	17	6	23	1	410	45.3	6.52	71.29	6	0	1
HtolC : HtolSt : HsusSt	A0A1U8NHM8	spermine synthase-like OS=Gossypium hirsutum OX=3635 GN=LOC107947253 PE=3 SV=1	NaN	53.4	46.7	109.8	NaN	NaN	52.3	NaN	48.8	86.4	NaN	31.9	NaN	0	27.19	17	7	55	1	356	39.2	5.38	147.6	7	0	1
HtolC : HtolSt : HsusSt	A0A1U8P914	non-specific serine/threonine protein kinase OS=Gossypium hirsutum OX=3635 GN=LOC107955500 PE=4 SV=1	46.8	91.5	53.6	NaN	NaN	68.2	43.9	128.2	99.3	155.5	90	140.9	NaN	0	27.028	15	8	62	2	509	58.2	8.28	149.12	8	0	1
HtolC : HtolSt : HsusSt	G8XV54	PIP protein OS=Gossypium hirsutum OX=3635 GN=PIP2;6 PE=2 SV=1	75	NaN	35.8	NaN	NaN	27.6	96.7	93	55.6	208.6	50.7	66	NaN	0	24.282	17	3	21	1	278	29.6	8.63	84.8	3	0	1
HtolC : HtolSt : HsusSt	A0A1U8NS77	probable prolyl 4-hydroxylase 3 OS=Gossypium hirsutum OX=3635 GN=LOC107951338 PE=4 SV=1	96.4	6.8	NaN	NaN	NaN	16.2	NaN	30.5	5.2	2.5	39.6	36	NaN	0	23.827	22	3	15	3	286	32.4	8.98	57.66	3	0	1
HtolC : HtolSt : HsusSt	A0A1U8NAW0	LOW QUALITY PROTEIN: tetratricopeptide repeat protein 7A-like OS=Gossypium hirsutum OX=3635 GN=LOC107945441 PE=4 SV=1	22.1	43.1	14.3	NaN	NaN	11.5	9	23.9	56.2	63.3	21.7	16.5	NaN	0	23.347	14	7	52	7	526	58.6	6.84	115.7	7	0	1
HtolC : HtolSt : HsusSt	A0A1U8MQU9	probable protein phosphatase 2C 12 OS=Gossypium hirsutum OX=3635 GN=LOC107940315 PE=4 SV=1	59.4	154.2	13.4	82.9	NaN	NaN	1.1	109.8	132.2	65.9	11.6	26.1	NaN	0	22.916	20	5	15	3	426	46.2	5.77	48.87	5	1	1
HtolC : HtolSt : HsusSt	A0A1U8KTN7	histone H1-like OS=Gossypium hirsutum OX=3635 GN=LOC107920561 PE=3 SV=1	167	280.3	243	902.8	NaN	NaN	NaN	125.8	113.9	NaN	166.3	127.4	NaN	0	22.769	19	4	10	1	216	22.3	10.87	40.71	4	0	1	Met-loss+Acetyl [N-Term]
HtolC : HtolSt : HsusSt	A0A1U8JC48	1-aminocyclopropane-1-carboxylate oxidase OS=Gossypium hirsutum OX=3635 GN=LOC107905676 PE=3 SV=1	207.7	5.3	241.6	NaN	NaN	314.3	213	124.9	258.3	327.5	145	275.5	NaN	0	22.437	24	4	20	2	319	36.2	5.24	64.96	4	0	1
HtolC : HtolSt : HsusSt	A0A1U8PLY1	DEAD-box ATP-dependent RNA helicase 53-like OS=Gossypium hirsutum OX=3635 GN=LOC107959632 PE=4 SV=1	NaN	291.5	41.4	NaN	NaN	NaN	114	106.6	125	48.3	53.2	235.6	NaN	0	22.423	7	3	18	1	643	69.3	9.54	48.54	3	0	1
HtolC : HtolSt : HsusSt	A0A1U8HRM9	topless-related protein 2-like OS=Gossypium hirsutum OX=3635 GN=LOC107888933 PE=4 SV=1	91.1	102.9	80.4	NaN	NaN	54.7	39.9	75.2	136.3	134.2	NaN	47.9	NaN	0	22.286	5	5	38	1	1124	123.9	7.25	67	5	0	1
HtolC : HtolSt : HsusSt	A0A1U8KLW9	uncharacterized protein LOC107918407 OS=Gossypium hirsutum OX=3635 GN=LOC107918407 PE=4 SV=1	20.8	423.1	NaN	NaN	NaN	NaN	13.8	124.8	38.8	70.5	74	75.7	NaN	0	22.094	23	5	13	1	158	17	9.32	40.4	5	0	1
HtolC : HtolSt : HsusSt	A0A1U8KBN9	Lipoxygenase OS=Gossypium hirsutum OX=3635 GN=LOC107915240 PE=3 SV=1	46.5	392.6	663.3	NaN	NaN	39	NaN	47.7	169.3	96.4	NaN	60.5	NaN	0	21.541	7	4	5	4	866	98.5	8.51	17.29	4	0	1
HtolC : HtolSt : HsusSt	A0A1U8J681	probable ubiquitin-conjugating enzyme E2 C isoform X1 OS=Gossypium hirsutum OX=3635 GN=LOC107904087 PE=3 SV=1	3.6	68.1	NaN	NaN	NaN	24.6	10.2	48.7	21.5	67.6	64.3	24.2	NaN	0	20.952	25	3	16	3	191	21.3	5.33	46.3	3	0	1	Acetyl [N-Term]
HtolC : HtolSt : HsusSt	A0A1U8NH40	MAG2-interacting protein 2-like isoform X2 OS=Gossypium hirsutum OX=3635 GN=LOC107947205 PE=4 SV=1	31.3	0.4	4.6	NaN	NaN	6.2	60	9.1	10.5	10.6	10.5	18.4	NaN	0	20.809	4	7	25	7	2427	273.1	5.43	56.68	7	0	1
HtolC : HtolSt : HsusSt	A0A1U8LH99	esterase-like OS=Gossypium hirsutum OX=3635 GN=LOC107926430 PE=3 SV=1	13.8	NaN	29.2	NaN	13.8	NaN	NaN	28.4	73.8	45.9	17.5	NaN	NaN	0	20.317	16	3	8	3	383	42.5	8.41	37.49	3	0	1
HtolC : HtolSt : HsusSt	A0A1U8JUG4	craniofacial development protein 1-like OS=Gossypium hirsutum OX=3635 GN=LOC107910557 PE=4 SV=1	NaN	166.4	109.6	NaN	NaN	104	NaN	181.4	181.7	123.2	168.5	NaN	NaN	0	20.293	19	4	21	1	289	32.1	8.75	64.47	4	0	1
HtolC : HtolSt : HsusSt	A0A1U8MY13	Protein transport protein sec16 OS=Gossypium hirsutum OX=3635 GN=LOC107942534 PE=3 SV=1	17.1	18	53.4	NaN	57.6	NaN	132.8	84.7	66	161	26.8	114.5	NaN	0	19.978	4	4	26	4	1391	151.2	5.06	39.76	4	0	1
HtolC : HtolSt : HsusSt	A0A1U8LWS1	probable NOT transcription complex subunit VIP2 isoform X3 OS=Gossypium hirsutum OX=3635 GN=LOC107931419 PE=3 SV=1	178.2	129.9	NaN	NaN	NaN	425.1	NaN	223.2	142.4	373.1	351.1	328.6	NaN	0	19.449	12	4	7	2	612	65.2	8.29	20.57	4	0	1
HtolC : HtolSt : HsusSt	A0A1U8ILZ5	Hexosyltransferase OS=Gossypium hirsutum OX=3635 GN=LOC107898096 PE=3 SV=1	164.4	117.5	NaN	NaN	NaN	152.6	NaN	17	1.4	NaN	2.8	106.5	NaN	0	19.284	8	4	9	3	533	61.4	8.73	19.79	4	0	1
HtolC : HtolSt : HsusSt	A0A1U8JGV8	heterogeneous nuclear ribonucleoprotein 1-like OS=Gossypium hirsutum OX=3635 GN=LOC107905691 PE=4 SV=1	66.6	56.2	21.5	NaN	NaN	84.8	103.3	15	50.7	15.5	15.5	16.7	NaN	0	19.173	14	4	21	2	474	50.4	7.27	61.36	4	0	1
HtolC : HtolSt : HsusSt	A0A1U8IHE0	protein SIEVE ELEMENT OCCLUSION B-like OS=Gossypium hirsutum OX=3635 GN=LOC107896737 PE=4 SV=1	68.6	28.9	NaN	NaN	NaN	NaN	91.8	183.4	179.3	96.8	56	106.6	NaN	0	19.063	6	5	22	1	784	88.5	6.87	60.29	5	0	1
HtolC : HtolSt : HsusSt	A0A1U8KCX6	calcium-dependent protein kinase 1-like OS=Gossypium hirsutum OX=3635 GN=LOC107915714 PE=4 SV=1	65	90.3	69.5	98.2	NaN	NaN	109.3	128	NaN	174.2	170.3	NaN	NaN	0	17.555	5	2	34	1	583	64.8	5.58	115.27	2	0	1
HtolC : HtolSt : HsusSt	A0A1U8P360	uncharacterized protein LOC107954560 OS=Gossypium hirsutum OX=3635 GN=LOC107954560 PE=4 SV=1	13.1	134.4	32.6	42.7	NaN	NaN	33	83.8	22.9	81.3	79.9	29.9	NaN	0	17.048	22	4	42	2	266	29.3	9.28	122.07	4	0	1
HtolC : HtolSt : HsusSt	A0A1U8NCP9	mitochondrial carnitine/acylcarnitine carrier-like protein OS=Gossypium hirsutum OX=3635 GN=LOC107946829 PE=3 SV=1	90.2	148.6	NaN	819.9	NaN	NaN	NaN	104.9	226.3	60.1	NaN	125.2	NaN	0	16.864	8	2	20	1	297	30.6	9.5	71.7	2	0	1
HtolC : HtolSt : HsusSt	A0A1U8K2S5	CBS domain-containing protein CBSX6-like OS=Gossypium hirsutum OX=3635 GN=LOC107912955 PE=4 SV=1	479	424.8	NaN	119.7	NaN	NaN	NaN	140.1	204.5	148.6	559.6	323.7	NaN	0	16.739	6	2	20	1	424	45.9	7.85	47.92	2	0	1
HtolC : HtolSt : HsusSt	A0A1U8IQU9	aldo-keto reductase family 4 member C9-like OS=Gossypium hirsutum OX=3635 GN=LOC107899336 PE=3 SV=1	45.6	NaN	92.2	NaN	NaN	99.2	132.6	71.9	286.2	75.2	124.1	186.7	NaN	0	16.118	12	4	35	1	318	35.3	7.55	101.2	4	0	1
HtolC : HtolSt : HsusSt	A0A1U8JP07	uncharacterized protein LOC107909104 OS=Gossypium hirsutum OX=3635 GN=LOC107909104 PE=4 SV=1	32.1	842.1	490.1	NaN	NaN	91.6	NaN	198.2	22.2	137.5	385.8	200.4	NaN	0	15.692	13	3	9	1	302	34	7.28	25.43	3	0	1
HtolC : HtolSt : HsusSt	A0A1U8NPE3	chaperone protein dnaJ GFA2, mitochondrial-like OS=Gossypium hirsutum OX=3635 GN=LOC107950509 PE=3 SV=1	132.5	101.1	NaN	NaN	NaN	8.3	390.5	189.5	NaN	170.4	99.3	152.9	NaN	0	15.222	7	2	7	2	444	48.3	8.82	26.55	2	0	1
HtolC : HtolSt : HsusSt	A0A1U8HR18	ATP-dependent Clp protease ATP-binding subunit CLPT1, chloroplastic-like OS=Gossypium hirsutum OX=3635 GN=LOC107888748 PE=4 SV=1	44.6	10	1.4	NaN	NaN	79.7	22.2	80.8	465.1	278.5	145	179.2	NaN	0	15.193	23	3	16	2	230	25.5	9.16	49.55	3	1	1
HtolC : HtolSt : HsusSt	A0A1U8JAX5	protein FATTY ACID EXPORT 3, chloroplastic-like isoform X2 OS=Gossypium hirsutum OX=3635 GN=LOC107903701 PE=3 SV=1	130.8	364.8	178	NaN	NaN	254.4	310.9	134.1	NaN	166.3	162.1	254.6	NaN	0	15.117	9	2	5	2	322	35.2	7.06	14.85	2	0	1
HtolC : HtolSt : HsusSt	A0A1U8IL78	aquaporin TIP1-3-like OS=Gossypium hirsutum OX=3635 GN=LOC107897797 PE=3 SV=1	37.8	255.7	336.9	NaN	14.8	NaN	17.6	13.7	17.1	12.2	65.3	18.6	NaN	0	14.688	6	1	23	1	252	26.2	6.24	87.31	1	0	1
HtolC : HtolSt : HsusSt	A0A1U8JFA2	syntaxin-71 OS=Gossypium hirsutum OX=3635 GN=LOC107905292 PE=3 SV=1	86.8	395.7	182.1	369	NaN	NaN	225.9	137.1	5.4	282.5	229.2	217.7	NaN	0	13.883	10	4	15	1	266	30	6.19	36.62	4	0	1
HtolC : HtolSt : HsusSt	A0A1U8KPX4	uncharacterized protein LOC107918055 OS=Gossypium hirsutum OX=3635 GN=LOC107918055 PE=4 SV=1	NaN	13.6	122	NaN	135.3	NaN	8.1	137.6	52.7	67	NaN	140.5	NaN	0	13.61	5	4	9	1	1216	132.7	6.77	18.77	4	2	1
HtolC : HtolSt : HsusSt	A0A1U8NQ53	AT-rich interactive domain-containing protein 1A-like OS=Gossypium hirsutum OX=3635 GN=LOC107949954 PE=4 SV=1	13.3	22.1	NaN	NaN	NaN	28.7	34.1	16.2	15.1	12.9	39.7	12.2	NaN	0	13.404	3	2	8	2	1153	126.8	6.9	30.44	2	0	1
HtolC : HtolSt : HsusSt	A0A1U8LQ62	Fucosyltransferase OS=Gossypium hirsutum OX=3635 GN=LOC107928817 PE=3 SV=1	1.4	16.8	12.1	6.4	NaN	NaN	23.8	39.4	20.6	44	16.5	30.6	NaN	0	13.224	11	3	11	3	512	58.3	8.73	27.98	3	0	1
HtolC : HtolSt : HsusSt	A0A1U8PEZ0	protein EXORDIUM-like 2 OS=Gossypium hirsutum OX=3635 GN=LOC107957771 PE=3 SV=1	120.5	240.9	NaN	NaN	289.8	NaN	72.8	63.6	34.3	124.3	NaN	92	NaN	0	13.029	10	3	6	1	296	31.7	9.26	17.93	3	0	1
HtolC : HtolSt : HsusSt	A0A1U8J554	Eukaryotic translation initiation factor 3 subunit H OS=Gossypium hirsutum OX=3635 GN=LOC107903821 PE=3 SV=1	104	NaN	48.9	70.6	NaN	NaN	NaN	67.9	129.1	108.8	162.2	75.1	NaN	0	12.95	9	3	33	1	337	38.8	4.87	92.63	3	0	1
HtolC : HtolSt : HsusSt	A0A1U8HS06	glucose-induced degradation protein 8 homolog isoform X1 OS=Gossypium hirsutum OX=3635 GN=LOC107888996 PE=4 SV=1	NaN	76.9	162.9	NaN	NaN	NaN	62.1	80.1	362.3	518.2	128.5	206.7	NaN	0	12.824	9	1	1	1	243	27.8	4.64	7.32	1	0	1
HtolC : HtolSt : HsusSt	A0A1U8M2C8	uncharacterized protein LOC107933291 OS=Gossypium hirsutum OX=3635 GN=LOC107933291 PE=4 SV=1	37.8	547.8	NaN	81.1	NaN	NaN	122	57.8	11.7	54.1	109.4	34.6	NaN	0	12.82	12	4	16	1	489	56.3	9.13	38.51	4	0	1
HtolC : HtolSt : HsusSt	A0A1U8J081	uncharacterized protein LOC107902035 OS=Gossypium hirsutum OX=3635 GN=LOC107902035 PE=4 SV=1	70	203.8	69.8	NaN	NaN	NaN	57.5	320.9	443.4	247.7	144.8	209	NaN	0	12.377	5	2	4	2	671	74	6.43	13.75	2	0	1
HtolC : HtolSt : HsusSt	A0A1U8JX15	spermatogenesis-associated protein 20-like OS=Gossypium hirsutum OX=3635 GN=LOC107911476 PE=4 SV=1	NaN	22.7	86.6	NaN	NaN	NaN	43.6	61.4	93	45.8	6.5	26.7	NaN	0	12.23	9	4	10	4	817	91.9	6.46	30	4	0	1
HtolC : HtolSt : HsusSt	A0A1U8I1E3	hydroxyphenylpyruvate reductase-like OS=Gossypium hirsutum OX=3635 GN=LOC107891708 PE=3 SV=1	NaN	114.3	10.3	NaN	175.4	NaN	54.7	15.2	126	112	50.8	57.5	NaN	0	11.549	10	4	64	2	314	34.1	6.54	140.53	4	1	1
HtolC : HtolSt : HsusSt	A0A1U8KKP7	receptor protein kinase TMK1-like OS=Gossypium hirsutum OX=3635 GN=LOC107918098 PE=3 SV=1	NaN	61.6	18.8	NaN	NaN	NaN	NaN	37.6	87.3	78.2	26	36.8	NaN	0	11.481	5	4	31	1	930	102	6.77	81.92	4	0	1
HtolC : HtolSt : HsusSt	A0A1U8I319	Inositol-tetrakisphosphate 1-kinase OS=Gossypium hirsutum OX=3635 GN=LOC107890607 PE=3 SV=1	78.8	30.6	10.7	36.9	NaN	NaN	49.1	70.3	106.4	26.1	53.6	18.8	NaN	0	11.277	8	3	39	1	373	42.6	7.68	118.23	3	2	1
HtolC : HtolSt : HsusSt	A0A1U8P1X7	uncharacterized protein At4g06598-like OS=Gossypium hirsutum OX=3635 GN=LOC107953417 PE=4 SV=1	74.8	NaN	50.4	NaN	NaN	NaN	40.4	133.3	NaN	NaN	126.2	148.3	NaN	0	10.889	10	3	3	3	369	41.5	7.36	8.16	3	0	1
HtolC : HtolSt : HsusSt	A0A1U8KQH7	far upstream element-binding protein 2-like OS=Gossypium hirsutum OX=3635 GN=LOC107919846 PE=4 SV=1	29.4	17.9	NaN	NaN	NaN	34.5	69.4	24.6	45.1	53.4	11.6	50.6	NaN	0	10.824	4	2	8	2	760	80.6	4.96	25.62	2	0	1
HtolC : HtolSt : HsusSt	A0A1U8KK33	sphingosine-1-phosphate lyase-like OS=Gossypium hirsutum OX=3635 GN=LOC107916557 PE=3 SV=1	NaN	49.7	13.3	NaN	NaN	NaN	NaN	81.3	48.5	130.6	156.7	158.6	NaN	0	10.593	7	3	10	3	543	59.2	8.48	26.87	3	0	1
HtolC : HtolSt : HsusSt	A0A1U8NVK9	probable receptor-like protein kinase At5g61350 OS=Gossypium hirsutum OX=3635 GN=LOC107952227 PE=4 SV=1	NaN	14.8	158.1	NaN	NaN	NaN	NaN	48.1	72.9	57.6	134	157.2	NaN	0	10.261	4	3	8	2	871	95.8	6.62	20.96	3	0	1
HtolC : HtolSt : HsusSt	A0A1U8LWF0	kelch repeat-containing protein At3g27220-like OS=Gossypium hirsutum OX=3635 GN=LOC107930420 PE=4 SV=1	NaN	194.1	94.6	42.6	NaN	NaN	6.4	144.6	214.2	430.1	115.4	31.6	NaN	0	10.238	8	3	16	3	437	49.5	9.39	48.77	3	0	1
HtolC : HtolSt : HsusSt	A0A1U8IDY6	protein CURVATURE THYLAKOID 1C, chloroplastic-like OS=Gossypium hirsutum OX=3635 GN=LOC107895676 PE=4 SV=1	48.4	255.6	NaN	NaN	NaN	371.8	213.8	75	40.4	99.4	74.8	130.2	NaN	0	10.182	6	1	4	1	254	28.6	7.05	11.56	1	0	1
HtolC : HtolSt : HsusSt	A0A1U8KND5	protein DJ-1 homolog B-like OS=Gossypium hirsutum OX=3635 GN=LOC107917735 PE=4 SV=1	40.8	NaN	37.6	NaN	NaN	NaN	230.9	55.1	152.2	135.3	41.2	113.1	NaN	0	10.048	23	2	23	1	126	13.5	7.96	99.37	2	0	1
HtolC : HtolSt : HsusSt	A0A1U8NP62	Glycosyltransferase OS=Gossypium hirsutum OX=3635 GN=LOC107950444 PE=3 SV=1	251.5	396.3	146.2	NaN	NaN	49.7	100.2	149.3	261.8	441.9	NaN	94.6	NaN	0	9.829	6	2	7	2	475	53.2	6.73	25.02	2	0	1
HtolC : HtolSt : HsusSt	A0A1U8JN95	GTP cyclohydrolase II OS=Gossypium hirsutum OX=3635 GN=LOC107908940 PE=3 SV=1	26	29.6	19.8	NaN	NaN	5.5	5.2	11.9	24.5	13.2	5.8	12.8	NaN	0	9.823	5	3	35	2	562	60.7	6.43	87.67	3	0	1
HtolC : HtolSt : HsusSt	A0A1U8HIQ1	intracellular protein transport protein USO1 isoform X2 OS=Gossypium hirsutum OX=3635 GN=LOC107886495 PE=4 SV=1	10.8	74.1	NaN	NaN	NaN	14	NaN	78.2	808.9	493.9	128.4	131.5	NaN	0	9.784	3	4	4	1	2117	240.2	4.75	9.78	4	3	1
HtolC : HtolSt : HsusSt	A0A1U8KPZ6	ATP synthase gamma chain, chloroplastic-like OS=Gossypium hirsutum OX=3635 GN=LOC107917896 PE=3 SV=1	49.4	62.9	NaN	NaN	78.2	NaN	26.6	NaN	77.1	30.8	78.2	NaN	NaN	0	9.604	7	2	68	1	377	41.9	8.16	243.81	2	0	1
HtolC : HtolSt : HsusSt	A0A1U8MEW7	target of Myb protein 1-like OS=Gossypium hirsutum OX=3635 GN=LOC107935981 PE=3 SV=1	222.1	NaN	184.2	NaN	NaN	197.6	138	NaN	214.7	145	94.6	161.1	NaN	0	9.57	3	1	10	1	667	72.2	6.81	31.91	1	0	1
HtolC : HtolSt : HsusSt	A0A1U8N3A6	calmodulin-binding transcription activator 5-like isoform X3 OS=Gossypium hirsutum OX=3635 GN=LOC107943094 PE=3 SV=1	993.1	320.9	49.7	203.6	NaN	NaN	45.7	NaN	21.9	31.5	437.2	50.5	NaN	0	9.562	5	3	4	3	907	102.5	8.07	5.87	3	0	1
HtolC : HtolSt : HsusSt	A0A1U8MFM6	Pectinesterase OS=Gossypium hirsutum OX=3635 GN=LOC107937299 PE=4 SV=1	NaN	80.3	156.1	170.7	NaN	NaN	NaN	217.1	183.8	279.3	333.1	236.7	NaN	0	9.464	3	2	6	1	395	43.5	6.76	17.3	2	0	1
HtolC : HtolSt : HsusSt	A0A1U8I9A6	pheophytinase, chloroplastic-like OS=Gossypium hirsutum OX=3635 GN=LOC107894024 PE=4 SV=1	89.4	69	NaN	NaN	NaN	NaN	NaN	601	518.9	249.9	129.6	131.8	NaN	0	9.383	9	3	6	3	378	41.5	8.06	15.11	3	0	1
HtolC : HtolSt : HsusSt	A0A1U8PGP1	VAMP-like protein YKT61 OS=Gossypium hirsutum OX=3635 GN=LOC107958922 PE=3 SV=1	150.7	NaN	99.8	NaN	NaN	177	196.9	133.6	NaN	NaN	141.7	158.2	NaN	0	9.336	18	3	14	1	199	22.7	7.02	37.82	3	0	1
HtolC : HtolSt : HsusSt	A0A1U8P5L2	uncharacterized protein LOC107954524 OS=Gossypium hirsutum OX=3635 GN=LOC107954524 PE=4 SV=1	119.1	127.5	150.8	NaN	NaN	196.4	114.2	149.5	NaN	99.3	122.6	136.3	NaN	0	8.924	7	1	5	1	242	27.5	9.32	18.48	1	0	1
HtolC : HtolSt : HsusSt	A0A1U8JHC4	17.6 kDa class II heat shock protein-like OS=Gossypium hirsutum OX=3635 GN=LOC107907036 PE=3 SV=1	20.3	99.6	NaN	NaN	NaN	NaN	NaN	171.8	5.5	58.9	81	66.1	NaN	0	8.658	19	1	3	1	159	18.1	7.2	13.88	1	0	1
HtolC : HtolSt : HsusSt	F6MF11	BRASSINOSTEROID INSENSITIVE 1-associated receptor kinase 1-like OS=Gossypium hirsutum OX=3635 GN=serk3 PE=2 SV=1	17.4	110.5	NaN	NaN	NaN	124.6	69.2	94.9	378.3	496.7	132.2	144.7	NaN	0	8.528	4	2	4	2	620	68.5	5.67	12.17	2	0	1
HtolC : HtolSt : HsusSt	A0A1U8LB80	membrane-associated progesterone-binding protein 4-like isoform X2 OS=Gossypium hirsutum OX=3635 GN=LOC107924443 PE=4 SV=1	83.8	162.3	198.2	104.7	NaN	NaN	NaN	72.6	56.9	97.7	193.6	181.4	NaN	0	8.286	6	1	2	1	239	26.3	8.88	4.11	1	0	1
HtolC : HtolSt : HsusSt	A0A1U8I7B9	uncharacterized GPI-anchored protein At5g19250-like OS=Gossypium hirsutum OX=3635 GN=LOC107893589 PE=4 SV=1	17.7	376.8	191.3	NaN	195.3	NaN	61.2	149.5	NaN	NaN	103.2	163.5	NaN	0	8.283	13	2	3	2	200	21.8	5.81	8.66	2	0	1
HtolC : HtolSt : HsusSt	A0A1U8N1Q5	protein NETWORKED 2D-like OS=Gossypium hirsutum OX=3635 GN=LOC107943736 PE=4 SV=1	38.9	NaN	60.6	26.8	NaN	NaN	21	67.4	NaN	7.7	20.8	17.1	NaN	0	8.273	1	2	16	1	1364	154.3	5.08	39.1	2	0	1
HtolC : HtolSt : HsusSt	A0A1U8NXZ6	probable plastid-lipid-associated protein 11 OS=Gossypium hirsutum OX=3635 GN=LOC107952163 PE=3 SV=1	526.8	NaN	100.8	NaN	NaN	NaN	707.7	59.8	NaN	138.7	307	366	NaN	0	8.067	14	2	4	2	215	24.3	8.57	11.18	2	0	1
HtolC : HtolSt : HsusSt	A0A1U8PRM3	uncharacterized protein LOC107962092 isoform X1 OS=Gossypium hirsutum OX=3635 GN=LOC107962092 PE=4 SV=1	NaN	62.3	71.4	NaN	NaN	67.6	55.5	82.3	120.9	138.5	86.1	147.7	NaN	0	7.881	7	2	3	2	391	44.7	8.4	7.29	2	0	1
HtolC : HtolSt : HsusSt	A0A1U8HT83	40S ribosomal protein S29 OS=Gossypium hirsutum OX=3635 GN=LOC107886957 PE=3 SV=1	22.9	13.5	13.6	5.8	NaN	NaN	10.9	17	32.1	54.4	21.8	12.4	NaN	0	7.869	38	2	29	1	56	6.4	9.91	28.03	2	1	1
HtolC : HtolSt : HsusSt	A0A1U8MCZ3	probable ubiquitin-conjugating enzyme E2 16 OS=Gossypium hirsutum OX=3635 GN=LOC107935354 PE=3 SV=1	81.4	341.9	34.5	49.4	NaN	NaN	55.3	17.6	17.5	45.5	NaN	31.6	NaN	0	7.81	14	2	5	1	161	18.4	7.8	7.03	2	1	1
HtolC : HtolSt : HsusSt	A0A1U8I9V0	thiamine phosphate synthase OS=Gossypium hirsutum OX=3635 GN=LOC107894239 PE=3 SV=1	55.4	79.4	NaN	NaN	41.5	NaN	242.4	220.5	288.2	157.8	102.7	135.7	NaN	0	7.288	5	2	5	2	568	60.5	7.59	16.98	2	0	1
HtolC : HtolSt : HsusSt	A0A1U8LXE2	ferric reduction oxidase 7, chloroplastic-like OS=Gossypium hirsutum OX=3635 GN=LOC107930722 PE=4 SV=1	266.1	117.5	NaN	NaN	265.3	NaN	174.5	154.7	NaN	NaN	227	308.4	NaN	0	7.114	2	1	1	1	733	82	8.37	3.72	1	0	1
HtolC : HtolSt : HsusSt	A0A1U8P0T2	ATP-dependent zinc metalloprotease FTSH 4, mitochondrial-like OS=Gossypium hirsutum OX=3635 GN=LOC107953891 PE=3 SV=1	124.3	NaN	169.3	231	NaN	NaN	NaN	260.1	67.9	184.2	NaN	124.9	NaN	0	7.001	3	2	3	1	705	76.5	8.68	9.56	2	0	1
HtolC : HtolSt : HsusSt	A0A1U8PUM9	cytochrome b-c1 complex subunit 8-like OS=Gossypium hirsutum OX=3635 GN=LOC107962206 PE=3 SV=1	798.2	135.6	NaN	NaN	142.5	NaN	38.8	92.3	NaN	NaN	661.2	73.7	NaN	0	6.955	26	2	25	1	72	8.4	9.8	80.5	2	0	1
HtolC : HtolSt : HsusSt	A0A1U8JUP8	Iron-sulfur cluster assembly protein OS=Gossypium hirsutum OX=3635 GN=LOC107909107 PE=3 SV=1	63.1	236.2	449.9	227.7	NaN	NaN	51.1	111.4	56	99.6	227.6	165	NaN	0	6.792	7	1	5	1	174	18.7	8.43	7.38	1	0	1
HtolC : HtolSt : HsusSt	A0A1U8JHW3	uncharacterized protein LOC107905706 OS=Gossypium hirsutum OX=3635 GN=LOC107905706 PE=4 SV=1	15.8	296.5	NaN	NaN	NaN	56.9	NaN	145.7	137.8	211.3	303	206.8	NaN	0	6.623	14	2	6	1	149	17.2	6.04	16.38	2	1	1
HtolC : HtolSt : HsusSt	A0A1U8HST5	protein RESTRICTED TEV MOVEMENT 2-like OS=Gossypium hirsutum OX=3635 GN=LOC107886834 PE=4 SV=1	118.9	266.4	109.5	NaN	NaN	201.9	95.3	58.9	NaN	19.1	937.1	83.7	NaN	0	6.369	12	2	5	2	260	27.6	9.52	7.05	2	0	1
HtolC : HtolSt : HsusSt	A0A1U8J028	peptidylprolyl isomerase OS=Gossypium hirsutum OX=3635 GN=LOC107900467 PE=4 SV=1	131.1	354.5	NaN	NaN	NaN	NaN	NaN	217.4	200.9	215.4	146.4	214.6	NaN	0	6.299	9	1	5	1	188	20.1	7.91	18.21	1	0	1	Acetyl [N-Term]
HtolC : HtolSt : HsusSt	A0A1U8I186	oleosin 14.9 kDa-like OS=Gossypium hirsutum OX=3635 GN=LOC107889947 PE=3 SV=1	NaN	15.8	8.6	NaN	NaN	16.3	11.3	8.4	4.7	14.6	6.2	24.7	NaN	0	6.296	12	2	6	2	145	16.1	10.23	10.73	2	0	1
HtolC : HtolSt : HsusSt	A0A1U8NN45	suppressor of disruption of TFIIS-like OS=Gossypium hirsutum OX=3635 GN=LOC107950139 PE=4 SV=1	NaN	18.1	5.7	NaN	NaN	NaN	11.9	NaN	5.6	5.6	10.5	8.1	NaN	0	6.274	7	2	14	1	330	37.1	5.78	32.29	2	0	1
HtolC : HtolSt : HsusSt	A0A1U8HMU8	Purple acid phosphatase OS=Gossypium hirsutum OX=3635 GN=LOC107887619 PE=4 SV=1	0.8	0.5	0.6	NaN	1.3	NaN	NaN	3.9	7.5	3.3	5.1	2.8	NaN	0	5.947	6	1	18	1	309	35.2	6.92	71.51	1	0	1
HtolC : HtolSt : HsusSt	A0A1U8LCR1	Carboxypeptidase OS=Gossypium hirsutum OX=3635 GN=LOC107926097 PE=3 SV=1	7.5	34.2	NaN	NaN	NaN	26.8	218.1	47.5	100.6	23.8	NaN	1194.3	NaN	0	5.917	4	1	2	1	472	53.6	8.91	6.93	1	0	1
HtolC : HtolSt : HsusSt	A0A1U8ICE6	serine/arginine-rich splicing factor RSZ22-like OS=Gossypium hirsutum OX=3635 GN=LOC107893476 PE=4 SV=1	55.7	72.5	NaN	324.7	NaN	NaN	123.5	41.1	129.3	330.5	74.4	51.1	NaN	0	5.792	7	1	3	1	187	21	11.15	14.3	1	0	1
HtolC : HtolSt : HsusSt	A0A1U8I5Q2	Trafficking protein particle complex subunit OS=Gossypium hirsutum OX=3635 GN=LOC107893153 PE=3 SV=1	36.9	31.6	11	NaN	NaN	37.5	12.6	69.5	80.1	90.1	86.5	83.4	NaN	0	5.715	14	2	14	1	140	16.5	5.82	33.48	2	0	1
HtolC : HtolSt : HsusSt	A0A1U8M4Z8	Protein arginine N-methyltransferase OS=Gossypium hirsutum OX=3635 GN=LOC107932997 PE=3 SV=1	NaN	95	107.1	NaN	NaN	NaN	84.6	134.8	175.7	107.4	8.9	NaN	NaN	0	5.634	5	2	2	2	624	70.1	6.46	6.72	2	0	1
HtolC : HtolSt : HsusSt	A0A1U8M2T0	Ribosomal RNA-processing protein 40 OS=Gossypium hirsutum OX=3635 GN=LOC107933413 PE=3 SV=1	807.6	NaN	65.3	154.6	NaN	NaN	137.5	NaN	628	433.8	NaN	57.3	NaN	0	5.564	7	1	1	1	240	25.7	7.03	2.99	1	0	1
HtolC : HtolSt : HsusSt	A0A1U8LK92	tetraspanin-8-like OS=Gossypium hirsutum OX=3635 GN=LOC107928325 PE=4 SV=1	53.3	40.6	41.5	144.1	NaN	NaN	22.5	57.6	110.6	355.9	97.2	419.5	NaN	0	5.494	7	2	17	1	265	29.7	8.6	46.23	2	0	1
HtolC : HtolSt : HsusSt	A0A1U8NNW1	caffeoylshikimate esterase-like isoform X1 OS=Gossypium hirsutum OX=3635 GN=LOC107949563 PE=4 SV=1	NaN	11.8	15	NaN	NaN	6	7.9	80.5	31.5	70.7	128.7	19.9	NaN	0	5.413	9	2	3	2	324	36.4	6.7	6.14	2	0	1
HtolC : HtolSt : HsusSt	A0A1U8LYF9	uncharacterized protein LOC107932184 OS=Gossypium hirsutum OX=3635 GN=LOC107932184 PE=3 SV=1	NaN	102.4	322.2	NaN	NaN	17.2	24.2	125.3	135.9	100.5	224.5	207.5	NaN	0	5.395	3	1	5	1	426	47.9	8.9	12.09	1	0	1
HtolC : HtolSt : HsusSt	A0A1U8HVU8	WD repeat-containing protein 26-like OS=Gossypium hirsutum OX=3635 GN=LOC107888468 PE=4 SV=1	40.8	10.4	6	44.3	NaN	NaN	19.5	60.2	280.4	215.6	64.7	53.1	NaN	0	5.278	3	2	4	2	580	65	6.28	8.34	2	0	1
HtolC : HtolSt : HsusSt	A0A1U8NUA0	splicing factor U2AF-associated protein 2-like isoform X1 OS=Gossypium hirsutum OX=3635 GN=LOC107951796 PE=3 SV=1	281.9	482.9	NaN	NaN	NaN	NaN	NaN	339.8	418.2	348.4	266.1	262.9	NaN	0	5.136	4	2	2	2	521	57.9	4.78	4.57	2	0	1
HtolC : HtolSt : HsusSt	A0A1U8LP92	Potassium transporter OS=Gossypium hirsutum OX=3635 GN=LOC107929459 PE=3 SV=1	NaN	511.1	364.5	20.8	NaN	NaN	17.9	NaN	320.6	NaN	125.1	270.6	NaN	0.001	4.827	3	3	6	2	858	95.1	5.29	10.14	3	0	1
HtolC : HtolSt : HsusSt	A0A1U8HPD9	peroxisomal adenine nucleotide carrier 1-like OS=Gossypium hirsutum OX=3635 GN=LOC107888310 PE=3 SV=1	NaN	37.6	54.8	NaN	NaN	57	NaN	17.1	15	29.9	NaN	34.1	NaN	0.001	4.699	7	2	6	2	323	35.3	9.58	3.32	2	0	1
HtolC : HtolSt : HsusSt	Q5G0E9	Pathogenesis-related protein 10 (Fragment) OS=Gossypium hirsutum OX=3635 GN=PR10 PE=4 SV=1	371.2	NaN	65.4	10	NaN	NaN	17.1	255.2	NaN	36.3	63.4	262.6	NaN	0.001	4.616	12	1	3	1	112	12.1	4.96	7.5	1	0	1
HtolC : HtolSt : HsusSt	A0A1U8IRU0	uncharacterized protein LOC107899543 OS=Gossypium hirsutum OX=3635 GN=LOC107899543 PE=4 SV=1	NaN	298.5	541.3	NaN	145.1	NaN	360.1	113.8	NaN	28.6	NaN	28.7	NaN	0.001	4.615	1	1	2	1	1096	120.1	5.95	4.17	1	0	1
HtolC : HtolSt : HsusSt	A0A1U8LFL0	hydroxymethylglutaryl-CoA lyase OS=Gossypium hirsutum OX=3635 GN=LOC107925923 PE=3 SV=1	65	NaN	36.1	NaN	NaN	37.2	203.7	39.6	55.1	50.6	NaN	19.2	NaN	0.001	4.575	5	2	5	2	378	40.3	7.9	11.11	2	0	1
HtolC : HtolSt : HsusSt	A0A1U8NZ31	reticulocalbin-2-like isoform X1 OS=Gossypium hirsutum OX=3635 GN=LOC107953409 PE=4 SV=1	NaN	20.7	39.5	NaN	75.2	NaN	NaN	157.4	284.7	316.3	238.7	594.3	NaN	0.001	4.559	4	1	1	1	339	39.8	4.86	2.57	1	0	1
HtolC : HtolSt : HsusSt	A0A1U8L0I2	uncharacterized protein LOC107921186 OS=Gossypium hirsutum OX=3635 GN=LOC107921186 PE=4 SV=1	3.1	67.6	84.3	76.4	NaN	NaN	NaN	51.2	39.1	41.5	70.2	108.9	NaN	0.001	4.526	5	2	8	2	425	49	6.43	16.79	2	0	1
HtolC : HtolSt : HsusSt	A0A1U8J5B8	uncharacterized protein LOC107903879 OS=Gossypium hirsutum OX=3635 GN=LOC107903879 PE=4 SV=1	133.3	20.4	794.8	NaN	1002.9	NaN	14.2	47.5	53.9	63	98.7	107.5	NaN	0.001	4.482	4	2	2	2	697	75.5	6.21	5.33	2	0	1
HtolC : HtolSt : HsusSt	A0A1U8JJH6	chromatin structure-remodeling complex protein BSH-like OS=Gossypium hirsutum OX=3635 GN=LOC107907529 PE=3 SV=1	NaN	364.9	483.7	NaN	434.1	NaN	NaN	313.9	166.6	236.7	177.3	222.9	NaN	0.001	4.321	6	1	1	1	240	27.4	5.82	2.46	1	0	1
HtolC : HtolSt : HsusSt	A0A1U8NPL0	Co-chaperone protein p23 OS=Gossypium hirsutum OX=3635 GN=LOC107949661 PE=3 SV=1	120	36.5	NaN	NaN	NaN	55.8	430.1	213.3	168.5	290.7	108.2	126.8	NaN	0.001	4.208	6	1	7	1	189	21	4.53	19.17	1	0	1
HtolC : HtolSt : HsusSt	A0A1U8NQ18	HIPL1 protein-like OS=Gossypium hirsutum OX=3635 GN=LOC107949810 PE=4 SV=1	38.9	NaN	123.5	168.8	NaN	NaN	76.1	NaN	265.4	262.9	35.1	43	NaN	0.002	4.056	3	2	2	1	690	74.5	4.83	5.52	2	0	1
HtolC : HtolSt : HsusSt	A0A1U8PI86	hydroxypyruvate reductase-like isoform X2 OS=Gossypium hirsutum OX=3635 GN=LOC107959380 PE=3 SV=1	140.5	149.2	NaN	NaN	127.3	NaN	NaN	220.6	391.7	266.5	270.9	270.9	NaN	0.002	4.049	3	1	1	1	349	38.2	8.05	2.34	1	0	1
HtolC : HtolSt : HsusSt	A0A1U8NVC6	Derlin OS=Gossypium hirsutum OX=3635 GN=LOC107951397 PE=3 SV=1	19.1	13.7	NaN	NaN	NaN	NaN	9	8.7	2.5	8	3.8	4.8	NaN	0.002	3.956	4	2	5	2	254	28.7	10.15	0	2	0	1
HtolC : HtolSt : HsusSt	A0A1U8Q085	Xyloglucan endotransglucosylase/hydrolase OS=Gossypium hirsutum OX=3635 GN=LOC107963922 PE=3 SV=1	18.9	27.5	NaN	NaN	NaN	NaN	NaN	40.2	26.8	27.1	93.2	89.6	NaN	0.001	3.898	4	1	6	1	306	34.5	7.78	14.7	1	0	1
HtolC : HtolSt : HsusSt	A0A1U8KXA7	HECT-type E3 ubiquitin transferase OS=Gossypium hirsutum OX=3635 GN=LOC107921765 PE=4 SV=1	268.6	83.9	126.3	43.3	NaN	NaN	84.1	285.9	351.3	374.8	162	174.2	NaN	0.001	3.88	0	2	9	1	3763	412.1	5.11	12.87	2	0	1
HtolC : HtolSt : HsusSt	A0A1U8JEY2	uncharacterized protein LOC107905202 OS=Gossypium hirsutum OX=3635 GN=LOC107905202 PE=4 SV=1	41.3	NaN	13.3	31.4	NaN	NaN	9.2	NaN	9	2	8	10.9	NaN	0.001	3.868	2	1	7	1	458	49.3	5.15	17.02	1	0	1
HtolC : HtolSt : HsusSt	A0A1U8N1C6	glucan endo-1,3-beta-D-glucosidase OS=Gossypium hirsutum OX=3635 GN=LOC107943638 PE=3 SV=1	799.6	302.5	NaN	NaN	NaN	NaN	NaN	122.5	199.4	623.4	NaN	165.6	NaN	0.001	3.853	2	1	3	1	510	54.8	8.57	9.11	1	0	1
HtolC : HtolSt : HsusSt	A0A1U8I7Q2	uncharacterized protein LOC107891463 isoform X2 OS=Gossypium hirsutum OX=3635 GN=LOC107891463 PE=4 SV=1	66.1	116.7	90.6	NaN	NaN	NaN	77	76.5	304.4	211.5	56	187.4	NaN	0.001	3.78	8	1	16	1	115	13.5	7.81	40.63	1	0	1
HtolC : HtolSt : HsusSt	A0A1U8LK74	uncharacterized protein LOC107928251 OS=Gossypium hirsutum OX=3635 GN=LOC107928251 PE=4 SV=1	10.2	53.4	18.9	24.1	NaN	NaN	13.4	NaN	20.7	11.3	8.6	18.9	NaN	0.002	3.65	6	1	17	1	165	17.7	7.99	45.21	1	0	1
HtolC : HtolSt : HsusSt	A0A1U8HX12	uncharacterized protein LOC107888334 OS=Gossypium hirsutum OX=3635 GN=LOC107888334 PE=4 SV=1	NaN	288.8	203.2	NaN	NaN	NaN	452.6	385.9	558.1	347.6	163.9	NaN	NaN	0.002	3.603	10	1	3	1	115	12.4	5.25	7.76	1	0	1
HtolC : HtolSt : HsusSt	A0A1U8KG62	uncharacterized protein LOC107915288 OS=Gossypium hirsutum OX=3635 GN=LOC107915288 PE=4 SV=1	9.1	30.2	NaN	NaN	NaN	NaN	NaN	27.8	25.1	38.9	15	NaN	NaN	0.002	3.532	6	1	8	1	197	21.6	8.03	25.03	1	0	1
HtolC : HtolSt : HsusSt	A0A1U8JMK8	uncharacterized protein At4g06598-like OS=Gossypium hirsutum OX=3635 GN=LOC107908761 PE=4 SV=1	245.6	NaN	199.4	277.3	NaN	NaN	220.3	94.6	161.1	213.1	NaN	99.5	NaN	0.002	3.515	6	1	3	1	370	41.3	7.93	0	1	0	1
HtolC : HtolSt : HsusSt	A0A1U8K5F2	probably inactive leucine-rich repeat receptor-like protein kinase At5g48380 OS=Gossypium hirsutum OX=3635 GN=LOC107912503 PE=4 SV=1	195.6	187.4	NaN	NaN	NaN	397.1	180.4	301	287.9	285.2	238.7	326.7	NaN	0.002	3.478	2	1	2	1	621	68.4	7.05	5.37	1	0	1
HtolC : HtolSt : HsusSt	A0A1U8M148	uncharacterized protein LOC107932908 OS=Gossypium hirsutum OX=3635 GN=LOC107932908 PE=4 SV=1	2.4	NaN	3.5	NaN	NaN	6.5	3.1	830.3	NaN	NaN	1214.5	52.5	NaN	0.002	3.471	5	1	9	1	188	20.1	9.38	21	1	0	1
HtolC : HtolSt : HsusSt	A0A1U8JSY4	uncharacterized protein LOC107909040 OS=Gossypium hirsutum OX=3635 GN=LOC107909040 PE=4 SV=1	NaN	26.9	13.6	36.2	NaN	NaN	NaN	8.1	18.7	9.7	30	37.4	NaN	0.002	3.455	4	1	2	1	269	29	8.72	6.13	1	0	1
HtolC : HtolSt : HsusSt	A0A1U8P5J0	protein CURVATURE THYLAKOID 1A, chloroplastic-like OS=Gossypium hirsutum OX=3635 GN=LOC107955260 PE=4 SV=1	NaN	39.1	50.2	NaN	NaN	48.1	13.2	18.9	NaN	56.5	NaN	43.5	NaN	0.002	3.454	7	1	4	1	162	17.6	9.2	8.53	1	0	1
HtolC : HtolSt : HsusSt	A0A1U8PZU3	Signal peptidase complex subunit 3 OS=Gossypium hirsutum OX=3635 GN=LOC107963871 PE=3 SV=1	443.4	80.1	NaN	NaN	79.5	NaN	NaN	241.5	210.8	NaN	83.8	206.8	NaN	0.003	3.347	7	1	2	1	133	15.1	9.09	4.85	1	0	1
HtolC : HtolSt : HsusSt	A0A1U8LHP2	NADH dehydrogenase [ubiquinone] 1 alpha subcomplex subunit 8-B-like OS=Gossypium hirsutum OX=3635 GN=LOC107926364 PE=3 SV=1	61.2	225	NaN	NaN	NaN	71.5	NaN	150.9	93.3	117.6	152.8	189.5	NaN	0.004	3.228	28	2	3	2	106	12	6.51	7.13	2	0	1	Met-loss+Acetyl [N-Term]
HtolC : HtolSt : HsusSt	A0A1U8LKK9	Acireductone dioxygenase OS=Gossypium hirsutum OX=3635 GN=LOC107928423 PE=3 SV=1	43.3	263.2	NaN	NaN	NaN	NaN	NaN	251.2	402.5	446.3	311.4	324.3	NaN	0.004	3.213	5	1	1	1	187	22.3	5.49	2.77	1	0	1
HtolC : HtolSt : HsusSt	A0A1U8JTM2	Small nuclear ribonucleoprotein E OS=Gossypium hirsutum OX=3635 GN=LOC107909182 PE=3 SV=1	306.1	NaN	84.3	NaN	NaN	NaN	36	68.1	420.6	251.5	78.7	83.4	NaN	0.004	3.143	10	1	3	1	88	10.3	9.99	6.77	1	0	1
HtolC : HtolSt : HsusSt	A0A1U8M5K8	transportin-3-like OS=Gossypium hirsutum OX=3635 GN=LOC107934236 PE=4 SV=1	196.8	133.4	117.4	58.7	NaN	NaN	217.6	71.6	52.9	92.9	51.4	62	NaN	0.004	3.072	1	1	2	1	962	107.3	5.49	0	1	0	1
HtolC : HtolSt : HsusSt	A0A1U8MAE1	polyadenylate-binding protein RBP47C-like OS=Gossypium hirsutum OX=3635 GN=LOC107935615 PE=4 SV=1	25	526.9	NaN	NaN	NaN	NaN	NaN	104.1	81.6	92.4	90.6	89.5	NaN	0.004	3.066	2	1	8	1	431	47.3	6.96	0	1	0	1
HtolC : HtolSt : HsusSt	A0A1U8JMZ3	V-type proton ATPase subunit c''1-like OS=Gossypium hirsutum OX=3635 GN=LOC107908871 PE=3 SV=1	29.4	35.7	NaN	31.5	NaN	NaN	NaN	49.8	54.9	31.9	79.9	45.6	NaN	0.004	2.988	6	1	4	1	182	18.6	8.47	10.39	1	0	1
HtolC : HtolSt : HsusSt	A0A1U8J0S4	isoflavone reductase homolog OS=Gossypium hirsutum OX=3635 GN=LOC107900659 PE=4 SV=1	271.8	NaN	93.4	NaN	NaN	148.8	86.1	NaN	17	23.9	NaN	286.2	NaN	0.004	2.973	3	1	2	1	312	34.8	6.46	5.24	1	0	1
HtolC : HtolSt : HsusSt	A0A1U8IWH3	Glycerophosphocholine acyltransferase 1 OS=Gossypium hirsutum OX=3635 GN=LOC107901089 PE=3 SV=1	NaN	90.4	43.3	NaN	NaN	544.9	NaN	52.7	54.3	85.7	125.3	175.5	NaN	0.004	2.9	3	1	5	1	378	44	9.28	18.4	1	0	1
HtolC : HtolSt : HsusSt	A0A1U8MM97	28 kDa heat- and acid-stable phosphoprotein-like isoform X2 OS=Gossypium hirsutum OX=3635 GN=LOC107939180 PE=4 SV=1	123.1	216.4	NaN	NaN	NaN	318.7	158	267.2	162.8	234.8	170.9	257.5	NaN	0.005	2.857	10	1	1	1	157	18.3	9.57	2.88	1	0	1
HtolC : HtolSt : HsusSt	A0A1U8KI81	intracellular ribonuclease LX-like OS=Gossypium hirsutum OX=3635 GN=LOC107915993 PE=3 SV=1	NaN	74	301.2	NaN	NaN	813.4	98.6	475.7	42.4	75.7	85.3	80.6	NaN	0.005	2.838	4	1	1	1	250	28.8	8.79	3.25	1	0	1
HtolC : HtolSt : HsusSt	A0A1U8NX34	GPCR-type G protein 1 isoform X1 OS=Gossypium hirsutum OX=3635 GN=LOC107951881 PE=4 SV=1	17.2	259.5	NaN	NaN	NaN	NaN	NaN	73.2	439.9	489.9	500.1	474.2	NaN	0.005	2.831	2	1	1	1	468	53.2	8.5	1.99	1	0	1
HtolC : HtolSt : HsusSt	A0A1U8LYT6	uncharacterized protein LOC107932272 OS=Gossypium hirsutum OX=3635 GN=LOC107932272 PE=3 SV=1	11.1	21.5	22.4	NaN	NaN	NaN	10.4	15.1	16.9	41.7	11.8	11.2	NaN	0.006	2.771	11	1	13	1	122	14.1	8.65	1.62	1	0	1
HtolC : HtolSt : HsusSt	A0A1U8KKD4	uncharacterized protein LOC107918006 isoform X2 OS=Gossypium hirsutum OX=3635 GN=LOC107918006 PE=4 SV=1	73.5	124.3	NaN	NaN	NaN	30.3	80.1	99.3	173.5	199.2	227	165	NaN	0.006	2.73	5	1	2	1	184	21.3	9.44	3.97	1	0	1
HtolC : HtolSt : HsusSt	A0A1U8I338	uncharacterized protein LOC107892158 isoform X1 OS=Gossypium hirsutum OX=3635 GN=LOC107892158 PE=4 SV=1	782.3	103.7	NaN	196.7	NaN	NaN	356.3	NaN	240.4	185.1	119.9	146	NaN	0.007	2.579	5	1	2	1	183	21.2	5	4.37	1	0	1
HtolC : HtolSt : HsusSt	A0A1U8LG77	DNA ligase OS=Gossypium hirsutum OX=3635 GN=LOC107927137 PE=3 SV=1	64.1	223.2	NaN	NaN	NaN	NaN	NaN	114	52.8	218.3	132.2	143.6	NaN	0.008	2.539	1	1	8	1	796	88.5	8.05	16.46	1	0	1
HtolC : HtolSt : HsusSt	A0A1U8KFT8	DNA-directed RNA polymerase subunit beta OS=Gossypium hirsutum OX=3635 GN=LOC107915173 PE=3 SV=1	NaN	30.7	254.5	NaN	NaN	NaN	NaN	87	491.6	466.7	107.3	177.3	NaN	0.008	2.486	1	1	2	1	1178	132.1	8.48	3.81	1	0	1
HtolC : HtolSt : HsusSt	A0A1U8JJZ3	UBP1-associated protein 2B-like OS=Gossypium hirsutum OX=3635 GN=LOC107906206 PE=4 SV=1	191.1	NaN	125.5	NaN	NaN	74.8	263	172.6	554.9	355.3	139.5	175.7	NaN	0.009	2.404	2	1	4	1	503	54.1	5.11	0	1	0	1
HtolC : HtolSt : HsusSt	A0A1U8MTE6	uncharacterized protein LOC107941110 OS=Gossypium hirsutum OX=3635 GN=LOC107941110 PE=4 SV=1	169.7	1099	198.9	NaN	NaN	NaN	NaN	137.4	39.1	NaN	225.1	124.6	NaN	0.009	2.39	2	1	1	1	616	67.5	9.48	2.48	1	0	1
HtolC : HtolSt : HsusSt	A0A1U8MQZ7	uncharacterized protein LOC107940314 OS=Gossypium hirsutum OX=3635 GN=LOC107940314 PE=4 SV=1	88.6	159.3	40.1	64.7	NaN	NaN	28.5	NaN	45.7	NaN	34.7	140.3	NaN	0.012	2.237	2	1	7	1	327	37.4	7.02	15.68	1	0	1
HtolC : HtolSt : HsusSt	A0A1U8J5I1	Transcriptional adapter OS=Gossypium hirsutum OX=3635 GN=LOC107903913 PE=4 SV=1	7.4	1433.8	36.1	25.9	NaN	NaN	123.9	NaN	13.3	309.4	126.5	323.7	NaN	0.012	2.226	2	1	2	1	568	64.1	6.95	0	1	0	1
HtolC : HtolSt : HsusSt	A0A1U8K945	Exocyst subunit Exo70 family protein OS=Gossypium hirsutum OX=3635 GN=LOC107913419 PE=3 SV=1	99.4	432	343.1	NaN	632.7	NaN	98.2	245.4	NaN	NaN	58.3	71.1	NaN	0.012	2.212	2	1	3	1	651	73.7	5.07	3.62	1	0	1
HtolC : HtolSt : HsusSt	A0A1U8NRA9	uncharacterized protein LOC107950304 OS=Gossypium hirsutum OX=3635 GN=LOC107950304 PE=4 SV=1	60.3	469.1	NaN	69	NaN	NaN	76.1	237.3	37.8	77.9	NaN	140.8	NaN	0.012	2.209	5	1	6	1	167	19.3	5.58	11.23	1	0	1
HtolC : HtolSt : HsusSt	A0A1U8K802	GTPase Era-like isoform X2 OS=Gossypium hirsutum OX=3635 GN=LOC107914271 PE=3 SV=1	1101.7	61	NaN	1050.6	NaN	NaN	NaN	37.3	35.7	49.8	NaN	28.4	NaN	0.013	2.194	3	1	1	1	398	45.1	6.67	1.99	1	0	1
HtolC : HtolSt : HsusSt	A0A1U8NLM0	ubiquitin domain-containing protein 1-like OS=Gossypium hirsutum OX=3635 GN=LOC107948792 PE=4 SV=1	150	113.5	NaN	NaN	NaN	81.1	166.7	129.6	181.1	180.4	82.5	182.3	NaN	0.013	2.152	10	1	1	1	115	12.8	6.54	2.47	1	0	1
HtolC : HtolSt : HsusSt	A0A1U8JTB8	Mediator of RNA polymerase II transcription subunit 13 OS=Gossypium hirsutum OX=3635 GN=LOC107909117 PE=3 SV=1	129	92	34.1	129.6	NaN	NaN	141	13.8	412.4	478.9	367.6	534.9	NaN	0.013	2.127	0	1	1	1	1949	211.3	6.06	2.24	1	0	1
HtolC : HtolSt : HsusSt	A0A1U8M572	uncharacterized protein LOC107934120 OS=Gossypium hirsutum OX=3635 GN=LOC107934120 PE=4 SV=1	19	36	39.2	NaN	NaN	NaN	27.9	14.5	21	41.8	18.4	36.7	NaN	0.014	2.117	2	1	2	1	492	51.7	3.92	0	1	0	1
HtolC : HtolSt : HsusSt	A0A1U8J0A5	PHD finger protein ALFIN-LIKE 2 isoform X2 OS=Gossypium hirsutum OX=3635 GN=LOC107900533 PE=3 SV=1	265.7	373.9	NaN	349.7	NaN	NaN	348.6	140	128.1	86	NaN	132.2	NaN	0.014	2.108	5	1	1	1	226	25.8	6.54	2.7	1	0	1
HtolC : HtolSt : HsusSt	A0A1U8JKQ7	uncharacterized protein LOC107906700 isoform X1 OS=Gossypium hirsutum OX=3635 GN=LOC107906700 PE=4 SV=1	9.1	166.9	NaN	NaN	NaN	NaN	NaN	114	117.4	132.9	49	88	NaN	0.014	2.101	1	1	1	1	976	111.3	6.92	0	1	0	1
HtolC : HtolSt : HsusSt	A0A1U8JHW8	tetratricopeptide repeat protein SKI3-like OS=Gossypium hirsutum OX=3635 GN=LOC107905709 PE=4 SV=1	NaN	39	70.2	71.2	NaN	NaN	19.4	29.4	21.8	58.2	NaN	23.1	NaN	0.015	2.067	1	1	6	1	1176	131.4	6.84	14.11	1	0	1
HtolC : HtolSt : HsusSt	A0A1U8K222	LOW QUALITY PROTEIN: zinc finger protein ZAT9-like OS=Gossypium hirsutum OX=3635 GN=LOC107911257 PE=4 SV=1	47.1	121.6	105.5	NaN	NaN	NaN	NaN	218.6	524.9	560	148.6	166.1	NaN	0.015	2.062	2	1	1	1	461	51.3	8	1.86	1	0	1
HtolC : HtolSt : HsusSt	A0A1U8KCH1	thioredoxin Y1, chloroplastic-like OS=Gossypium hirsutum OX=3635 GN=LOC107914101 PE=4 SV=1	318.4	204.8	270	93	NaN	NaN	71.9	128.5	608.8	127.1	NaN	107.1	NaN	0.016	2.048	5	1	2	1	167	18.7	9.22	2.11	1	0	1
HtolC : HtolSt : HsusSt	A0A1U8KEY2	5-formyltetrahydrofolate cyclo-ligase OS=Gossypium hirsutum OX=3635 GN=LOC107916295 PE=3 SV=1	96	82.2	NaN	149.2	NaN	NaN	NaN	63.9	146	181.4	63.3	124.6	NaN	0.019	1.978	6	1	2	1	241	27	5.82	4.75	1	0	1
HtolC : HtolSt : HsusSt	A0A1U8P4Z4	Serine/threonine-protein phosphatase OS=Gossypium hirsutum OX=3635 GN=LOC107955092 PE=3 SV=1	NaN	86.8	121.5	NaN	NaN	181.4	50.8	100.5	78.6	50.8	NaN	74.8	NaN	0.019	1.962	2	1	2	1	447	49.7	5.63	1.67	1	0	1
HtolC : HtolSt : HsusSt	A0A1U8LF48	uncharacterized protein LOC107926814 OS=Gossypium hirsutum OX=3635 GN=LOC107926814 PE=4 SV=1	NaN	334.1	37.2	NaN	138.2	NaN	NaN	59.9	12.1	63.5	43.2	25.6	NaN	0.019	1.954	2	1	3	1	659	73.9	6.76	0	1	0	1
HtolC : HtolSt : HsusSt	A0A1U8IS28	uncharacterized protein LOC107899619 OS=Gossypium hirsutum OX=3635 GN=LOC107899619 PE=4 SV=1	479.6	NaN	283.4	NaN	NaN	NaN	NaN	286.6	147.5	247	274.3	NaN	NaN	0.021	1.922	4	1	1	1	338	37.3	10.26	2.22	1	0	1
HtolC : HtolSt : HsusSt	A0A1U8J6M4	uncharacterized transporter YBR287W-like OS=Gossypium hirsutum OX=3635 GN=LOC107904204 PE=3 SV=1	NaN	120.8	6.2	3.6	NaN	NaN	NaN	138.4	1827.6	10.2	266.4	10.7	NaN	0.021	1.899	2	1	3	1	417	45.5	7.93	6.03	1	0	1
HtolC : HtolSt : HsusSt	A0A1U8IK36	protein-serine/threonine phosphatase OS=Gossypium hirsutum OX=3635 GN=LOC107897526 PE=3 SV=1	213	NaN	426.4	NaN	NaN	NaN	218.6	101.4	NaN	NaN	38.4	330.3	NaN	0.023	1.863	4	1	1	1	383	42.7	8.72	0	1	0	1
HtolC : HtolSt : HsusSt	A0A1U8MQR4	protein SPIRRIG-like OS=Gossypium hirsutum OX=3635 GN=LOC107940230 PE=4 SV=1	104.6	242.8	192.4	NaN	NaN	NaN	94.8	347.3	NaN	NaN	359.8	606.4	NaN	0.024	1.828	0	1	2	1	3574	398.6	5.96	4.34	1	0	1
HtolC : HtolSt : HsusSt	A0A1U8JXD1	cleavage and polyadenylation specificity factor subunit 3-II OS=Gossypium hirsutum OX=3635 GN=LOC107911563 PE=3 SV=1	NaN	228.6	132.9	30.3	NaN	NaN	41.1	49.5	54.4	28.4	85.9	70.4	NaN	0.027	1.781	1	1	1	1	642	71.9	7.25	0	1	0	1
HtolC : HtolSt : HsusSt	A0A1U8ICJ8	Autophagy-related protein 9 OS=Gossypium hirsutum OX=3635 GN=LOC107895078 PE=3 SV=1	159	203.1	198.4	NaN	NaN	481	160.1	205.1	NaN	357.9	157.6	224.5	NaN	0.031	1.729	2	1	2	1	866	99.7	6.73	5.06	1	0	1
HtolC : HtolSt : HsusSt	A0A1U8KET6	putative E3 ubiquitin-protein ligase XBAT35 isoform X2 OS=Gossypium hirsutum OX=3635 GN=LOC107914924 PE=4 SV=1	36.3	45.1	119.4	NaN	NaN	NaN	60.2	64.4	74	37.9	NaN	99.3	NaN	0.032	1.721	1	1	13	1	472	50.6	5.68	17.8	1	0	1
HtolC : HtolSt : HsusSt	A0A1U8KRV1	Polyprenol reductase OS=Gossypium hirsutum OX=3635 GN=LOC107918655 PE=3 SV=1	NaN	38.8	410.9	350.8	NaN	NaN	8.3	105.8	18.7	12.6	NaN	1271.1	NaN	0.032	1.717	3	1	2	1	302	34.8	9.38	4.11	1	0	1
HtolC : HtolSt : HsusSt	A0A1U8N2D8	c-Myc-binding protein-like OS=Gossypium hirsutum OX=3635 GN=LOC107943906 PE=3 SV=1	367.5	503.6	NaN	NaN	NaN	NaN	NaN	412.9	341.6	399.4	NaN	374.9	NaN	0.038	1.646	9	1	1	1	116	13.2	4.88	2.24	1	0	1
HtolC : HtolSt : HsusSt	A0A1U8PUA5	probable leucine-rich repeat receptor-like protein kinase IMK3 OS=Gossypium hirsutum OX=3635 GN=LOC107962130 PE=4 SV=1	47.1	73.5	NaN	NaN	NaN	NaN	NaN	70.7	34.9	119.7	70.4	66.5	NaN	0.039	1.635	2	1	1	1	846	90.6	8.03	2.13	1	0	1
HtolC : HtolSt : HsusSt	A0A1U8P9V3	acanthoscurrin-2-like OS=Gossypium hirsutum OX=3635 GN=LOC107957053 PE=4 SV=1	250.7	199.4	211.7	121.7	NaN	NaN	124.9	119.5	265.5	470.7	203.7	273.5	NaN	0.042	1.603	8	1	4	1	232	20.2	8.78	11.03	1	0	1
HtolC : HtolSt : HsusSt	A0A1U8J3B1	BTB/POZ domain-containing protein At2g24240-like OS=Gossypium hirsutum OX=3635 GN=LOC107901589 PE=4 SV=1	NaN	120.7	102.5	NaN	NaN	NaN	70.2	314.1	192.8	140.6	177.2	141.8	NaN	0.043	1.593	2	1	1	1	442	49.4	5.94	2.04	1	0	1
HtolC : HtolSt : HsusSt	A0A1U8I1D6	uncharacterized mitochondrial protein AtMg00810-like OS=Gossypium hirsutum OX=3635 GN=LOC107890002 PE=4 SV=1	44.8	NaN	98.7	62.7	NaN	NaN	NaN	58.2	104.5	80.7	89.7	114	NaN	0.047	1.555	4	1	2	1	209	23.9	8.9	3.86	1	0	1
HtolC : HtolSt : HsusSt	A0A1U8L651	mavicyanin-like OS=Gossypium hirsutum OX=3635 GN=LOC107922921 PE=4 SV=1	83.6	104.7	NaN	NaN	426.9	NaN	544	115.3	NaN	NaN	152.6	86.7	NaN	0.047	1.552	9	1	1	1	187	19.7	8.47	2.37	1	0	1
HtolC : HtolSt : HsusSt	A0A1U8KRR0	apyrase OS=Gossypium hirsutum OX=3635 GN=LOC107920112 PE=3 SV=1	211.3	145.7	180.8	NaN	364.1	NaN	193.5	NaN	28.8	62.1	NaN	29.1	NaN	0.048	1.542	2	1	1	1	545	61.4	9.33	3.14	1	0	1
HtolC : HtolSt : HsusSt	A0A1U8MGU0	WEB family protein At1g75720-like OS=Gossypium hirsutum OX=3635 GN=LOC107936531 PE=4 SV=1	159.3	329.4	148.7	240.8	NaN	NaN	113.3	276	235.1	144.2	56.7	87.3	NaN	0.055	1.5	3	1	1	1	229	26.8	9.5	0	1	0	1
HtolC : HtolSt : HsusSt	A0A1U8M5K1	involucrin-like OS=Gossypium hirsutum OX=3635 GN=LOC107934187 PE=4 SV=1	NaN	180.8	60	NaN	55.3	NaN	NaN	187.1	71.4	109.3	163.3	272.7	NaN	0.058	1.416	2	1	2	1	396	46.3	7.18	3.7	1	0	1
HtolC : HtolSt : HsusSt	A0A1U8KTJ9	uncharacterized protein LOC107919014 OS=Gossypium hirsutum OX=3635 GN=LOC107919014 PE=4 SV=1	25.1	140.1	NaN	NaN	NaN	12.2	17.8	257.6	127.4	142	51.5	205.5	NaN	0.059	1.409	2	1	5	1	417	47	5.64	0	1	0	1
HsusC : HtolSt : HsusSt	A0A1U8IW55	Fructose-bisphosphate aldolase OS=Gossypium hirsutum OX=3635 GN=LOC107899428 PE=3 SV=1	68.3	NaN	NaN	72.9	NaN	123.5	NaN	28.1	64.8	144.3	NaN	50.5	NaN	0	308.355	61	33	995	2	358	38.6	7.27	3673.61	33	0	1
HsusC : HtolSt : HsusSt	A0A1U8L946	UDP-glucose 6-dehydrogenase OS=Gossypium hirsutum OX=3635 GN=LOC107923962 PE=3 SV=1	170.6	NaN	NaN	158.7	78.4	35.4	45.8	92.6	NaN	32.9	194.2	123.6	NaN	0	260.95	63	36	766	1	479	52.9	6	2755.3	36	0	1
HsusC : HtolSt : HsusSt	A0A1U8NNK0	THO complex subunit 4A-like OS=Gossypium hirsutum OX=3635 GN=LOC107950271 PE=4 SV=1	336	NaN	NaN	399.5	377.1	313.3	NaN	233.9	218.1	310.8	NaN	211.2	NaN	0	148.856	49	14	253	1	241	25.7	10.1	892.26	14	0	1	Met-loss+Acetyl [N-Term]
HsusC : HtolSt : HsusSt	D2D327	2-hydroxyacyl-CoA lyase-like OS=Gossypium hirsutum OX=3635 GN=LOC107912909 PE=2 SV=1	NaN	197.8	NaN	NaN	42.5	263.1	NaN	98.2	119.9	NaN	140.5	211.7	NaN	0	146.32	42	19	231	1	565	60.4	6.62	800.94	19	0	1
HsusC : HtolSt : HsusSt	A0A1U8N526	proline--tRNA ligase OS=Gossypium hirsutum OX=3635 GN=LOC107944877 PE=3 SV=1	NaN	6.9	NaN	NaN	9.9	48.3	418.4	488.5	1004.5	NaN	10.2	210.4	NaN	0	132.519	48	18	173	1	502	56.2	5.58	644.07	18	0	1
HsusC : HtolSt : HsusSt	A0A1U8MYT1	L-ascorbate oxidase homolog OS=Gossypium hirsutum OX=3635 GN=LOC107942799 PE=3 SV=1	NaN	104.2	NaN	77.4	103.5	NaN	NaN	188.4	131.9	NaN	171.8	160.9	NaN	0	118.741	12	17	231	1	550	61.6	8.65	828.57	17	0	1
HsusC : HtolSt : HsusSt	A0A1U8PSX0	N-terminal kinase-like protein isoform X2 OS=Gossypium hirsutum OX=3635 GN=LOC107962376 PE=4 SV=1	NaN	278.4	NaN	268.2	NaN	283.1	126.6	288.5	5.7	NaN	130.6	148	NaN	0	116.567	35	19	138	2	799	86.6	7.8	466.42	19	0	1
HsusC : HtolSt : HsusSt	A0A1U8HUY0	Alpha-galactosidase OS=Gossypium hirsutum OX=3635 GN=LOC107888128 PE=3 SV=1	NaN	16.6	NaN	29.4	NaN	48.8	20.7	10.8	13	19.9	12.5	12.4	NaN	0	116.2	51	13	285	2	396	44.5	6.11	1003.9	13	0	1
HsusC : HtolSt : HsusSt	A0A1U8J9K4	26S protease regulatory subunit S10B homolog B OS=Gossypium hirsutum OX=3635 GN=LOC107904961 PE=3 SV=1	281.3	NaN	NaN	280.7	181	45.3	139.3	79.1	12.4	55	114.3	73	NaN	0	115.694	63	19	230	1	398	44.5	8.18	692.08	19	0	1
HsusC : HtolSt : HsusSt	A0A1U8KEB1	protein transport protein SEC31 homolog B-like OS=Gossypium hirsutum OX=3635 GN=LOC107916161 PE=3 SV=1	NaN	68.4	NaN	4.9	3.8	1	NaN	60.2	37.2	67.7	29	34	NaN	0	114.403	25	20	206	2	1100	119.2	5.54	646.97	20	0	1
HsusC : HtolSt : HsusSt	A0A1U8PAE8	T-complex protein 1 subunit epsilon OS=Gossypium hirsutum OX=3635 GN=LOC107957231 PE=3 SV=1	NaN	72.9	NaN	NaN	130.5	56.4	38.4	81.7	95	NaN	59.2	56.2	NaN	0	96.246	36	14	296	1	535	59.1	5.48	1049.67	14	0	1	Met-loss+Acetyl [N-Term]
HsusC : HtolSt : HsusSt	A0A1U8P9P2	uncharacterized protein LOC107957011 OS=Gossypium hirsutum OX=3635 GN=LOC107957011 PE=4 SV=1	NaN	NaN	NaN	72.4	50.2	NaN	537.1	517.5	NaN	NaN	284.8	218.8	NaN	0	91.349	36	14	117	1	497	55.7	7.34	386.62	14	0	1
HsusC : HtolSt : HsusSt	A0A1U8I3L1	peptidylprolyl isomerase OS=Gossypium hirsutum OX=3635 GN=LOC107892293 PE=4 SV=1	NaN	90	NaN	45.5	35.8	NaN	NaN	362.1	459.7	112.4	178.6	118.8	NaN	0	84.982	27	12	240	2	436	48	4.98	866.41	12	0	1
HsusC : HtolSt : HsusSt	A0A1U8IEB4	polygalacturonase-like OS=Gossypium hirsutum OX=3635 GN=LOC107895829 PE=3 SV=1	74.9	NaN	NaN	71.6	NaN	44.3	32.7	199.8	156.8	NaN	108.4	48.7	NaN	0	78.069	44	12	274	1	221	23.2	6.96	837.27	12	0	1
HsusC : HtolSt : HsusSt	A0A1U8HS23	(S)-2-hydroxy-acid oxidase OS=Gossypium hirsutum OX=3635 GN=LOC107889037 PE=3 SV=1	NaN	210.4	NaN	341.5	4.5	9.6	NaN	47.2	404.6	335.1	65.5	92.9	NaN	0	68.065	24	9	219	1	408	45	8.46	712.21	9	0	1
HsusC : HtolSt : HsusSt	A0A1U8N966	Pyruvate dehydrogenase E1 component subunit alpha OS=Gossypium hirsutum OX=3635 GN=LOC107945879 PE=4 SV=1	NaN	111	NaN	459.2	NaN	56.7	24	243.9	43.6	149.6	55.2	141	NaN	0	64.598	27	9	63	2	434	47.6	7.24	212.21	9	0	1
HsusC : HtolSt : HsusSt	A0A1U8I7E6	E1 ubiquitin-activating enzyme OS=Gossypium hirsutum OX=3635 GN=LOC107893581 PE=3 SV=1	NaN	6.3	NaN	8.4	1.9	7.6	103.5	3.5	NaN	100.3	9.4	5	NaN	0	59.224	14	9	112	3	1100	122.9	5.38	431.38	9	0	1
HsusC : HtolSt : HsusSt	A0A1U8HXA0	vesicle-associated protein 1-2-like OS=Gossypium hirsutum OX=3635 GN=LOC107890643 PE=3 SV=1	NaN	NaN	NaN	16.3	90.7	45.3	24.9	33.8	88.9	62.3	71.3	135	NaN	0	50.619	38	7	62	2	234	26.1	8.5	205.34	7	0	1
HsusC : HtolSt : HsusSt	A0A1U8N9W5	uncharacterized protein LOC107946167 isoform X2 OS=Gossypium hirsutum OX=3635 GN=LOC107946167 PE=4 SV=1	NaN	145.1	NaN	NaN	259.8	161.9	408	158.8	272	283.3	196.8	514.2	NaN	0	50.418	29	9	144	2	326	36.2	7.59	376.16	9	0	1
HsusC : HtolSt : HsusSt	A0A1U8M5Y9	ATP citrate synthase OS=Gossypium hirsutum OX=3635 GN=LOC107933391 PE=3 SV=1	NaN	171.8	NaN	558.8	307.3	24.7	17.4	75.4	135.1	151.5	65.4	108.1	NaN	0	45.889	19	8	89	3	423	46.7	5.74	279.98	8	0	1
HsusC : HtolSt : HsusSt	A0A1U8LDF3	heat shock 70 kDa protein 16-like OS=Gossypium hirsutum OX=3635 GN=LOC107926313 PE=4 SV=1	45.6	NaN	NaN	NaN	45.6	41.2	6.9	21.4	NaN	17.9	12.9	NaN	NaN	0	40.034	17	11	91	1	757	84.7	6.1	214.77	11	0	1
HsusC : HtolSt : HsusSt	A0A1U8M2X9	23.6 kDa heat shock protein, mitochondrial-like isoform X1 OS=Gossypium hirsutum OX=3635 GN=LOC107933459 PE=3 SV=1	NaN	316.6	NaN	NaN	12.9	15.7	NaN	73.4	111.1	583.3	119.8	169.5	NaN	0	39.852	37	7	62	1	209	23.5	5.85	201.99	7	0	1
HsusC : HtolSt : HsusSt	A0A1U8IXR4	caffeic acid 3-O-methyltransferase-like OS=Gossypium hirsutum OX=3635 GN=LOC107899503 PE=4 SV=1	126.2	NaN	NaN	341.2	201	NaN	174.8	154.1	133.5	298.3	NaN	161.7	NaN	0	36.801	29	8	76	1	361	39.9	5.95	224.1	8	0	1
HsusC : HtolSt : HsusSt	A0A1U8NGA3	uncharacterized protein LOC107948100 OS=Gossypium hirsutum OX=3635 GN=LOC107948100 PE=4 SV=1	NaN	200.1	NaN	NaN	14.4	31.7	89.5	NaN	205	48.4	77.1	25.4	NaN	0	34.227	24	6	21	2	413	44.9	6.46	71.34	6	0	1
HsusC : HtolSt : HsusSt	A0A1U8P3B5	nucleoid-associated protein At4g30620, chloroplastic-like OS=Gossypium hirsutum OX=3635 GN=LOC107953790 PE=4 SV=1	NaN	83.5	NaN	3.3	35.9	NaN	42.7	59.3	260.1	302.3	25.2	54.8	NaN	0	32.253	25	4	18	3	197	21.2	8.51	61.67	4	0	1
HsusC : HtolSt : HsusSt	A0A1U8I802	ras-related protein RABE1c-like OS=Gossypium hirsutum OX=3635 GN=LOC107893784 PE=4 SV=1	NaN	321.7	NaN	99	NaN	333.7	NaN	49.8	25.2	80.5	275.6	NaN	NaN	0	31.591	40	8	177	1	215	23.7	6.58	529.46	8	0	1
HsusC : HtolSt : HsusSt	A0A1U8KX38	COP9 signalosome complex subunit 6 OS=Gossypium hirsutum OX=3635 GN=LOC107920239 PE=3 SV=1	NaN	NaN	26.1	25.4	NaN	23.2	37.3	NaN	67.2	95.4	NaN	153.6	NaN	0	28.643	21	5	21	2	325	36.3	7.11	69.86	5	0	1	Met-loss+Acetyl [N-Term]
HsusC : HtolSt : HsusSt	A0A1U8JBD6	Beta-galactosidase OS=Gossypium hirsutum OX=3635 GN=LOC107905472 PE=3 SV=1	NaN	257.5	NaN	482.1	306.3	264.8	189.8	205.6	NaN	NaN	257.4	436.4	NaN	0	28.546	7	7	42	1	733	82.1	8.81	80.65	7	0	1
HsusC : HtolSt : HsusSt	A0A1U8L718	Ammonium transporter OS=Gossypium hirsutum OX=3635 GN=LOC107924448 PE=3 SV=1	35.9	NaN	NaN	4.2	14.4	4.3	NaN	26.2	31.1	29.1	50.6	NaN	NaN	0	26.611	9	2	10	2	447	48.1	7.11	35.06	2	0	1
HsusC : HtolSt : HsusSt	A0A1U8KDD7	caltractin isoform X2 OS=Gossypium hirsutum OX=3635 GN=LOC107914317 PE=4 SV=1	NaN	62	NaN	6.7	3.8	52.5	130.6	126.9	512.6	523.4	476.6	495.9	NaN	0	26.518	27	3	14	2	169	19.3	4.97	58.4	3	0	1
HsusC : HtolSt : HsusSt	A0A1U8LAJ2	AT-hook motif nuclear-localized protein OS=Gossypium hirsutum OX=3635 GN=LOC107924447 PE=4 SV=1	95	NaN	NaN	197	11.9	117.5	188.6	148.3	398.5	391.9	84.3	369.2	NaN	0	24.736	14	3	19	2	331	34.3	9.47	61.42	3	0	1
HsusC : HtolSt : HsusSt	A0A1U8LQU0	Peptide-methionine (R)-S-oxide reductase OS=Gossypium hirsutum OX=3635 GN=LOC107928996 PE=3 SV=1	NaN	494.7	NaN	NaN	352.6	218.4	25.8	NaN	55.6	384.9	NaN	454.6	NaN	0	23.66	53	5	28	1	139	15.1	6.89	77.99	5	0	1	Met-loss+Acetyl [N-Term]
HsusC : HtolSt : HsusSt	A0A1U8L4B1	myosin-11-like isoform X2 OS=Gossypium hirsutum OX=3635 GN=LOC107923812 PE=4 SV=1	161.3	NaN	NaN	564.7	NaN	98.1	NaN	150.1	285.6	179.7	125.7	137.6	NaN	0	23.164	3	4	21	1	1280	144.4	4.77	75.37	4	0	1
HsusC : HtolSt : HsusSt	A0A1U8JGN5	Phospholipase D OS=Gossypium hirsutum OX=3635 GN=LOC107906879 PE=3 SV=1	NaN	82.5	NaN	40.8	11.3	NaN	47.5	95.6	76.7	NaN	9.9	32.2	NaN	0	22.644	6	5	132	1	817	93	7.06	380.11	5	0	1
HsusC : HtolSt : HsusSt	A0A1U8NLA8	uncharacterized protein LOC107949587 isoform X1 OS=Gossypium hirsutum OX=3635 GN=LOC107949587 PE=4 SV=1	NaN	0	NaN	19.1	10.4	15.5	25.9	10.4	16.9	10	NaN	12.6	NaN	0	22.396	24	6	33	3	303	32.9	7.14	41.04	6	3	1
HsusC : HtolSt : HsusSt	A0A1U8MA36	Phosphatidylinositol 4-phosphate 5-kinase OS=Gossypium hirsutum OX=3635 GN=LOC107935528 PE=4 SV=1	NaN	NaN	85.4	67.4	51.8	171.6	32.6	28.2	23.7	35.3	92.3	52.5	NaN	0	22.378	9	6	20	3	777	89.2	8.24	45.07	6	0	1
HsusC : HtolSt : HsusSt	A0A1U8LST4	non-specific lipid-transfer protein-like OS=Gossypium hirsutum OX=3635 GN=LOC107930485 PE=3 SV=1	NaN	68.2	NaN	2.5	16.9	9.7	29.3	255.7	140.4	287.6	229.5	224.5	NaN	0	22.128	36	3	45	2	118	12.8	7.5	193.47	3	0	1
HsusC : HtolSt : HsusSt	A0A1U8JPF0	ADP-ribosylation factor 1-like OS=Gossypium hirsutum OX=3635 GN=LOC107909202 PE=3 SV=1	NaN	102	NaN	37.8	77.9	187.7	NaN	122.6	147	383.7	161.7	102.7	NaN	0	21.751	27	3	22	1	183	20.4	5.6	94.51	3	0	1
HsusC : HtolSt : HsusSt	A0A1U8PBA8	SH3 domain-containing protein 1-like OS=Gossypium hirsutum OX=3635 GN=LOC107957462 PE=4 SV=1	NaN	48.5	NaN	NaN	34.6	111	NaN	42.6	12.9	31.9	36.7	35.4	NaN	0	21.587	14	4	18	1	370	40.9	6.42	52.27	4	0	1
HsusC : HtolSt : HsusSt	A0A1U8M786	Coatomer subunit zeta OS=Gossypium hirsutum OX=3635 GN=LOC107933651 PE=3 SV=1	NaN	92.7	NaN	37.7	NaN	10.8	NaN	21	25.8	96	80.7	59.5	NaN	0	20.54	26	3	14	2	184	20.3	4.92	41.97	3	1	1
HsusC : HtolSt : HsusSt	A0A1U8IJR5	putative hydrolase C777.06c OS=Gossypium hirsutum OX=3635 GN=LOC107897404 PE=4 SV=1	NaN	NaN	NaN	NaN	87.9	179.4	96.4	145.1	116.5	214.6	129	216	NaN	0	20.098	17	4	14	1	354	40	6.9	54.67	4	0	1
HsusC : HtolSt : HsusSt	A0A1U8MCK5	UDP-glucose 4-epimerase OS=Gossypium hirsutum OX=3635 GN=LOC107936375 PE=3 SV=1	NaN	NaN	NaN	52.6	NaN	22.1	31.9	63.8	176.2	136.6	110	70.5	NaN	0	20.076	11	3	10	1	350	38.8	7.77	29.73	3	1	1
HsusC : HtolSt : HsusSt	A0A1U8N1D3	LOW QUALITY PROTEIN: pumilio homolog 4-like OS=Gossypium hirsutum OX=3635 GN=LOC107943640 PE=4 SV=1	NaN	120.6	NaN	97.4	46.5	4.5	60	90.6	50.9	42.2	125.1	16.2	NaN	0	18.965	5	4	6	2	1030	112	6.83	22.69	4	2	1
HsusC : HtolSt : HsusSt	A0A1U8IM38	sucrose nonfermenting 4-like protein isoform X1 OS=Gossypium hirsutum OX=3635 GN=LOC107896709 PE=4 SV=1	NaN	66.6	NaN	53.8	65	39.7	NaN	59.4	9.5	27.9	13.9	13.8	NaN	0	18.608	10	4	19	1	488	54	6.62	51.78	4	0	1
HsusC : HtolSt : HsusSt	A0A1U8M7J7	AP-2 complex subunit mu OS=Gossypium hirsutum OX=3635 GN=LOC107933736 PE=3 SV=1	NaN	NaN	40.1	32.2	37	43.4	250.7	176.8	272.5	525	97.1	149.4	NaN	0	18.606	14	5	39	1	438	49.3	9.17	75.19	5	0	1
HsusC : HtolSt : HsusSt	A0A2H4C3Y8	Non-specific lipid-transfer protein OS=Gossypium hirsutum OX=3635 GN=LTP3L PE=2 SV=1	NaN	10.9	NaN	365.2	266.1	NaN	82.1	16.3	2.2	365.2	14.2	94.5	NaN	0	16.272	14	2	33	2	123	12.6	8.4	54.46	2	0	1
HsusC : HtolSt : HsusSt	E7CQZ8	Endoglucanase OS=Gossypium hirsutum OX=3635 PE=2 SV=1	193.8	NaN	NaN	129.4	23.8	64.8	38.3	NaN	50.5	NaN	818	285.3	NaN	0	16.109	10	4	5	4	526	56.9	6.86	14.96	4	0	1
HsusC : HtolSt : HsusSt	A0A1U8IH41	endo-1,31,4-beta-D-glucanase-like isoform X2 OS=Gossypium hirsutum OX=3635 GN=LOC107896692 PE=4 SV=1	NaN	NaN	64.9	74.3	NaN	25.2	46.7	43.1	1622.9	253	173.2	96.7	NaN	0	16.01	9	1	2	1	235	25.3	5.62	8.8	1	0	1
HsusC : HtolSt : HsusSt	A0A1U8KGG7	uncharacterized protein LOC107916741 OS=Gossypium hirsutum OX=3635 GN=LOC107916741 PE=4 SV=1	NaN	NaN	84.2	11.8	NaN	8.3	NaN	174.2	114	NaN	26.7	17.8	NaN	0	16.004	35	2	11	2	126	14.5	8.44	53.02	2	0	1
HsusC : HtolSt : HsusSt	A0A1U8KLD7	uncharacterized protein LOC107916943 OS=Gossypium hirsutum OX=3635 GN=LOC107916943 PE=4 SV=1	NaN	33.3	NaN	NaN	377.4	7.4	11.8	32.9	6.5	8.1	38.6	NaN	NaN	0	15.521	11	3	19	1	405	46.4	6.61	42.33	3	0	1
HsusC : HtolSt : HsusSt	A0A1U8KDS2	iron-sulfur assembly protein IscA, chloroplastic-like OS=Gossypium hirsutum OX=3635 GN=LOC107914409 PE=3 SV=1	NaN	408.5	NaN	20.5	33.2	53.2	347.5	429.6	NaN	NaN	186	264.2	NaN	0	15.2	14	1	11	1	174	19	8.02	54.51	1	0	1
HsusC : HtolSt : HsusSt	A0A1U8LJM8	LIM domain-containing protein WLIM2b-like OS=Gossypium hirsutum OX=3635 GN=LOC107926954 PE=4 SV=1	NaN	27.1	NaN	18.2	10	20.3	8.1	26.1	5.2	9.6	6.5	21.3	NaN	0	15.079	23	4	31	1	217	23.8	6.99	94.68	4	2	1
HsusC : HtolSt : HsusSt	A0A1U8I6C5	60S ribosomal protein L31-like OS=Gossypium hirsutum OX=3635 GN=LOC107893323 PE=3 SV=1	NaN	NaN	NaN	161.1	NaN	68.4	1051.2	760.8	NaN	223.6	134.9	NaN	NaN	0	14.712	28	3	50	1	121	14	9.89	115.34	3	0	1
HsusC : HtolSt : HsusSt	H9LF28	Photosystem I assembly protein Ycf3 OS=Gossypium hirsutum OX=3635 GN=ycf3 PE=3 SV=1	NaN	NaN	NaN	NaN	100.5	36.2	115.8	193.5	492.7	441.3	96.1	407.3	NaN	0	14.122	22	2	8	2	168	19.5	5.34	39.42	2	0	1
HsusC : HtolSt : HsusSt	A0A1U8L9Y3	protein CURVATURE THYLAKOID 1A, chloroplastic-like OS=Gossypium hirsutum OX=3635 GN=LOC107924157 PE=4 SV=1	NaN	NaN	NaN	638.6	189.6	129.8	NaN	221.3	319.4	335.7	NaN	210.6	NaN	0	13.964	17	3	6	1	167	17.9	8.97	22.59	3	0	1
HsusC : HtolSt : HsusSt	A0A1U8PBI8	protein NETWORKED 2A-like OS=Gossypium hirsutum OX=3635 GN=LOC107957534 PE=4 SV=1	NaN	61.2	NaN	10	27.5	33.4	81.1	NaN	1.2	56.3	59.9	133.5	NaN	0	13.482	4	4	21	3	1001	113.9	5.11	43.13	4	0	1
HsusC : HtolSt : HsusSt	A0A1U8NSP1	vacuolar amino acid transporter 1-like isoform X1 OS=Gossypium hirsutum OX=3635 GN=LOC107950697 PE=4 SV=1	98.6	NaN	NaN	295.5	112.5	63.4	77.7	90.5	82.1	146.3	55.1	165.3	NaN	0	12.124	10	3	11	3	542	59.2	5.34	36.6	3	0	1
HsusC : HtolSt : HsusSt	A0A1U8N3P5	inositol 2-dehydrogenase-like OS=Gossypium hirsutum OX=3635 GN=LOC107944388 PE=4 SV=1	NaN	466	NaN	201.6	NaN	202.1	NaN	138.7	361	136.8	332.5	311.7	NaN	0	12.088	6	2	4	2	372	41.2	6.86	10.31	2	0	1
HsusC : HtolSt : HsusSt	A0A1U8MKA8	uncharacterized protein LOC107937600 isoform X1 OS=Gossypium hirsutum OX=3635 GN=LOC107937600 PE=4 SV=1	89	NaN	NaN	7.5	24.2	NaN	60.4	NaN	92.6	90	60.7	89.2	NaN	0	11.965	6	4	30	3	1031	116.1	6.84	87.67	4	0	1
HsusC : HtolSt : HsusSt	A0A1U8PFL2	uncharacterized protein LOC107957948 OS=Gossypium hirsutum OX=3635 GN=LOC107957948 PE=4 SV=1	NaN	NaN	NaN	6	177.1	135.4	NaN	98	75.7	77.5	82.8	38	NaN	0	11.701	7	3	8	3	484	54	9.09	16.09	3	0	1
HsusC : HtolSt : HsusSt	A0A1U8K9T0	probable acyl-activating enzyme 16, chloroplastic OS=Gossypium hirsutum OX=3635 GN=LOC107914747 PE=4 SV=1	NaN	NaN	NaN	29.5	29.4	17.8	96.6	15.3	NaN	NaN	10.3	68.2	NaN	0	11.66	4	2	5	2	762	85.1	6.9	19.49	2	0	1
HsusC : HtolSt : HsusSt	A0A1U8M326	UMP-CMP kinase OS=Gossypium hirsutum OX=3635 GN=LOC107933483 PE=3 SV=1	NaN	290.6	NaN	110.9	143.2	12.4	70.8	57.9	135.1	73.9	12.5	69.9	NaN	0	11.531	11	2	79	1	236	26.3	8.38	177.28	2	0	1
HsusC : HtolSt : HsusSt	A0A1U8PD50	GTPase HflX-like OS=Gossypium hirsutum OX=3635 GN=LOC107957950 PE=3 SV=1	NaN	NaN	NaN	NaN	25.3	45.6	271.5	915.8	496.6	278.3	55.2	229.9	NaN	0	11.518	6	2	6	2	548	61.3	5.47	18.24	2	0	1
HsusC : HtolSt : HsusSt	A0A1U8L8Q8	GDSL esterase/lipase At5g45920-like OS=Gossypium hirsutum OX=3635 GN=LOC107924924 PE=3 SV=1	NaN	NaN	49.9	NaN	57.9	73.5	54.9	NaN	37.2	39.1	75.2	52.9	NaN	0	11.181	17	4	6	1	241	26.9	5.82	11.44	4	0	1
HsusC : HtolSt : HsusSt	A0A1U8KAE1	legumin B OS=Gossypium hirsutum OX=3635 GN=LOC107914926 PE=3 SV=1	NaN	127.7	NaN	NaN	25.6	5.2	57.7	32.9	199.8	166.7	63.8	142.3	NaN	0	10.793	5	2	4	2	516	58.7	8.02	13.46	2	0	1
HsusC : HtolSt : HsusSt	A0A1U8M721	trafficking protein particle complex subunit 8-like OS=Gossypium hirsutum OX=3635 GN=LOC107934599 PE=4 SV=1	113.5	NaN	NaN	32.9	2.5	NaN	173.3	NaN	16.2	32	66.3	34.7	NaN	0	10.587	4	4	21	4	1285	145.3	6.73	52.47	4	0	1
HsusC : HtolSt : HsusSt	A0A1U8JX84	uncharacterized protein LOC107910126 OS=Gossypium hirsutum OX=3635 GN=LOC107910126 PE=4 SV=1	NaN	295.1	NaN	434.6	66.1	152.6	23.8	NaN	243.5	235.9	NaN	291.3	NaN	0	10.209	14	1	4	1	124	12.7	6.95	10.91	1	0	1
HsusC : HtolSt : HsusSt	A0A1U8ICW8	Cysteine synthase OS=Gossypium hirsutum OX=3635 GN=LOC107893216 PE=3 SV=1	NaN	202.9	NaN	222.1	95.2	NaN	NaN	157.6	162.5	105.3	117.4	144.4	NaN	0	10.196	8	3	9	1	284	30.5	7.9	23.33	3	0	1
HsusC : HtolSt : HsusSt	A0A1U8MEJ5	Patatin OS=Gossypium hirsutum OX=3635 GN=LOC107936982 PE=3 SV=1	277.7	NaN	NaN	33.7	NaN	20.2	340.3	428.7	NaN	13.8	61	156.6	NaN	0	9.771	4	1	7	1	388	42.1	6.8	28.45	1	0	1
HsusC : HtolSt : HsusSt	A0A1U8PP20	protein FLUORESCENT IN BLUE LIGHT, chloroplastic-like isoform X2 OS=Gossypium hirsutum OX=3635 GN=LOC107960285 PE=4 SV=1	134.4	NaN	NaN	92.3	NaN	85.5	162.8	NaN	165.7	311.5	NaN	134.4	NaN	0	9.216	6	2	6	1	297	33.7	8.1	10.71	2	0	1
HsusC : HtolSt : HsusSt	A0A1U8ND16	uncharacterized protein LOC107946915 isoform X5 OS=Gossypium hirsutum OX=3635 GN=LOC107946915 PE=4 SV=1	NaN	484.8	NaN	71	NaN	103.9	66.8	474.9	168.9	275.3	111.4	129.1	NaN	0	8.937	1	2	4	2	1945	209	5.78	12.11	2	0	1
HsusC : HtolSt : HsusSt	A0A1U8MJ24	alpha-xylosidase 1-like OS=Gossypium hirsutum OX=3635 GN=LOC107937264 PE=4 SV=1	NaN	NaN	26.2	21.4	NaN	30.5	74.3	NaN	60.7	78	9	24.1	NaN	0	8.626	23	2	7	1	220	24.7	7.53	22.4	2	0	1
HsusC : HtolSt : HsusSt	A0A1U8MUE4	D-xylose-proton symporter-like 2 OS=Gossypium hirsutum OX=3635 GN=LOC107940250 PE=3 SV=1	6.3	NaN	NaN	132.6	NaN	8.9	58.4	NaN	85.9	98.7	NaN	35.6	NaN	0	8.286	4	2	3	2	501	53.3	5.9	4.83	2	0	1
HsusC : HtolSt : HsusSt	A0A1U8I6X7	CDK5RAP3-like protein OS=Gossypium hirsutum OX=3635 GN=LOC107891263 PE=3 SV=1	NaN	129.5	NaN	34.3	53	31.6	21.5	54.3	57.9	57.4	38.8	157.5	NaN	0	8.19	5	3	12	3	565	63.3	4.88	31.06	3	0	1
HsusC : HtolSt : HsusSt	A0A1U8M583	putative clathrin assembly protein At1g03050 OS=Gossypium hirsutum OX=3635 GN=LOC107934134 PE=4 SV=1	NaN	160.6	NaN	99	NaN	22.3	519.1	45.2	60.5	42.7	NaN	43.8	NaN	0	8.123	9	3	11	1	584	66	5.58	28.13	3	1	1
HsusC : HtolSt : HsusSt	A0A1U8NHP0	dihydrofolate synthetase-like OS=Gossypium hirsutum OX=3635 GN=LOC107947263 PE=3 SV=1	NaN	336.1	NaN	17.7	261.4	15.4	NaN	119.5	152.1	99.1	117.4	184.6	NaN	0	7.962	7	3	3	3	550	59.5	7.91	8.89	3	0	1
HsusC : HtolSt : HsusSt	A0A1U8PKC2	villin-1-like OS=Gossypium hirsutum OX=3635 GN=LOC107959185 PE=4 SV=1	377	NaN	NaN	665.2	NaN	470.5	576.8	120.2	NaN	25.9	27.1	24.3	NaN	0	7.76	3	3	18	1	906	101.2	5.39	49.62	3	0	1
HsusC : HtolSt : HsusSt	A0A1U8MFE5	vacuolar amino acid transporter 1-like OS=Gossypium hirsutum OX=3635 GN=LOC107937170 PE=4 SV=1	NaN	263.8	NaN	641.6	126.4	30.4	42.4	64.6	11.6	21.9	114	71.8	NaN	0	7.632	3	2	4	2	549	59.6	6.25	5.95	2	0	1
HsusC : HtolSt : HsusSt	A0A1U8PLM2	eIF-2B GDP-GTP exchange factor subunit alpha OS=Gossypium hirsutum OX=3635 GN=LOC107960281 PE=3 SV=1	NaN	NaN	NaN	NaN	63.3	180.5	133.8	NaN	134.4	192	NaN	203.6	NaN	0	7.604	6	2	6	2	402	44.4	5.33	18.32	2	0	1
HsusC : HtolSt : HsusSt	A0A1U8P5M8	Vesicle transport protein OS=Gossypium hirsutum OX=3635 GN=LOC107955300 PE=3 SV=1	NaN	NaN	148.6	534.1	NaN	118.3	68.5	NaN	26.6	29.1	83.2	56	NaN	0	7.562	8	1	9	1	224	24	9.72	34.39	1	0	1
HsusC : HtolSt : HsusSt	A0A1U8JL22	lysine histidine transporter 2-like OS=Gossypium hirsutum OX=3635 GN=LOC107908274 PE=4 SV=1	NaN	NaN	NaN	113.2	NaN	39.6	56.8	61.9	NaN	NaN	30.4	54	NaN	0	7.404	5	2	14	1	436	48.9	8.09	40.4	2	0	1
HsusC : HtolSt : HsusSt	A0A1U8I553	vesicle-associated protein 2-1-like OS=Gossypium hirsutum OX=3635 GN=LOC107892831 PE=3 SV=1	NaN	NaN	34.1	NaN	398.3	234.1	39.6	23.1	6.6	4.6	127.5	129.9	NaN	0	7.268	11	2	9	2	210	23.6	8.24	23.85	2	0	1
HsusC : HtolSt : HsusSt	A0A1U8JBN6	uncharacterized protein LOC107904284 OS=Gossypium hirsutum OX=3635 GN=LOC107904284 PE=4 SV=1	91.6	NaN	NaN	52.8	114.8	NaN	39.8	89.8	129.4	112.2	111.4	107.7	NaN	0	7.068	4	1	6	1	294	31.6	7.85	15.43	1	0	1
HsusC : HtolSt : HsusSt	A0A1U8PFL5	nuclear pore complex protein NUP43-like OS=Gossypium hirsutum OX=3635 GN=LOC107958677 PE=4 SV=1	NaN	65.3	NaN	152	NaN	149.5	106.4	114.6	183.8	286.4	276.3	331.5	NaN	0	6.92	9	2	5	2	247	26.7	4.98	13	2	0	1
HsusC : HtolSt : HsusSt	A0A1U8LNI7	homeobox protein HD1-like OS=Gossypium hirsutum OX=3635 GN=LOC107929269 PE=3 SV=1	592.1	NaN	NaN	146.3	39.9	26.4	425.5	NaN	464.3	230.2	130.1	84.7	NaN	0	6.877	8	1	3	1	299	33.6	6.33	16.73	1	0	1
HsusC : HtolSt : HsusSt	A0A1U8K2G9	afadin- and alpha-actinin-binding protein-like isoform X4 OS=Gossypium hirsutum OX=3635 GN=LOC107912860 PE=3 SV=1	NaN	649.8	NaN	NaN	438.2	301.7	NaN	163.2	265.9	368.3	NaN	212.9	NaN	0	6.842	3	1	2	1	387	44.2	6.38	6.1	1	0	1
HsusC : HtolSt : HsusSt	A0A1U8KQ62	expansin-like B1 OS=Gossypium hirsutum OX=3635 GN=LOC107919741 PE=3 SV=1	NaN	NaN	158.4	737.3	137.8	NaN	NaN	37.9	20.2	53.3	NaN	35.6	NaN	0	6.487	8	2	9	1	248	27.7	8.78	14.56	2	0	1
HsusC : HtolSt : HsusSt	A0A1U8P202	HEAT repeat-containing protein 5B-like OS=Gossypium hirsutum OX=3635 GN=LOC107953443 PE=3 SV=1	NaN	NaN	78.8	17.1	NaN	144.4	78.4	366.3	NaN	NaN	132	104.5	NaN	0	6.4	1	2	4	2	2208	242.7	5.26	11.83	2	0	1
HsusC : HtolSt : HsusSt	A0A1U8JH41	probable transcriptional regulatory protein At2g25830 OS=Gossypium hirsutum OX=3635 GN=LOC107906960 PE=3 SV=1	NaN	203	NaN	NaN	389.2	156.7	NaN	254	30.2	34.2	343.6	165.3	NaN	0	6.392	5	1	2	1	325	35.5	5.34	6.32	1	0	1
HsusC : HtolSt : HsusSt	A0A1U8KYA4	plant UBX domain-containing protein 2-like OS=Gossypium hirsutum OX=3635 GN=LOC107922091 PE=4 SV=1	NaN	55.8	NaN	74.3	NaN	31.7	68.3	45	38.9	32.4	NaN	96.3	NaN	0	6.256	3	1	3	1	465	51.3	6.29	8.93	1	0	1
HsusC : HtolSt : HsusSt	A0A1U8JFJ5	Cellulose synthase OS=Gossypium hirsutum OX=3635 GN=LOC107906531 PE=3 SV=1	NaN	37.4	NaN	13.7	13.2	NaN	NaN	9	3.6	3.8	6.1	3.3	NaN	0	6.049	2	2	9	1	1068	119.4	7.47	20.08	2	0	1
HsusC : HtolSt : HsusSt	A0A1U8IDB5	uncharacterized protein LOC107893744 OS=Gossypium hirsutum OX=3635 GN=LOC107893744 PE=4 SV=1	NaN	26.8	NaN	16.5	NaN	17.4	NaN	98.8	145.4	153.5	29.6	51.5	NaN	0	5.976	12	2	20	1	150	16.8	7.27	45.97	2	0	1
HsusC : HtolSt : HsusSt	A0A1U8JLS3	exosome complex exonuclease rrp6-like OS=Gossypium hirsutum OX=3635 GN=LOC107906985 PE=4 SV=1	NaN	NaN	118.4	19.8	24.9	71.5	103.2	155.5	NaN	150.7	NaN	119.6	NaN	0	5.909	9	2	3	2	339	37.9	5.86	8.91	2	0	1
HsusC : HtolSt : HsusSt	A0A1U8LRG8	glycine-rich cell wall structural protein-like isoform X2 OS=Gossypium hirsutum OX=3635 GN=LOC107928993 PE=4 SV=1	NaN	530.7	NaN	55.8	229.1	191.5	NaN	311.3	80.9	261.9	210.2	140.8	NaN	0	5.856	16	2	5	2	204	16	9.8	6.88	2	0	1
HsusC : HtolSt : HsusSt	A0A1U8IFA9	exportin-7-like isoform X2 OS=Gossypium hirsutum OX=3635 GN=LOC107896230 PE=3 SV=1	NaN	NaN	132.4	212.1	94.3	NaN	51.5	NaN	78.1	87.5	93.3	NaN	NaN	0	5.836	2	2	5	2	1051	119.5	6.74	9.61	2	0	1
HsusC : HtolSt : HsusSt	A0A1U8NR60	osmotin-like protein OS=Gossypium hirsutum OX=3635 GN=LOC107950261 PE=4 SV=1	202.3	NaN	NaN	177.4	NaN	235.2	250.4	292.4	NaN	NaN	148.7	114.1	NaN	0	5.641	9	2	2	1	250	26.9	7.14	5.91	2	0	1
HsusC : HtolSt : HsusSt	A0A1U8KJE7	pathogen-related protein-like isoform X1 OS=Gossypium hirsutum OX=3635 GN=LOC107917783 PE=4 SV=1	NaN	NaN	117.4	161.9	144.2	230	114.2	141.5	142.7	125.8	NaN	139.2	NaN	0	5.629	5	1	1	1	237	26.8	5.59	3.49	1	0	1
HsusC : HtolSt : HsusSt	A0A1U8LD06	cation/H(+) antiporter 28-like OS=Gossypium hirsutum OX=3635 GN=LOC107926209 PE=4 SV=1	29.3	NaN	NaN	NaN	437.3	132.2	NaN	88.5	15.9	12.5	145.5	208.9	NaN	0	5.598	4	2	4	2	799	88.4	8.66	6.64	2	0	1
HsusC : HtolSt : HsusSt	A0A1U8JUH8	uncharacterized protein LOC107909426 OS=Gossypium hirsutum OX=3635 GN=LOC107909426 PE=4 SV=1	NaN	11.3	NaN	16.1	10.5	NaN	82.2	132.9	NaN	9.6	20.5	52.6	NaN	0	5.474	6	1	3	1	409	45.1	5.66	8.41	1	0	1
HsusC : HtolSt : HsusSt	A0A1U8NT53	carboxyvinyl-carboxyphosphonate phosphorylmutase, chloroplastic-like isoform X1 OS=Gossypium hirsutum OX=3635 GN=LOC107951472 PE=4 SV=1	NaN	NaN	NaN	201.9	159.7	132.6	284.5	253.5	NaN	401.7	112.6	85	NaN	0	5.379	4	1	1	1	288	31.4	8.44	2.97	1	0	1
HsusC : HtolSt : HsusSt	A0A1U8JIK9	probable ADP-ribosylation factor GTPase-activating protein AGD14 OS=Gossypium hirsutum OX=3635 GN=LOC107907311 PE=4 SV=1	14.4	NaN	NaN	NaN	72.4	28.2	23.6	NaN	15	25.9	28.8	56.9	NaN	0	5.372	3	2	2	2	672	72.3	8.27	5.03	2	0	1
HsusC : HtolSt : HsusSt	A0A1U8NZL0	uncharacterized protein LOC107953560 isoform X1 OS=Gossypium hirsutum OX=3635 GN=LOC107953560 PE=3 SV=1	NaN	7.2	NaN	NaN	1.4	0.9	NaN	1.2	1.1	0.7	1.8	1.5	NaN	0	5.136	4	2	23	2	286	32	5.5	50.23	2	0	1
HsusC : HtolSt : HsusSt	A0A1U8N0Q7	geraniol 8-hydroxylase-like OS=Gossypium hirsutum OX=3635 GN=LOC107943451 PE=3 SV=1	246.9	NaN	NaN	NaN	207.1	157.6	416.3	257.3	156.3	107.2	399.5	272.9	NaN	0	5.095	4	2	2	2	502	56.2	7.3	5.47	2	0	1
HsusC : HtolSt : HsusSt	A0A1U8HV06	DNA-directed RNA polymerases I and III subunit RPAC1 OS=Gossypium hirsutum OX=3635 GN=LOC107888162 PE=3 SV=1	NaN	123.1	NaN	NaN	92.9	104.1	112.3	176.2	238.7	178.2	106.2	144.1	NaN	0	4.967	3	1	2	1	380	42.9	5.68	5.21	1	0	1
HsusC : HtolSt : HsusSt	A0A1U8K8M1	psbP domain-containing protein 2, chloroplastic-like OS=Gossypium hirsutum OX=3635 GN=LOC107914439 PE=4 SV=1	NaN	243.3	NaN	42.6	214.5	180.2	NaN	139.4	71.2	187.1	152	159.5	NaN	0	4.931	11	2	4	2	246	27.5	8.63	11.93	2	0	1
HsusC : HtolSt : HsusSt	A0A1U8I5X8	uncharacterized protein LOC107893197 OS=Gossypium hirsutum OX=3635 GN=LOC107893197 PE=4 SV=1	NaN	NaN	471.5	231.7	595.9	NaN	NaN	157.7	87.2	164.5	231.8	170.7	NaN	0.001	4.757	5	1	4	1	350	39	8.82	9.26	1	0	1
HsusC : HtolSt : HsusSt	A0A1U8HX67	replication protein A 32 kDa subunit A-like isoform X3 OS=Gossypium hirsutum OX=3635 GN=LOC107888376 PE=3 SV=1	NaN	NaN	NaN	225.6	205.7	529.5	193.5	128.6	204.4	185.4	377.2	350	NaN	0.001	4.548	5	1	2	1	275	30.4	5.2	5.87	1	0	1
HsusC : HtolSt : HsusSt	A0A1U8IZU7	Coatomer subunit zeta OS=Gossypium hirsutum OX=3635 GN=LOC107900686 PE=3 SV=1	NaN	NaN	NaN	23.9	NaN	34.9	40.5	184.4	520.2	NaN	33.7	61.1	NaN	0.001	4.522	13	2	2	2	177	19.5	4.86	4.72	2	0	1
HsusC : HtolSt : HsusSt	A0A1U8L4I3	beta-(1,2)-xylosyltransferase-like isoform X1 OS=Gossypium hirsutum OX=3635 GN=LOC107922453 PE=4 SV=1	113.5	NaN	NaN	131.4	95.7	69.4	187.7	112.2	76	95.1	277.6	99.3	NaN	0.001	4.413	2	1	3	1	541	61.2	7.85	6.23	1	0	1
HsusC : HtolSt : HsusSt	A0A1U8L1Y5	Signal recognition particle 9 kDa protein OS=Gossypium hirsutum OX=3635 GN=LOC107922991 PE=3 SV=1	17.4	NaN	NaN	9.7	NaN	2.5	1.5	NaN	143.6	4.1	NaN	3.1	NaN	0.001	4.403	11	1	4	1	102	12	8.87	12.02	1	0	1
HsusC : HtolSt : HsusSt	A0A1U8PUV2	Hypoxanthine phosphoribosyltransferase OS=Gossypium hirsutum OX=3635 GN=LOC107962314 PE=3 SV=1	NaN	200.8	NaN	67.2	NaN	246.6	82.6	78.8	421.6	371	97.3	307.3	NaN	0.002	4.043	11	2	4	2	189	20.8	6.54	8.82	2	0	1
HsusC : HtolSt : HsusSt	A0A1U8J6T2	Pectinesterase OS=Gossypium hirsutum OX=3635 GN=LOC107904241 PE=3 SV=1	NaN	NaN	155	157.3	81.6	NaN	NaN	290.9	115	NaN	250	220.2	NaN	0.001	3.857	3	2	26	1	461	50.7	8.15	53.57	2	0	1
HsusC : HtolSt : HsusSt	A0A1U8NQF3	uncharacterized protein C57A10.07-like isoform X2 OS=Gossypium hirsutum OX=3635 GN=LOC107950685 PE=4 SV=1	NaN	NaN	NaN	NaN	14	245.2	NaN	219.2	209.8	370.9	511.1	303.1	NaN	0.002	3.763	3	1	2	1	345	39.4	8.76	5.89	1	0	1
HsusC : HtolSt : HsusSt	A0A1U8HHI4	protein NBR1 homolog OS=Gossypium hirsutum OX=3635 GN=LOC107886212 PE=4 SV=1	NaN	134.7	NaN	NaN	134	190	NaN	124.4	180.7	72.6	49.3	57.4	NaN	0.002	3.605	1	1	2	1	798	86.5	5.08	3.63	1	0	1
HsusC : HtolSt : HsusSt	A0A1U8N9K7	UDP-MurNAc-pentapeptide synthetase OS=Gossypium hirsutum OX=3635 GN=LOC107946094 PE=3 SV=1	505.7	NaN	NaN	141.7	NaN	95.4	111.6	59.7	229.6	214.1	NaN	86.4	NaN	0.002	3.566	2	1	10	1	528	56.8	8.05	3.96	1	0	1
HsusC : HtolSt : HsusSt	A0A1U8LL52	dr1-associated corepressor homolog OS=Gossypium hirsutum OX=3635 GN=LOC107927594 PE=4 SV=1	335.1	NaN	NaN	216.3	NaN	495.3	135.4	302.1	NaN	78.8	452.8	NaN	NaN	0.002	3.52	8	1	1	1	304	33.3	5.52	0	1	0	1
HsusC : HtolSt : HsusSt	A0A1U8IP85	50S ribosomal protein L15-like isoform X1 OS=Gossypium hirsutum OX=3635 GN=LOC107898874 PE=3 SV=1	157	NaN	NaN	86.5	NaN	128	191.7	123.9	175.8	309.6	875.6	351.9	NaN	0.002	3.499	3	1	2	1	275	30.3	10.99	0	1	0	1
HsusC : HtolSt : HsusSt	A0A1U8K6V9	uncharacterized protein LOC107914034 OS=Gossypium hirsutum OX=3635 GN=LOC107914034 PE=4 SV=1	NaN	NaN	152.2	87	213	40.2	172.2	144.7	173.1	129.1	97.6	132.9	NaN	0.004	3.091	3	1	2	1	348	38.8	8.79	3.72	1	0	1
HsusC : HtolSt : HsusSt	A0A1U8LM73	putative ER lumen protein-retaining receptor C28H8.4 OS=Gossypium hirsutum OX=3635 GN=LOC107927940 PE=3 SV=1	NaN	94.8	NaN	34.2	NaN	23.8	23.1	NaN	111.5	125	136.6	48.5	NaN	0.004	3.04	4	1	2	1	272	30.8	8.66	5.4	1	0	1
HsusC : HtolSt : HsusSt	A0A1U8MFS8	polygalacturonase-like OS=Gossypium hirsutum OX=3635 GN=LOC107937343 PE=3 SV=1	NaN	25.5	NaN	11.1	NaN	15.1	21.2	63.6	118	114.6	35.4	77.9	NaN	0.004	2.99	2	1	2	1	413	45.9	8.34	5.2	1	0	1
HsusC : HtolSt : HsusSt	A0A1U8IE99	THO complex subunit 6-like OS=Gossypium hirsutum OX=3635 GN=LOC107895807 PE=3 SV=1	NaN	12.1	NaN	NaN	187.3	213.7	91.6	82.9	19.9	12.5	50	16.4	NaN	0.004	2.933	5	1	3	1	343	36.6	5.36	2.18	1	0	1
HsusC : HtolSt : HsusSt	A0A1U8N993	Vacuolar protein sorting-associated protein 51 homolog OS=Gossypium hirsutum OX=3635 GN=LOC107945993 PE=3 SV=1	NaN	NaN	343.8	305.2	NaN	96.6	226.7	322.7	NaN	NaN	134.3	109.2	NaN	0.005	2.817	1	1	1	1	779	87.6	5.81	2.5	1	0	1
HsusC : HtolSt : HsusSt	A0A1U8LKH7	Defective in cullin neddylation protein OS=Gossypium hirsutum OX=3635 GN=LOC107928388 PE=4 SV=1	NaN	NaN	100.8	16.5	40.6	4	79.7	NaN	399.5	365.6	104	124.6	NaN	0.006	2.762	4	1	2	1	254	29.7	5.81	4.33	1	0	1
HsusC : HtolSt : HsusSt	A0A1U8IFM2	uncharacterized protein LOC107893998 OS=Gossypium hirsutum OX=3635 GN=LOC107893998 PE=4 SV=1	NaN	725.5	NaN	18.7	NaN	14.1	8	76	NaN	63	89.1	113.7	NaN	0.009	2.39	2	1	3	1	643	66.7	8.98	8.81	1	0	1
HsusC : HtolSt : HsusSt	A0A1U8NFY8	protein TRANSPORT INHIBITOR RESPONSE 1 OS=Gossypium hirsutum OX=3635 GN=LOC107947922 PE=4 SV=1	NaN	NaN	672.6	332.7	61.6	NaN	317.8	183.4	NaN	70.1	76.7	NaN	NaN	0.01	2.375	2	1	1	1	586	65.6	5.72	2.78	1	0	1
HsusC : HtolSt : HsusSt	A0A1U8IM29	H/ACA ribonucleoprotein complex subunit OS=Gossypium hirsutum OX=3635 GN=LOC107898138 PE=3 SV=1	204.6	NaN	NaN	157.9	NaN	249.9	NaN	376.9	205.3	470.8	414.7	293.6	NaN	0.012	2.244	9	1	1	1	186	19.1	11.56	2.78	1	0	1
HsusC : HtolSt : HsusSt	A0A1U8N2C8	mechanosensitive ion channel protein 3, chloroplastic-like isoform X2 OS=Gossypium hirsutum OX=3635 GN=LOC107943899 PE=3 SV=1	NaN	NaN	225.6	NaN	196	131.9	139.6	NaN	201.5	NaN	269.4	161.6	NaN	0.013	2.191	2	1	2	1	668	73.3	8.92	5	1	0	1
HsusC : HtolSt : HsusSt	A0A1U8MAA2	probable disease resistance protein At1g58602 OS=Gossypium hirsutum OX=3635 GN=LOC107935642 PE=4 SV=1	NaN	269.3	NaN	NaN	20.1	21.7	NaN	354.9	101.2	251.1	97.8	269.2	NaN	0.013	2.19	1	1	2	1	947	108.4	7.62	3.66	1	0	1
HsusC : HtolSt : HsusSt	A0A1U8HN75	ABC transporter B family member 19-like OS=Gossypium hirsutum OX=3635 GN=LOC107887780 PE=4 SV=1	NaN	41.4	NaN	31.3	41.3	NaN	18.9	480.7	456.8	280	374.1	533.3	NaN	0.013	2.164	2	1	2	1	1251	137.5	7.5	5.64	1	0	1
HsusC : HtolSt : HsusSt	A0A1U8NRL5	probable inactive receptor kinase At5g10020 OS=Gossypium hirsutum OX=3635 GN=LOC107950377 PE=4 SV=1	NaN	NaN	150.7	262.5	335.5	206.4	99.1	104.5	NaN	117.8	147.7	158.7	NaN	0.013	2.14	1	1	4	1	1060	115.5	6.84	10.39	1	0	1
HsusC : HtolSt : HsusSt	A0A1U8PMX1	RING-type E3 ubiquitin transferase OS=Gossypium hirsutum OX=3635 GN=LOC107959911 PE=4 SV=1	NaN	NaN	2.9	3.9	67	78.1	5.7	2.8	0.5	2.9	1.7	1.2	NaN	0.017	2.03	2	1	1	1	480	53.3	5.58	1.73	1	0	1
HsusC : HtolSt : HsusSt	A0A1U8JJL4	major allergen Pru ar 1-like OS=Gossypium hirsutum OX=3635 GN=LOC107907656 PE=4 SV=1	NaN	NaN	36	1.9	NaN	6.2	14.1	15.3	30.2	32.1	7.1	NaN	NaN	0.024	1.833	8	1	5	1	195	21.8	5.73	16.43	1	0	1
HsusC : HtolSt : HsusSt	A0A1U8HP69	cytochrome P450 86B1-like OS=Gossypium hirsutum OX=3635 GN=LOC107888205 PE=4 SV=1	NaN	NaN	NaN	13.1	NaN	38.4	91	32.6	107.4	62.9	86.6	10	NaN	0.026	1.797	3	1	5	1	524	60.3	9.22	13.67	1	0	1
HsusC : HtolSt : HsusSt	A0A1U8KFG6	uncharacterized protein LOC107916526 isoform X1 OS=Gossypium hirsutum OX=3635 GN=LOC107916526 PE=4 SV=1	100.7	NaN	NaN	116	NaN	351.3	667.5	145.6	91.4	193.2	159.2	346	NaN	0.027	1.778	2	1	1	1	686	75.2	7.15	0	1	0	1
HsusC : HtolSt : HsusSt	A0A1U8ICA8	mitochondrial import receptor subunit TOM7-1-like OS=Gossypium hirsutum OX=3635 GN=LOC107895050 PE=3 SV=1	NaN	94.7	NaN	53	62.9	NaN	NaN	181.4	120	98.2	65	127.7	NaN	0.027	1.775	11	1	4	1	72	7.9	9.94	7.39	1	0	1
HsusC : HtolSt : HsusSt	A0A1U8P1K9	ribonuclease Z, chloroplastic OS=Gossypium hirsutum OX=3635 GN=LOC107954040 PE=4 SV=1	13.2	NaN	NaN	18.1	NaN	11.4	6.5	2.6	NaN	15	NaN	10.5	NaN	0.027	1.772	2	1	1	1	366	41.4	8.92	2.25	1	0	1
HsusC : HtolSt : HsusSt	D3IZZ4	Pectate lyase OS=Gossypium hirsutum OX=3635 GN=Pel PE=2 SV=1	NaN	187.1	NaN	88.1	NaN	47	NaN	253.8	498.4	414.4	456	455.2	NaN	0.031	1.734	3	1	1	1	411	45.1	7.09	3.34	1	0	1
HsusC : HtolSt : HsusSt	A0A1U8JH55	uncharacterized protein LOC107906946 OS=Gossypium hirsutum OX=3635 GN=LOC107906946 PE=4 SV=1	116.7	NaN	NaN	NaN	77.1	173.8	52.4	151.3	NaN	389.7	119.3	233.2	NaN	0.032	1.714	9	1	1	1	475	51.8	7.68	5.64	1	0	1
HsusC : HtolSt : HsusSt	A0A1U8KS77	scarecrow-like protein 32 OS=Gossypium hirsutum OX=3635 GN=LOC107918771 PE=3 SV=1	265	NaN	NaN	470.5	28.6	341.8	247.1	47.9	NaN	NaN	61.8	145.2	NaN	0.037	1.658	2	1	2	1	434	48.6	5.44	3.63	1	0	1
HsusC : HtolSt : HsusSt	E7BQV6	N-acetylglutamate synthase protein OS=Gossypium hirsutum OX=3635 GN=NAGS PE=2 SV=1	NaN	34.6	NaN	NaN	54.5	100.7	62.8	273.5	101.6	41.6	98.9	72	NaN	0.037	1.653	4	1	3	1	296	32.5	7.23	6.41	1	0	1
HsusC : HtolSt : HsusSt	A0A1U8KCU6	formamidopyrimidine-DNA glycosylase-like OS=Gossypium hirsutum OX=3635 GN=LOC107914186 PE=3 SV=1	125.3	NaN	NaN	37.2	1118.6	NaN	525.2	187	24.6	37.8	NaN	32.5	NaN	0.041	1.609	2	1	1	1	444	49.2	8.41	0	1	0	1
HsusC : HtolSt : HsusSt	A0A1U8KL29	uncharacterized protein LOC107916826 isoform X1 OS=Gossypium hirsutum OX=3635 GN=LOC107916826 PE=4 SV=1	NaN	NaN	NaN	589.5	12.2	161.3	111.3	NaN	145.1	67.3	121.3	NaN	NaN	0.042	1.603	2	1	1	1	445	50	8.79	2.05	1	0	1
HsusC : HtolSt : HsusSt	A0A1U8P197	uncharacterized protein LOC107953255 OS=Gossypium hirsutum OX=3635 GN=LOC107953255 PE=4 SV=1	NaN	102.8	NaN	147.4	279.7	NaN	114.6	227.4	162.7	206.9	182.7	149.8	NaN	0.042	1.601	6	1	2	1	191	20.9	6.8	5.08	1	0	1	Acetyl [N-Term]
HsusC : HtolSt : HsusSt	A0A1U8P624	CLIP-associated protein-like isoform X2 OS=Gossypium hirsutum OX=3635 GN=LOC107954647 PE=4 SV=1	87.3	NaN	NaN	478.6	NaN	168.4	437.3	189.3	NaN	136.8	NaN	278.5	NaN	0.043	1.598	1	1	1	1	1213	133.9	7.44	1.99	1	0	1
HsusC : HtolSt : HsusSt	A0A1U8L4X8	xyloglucan galactosyltransferase MUR3-like isoform X1 OS=Gossypium hirsutum OX=3635 GN=LOC107923963 PE=3 SV=1	NaN	126.7	NaN	436.5	424.7	NaN	NaN	241	161	NaN	50.1	263.5	NaN	0.044	1.584	2	1	2	1	591	68	7.37	4.57	1	0	1
HsusC : HtolSt : HsusSt	A0A1U8PIK7	uncharacterized protein LOC107959475 OS=Gossypium hirsutum OX=3635 GN=LOC107959475 PE=4 SV=1	NaN	NaN	114.5	454.7	NaN	213.3	59.4	22.9	NaN	290	42.6	NaN	NaN	0.047	1.557	2	1	1	1	371	41.8	8.87	1.75	1	0	1
HsusC : HtolSt : HsusSt	A0A1U8KWD7	Glycosyltransferase family 92 protein OS=Gossypium hirsutum OX=3635 GN=LOC107921365 PE=3 SV=1	131.1	NaN	NaN	NaN	385.1	36.2	NaN	573.6	7.8	34.3	NaN	663.8	NaN	0.048	1.55	1	1	1	1	575	66.2	8.9	2.42	1	0	1
HsusC : HtolSt : HsusSt	A0A1U8I8Z7	nucleolin 1-like isoform X2 OS=Gossypium hirsutum OX=3635 GN=LOC107894037 PE=4 SV=1	180.9	NaN	NaN	NaN	642.9	1070.3	402.9	13.3	NaN	NaN	5.6	15.9	NaN	0.052	1.522	1	1	1	1	912	95.5	5.06	0	1	0	1
HtolC : HsusC : HtolSt : HsusSt	A0A5P9NWX4	Ribulose bisphosphate carboxylase large chain OS=Gossypium hirsutum f. palmeri OX=1620506 GN=rbcL PE=3 SV=1	210.6	194.9	223.8	225.5	228.7	158.6	235	200.2	184.3	168.7	143.9	115.9	NaN	0	3556.55	92	283	22622	271	480	53.2	6.43	101262	283	11	1	Met-loss+Acetyl [N-Term]
HtolC : HsusC : HtolSt : HsusSt	A0A1U8MWN6	Ribulose bisphosphate carboxylase/oxygenase activase, chloroplastic OS=Gossypium hirsutum OX=3635 GN=LOC107942112 PE=3 SV=1	145.3	198.3	180.6	155.9	254	186.6	156.4	217.5	195.5	196.4	232	220.7	NaN	0	2136.62	86	166	6426	11	438	48	5.58	30003.5	166	173	1
HtolC : HsusC : HtolSt : HsusSt	A0A1U8LRD6	Ribulose bisphosphate carboxylase/oxygenase activase, chloroplastic OS=Gossypium hirsutum OX=3635 GN=LOC107930076 PE=3 SV=1	156.1	103.9	148.1	154.9	309.2	319.5	150.1	154.1	214.8	196.4	236.4	202.9	NaN	0	2120.59	85	162	6468	17	438	48	5.95	30380.1	162	2	1
HtolC : HsusC : HtolSt : HsusSt	A0A1U8PRG6	Ribulose bisphosphate carboxylase/oxygenase activase, chloroplastic OS=Gossypium hirsutum OX=3635 GN=LOC107962030 PE=3 SV=1	111.1	178.1	137.2	120.2	237.2	167.3	130.5	163.3	152.5	141.6	179.5	167.7	NaN	0	2041.34	86	161	6534	11	470	51.7	5.53	29579.6	161	44	1
HtolC : HsusC : HtolSt : HsusSt	Q308Y6	Ribulose bisphosphate carboxylase/oxygenase activase, chloroplastic OS=Gossypium hirsutum OX=3635 PE=2 SV=1	84.2	221.2	182.5	128.5	494.6	391.8	129.8	139.6	113.7	101.3	211.3	120.4	NaN	0	2034.52	94	160	6476	11	421	46.7	5	29341.6	160	0	1
HtolC : HsusC : HtolSt : HsusSt	A0A346KLE9	ATP synthase subunit beta, chloroplastic OS=Gossypium hirsutum subsp. latifolium OX=511459 GN=atpB PE=3 SV=1	168.1	194.9	205.7	162.8	210.7	204.2	125.8	191.8	196.8	166	205.9	198.3	NaN	0	1482.08	97	122	8694	81	498	53.6	5.33	37367	122	45	1	Acetyl [N-Term]
HtolC : HsusC : HtolSt : HsusSt	A0A1U8IX55	Ribulose bisphosphate carboxylase/oxygenase activase, chloroplastic OS=Gossypium hirsutum OX=3635 GN=LOC107899326 PE=3 SV=1	109.2	47	164.6	190.5	171.8	176.2	395.9	67	166.5	388.5	76.1	72.4	NaN	0	1269.53	73	112	3097	12	477	52.9	7.87	14336.3	112	8	1
HtolC : HsusC : HtolSt : HsusSt	A0A1U8NG65	Ribulose bisphosphate carboxylase/oxygenase activase, chloroplastic OS=Gossypium hirsutum OX=3635 GN=LOC107948056 PE=3 SV=1	237.6	48.1	101	282.3	22.6	20.7	230.7	60.2	146.4	211	285	118.3	NaN	0	1197.93	71	101	2696	6	475	52.7	7.66	12623.9	101	0	1
HtolC : HsusC : HtolSt : HsusSt	A0A1U8NX96	transketolase OS=Gossypium hirsutum OX=3635 GN=LOC107952895 PE=3 SV=1	230.3	224.1	200.1	143.7	162.4	184.2	307.6	250.6	218.3	189.4	106.7	115.2	NaN	0	1118.85	74	88	3320	3	745	80.4	6.76	14332.1	88	0	1
HtolC : HsusC : HtolSt : HsusSt	A0A1U8P371	transketolase OS=Gossypium hirsutum OX=3635 GN=LOC107954570 PE=3 SV=1	183.6	190.7	193.6	166.5	201.8	138.4	224.8	207.3	203.2	148.1	153.2	132	NaN	0	1109	77	89	3385	4	745	80.4	6.89	14613.1	89	92	1
HtolC : HsusC : HtolSt : HsusSt	A0A1U8JA24	5-methyltetrahydropteroyltriglutamate--homocysteine S-methyltransferase OS=Gossypium hirsutum OX=3635 GN=LOC107903852 PE=3 SV=1	38.4	32.7	17.9	38	28.3	24.8	26.4	47.9	46.3	47.3	31.1	27.7	NaN	0	1035.78	78	105	5823	35	765	84.8	7.31	24155.6	105	72	1	Met-loss+Acetyl [N-Term]
HtolC : HsusC : HtolSt : HsusSt	A0A346KLE5	ATP synthase subunit alpha, chloroplastic OS=Gossypium hirsutum subsp. latifolium OX=511459 GN=atpA PE=3 SV=1	159.1	179.8	203.2	179.9	210.5	235.4	147.3	179.2	166.9	158.2	202.8	194.2	NaN	0	1021.28	72	94	3341	87	507	55.4	5.34	13887	94	8	1	Met-loss+Acetyl [N-Term]
HtolC : HsusC : HtolSt : HsusSt	A0A1U8MXF7	polygalacturonase-like OS=Gossypium hirsutum OX=3635 GN=LOC107942382 PE=3 SV=1	3.9	3	3.4	3.1	3.2	3.6	3.8	3.7	4.6	4.4	3.5	3.7	NaN	0	1012.06	78	122	8221	65	408	43.7	7.72	34400.2	122	53	1
HtolC : HsusC : HtolSt : HsusSt	A0A1U8N2C7	L-ascorbate oxidase homolog OS=Gossypium hirsutum OX=3635 GN=LOC107942730 PE=3 SV=1	15.8	9	7.4	5.1	6	15.6	9.8	11.3	16.4	13.9	13.2	11.4	NaN	0	999.3	81	120	4179	18	551	61.4	8.72	15421.6	120	103	1
HtolC : HsusC : HtolSt : HsusSt	A0A1U8M0V0	WSC domain-containing protein ARB_07867-like OS=Gossypium hirsutum OX=3635 GN=LOC107932825 PE=4 SV=1	3.5	10.7	4.4	6.5	6	11.6	8.1	5.9	10.1	10	4.9	6	NaN	0	998.069	81	107	3922	13	633	69.7	5.95	14959.9	107	103	1
HtolC : HsusC : HtolSt : HsusSt	A0A1U8PCZ3	Pectinesterase OS=Gossypium hirsutum OX=3635 GN=LOC107957934 PE=4 SV=1	3	4.9	3.5	6	3.4	6.6	5.2	6.1	4.4	4.8	5.1	4.8	NaN	0	991.436	86	108	5183	13	373	40.8	6.2	23550	108	92	1
HtolC : HsusC : HtolSt : HsusSt	A0A1U8NX05	polygalacturonase-like OS=Gossypium hirsutum OX=3635 GN=LOC107951857 PE=3 SV=1	5.9	10.5	17.2	8.5	11.9	7.1	6.9	7.5	5.6	6.5	7.1	6.5	NaN	0	990.491	89	123	6368	4	412	43.5	6.83	26452.8	123	117	1
HtolC : HsusC : HtolSt : HsusSt	A0A1U8MTI3	Pectate lyase OS=Gossypium hirsutum OX=3635 GN=LOC107939965 PE=3 SV=1	18.1	6.6	8.5	11.5	8	28.8	22.4	5.4	5	4.9	7.2	7.5	NaN	0	958.081	83	93	2998	32	434	48	7.05	12814.3	93	66	1
HtolC : HsusC : HtolSt : HsusSt	A0A1U8KWP8	ferredoxin-dependent glutamate synthase, chloroplastic-like OS=Gossypium hirsutum OX=3635 GN=LOC107921512 PE=3 SV=1	140.7	110	151.7	132.4	113.4	102.2	298.1	206.9	187.9	137.6	100.7	117.3	NaN	0	956.006	59	88	1660	19	1593	173.7	6.58	6796.53	88	76	1
HtolC : HsusC : HtolSt : HsusSt	A0A1U8N2J1	L-ascorbate oxidase homolog OS=Gossypium hirsutum OX=3635 GN=LOC107942800 PE=3 SV=1	8.4	6.3	11.2	9.8	12.7	19.8	13.3	6.7	3.4	3	6.5	3	NaN	0	955.935	79	112	4003	17	551	61.4	8.62	14645.1	112	1	1
HtolC : HsusC : HtolSt : HsusSt	D2D332	Glyceraldehyde-3-phosphate dehydrogenase OS=Gossypium hirsutum OX=3635 GN=LOC107957019 PE=2 SV=1	67.1	59.7	83.8	74.4	63.4	43.2	60.2	60.6	79	65.5	72.9	73.4	NaN	0	926.708	91	73	4957	24	336	36.5	7.93	21265.9	73	51	1
HtolC : HsusC : HtolSt : HsusSt	A0A1U8LWB2	V-type proton ATPase catalytic subunit A OS=Gossypium hirsutum OX=3635 GN=LOC107930394 PE=3 SV=1	104.3	50	60.5	71.6	50.9	55.3	65	63.5	62.1	59.8	69.9	64.6	NaN	0	917.76	86	64	3392	2	623	68.5	5.52	15004.8	64	70	1
HtolC : HsusC : HtolSt : HsusSt	A0A1U8L944	V-type proton ATPase catalytic subunit A OS=Gossypium hirsutum OX=3635 GN=LOC107925070 PE=3 SV=1	138.4	9.6	43.4	27.1	18.2	23.8	124.2	113	123.8	66.1	24.7	18.8	NaN	0	903.451	83	61	3423	1	623	68.4	5.4	15202.7	61	0	1
HtolC : HsusC : HtolSt : HsusSt	A0A1U8M0T8	WSC domain-containing protein ARB_07867-like OS=Gossypium hirsutum OX=3635 GN=LOC107932824 PE=4 SV=1	11.2	5.5	7.8	6.6	6.5	9.8	5.8	4.5	4.4	4.9	4	3.9	NaN	0	903.292	78	102	3762	13	635	69.9	6.19	14493	102	15	1
HtolC : HsusC : HtolSt : HsusSt	A0A1U8JHE2	Glycine cleavage system P protein OS=Gossypium hirsutum OX=3635 GN=LOC107907004 PE=3 SV=1	135.4	160.4	150.6	134.5	105.8	101.1	210.6	154.6	159.5	111.4	93.8	82	NaN	0	894.707	62	67	1485	12	1050	113.9	7.17	6973.4	67	57	1
HtolC : HsusC : HtolSt : HsusSt	A0A1U8N1C1	actin-like OS=Gossypium hirsutum OX=3635 GN=LOC107943635 PE=3 SV=1	12.2	30	31.9	5.9	5.7	10.7	7.9	22.3	36.6	38.1	60.5	14.6	NaN	0	894.303	88	74	4052	1	377	41.6	5.49	17788.6	74	6	1	Met-loss+Acetyl [N-Term]
HtolC : HsusC : HtolSt : HsusSt	A0A1U8PGH8	Glycine cleavage system P protein OS=Gossypium hirsutum OX=3635 GN=LOC107958881 PE=3 SV=1	261.9	98.4	160.2	122.4	83	75.5	324.5	143.6	229.1	117.5	74.5	54.2	NaN	0	887.579	61	64	1534	6	1050	113.9	7.17	7285.46	64	4	1
HtolC : HsusC : HtolSt : HsusSt	A0A1U8JEW0	V-type proton ATPase catalytic subunit A OS=Gossypium hirsutum OX=3635 GN=LOC107906361 PE=3 SV=1	83.4	74.7	92.4	100.2	76	69.8	88.9	71.4	91.3	90.3	83.3	73.3	NaN	0	886.738	86	63	3292	5	623	68.5	5.52	14426	63	0	1
HtolC : HsusC : HtolSt : HsusSt	A0A1U8MXG3	polygalacturonase-like OS=Gossypium hirsutum OX=3635 GN=LOC107942383 PE=3 SV=1	2.2	2	1.1	1.4	1.1	86.5	12.8	13.8	1.5	2.3	1.8	10.3	NaN	0	883.447	77	100	5618	2	389	42	6.13	26655.5	100	10	1
HtolC : HsusC : HtolSt : HsusSt	A0A1U8N182	polygalacturonase-like OS=Gossypium hirsutum OX=3635 GN=LOC107942384 PE=3 SV=1	6.1	8.7	11.1	11.2	6	70.5	7.4	17	6.4	8	8.6	8.8	NaN	0	882.326	76	103	4746	7	407	43.8	6.84	20887.2	103	42	1
HtolC : HsusC : HtolSt : HsusSt	A0A1U8HQI9	chaperone protein ClpC1, chloroplastic OS=Gossypium hirsutum OX=3635 GN=LOC107886209 PE=3 SV=1	215.7	187.6	144.6	228.2	186.1	58.9	176.1	221.3	264.3	199	150.6	163.7	NaN	0	880.395	65	81	1919	1	922	102.3	6.42	7893.53	81	0	1
HtolC : HsusC : HtolSt : HsusSt	A0A1U8IPN0	ATP synthase subunit beta OS=Gossypium hirsutum OX=3635 GN=LOC107899003 PE=3 SV=1	75.3	88.9	96.9	99.6	90	84.6	53.3	69.9	70.5	88.2	73.5	90	NaN	0	879.374	82	72	4249	60	557	59.8	6.29	17521.6	72	0	1
HtolC : HsusC : HtolSt : HsusSt	A0A1U8KXY7	ferredoxin-dependent glutamate synthase, chloroplastic isoform X1 OS=Gossypium hirsutum OX=3635 GN=LOC107921972 PE=3 SV=1	191.7	105.2	246.1	241.3	208.5	78	292.8	97.1	120.3	123.9	82.4	137.5	NaN	0	879.005	54	78	1396	9	1525	166	7.01	5889.79	78	0	1
HtolC : HsusC : HtolSt : HsusSt	A0A1U8P4Z9	Pectinesterase OS=Gossypium hirsutum OX=3635 GN=LOC107955096 PE=4 SV=1	7.9	1.6	2.9	4.1	3.1	1	4	1	1	1	0.8	1.3	NaN	0	878.841	85	100	4600	5	363	39.7	5.63	21198.4	100	0	1
HtolC : HsusC : HtolSt : HsusSt	A0A1U8NPJ2	chaperone protein ClpC1, chloroplastic-like OS=Gossypium hirsutum OX=3635 GN=LOC107949637 PE=3 SV=1	158.1	186.8	139.3	239.5	195.2	153.5	143.4	156.1	143.5	156.8	131.1	135.3	NaN	0	876.495	66	82	1876	2	922	102.2	6.42	7712.54	82	86	1
HtolC : HsusC : HtolSt : HsusSt	A0A1U8M316	actin OS=Gossypium hirsutum OX=3635 GN=LOC107932458 PE=3 SV=1	37.4	40.3	34.9	37	37.8	38.3	33.1	33.6	22.7	26.6	32.2	31.7	NaN	0	875.825	88	74	4592	3	377	41.6	5.49	19948.5	74	78	1	Met-loss+Acetyl [N-Term]
HtolC : HsusC : HtolSt : HsusSt	A0A1U8MJA7	5-methyltetrahydropteroyltriglutamate--homocysteine S-methyltransferase OS=Gossypium hirsutum OX=3635 GN=LOC107937302 PE=3 SV=1	160.9	118.2	53.9	120.1	136.4	44.1	94.7	142	123.3	159.3	86.7	60.2	NaN	0	874.473	81	96	3753	6	765	84.7	6.51	15246.3	96	31	1	Met-loss+Acetyl [N-Term]
HtolC : HsusC : HtolSt : HsusSt	A0A1U8PUU8	Glycine cleavage system P protein OS=Gossypium hirsutum OX=3635 GN=LOC107962876 PE=3 SV=1	150.3	153.4	133.5	124.8	116.9	100.7	159.6	135.3	172.2	124.9	87	75.7	NaN	0	871.84	60	61	1527	25	1047	113.9	6.96	7300.94	61	0	1
HtolC : HsusC : HtolSt : HsusSt	A0A1U8I5P7	5-methyltetrahydropteroyltriglutamate--homocysteine S-methyltransferase OS=Gossypium hirsutum OX=3635 GN=LOC107893151 PE=3 SV=1	392.9	85.5	60.5	119.5	77.8	14	138.5	308.3	358.1	277	180.3	77.9	NaN	0	866.58	79	93	3536	6	765	84.6	6.4	14056.8	93	0	1	Met-loss+Acetyl [N-Term]
HtolC : HsusC : HtolSt : HsusSt	A0A1U8PDC7	actin-like OS=Gossypium hirsutum OX=3635 GN=LOC107958013 PE=3 SV=1	4.9	13.3	23.9	14	29.4	9	7.8	9.4	4.2	6.1	9.4	7.7	NaN	0	865.058	88	74	3990	4	377	41.7	5.49	17262.2	74	3	1	Met-loss+Acetyl [N-Term]
HtolC : HsusC : HtolSt : HsusSt	Q39786	Polygalacturonase OS=Gossypium hirsutum OX=3635 GN=G9 PE=2 SV=1	18.4	213.8	NaN	72	503.1	63.4	64.8	46.6	NaN	78.1	90.5	NaN	NaN	0	851.07	74	98	5084	1	407	43.9	6.84	24253.2	98	0	1
HtolC : HsusC : HtolSt : HsusSt	A0A1U8PEU2	Plasma membrane ATPase OS=Gossypium hirsutum OX=3635 GN=LOC107958445 PE=3 SV=1	49.9	73.3	128.4	64.2	166.4	66.5	40.1	47.9	25.3	28	83.9	78.2	NaN	0	850.325	55	84	2149	8	953	105	6.18	9744.27	84	83	1	Met-loss+Acetyl [N-Term]
HtolC : HsusC : HtolSt : HsusSt	A0A1U8J5R9	Serine hydroxymethyltransferase OS=Gossypium hirsutum OX=3635 GN=LOC107901893 PE=3 SV=1	148	169	222.3	119.2	207.6	183.3	224.1	155.8	172.4	146.8	193.3	152.6	NaN	0	835.463	82	60	1933	5	517	57.2	8.47	8478.52	60	61	1
HtolC : HsusC : HtolSt : HsusSt	A0A1U8MR50	5-methyltetrahydropteroyltriglutamate--homocysteine S-methyltransferase OS=Gossypium hirsutum OX=3635 GN=LOC107940419 PE=3 SV=1	33	32.7	18.4	40.9	24.1	11.1	20.2	24.7	26.8	36.6	16.1	17.7	NaN	0	832.834	75	90	3869	7	765	84.8	6.3	15966.2	90	13	1	Met-loss+Acetyl [N-Term]
HtolC : HsusC : HtolSt : HsusSt	A0A1U8K7G6	Phospholipase D OS=Gossypium hirsutum OX=3635 GN=LOC107914161 PE=3 SV=1	192.2	160.8	243.3	194.8	126.6	201.9	219.4	146.4	164.6	162.9	149.9	157.6	NaN	0	831.903	76	71	2062	10	807	91.5	5.77	8389.41	71	0	1	Acetyl [N-Term]
HtolC : HsusC : HtolSt : HsusSt	A0A1U8I1Z3	Serine hydroxymethyltransferase OS=Gossypium hirsutum OX=3635 GN=LOC107891834 PE=3 SV=1	123	316.9	340.4	81	238.7	221.2	148.9	189.8	149.6	192.3	205	134.2	NaN	0	826.49	81	58	1914	3	517	57.2	8.31	8414.34	58	0	1
HtolC : HsusC : HtolSt : HsusSt	A0A1U8I389	Glyceraldehyde-3-phosphate dehydrogenase OS=Gossypium hirsutum OX=3635 GN=LOC107892188 PE=3 SV=1	72.2	80.5	112	69.3	49.9	32.7	55.9	65.7	49.4	60.7	55.6	78.3	NaN	0	816.911	91	69	4807	3	336	36.5	7.58	20245.7	69	21	1
HtolC : HsusC : HtolSt : HsusSt	A0A1U8IJ50	Phospholipase D OS=Gossypium hirsutum OX=3635 GN=LOC107897264 PE=3 SV=1	157.8	128.2	188.2	166.5	137.4	122	133.2	121.5	113.5	117.9	136	142.2	NaN	0	812.499	77	74	2053	12	807	91.5	5.62	8236.02	74	64	1	Acetyl [N-Term]
HtolC : HsusC : HtolSt : HsusSt	A0A1U8JXF9	transketolase OS=Gossypium hirsutum OX=3635 GN=LOC107911586 PE=3 SV=1	143.2	149.9	115.8	139.2	212.1	102.8	173.1	126.6	112.3	96.2	104.3	79.7	NaN	0	810.276	71	75	2246	5	745	80.4	6.92	9401.87	75	18	1
HtolC : HsusC : HtolSt : HsusSt	A0A1U8JUF5	Dihydrolipoyl dehydrogenase OS=Gossypium hirsutum OX=3635 GN=LOC107910553 PE=3 SV=1	72.1	134.1	115.1	87.1	116	100.2	127.6	105.8	95.1	83.4	92.3	84.2	NaN	0	794.561	79	50	2626	3	509	53.9	7.2	12211.8	50	54	1
HtolC : HsusC : HtolSt : HsusSt	A0A1U8MRY7	WSC domain-containing protein ARB_07867-like OS=Gossypium hirsutum OX=3635 GN=LOC107939482 PE=4 SV=1	3.5	10.1	2.7	5.1	9	3.8	3.9	14.8	7.6	5.5	5.7	3.6	NaN	0	794.038	76	92	3491	21	632	69.7	6.19	13451.6	92	0	1
HtolC : HsusC : HtolSt : HsusSt	A0A1U8JG87	Lipoxygenase OS=Gossypium hirsutum OX=3635 GN=LOC107906745 PE=3 SV=1	135.5	120.7	162	153.4	92.5	259.1	139.9	184.2	198.8	227	177.9	236.9	NaN	0	793.406	72	70	1760	17	904	103.1	6.15	7066.78	70	60	1
HtolC : HsusC : HtolSt : HsusSt	A0A1U8LZM6	Beta-galactosidase OS=Gossypium hirsutum OX=3635 GN=LOC107932508 PE=3 SV=1	9.4	14	13.8	9.8	10.5	14.2	14	11.2	8.3	10.8	11	11	NaN	0	787.93	72	95	2346	19	844	95.4	8.38	8226.12	95	82	1
HtolC : HsusC : HtolSt : HsusSt	A0A1U8HQP6	Glyceraldehyde-3-phosphate dehydrogenase OS=Gossypium hirsutum OX=3635 GN=LOC107888701 PE=3 SV=1	20.3	16.8	30.1	26.5	14.7	27.4	16.2	21.6	52	39.2	23.1	22.5	NaN	0	785.17	91	68	5053	4	336	36.5	7.58	21116.8	68	1	1
HtolC : HsusC : HtolSt : HsusSt	D2D319	Dihydrolipoyl dehydrogenase OS=Gossypium hirsutum OX=3635 GN=LOC107951589 PE=2 SV=1	62.9	119.2	102.4	90.2	102.5	123.2	141.1	124.5	54.2	69.4	116.9	75.5	NaN	0	783.03	79	50	2550	3	509	53.8	7.39	11921.5	50	0	1
HtolC : HsusC : HtolSt : HsusSt	A0A1U8MRZ4	WSC domain-containing protein ARB_07867-like OS=Gossypium hirsutum OX=3635 GN=LOC107939483 PE=4 SV=1	7.6	7.5	2.6	5.8	5.6	26	7.3	4.9	5.8	7.3	5.2	8.9	NaN	0	779.367	80	96	3526	10	633	69.8	6.05	13477.2	96	7	1
HtolC : HsusC : HtolSt : HsusSt	A0A1U8HMZ7	polygalacturonase-like OS=Gossypium hirsutum OX=3635 GN=LOC107887679 PE=3 SV=1	1.1	5.9	2.1	1.2	5.5	2	1	13.4	15.2	5.9	4.2	2.3	NaN	0	768.022	67	97	5438	1	439	46	6.62	22653.1	97	5	1
HtolC : HsusC : HtolSt : HsusSt	A0A1U8MVI9	transketolase OS=Gossypium hirsutum OX=3635 GN=LOC107941756 PE=3 SV=1	72.7	243.6	120.1	45	177.9	54.3	120.7	122.1	72.2	63.3	109	53.9	NaN	0	765.922	70	69	2002	3	745	80.5	7.01	8456.65	69	0	1
HtolC : HsusC : HtolSt : HsusSt	A0A1U8LLH0	Glutamine synthetase OS=Gossypium hirsutum OX=3635 GN=LOC107927707 PE=3 SV=1	178.5	180.7	204.3	127.8	204.6	218.6	224.1	219.5	166.1	156.6	188.3	140	NaN	0	764.911	80	62	1875	1	431	47.4	7.44	7794.4	62	63	1
HtolC : HsusC : HtolSt : HsusSt	A0A1U8I5C1	actin-like OS=Gossypium hirsutum OX=3635 GN=LOC107892864 PE=3 SV=1	2.8	3.2	3.7	6.9	3.5	1.7	2.7	1.8	3.2	3.5	2.1	1.6	NaN	0	764.177	80	65	2937	1	377	41.6	5.49	11506.9	65	2	1	Met-loss+Acetyl [N-Term]
HtolC : HsusC : HtolSt : HsusSt	A0A1U8MY22	Phosphoribulokinase OS=Gossypium hirsutum OX=3635 GN=LOC107941387 PE=3 SV=1	151.8	146.3	145.2	138.1	166.3	154	134.1	209.9	254.9	200.7	194.3	202.6	NaN	0	764.053	79	52	1810	5	408	45.1	6.54	9042.01	52	14	1
HtolC : HsusC : HtolSt : HsusSt	A0A1U8J207	Plasma membrane ATPase OS=Gossypium hirsutum OX=3635 GN=LOC107902755 PE=3 SV=1	11.3	11.8	12.1	11.3	13.8	11.9	16.3	NaN	9.1	2.7	8.5	7.5	NaN	0	763.677	53	78	2022	2	972	107.1	6.76	9047.68	78	0	1	Met-loss+Acetyl [N-Term]
HtolC : HsusC : HtolSt : HsusSt	A0A1U8NEW3	Beta-galactosidase OS=Gossypium hirsutum OX=3635 GN=LOC107947406 PE=3 SV=1	16.1	14.2	8.6	13.5	9.8	22.7	18.7	9.8	10.7	13	10.5	8.7	NaN	0	763.663	73	93	2408	17	844	95.3	8.38	8521.02	93	0	1
HtolC : HsusC : HtolSt : HsusSt	A0A1U8I263	actin-like OS=Gossypium hirsutum OX=3635 GN=LOC107890355 PE=3 SV=1	31.5	24.4	59.2	25.1	13.7	18.5	20.2	21.8	18.5	12.5	8.7	10.9	NaN	0	761.942	82	65	2909	3	377	41.6	5.49	11474.4	65	0	1	Met-loss+Acetyl [N-Term]
HtolC : HsusC : HtolSt : HsusSt	A0A1U8IZ45	Clathrin heavy chain OS=Gossypium hirsutum OX=3635 GN=LOC107900528 PE=3 SV=1	102.4	186.2	143.8	120.2	47.8	63.5	43.2	142.7	89.1	140.7	101.2	76.2	NaN	0	761.072	56	82	1720	12	1707	193.4	5.47	6880.18	82	70	1	Met-loss+Acetyl [N-Term]
HtolC : HsusC : HtolSt : HsusSt	A0A1U8PCJ0	Glutamine synthetase OS=Gossypium hirsutum OX=3635 GN=LOC107957078 PE=3 SV=1	243.8	211	128.4	121.4	133.1	39.2	168.5	222.8	251.3	191	112.5	128.7	NaN	0	757.137	80	58	1988	3	431	47.4	7.44	8333.22	58	2	1
HtolC : HsusC : HtolSt : HsusSt	A0A1U8MQ31	actin-like OS=Gossypium hirsutum OX=3635 GN=LOC107940033 PE=3 SV=1	26.4	7.5	6.9	14.9	3.3	10.9	40.6	8.1	29.1	2.3	3.2	11.5	NaN	0	750.772	84	65	3220	7	332	37.1	5.57	14855.6	65	0	1
HtolC : HsusC : HtolSt : HsusSt	A0A1U8PDD8	Clathrin heavy chain OS=Gossypium hirsutum OX=3635 GN=LOC107957301 PE=3 SV=1	47.2	57.7	97.8	72.8	67.2	34.2	82.7	69.8	32.5	48.3	18.5	29.6	NaN	0	748.049	54	81	1807	7	1701	192.6	5.36	7134.6	81	3	1	Met-loss+Acetyl [N-Term]
HtolC : HsusC : HtolSt : HsusSt	A0A1U8NK18	Actin 17-A OS=Gossypium hirsutum OX=3635 GN=LOC107948247 PE=2 SV=1	45.2	38.2	67.6	44.5	24.8	28.5	40.5	49.8	48.4	33.7	29.5	30.9	NaN	0	747.643	73	63	3680	6	377	41.7	5.59	15900.8	63	0	1
HtolC : HsusC : HtolSt : HsusSt	A0A1U8MCC1	5-methyltetrahydropteroyltriglutamate--homocysteine S-methyltransferase OS=Gossypium hirsutum OX=3635 GN=LOC107936305 PE=3 SV=1	21.4	53.2	121.8	43.9	160.5	169.7	25.6	108.5	165	149	105.8	107.8	NaN	0	745.572	71	86	3622	2	765	84.7	6.74	14101.3	86	0	1	Met-loss+Acetyl [N-Term]
HtolC : HsusC : HtolSt : HsusSt	A0A1U8NC07	Phosphoribulokinase OS=Gossypium hirsutum OX=3635 GN=LOC107946652 PE=3 SV=1	296.9	70.6	176.5	90.8	89.2	430.1	353.5	183.2	103.5	129.9	166.8	158.6	NaN	0	744.214	79	52	1864	1	411	45.2	6.4	9254.17	52	5	1
HtolC : HsusC : HtolSt : HsusSt	A0A1U8MKF8	Phosphoribulokinase OS=Gossypium hirsutum OX=3635 GN=LOC107938584 PE=3 SV=1	139.3	140	161.9	177.7	188.3	287.2	134.3	194.5	173.4	151	174.9	163.3	NaN	0	743.914	79	50	1848	5	408	45.1	6.42	9256.45	50	0	1
HtolC : HsusC : HtolSt : HsusSt	A0A1U8LHS3	Glyceraldehyde-3-phosphate dehydrogenase OS=Gossypium hirsutum OX=3635 GN=LOC107926568 PE=3 SV=1	42.7	21.5	28.9	22.6	18.6	22.8	43.9	31.8	36.8	27.4	31.3	33.2	NaN	0	743.332	88	67	5028	4	336	36.4	7.87	21112	67	12	1
HtolC : HsusC : HtolSt : HsusSt	A0A1U8MFJ3	uncharacterized protein LOC107936165 OS=Gossypium hirsutum OX=3635 GN=LOC107936165 PE=3 SV=1	182.5	148.2	175.3	253.7	159.2	148.4	239.8	218.9	167	218.1	204.9	190.2	NaN	0	741.434	45	61	5638	1	773	86.6	8.9	23314.8	61	52	1
HtolC : HsusC : HtolSt : HsusSt	A0A1U8K3M1	oxygen-evolving enhancer protein 1, chloroplastic OS=Gossypium hirsutum OX=3635 GN=LOC107913117 PE=3 SV=1	58.7	226.1	135	100.1	334.5	317.9	196	201.2	88.5	175.2	294.2	221.1	NaN	0	734.34	66	83	3892	7	332	35.1	5.48	18856.6	83	0	1
HtolC : HsusC : HtolSt : HsusSt	A0A1U8JX72	phosphoglucomutase (alpha-D-glucose-1,6-bisphosphate-dependent) OS=Gossypium hirsutum OX=3635 GN=LOC107911553 PE=3 SV=1	25.7	46.6	22	33.7	17.8	37.9	47.9	40.8	24	26	27.3	26.5	NaN	0	733.097	81	72	2651	47	582	63.3	5.74	9990.07	72	27	1
HtolC : HsusC : HtolSt : HsusSt	A0A1U8NCK1	Phosphoribulokinase OS=Gossypium hirsutum OX=3635 GN=LOC107946792 PE=3 SV=1	201.2	148.7	189.1	139.3	186.6	215.7	205.9	193	217	174.6	227.1	181	NaN	0	731.762	78	52	1855	6	409	45.2	6.61	9238.12	52	49	1
HtolC : HsusC : HtolSt : HsusSt	A0A1U8KCZ2	1,3-beta-glucan synthase OS=Gossypium hirsutum OX=3635 GN=LOC107914426 PE=3 SV=1	100.5	58.8	71	125	69.9	90.7	76.3	60	33.1	24.6	57	72.4	NaN	0	728.517	44	87	1584	19	1922	220.4	8.9	5701.48	87	71	1	Met-loss+Acetyl [N-Term]
HtolC : HsusC : HtolSt : HsusSt	A0A1U8II77	oxygen-evolving enhancer protein 1, chloroplastic-like OS=Gossypium hirsutum OX=3635 GN=LOC107896988 PE=3 SV=1	164.9	172.2	155.7	190	246.5	198.5	201	203.1	164.1	186.4	261.5	214	NaN	0	724.193	67	85	3866	9	332	35	5.96	19056.2	85	69	1
HtolC : HsusC : HtolSt : HsusSt	A0A1U8LHS6	Glyceraldehyde-3-phosphate dehydrogenase OS=Gossypium hirsutum OX=3635 GN=LOC107926571 PE=3 SV=1	54.7	123.2	137	91	96.7	27.3	28	79.4	86.3	137.6	70.5	69.2	NaN	0	715.71	85	65	4999	2	336	36.5	7.87	21062.7	65	0	1
HtolC : HsusC : HtolSt : HsusSt	A0A1U8MCQ5	Clathrin heavy chain OS=Gossypium hirsutum OX=3635 GN=LOC107936361 PE=3 SV=1	92.4	65.2	96.5	75.5	59.5	100.6	108.1	62.5	76.9	69.6	62.9	77.8	NaN	0	709.923	53	81	1644	2	1702	192.8	5.43	6341.1	81	16	1	Met-loss+Acetyl [N-Term]
HtolC : HsusC : HtolSt : HsusSt	A0A1U8J404	UDP-arabinopyranose mutase OS=Gossypium hirsutum OX=3635 GN=LOC107901434 PE=3 SV=1	17.5	9.6	17.8	23.4	11.1	23.1	11.2	16.1	10.9	11.2	12.1	22.6	NaN	0	707.836	87	79	1769	26	365	41.2	6.68	7396.21	79	52	1	Met-loss+Acetyl [N-Term]
HtolC : HsusC : HtolSt : HsusSt	A0A1U8LXQ6	Cytochrome b OS=Gossypium hirsutum OX=3635 GN=LOC107931915 PE=3 SV=1	220.8	58.7	122.7	43.4	21.3	111.3	279.5	274.9	191.8	335.4	237.8	214.4	NaN	0	707.419	38	59	2541	5	965	106.9	7.84	11281.9	59	0	1
HtolC : HsusC : HtolSt : HsusSt	A0A1U8KUL1	Clathrin heavy chain OS=Gossypium hirsutum OX=3635 GN=LOC107919459 PE=3 SV=1	73	87.9	47.9	127.1	30.5	46.8	36.1	60.7	22.9	46.8	24.7	NaN	NaN	0	706.753	53	77	1619	3	1692	191.9	5.44	6288.67	77	0	1
HtolC : HsusC : HtolSt : HsusSt	D2D322	Heat shock protein 70 OS=Gossypium hirsutum OX=3635 GN=LOC107900472 PE=2 SV=1	153.6	117.4	107.2	148.9	104.1	95.6	96.6	115.7	109.8	133.7	100.6	109.4	NaN	0	706.18	65	55	3363	13	648	71	5.21	14694.6	55	42	1	Met-loss+Acetyl [N-Term]
HtolC : HsusC : HtolSt : HsusSt	A0A1U8PI24	Lipoxygenase OS=Gossypium hirsutum OX=3635 GN=LOC107959326 PE=3 SV=1	65.8	61.6	68.7	74.6	104.6	527	188.5	127.1	148.4	239.6	247.6	400	NaN	0	704.161	69	66	1534	13	905	103.3	6.24	5857.47	66	0	1
HtolC : HsusC : HtolSt : HsusSt	A0A1U8MG18	Phospholipase D OS=Gossypium hirsutum OX=3635 GN=LOC107937367 PE=3 SV=1	9.7	8.2	13.6	6.7	2.6	12.8	10.3	10.1	17.7	23.3	11.2	12.1	NaN	0	702.588	83	65	2129	10	805	91.5	5.82	8697.36	65	0	1
HtolC : HsusC : HtolSt : HsusSt	A0A1U8PXH9	5-methyltetrahydropteroyltriglutamate--homocysteine S-methyltransferase OS=Gossypium hirsutum OX=3635 GN=LOC107962933 PE=3 SV=1	90.7	92.1	63	172.4	329.5	197.5	101.1	13.3	41.3	51.5	20.2	28.8	NaN	0	696.422	72	80	3450	10	765	84.6	6.62	13818.2	80	0	1	Met-loss+Acetyl [N-Term]
HtolC : HsusC : HtolSt : HsusSt	A0A1U8JAZ9	phosphopyruvate hydratase OS=Gossypium hirsutum OX=3635 GN=LOC107905355 PE=3 SV=1	58.5	67	51.9	59.9	55	59.7	66	78.6	71.2	67.9	67.8	54.6	NaN	0	690.951	87	59	4529	22	445	47.6	5.97	19202.3	59	37	1	Met-loss+Acetyl [N-Term]
HtolC : HsusC : HtolSt : HsusSt	A0A1U8ID26	UDP-glucose 6-dehydrogenase OS=Gossypium hirsutum OX=3635 GN=LOC107893665 PE=3 SV=1	167.9	24.4	29.9	40.1	22.6	16.4	25.6	35.2	39.1	52.5	24.9	31	NaN	0	680.781	79	63	2076	37	513	56.5	7.58	8191.87	63	28	1
HtolC : HsusC : HtolSt : HsusSt	A0A1U8N6Y7	Phospholipase D OS=Gossypium hirsutum OX=3635 GN=LOC107944262 PE=3 SV=1	30.7	46.4	21.2	19.6	21.6	44	39.1	25.7	35	35.2	35.9	35.6	NaN	0	671.544	77	65	2090	9	805	91.5	5.87	8465.75	65	46	1
HtolC : HsusC : HtolSt : HsusSt	A0A1U8KZJ4	villin-2-like OS=Gossypium hirsutum OX=3635 GN=LOC107921145 PE=4 SV=1	16.8	24.9	24.8	23.6	21.8	24	27.1	17.4	16.9	17	15.7	15.9	NaN	0	666.258	71	71	1489	19	925	102.2	5.58	5862.67	71	52	1
HtolC : HsusC : HtolSt : HsusSt	A0A1U8PLL5	oxygen-evolving enhancer protein 2, chloroplastic-like OS=Gossypium hirsutum OX=3635 GN=LOC107959638 PE=4 SV=1	131.6	163	150.8	176.8	220.5	265.1	155.1	180.6	196.6	178.4	265.9	251.2	NaN	0	665.112	64	55	3613	9	262	27.9	7.85	15412.8	55	44	1
HtolC : HsusC : HtolSt : HsusSt	A0A1U8L578	Glyceraldehyde-3-phosphate dehydrogenase OS=Gossypium hirsutum OX=3635 GN=LOC107924026 PE=3 SV=1	34.2	30.9	52.4	57.2	27.2	22.6	17	23.8	32.4	20.3	23	29.7	NaN	0	658.071	89	62	4250	14	337	36.6	8.28	18092.7	62	2	1
HtolC : HsusC : HtolSt : HsusSt	A0A1U8KJT3	Phosphoglycerate kinase OS=Gossypium hirsutum OX=3635 GN=LOC107917863 PE=3 SV=1	149.7	179.5	183.3	109.6	173.9	152	192.8	210.2	225.8	164.1	177	158.4	NaN	0	657.202	79	62	3695	5	491	51.2	8.68	15052.8	62	55	1
HtolC : HsusC : HtolSt : HsusSt	A0A1U8KHH1	chaperonin 60 subunit beta 2, chloroplastic OS=Gossypium hirsutum OX=3635 GN=LOC107915751 PE=3 SV=1	127.3	236.5	138	189.2	222.2	139.2	145	195.6	186.8	183.7	144.8	180.6	NaN	0	655.301	65	52	2131	6	607	64.4	5.88	9513.09	52	46	1
HtolC : HsusC : HtolSt : HsusSt	A0A1U8PJK1	oxygen-evolving enhancer protein 2, chloroplastic-like isoform X1 OS=Gossypium hirsutum OX=3635 GN=LOC107959740 PE=4 SV=1	152.4	81.5	56.4	50.2	91.2	336.9	185.3	290	228.1	237	344.4	293.3	NaN	0	651.235	64	54	3485	8	262	28	7.85	14907.3	54	0	1
HtolC : HsusC : HtolSt : HsusSt	A0A1U8MHI1	Catalase OS=Gossypium hirsutum OX=3635 GN=LOC107937827 PE=3 SV=1	126.4	216.7	146.4	131.3	145.7	125	172.3	219.3	187.6	135.4	229.7	169.2	NaN	0	648.287	76	53	1627	4	492	56.9	7.43	6763.88	53	52	1
HtolC : HsusC : HtolSt : HsusSt	A0A1U8NNI0	heat shock cognate 70 kDa protein 2-like OS=Gossypium hirsutum OX=3635 GN=LOC107950250 PE=3 SV=1	29.5	34.8	57.2	40.4	42.3	74.3	81.1	78.6	49.6	65.2	40.6	44.3	NaN	0	646.879	69	53	3257	5	648	70.9	5.33	14209.5	53	20	1
HtolC : HsusC : HtolSt : HsusSt	A0A1U8KK67	ATP-dependent zinc metalloprotease FTSH, chloroplastic OS=Gossypium hirsutum OX=3635 GN=LOC107917971 PE=3 SV=1	123.9	149.5	183.6	197.8	177	168	234.3	189.8	141.8	126.4	177.6	187.8	NaN	0	646.362	56	49	1051	48	699	74.9	6.34	4634.75	49	1	1
HtolC : HsusC : HtolSt : HsusSt	A0A1U8N1N8	Catalase OS=Gossypium hirsutum OX=3635 GN=LOC107943729 PE=3 SV=1	110.7	136.5	182.7	103.2	523.7	227.6	234.5	50	187.1	130.9	219.8	166	NaN	0	645.583	76	53	1581	4	492	56.9	7.43	6657.28	53	0	1
HtolC : HsusC : HtolSt : HsusSt	A0A1U8PZH3	puromycin-sensitive aminopeptidase isoform X2 OS=Gossypium hirsutum OX=3635 GN=LOC107963795 PE=3 SV=1	125.1	81.9	94	95.3	78.7	83.7	126.5	135.8	122.7	77.6	73.7	77.7	NaN	0	642.917	77	61	1091	12	886	99.7	5.83	4330.88	61	51	1
HtolC : HsusC : HtolSt : HsusSt	A0A1U8L3D4	Phosphoglycerate kinase OS=Gossypium hirsutum OX=3635 GN=LOC107922181 PE=3 SV=1	367.8	64.7	126.3	59	29.4	135.8	192.4	169.4	273.7	251.7	205.3	104.9	NaN	0	634.687	79	59	3601	2	488	50.9	8.5	14573	59	0	1
HtolC : HsusC : HtolSt : HsusSt	A0A1U8IBP2	probable aldo-keto reductase 1 OS=Gossypium hirsutum OX=3635 GN=LOC107894834 PE=4 SV=1	196.1	202.9	224.7	205.6	191.8	163.5	98.3	154.2	155.8	190.1	171.1	173.7	NaN	0	634.066	83	45	1486	5	339	37.5	5.83	7184.76	45	42	1
HtolC : HsusC : HtolSt : HsusSt	Q7XZJ5	Actin OS=Gossypium hirsutum OX=3635 GN=ACT7 PE=2 SV=1	185.4	90.6	115.7	126.5	90.6	198.8	123.5	176.5	166.6	176.3	167.3	192.7	NaN	0	632.463	83	57	2672	2	377	41.7	5.39	10628.3	57	9	1
HtolC : HsusC : HtolSt : HsusSt	A0A1U8J855	heat shock 70 kDa protein 6, chloroplastic OS=Gossypium hirsutum OX=3635 GN=LOC107903288 PE=3 SV=1	150.9	212	163.1	207.6	243.9	151	147.8	157.1	150.2	174	179.7	168	NaN	0	631.937	64	53	1767	1	704	75.4	5.35	6864.74	53	55	1
HtolC : HsusC : HtolSt : HsusSt	A0A1U8NE29	Aconitate hydratase OS=Gossypium hirsutum OX=3635 GN=LOC107946337 PE=3 SV=1	45.1	38.8	41.3	36.4	36.6	37.1	47.1	42.5	52.9	48.2	32	37.4	NaN	0	628.489	61	58	1959	6	996	109.2	7.71	7625.55	58	53	1
HtolC : HsusC : HtolSt : HsusSt	A0A1U8IBN7	probable aldo-keto reductase 1 OS=Gossypium hirsutum OX=3635 GN=LOC107894822 PE=4 SV=1	155.8	213.1	262	249.9	197.4	124.3	124.2	157.7	137.3	256.6	218.1	239.8	NaN	0	627.709	82	43	1494	3	339	37.4	6.34	7368.37	43	2	1
HtolC : HsusC : HtolSt : HsusSt	A0A1U8IBN4	probable aldo-keto reductase 1 OS=Gossypium hirsutum OX=3635 GN=LOC107894809 PE=4 SV=1	85	232.6	383.1	346.2	285.6	201.9	113.3	123.4	71.5	104.3	191.4	181.5	NaN	0	625.094	82	43	1481	3	339	37.6	6.21	7226.83	43	0	1
HtolC : HsusC : HtolSt : HsusSt	A0A1U8M065	elongation factor 2-like OS=Gossypium hirsutum OX=3635 GN=LOC107932666 PE=3 SV=1	71.3	104.8	75.4	88	52.8	30.9	65.4	83.3	109.9	95.6	52.2	62.4	NaN	0	624.871	57	58	1905	5	843	94	6.3	7906.9	58	10	1
HtolC : HsusC : HtolSt : HsusSt	A0A1U8PCX6	Aconitate hydratase OS=Gossypium hirsutum OX=3635 GN=LOC107957204 PE=3 SV=1	58.2	61.8	47.9	42.9	38.2	33.4	81.7	71.2	63	68.3	50.1	60.9	NaN	0	623.744	60	55	1984	15	989	108.4	7.71	7991.79	55	5	1
HtolC : HsusC : HtolSt : HsusSt	A0A1U8LHA9	heat shock 70 kDa protein 6, chloroplastic-like OS=Gossypium hirsutum OX=3635 GN=LOC107927450 PE=3 SV=1	51.9	106.6	54.5	33.9	14.5	10.1	78.6	142.9	206.2	198.9	38	71.7	NaN	0	623.488	58	52	1757	1	704	75.4	5.39	6789.3	52	0	1
HtolC : HsusC : HtolSt : HsusSt	A0A1U8IKB5	chaperonin 60 subunit beta 2, chloroplastic-like isoform X1 OS=Gossypium hirsutum OX=3635 GN=LOC107896231 PE=3 SV=1	74.4	106.6	71.7	76.4	26.3	45.8	184.2	145.4	237.4	166.1	161.5	259.4	NaN	0	622.506	60	51	1984	5	607	64.3	6.04	8639.46	51	0	1
HtolC : HsusC : HtolSt : HsusSt	A0A1U8NDN5	actin-7-like OS=Gossypium hirsutum OX=3635 GN=LOC107947058 PE=3 SV=1	101	96.8	115.5	150.2	95.6	104	120.4	104.5	242.8	122.1	98.1	124	NaN	0	622.139	84	59	2765	4	376	41.5	5.49	10588.5	59	6	1	Met-loss+Acetyl [N-Term]
HtolC : HsusC : HtolSt : HsusSt	A0A1U8JB62	elongation factor 2-like OS=Gossypium hirsutum OX=3635 GN=LOC107903816 PE=3 SV=1	120.3	99.6	112.4	132.6	94.7	71.3	113.9	92.6	88.8	76.9	59.4	73.4	NaN	0	620.479	66	60	1947	5	843	94	6.18	8158.67	60	59	1
HtolC : HsusC : HtolSt : HsusSt	A0A1U8HM58	Aconitate hydratase OS=Gossypium hirsutum OX=3635 GN=LOC107887413 PE=3 SV=1	21	36.5	37.7	38.8	33.4	15.2	52.1	42.5	26.9	32.7	20	29.1	NaN	0	619.602	64	54	1702	12	992	108.7	7.68	6906.98	54	4	1
HtolC : HsusC : HtolSt : HsusSt	A0A1U8J2C6	phosphoglycerate mutase (2,3-diphosphoglycerate-independent) OS=Gossypium hirsutum OX=3635 GN=LOC107902893 PE=3 SV=1	18.5	13.2	15.8	17.4	13.8	17	5.3	10.8	8.9	8.9	9.6	10.1	NaN	0	618.488	84	49	1834	5	558	60.9	6.05	7950.23	49	2	1	Met-loss+Acetyl [N-Term]
HtolC : HsusC : HtolSt : HsusSt	A0A1U8LNL2	ruBisCO large subunit-binding protein subunit alpha-like OS=Gossypium hirsutum OX=3635 GN=LOC107929232 PE=3 SV=1	126.2	210.9	119	187.2	194.9	114.4	186.4	181.5	206.5	212.5	141.7	175.2	NaN	0	615.94	71	47	1992	8	570	60.4	5.2	8429.54	47	42	1
HtolC : HsusC : HtolSt : HsusSt	A0A1U8KYT0	actin-100-like OS=Gossypium hirsutum OX=3635 GN=LOC107922209 PE=3 SV=1	298.5	126.9	214	205.5	157.8	245.4	184.8	233.9	83.6	127.4	137.8	122.3	NaN	0	614.605	82	57	2636	2	376	41.5	5.49	10428.9	57	5	1	Met-loss+Acetyl [N-Term]
HtolC : HsusC : HtolSt : HsusSt	A0A1U8LSE4	puromycin-sensitive aminopeptidase-like OS=Gossypium hirsutum OX=3635 GN=LOC107929273 PE=3 SV=1	31.8	26.2	34.7	47.8	26	31.6	29	22.5	27.1	31.7	23.1	19	NaN	0	614.16	66	59	1111	10	974	109.5	6.79	4345.81	59	0	1
HtolC : HsusC : HtolSt : HsusSt	A0A1U8MCX1	heat shock protein 90-5, chloroplastic-like isoform X1 OS=Gossypium hirsutum OX=3635 GN=LOC107936466 PE=3 SV=1	113.5	135.9	124.4	142.7	97.1	123.8	163.7	184.3	184.7	178.1	90.9	154.9	NaN	0	613.171	67	50	1334	6	790	90.3	4.97	5398.26	50	43	1
HtolC : HsusC : HtolSt : HsusSt	A0A1U8JK57	heat shock cognate 70 kDa protein 2-like OS=Gossypium hirsutum OX=3635 GN=LOC107906541 PE=3 SV=1	140.8	120.9	82.4	203.4	75.4	124.2	252.7	158.2	125.6	196.7	153.7	162.3	NaN	0	611.197	63	50	2924	14	650	71.1	5.25	12638.2	50	1	1	Met-loss+Acetyl [N-Term]
HtolC : HsusC : HtolSt : HsusSt	A0A1U8K2R4	elongation factor 2-like OS=Gossypium hirsutum OX=3635 GN=LOC107912934 PE=3 SV=1	33.5	286.8	326.4	196.3	529.6	86.9	121.7	116	184.9	207.3	69.6	81.8	NaN	0	610.071	58	58	1891	2	843	94	6.25	7927.99	58	0	1
[truncated: 6,283 more rows]
