# Supplementary material for: Integrative physiological, biochemical, and proteomic analysis of the leaves of two cotton genotypes under heat stress
Source: PLoS One. 2025 Jan 9;20(1):e0316630. doi: 10.1371/journal.pone.0316630 (PMC11717266; doi:10.1371/journal.pone.0316630)
Supplement: S2 Table — (XLSX) [file pone.0316630.s002.xlsx]

## Sheet: Htol_DEPs
Supplementary Table 2. Significantly differentially expressed proteins identified in the leaves of Htol genotype.
Sr. No	Differential Expression	Accession	Description	log(P)	Difference	HtolC A(Abundance)	HtolC B(Abundance)	HtolC C(Abundance)	HtolStA(Abundance)	HtolStB(Abundance)	HtolSt C(Abundance)
1	Down	A0A068EWI7	Endoglucanase OS=Gossypium hirsutum OX=3635 GN=LOC107952074 PE=2 SV=1	3.15126	-3.92186	4.61757	3.66819	5.07988	8.40939	8.38198	8.33985
2	Down	A0A0A7R5A9	Mitogen-activated protein kinase OS=Gossypium hirsutum OX=3635 GN=MPK10 PE=2 SV=1	1.30204	-0.515953	7.22689	6.83416	7.40769	7.7879	7.52826	7.70044
3	Down	A0A0A8KAA1	Capsid protein OS=Cotton leaf curl Burewala virus OX=620894 GN=CP PE=3 SV=1	1.71249	-2.49402	3.16727	3.84918	3.47832	6.84298	4.76402	6.36982
4	Up	A0A0U1WT33	60S ribosomal protein L21 OS=Gossypium hirsutum OX=3635 GN=LOC107889489 PE=2 SV=1	1.52954	1.11064	7.03782	7.02569	7.89118	6.48543	6.24982	5.88753
5	Up	A0A1U8HH12	beta-fructofuranosidase OS=Gossypium hirsutum OX=3635 GN=LOC107886092 PE=3 SV=1	1.33252	3.22937	7.27333	6.96578	7.75422	5.98185	4.18587	2.1375
6	Up	A0A1U8HHB2	21 kDa protein-like OS=Gossypium hirsutum OX=3635 GN=LOC107886165 PE=4 SV=1	2.48962	2.12858	6.32912	6.56986	6.99548	4.67243	3.96347	4.87283
7	Down	A0A1U8HII4	chloroplast stem-loop binding protein of 41 kDa b, chloroplastic-like OS=Gossypium hirsutum OX=3635 GN=LOC107886441 PE=4 SV=1	1.34329	-0.498644	7.43045	7.08852	7.1179	7.95536	7.6872	7.49025
8	Down	A0A1U8HJ69	ubiquitin-conjugating enzyme E2 35-like OS=Gossypium hirsutum OX=3635 GN=LOC107886608 PE=3 SV=1	1.55418	-0.747115	6.96347	6.23649	6.42459	7.24888	7.24982	7.3672
9	Up	A0A1U8HK13	Xyloglucan endotransglucosylase/hydrolase OS=Gossypium hirsutum OX=3635 GN=LOC107886823 PE=3 SV=1	2.2299	4.2949	9.10329	8.62498	7.37243	4.9473	4.38308	2.88561
10	Down	A0A1U8HKD5	uncharacterized protein LOC107886924 OS=Gossypium hirsutum OX=3635 GN=LOC107886924 PE=4 SV=1	1.34134	-3.40101	2.63227	4.32193	4.32193	6.15583	6.07682	9.2465
11	Down	A0A1U8HL03	uncharacterized protein At2g39795, mitochondrial-like OS=Gossypium hirsutum OX=3635 GN=LOC107887103 PE=4 SV=1	3.16472	-4.08735	4.40624	3.40065	4.18354	8.26679	8.49386	7.49185
12	Down	A0A1U8HLW8	pentatricopeptide repeat-containing protein At1g26460, mitochondrial-like isoform X3 OS=Gossypium hirsutum OX=3635 GN=LOC107887351 PE=4 SV=1	2.07577	-2.13922	6.07253	5.2555	5.26307	6.98071	7.91588	8.11218
13	Down	A0A1U8HMR8	mitochondrial import inner membrane translocase subunit TIM9-like isoform X1 OS=Gossypium hirsutum OX=3635 GN=LOC107886009 PE=4 SV=1	1.74428	-1.57605	5.30378	5.58496	4.93546	6.29094	6.73471	7.52669
14	Down	A0A1U8HMU8	Purple acid phosphatase OS=Gossypium hirsutum OX=3635 GN=LOC107887619 PE=4 SV=1	1.93846	-3.94962	-0.321928	-1	-0.736966	4.91961	1.96347	2.90689
15	Down	A0A1U8HP69	cytochrome P450 86B1-like OS=Gossypium hirsutum OX=3635 GN=LOC107888205 PE=4 SV=1	1.69012	-2.04341	3.87275	4.24713	4.03135	6.50779	5.0268	6.74685
16	Up	A0A1U8HPI9	multicopper oxidase LPR1-like OS=Gossypium hirsutum OX=3635 GN=LOC107886442 PE=3 SV=1	1.78772	1.27692	7.69349	7.52513	7.80735	6.94017	6.38716	5.8679
17	Up	A0A1U8HQB2	KH domain-containing protein At4g18375-like isoform X3 OS=Gossypium hirsutum OX=3635 GN=LOC107888579 PE=4 SV=1	1.96378	0.869813	7.22207	7.77347	7.49905	6.78529	6.6837	6.41616
18	Up	A0A1U8HQH5	Mg-protoporphyrin IX chelatase OS=Gossypium hirsutum OX=3635 GN=LOC107886685 PE=3 SV=1	2.15419	0.310752	7.54844	7.62717	7.49665	7.32463	7.2555	7.15987
19	Up	A0A1U8HR33	guanine deaminase-like OS=Gossypium hirsutum OX=3635 GN=LOC107888756 PE=4 SV=1	2.59662	3.49406	7.72178	7.07146	8.74349	4.34341	4.04439	4.66676
20	Down	A0A1U8HR98	histidine biosynthesis bifunctional protein hisIE, chloroplastic-like isoform X2 OS=Gossypium hirsutum OX=3635 GN=LOC107888797 PE=4 SV=1	1.31298	-1.47715	5.72247	4.59694	5.50144	6.80219	7.41447	6.03562
21	Down	A0A1U8HRA6	DNA-damage-repair/toleration protein DRT102-like OS=Gossypium hirsutum OX=3635 GN=LOC107888802 PE=4 SV=1	1.342	-0.697733	5.42962	5.70598	6.23266	6.60733	6.43796	6.41616
22	Up	A0A1U8HRG1	vacuolar-sorting receptor 3-like OS=Gossypium hirsutum OX=3635 GN=LOC107886944 PE=3 SV=1	1.5148	1.56416	6.12928	7.05853	7.3443	4.99548	5.88996	4.9542
23	Up	A0A1U8HRQ7	eukaryotic translation initiation factor 4B2-like OS=Gossypium hirsutum OX=3635 GN=LOC107886527 PE=4 SV=1	2.10262	1.65636	6.94953	7.77215	7.65607	5.8679	5.39917	6.1416
24	Up	A0A1U8HRU0	ribose-5-phosphate isomerase OS=Gossypium hirsutum OX=3635 GN=LOC107888985 PE=3 SV=1	1.32633	0.630834	6.22882	6.90569	6.71973	6.05311	5.80219	6.10643
25	Up	A0A1U8HSA3	Protein ROOT HAIR DEFECTIVE 3 homolog OS=Gossypium hirsutum OX=3635 GN=LOC107889095 PE=3 SV=1	1.57699	2.12619	6.91049	5.56682	6.49346	4.8679	4.44626	3.27803
26	Up	A0A1U8HSW6	protein STRICTOSIDINE SYNTHASE-LIKE 3-like OS=Gossypium hirsutum OX=3635 GN=LOC107889232 PE=3 SV=1	1.40878	0.958536	8.16541	7.47411	7.67172	6.49825	7.28633	6.65105
27	Up	A0A1U8HT44	calcium-dependent protein kinase 7-like OS=Gossypium hirsutum OX=3635 GN=LOC107889332 PE=4 SV=1	1.54256	1.69444	6.76155	8.00056	8.28586	5.62059	6.27798	6.06609
28	Up	A0A1U8HT57	nucleobase-ascorbate transporter 4-like isoform X2 OS=Gossypium hirsutum OX=3635 GN=LOC107886934 PE=4 SV=1	1.51028	1.51249	5.62644	6.90328	5.55152	4.50462	4.7761	4.26303
29	Up	A0A1U8HTP1	40S ribosomal protein S5-like OS=Gossypium hirsutum OX=3635 GN=LOC107889468 PE=3 SV=1	1.47231	1.48577	7.34341	7.32373	7.43713	4.96347	6.48382	6.19967
30	Up	A0A1U8HU44	secoisolariciresinol dehydrogenase-like OS=Gossypium hirsutum OX=3635 GN=LOC107889574 PE=4 SV=1	2.23967	3.36224	7.22304	5.91409	6.58946	3.43119	3.94486	2.26381
31	Down	A0A1U8HUE4	Peroxidase OS=Gossypium hirsutum OX=3635 GN=LOC107889645 PE=3 SV=1	1.75872	-1.21365	6	6.2114	6.93664	7.80413	7.3672	7.61765
32	Up	A0A1U8HUE6	cysteine proteinase RD19a-like OS=Gossypium hirsutum OX=3635 GN=LOC107887300 PE=3 SV=1	1.63593	0.608817	7.53528	7.46679	7.30652	6.73064	7.13237	6.61912
33	Down	A0A1U8HUR8	heat shock protein 90-5, chloroplastic isoform X1 OS=Gossypium hirsutum OX=3635 GN=LOC107887391 PE=3 SV=1	1.30139	-0.630673	7.22786	7.64313	7.32733	8.36019	8.02625	7.7039
34	Down	A0A1U8HVB7	glucose--fructose oxidoreductase-like isoform X1 OS=Gossypium hirsutum OX=3635 GN=LOC107889939 PE=4 SV=1	1.95092	-1.29913	4.43296	4.35755	5.23266	6.01123	5.81762	6.0917
35	Up	A0A1U8HVN4	amidase 1-like isoform X1 OS=Gossypium hirsutum OX=3635 GN=LOC107887653 PE=3 SV=1	3.01685	4.91571	8.8505	9.46455	9.11998	3.15693	4.79712	4.73383
36	Up	A0A1U8HWC1	40S ribosomal protein S9-2-like OS=Gossypium hirsutum OX=3635 GN=LOC107890422 PE=3 SV=1	1.42408	1.88107	7.89118	7.63372	7.50223	6.79961	4.71149	5.87283
37	Up	A0A1U8HWJ1	60S ribosomal protein L27a-3-like OS=Gossypium hirsutum OX=3635 GN=LOC107888655 PE=3 SV=1	4.28952	4.91613	8.73809	8.42291	8.10171	3.64987	3.74391	3.12055
38	Down	A0A1U8HWP1	Carbonic anhydrase OS=Gossypium hirsutum OX=3635 GN=LOC107888692 PE=3 SV=1	1.62319	-0.727403	7.38974	7.08215	6.93428	7.94193	7.56377	8.08268
39	Down	A0A1U8HX67	replication protein A 32 kDa subunit A-like isoform X3 OS=Gossypium hirsutum OX=3635 GN=LOC107888376 PE=3 SV=1	3.23733	-3.5837	3.69075	3.42767	4.40867	7.59619	7.00675	7.67525
40	Down	A0A1U8HX74	plastid lipid-associated protein 3, chloroplastic-like isoform X2 OS=Gossypium hirsutum OX=3635 GN=LOC107890605 PE=3 SV=1	1.63522	-0.815014	7.22014	7.15684	7.20261	7.70183	7.8716	8.45121
41	Up	A0A1U8HXC0	transaldolase OS=Gossypium hirsutum OX=3635 GN=LOC107890651 PE=3 SV=1	1.66365	2.01871	6.732	5.79961	5.7866	4.8125	3.24793	4.20163
42	Up	A0A1U8HXL3	4-hydroxy-4-methyl-2-oxoglutarate aldolase OS=Gossypium hirsutum OX=3635 GN=LOC107888923 PE=3 SV=1	1.41815	0.820691	6.51096	6.3733	6.62644	5.17792	6.03782	5.83289
43	Down	A0A1U8HXN2	Aspartate aminotransferase OS=Gossypium hirsutum OX=3635 GN=LOC107888512 PE=3 SV=1	1.70536	-2.05309	4.10273	4.1375	3.82782	5.25172	5.89239	7.08321
44	Up	A0A1U8HXU8	60S acidic ribosomal protein P1-like OS=Gossypium hirsutum OX=3635 GN=LOC107890794 PE=3 SV=1	2.97752	4.37565	6.31107	7.92065	7.74752	2.85165	2.91113	3.0895
45	Down	A0A1U8HY40	Asparagine synthetase [glutamine-hydrolyzing] OS=Gossypium hirsutum OX=3635 GN=LOC107889073 PE=4 SV=1	1.79711	-2.53795	3.49825	3.70044	4.55459	5.86295	7.54071	5.96347
46	Up	A0A1U8HY54	protein argonaute 5-like OS=Gossypium hirsutum OX=3635 GN=LOC107889086 PE=3 SV=1	1.3688	1.12052	6.50621	7.2555	6.32912	6.07468	5.42962	5.22497
47	Up	A0A1U8HYY2	uncharacterized protein At2g37660, chloroplastic-like isoform X1 OS=Gossypium hirsutum OX=3635 GN=LOC107889300 PE=4 SV=1	1.43856	0.478659	7.17592	6.92719	7.31379	6.52356	6.8679	6.58946
48	Up	A0A1U8HZK5	40S ribosomal protein S5-like OS=Gossypium hirsutum OX=3635 GN=LOC107891217 PE=3 SV=1	1.82091	1.37448	6.15583	7.18388	7.03012	5.20555	5.52356	5.51728
49	Up	A0A1U8HZN0	28S ribosomal protein S9, mitochondrial-like OS=Gossypium hirsutum OX=3635 GN=LOC107891244 PE=3 SV=1	1.80622	1.37228	6.86913	6.83289	7.29186	5.52356	6.19967	5.15381
50	Up	A0A1U8I0E3	exosome complex component RRP45B-like OS=Gossypium hirsutum OX=3635 GN=LOC107891422 PE=4 SV=1	1.36092	1.7512	8.31786	7.42038	8.13031	7.12928	6.2114	5.27426
51	Down	A0A1U8I0I1	Cysteine proteinase inhibitor OS=Gossypium hirsutum OX=3635 GN=LOC107891454 PE=3 SV=1	1.87061	-1.48575	6.07253	5.04876	5.28398	6.83794	7.28448	6.74012
52	Up	A0A1U8I1M2	cell division cycle 5-like protein OS=Gossypium hirsutum OX=3635 GN=LOC107889597 PE=3 SV=1	1.57803	2.34306	7.86419	7.22304	7.44626	4.27426	6.44626	4.78378
53	Down	A0A1U8I255	peroxygenase-like OS=Gossypium hirsutum OX=3635 GN=LOC107891893 PE=3 SV=1	1.40184	-1.7233	1.72247	2.7866	1.72247	3.3505	3.3505	4.70044
54	Up	A0A1U8I2M5	peptidylprolyl isomerase OS=Gossypium hirsutum OX=3635 GN=LOC107890513 PE=4 SV=1	1.62517	1.40259	7.36019	7.50859	7.20457	6.66959	5.3505	5.84549
55	Up	A0A1U8I2N6	40S ribosomal protein S7 OS=Gossypium hirsutum OX=3635 GN=LOC107892035 PE=3 SV=1	1.86623	1.34906	6.93546	7.99718	7.73539	6.15785	6.2075	6.2555
56	Up	A0A1U8I2Y8	glucan endo-1,3-beta-D-glucosidase OS=Gossypium hirsutum OX=3635 GN=LOC107892119 PE=3 SV=1	2.07281	3.95826	7.39489	6.90689	9.37374	3.83794	4.52982	3.43296
57	Up	A0A1U8I2Z5	40S ribosomal protein S17-like OS=Gossypium hirsutum OX=3635 GN=LOC107892121 PE=3 SV=1	2.38941	1.99815	6.88142	6.76288	6.99322	4.33628	4.82782	5.47897
58	Up	A0A1U8I3M5	thylakoid lumenal 17.4 kDa protein, chloroplastic-like OS=Gossypium hirsutum OX=3635 GN=LOC107890779 PE=4 SV=1	2.19536	1.225	8.21723	7.99322	8.32868	6.54998	7.04549	7.26866
59	Up	A0A1U8I3W5	uncharacterized protein LOC107892368 OS=Gossypium hirsutum OX=3635 GN=LOC107892368 PE=4 SV=1	1.4425	1.37067	6.32912	6.80993	7.03892	5.7866	5.70044	4.57894
60	Up	A0A1U8I5Y0	RNA-binding protein 42-like isoform X1 OS=Gossypium hirsutum OX=3635 GN=LOC107893190 PE=4 SV=1	1.56639	1.77319	6.55152	7.56224	6.47735	5.07039	4.43296	5.76818
61	Down	A0A1U8I629	translocon-associated protein subunit beta-like OS=Gossypium hirsutum OX=3635 GN=LOC107893240 PE=4 SV=1	2.24668	-1.59403	5.38543	5.81506	5.42291	6.92955	6.82273	7.6532
62	Up	A0A1U8I660	40S ribosomal protein S2-4-like OS=Gossypium hirsutum OX=3635 GN=LOC107891409 PE=3 SV=1	3.11141	1.64795	7.25172	7.05961	7.47654	5.76288	5.73064	5.3505
63	Up	A0A1U8I683	60S ribosomal protein L18-2-like OS=Gossypium hirsutum OX=3635 GN=LOC107893287 PE=3 SV=1	1.61724	0.275253	6.89966	7.11894	7.09592	6.78267	6.81121	6.69488
64	Up	A0A1U8I6D2	probable 2-oxoglutarate-dependent dioxygenase At3g49630 isoform X1 OS=Gossypium hirsutum OX=3635 GN=LOC107893312 PE=3 SV=1	2.78055	3.09401	6.54689	6.61618	5.55152	2.70822	3.45047	3.27388
65	Up	A0A1U8I6I7	NADH dehydrogenase [ubiquinone] 1 alpha subcomplex subunit 12 OS=Gossypium hirsutum OX=3635 GN=LOC107891511 PE=3 SV=1	2.04804	1.38648	6.30743	5.81506	5.74147	4.2854	4.39232	5.0268
66	Down	A0A1U8I6U4	selT-like protein OS=Gossypium hirsutum OX=3635 GN=LOC107891612 PE=4 SV=1	2.37108	-2.37061	6.38716	5.41954	5.2854	7.70321	8.07361	8.4271
67	Down	A0A1U8I874	Alkyl transferase OS=Gossypium hirsutum OX=3635 GN=LOC107891622 PE=3 SV=1	1.82411	-0.928687	6.17393	6.63227	6.22497	7.53993	7.3336	6.94369
68	Down	A0A1U8I8X7	Glucose-6-phosphate 1-dehydrogenase OS=Gossypium hirsutum OX=3635 GN=LOC107892194 PE=3 SV=1	1.41157	-1.86038	6.34163	5.46597	7.32283	7.7211	8.75589	8.23458
69	Up	A0A1U8I9M7	60S ribosomal protein L34-like OS=Gossypium hirsutum OX=3635 GN=LOC107892391 PE=3 SV=1	1.41877	0.961497	6.53605	6.90448	6.72383	6.28725	5.73335	5.25927
70	Down	A0A1U8I9V0	thiamine phosphate synthase OS=Gossypium hirsutum OX=3635 GN=LOC107894239 PE=3 SV=1	2.28041	-2.27373	5.79181	6.31107	4.95272	7.92125	7.78464	8.17093
71	Up	A0A1U8I9W9	pentatricopeptide repeat-containing protein At2g15690 OS=Gossypium hirsutum OX=3635 GN=LOC107894258 PE=3 SV=1	1.98428	1.0933	7.36457	7.05961	6.92125	6.42122	5.78136	5.86295
72	Up	A0A1U8IA10	heterogeneous nuclear ribonucleoprotein 1-like isoform X1 OS=Gossypium hirsutum OX=3635 GN=LOC107892127 PE=4 SV=1	1.84533	0.845316	7.26866	7.80864	7.23649	6.42626	6.65392	6.69766
73	Up	A0A1U8IA25	Coatomer subunit gamma OS=Gossypium hirsutum OX=3635 GN=LOC107894228 PE=3 SV=1	1.34083	0.922319	6.54535	6.2384	5.88753	5.06178	5.82018	5.02237
74	Down	A0A1U8IA66	protein disulfide-isomerase SCO2 OS=Gossypium hirsutum OX=3635 GN=LOC107894260 PE=4 SV=1	2.26521	-0.864379	5.85549	5.59395	5.83542	6.36457	6.70736	6.80607
75	Up	A0A1U8IAX0	uncharacterized protein LOC107894620 OS=Gossypium hirsutum OX=3635 GN=LOC107894620 PE=4 SV=1	2.32117	1.43932	4.52356	5	4.848	3.07083	3.76553	3.21723
76	Down	A0A1U8IB08	protease Do-like 8, chloroplastic OS=Gossypium hirsutum OX=3635 GN=LOC107892392 PE=3 SV=1	1.47312	-1.11074	6.33985	6.86666	7.54381	8.08481	7.99209	8.00562
77	Up	A0A1U8IBF6	Histone H2B OS=Gossypium hirsutum OX=3635 GN=LOC107894878 PE=3 SV=1	3.31451	0.619581	7.79051	7.91289	7.77347	7.18982	7.28263	7.14568
78	Up	A0A1U8IBP2	probable aldo-keto reductase 1 OS=Gossypium hirsutum OX=3635 GN=LOC107894834 PE=4 SV=1	1.32128	0.640199	7.61545	7.66463	7.81186	6.61912	7.26866	7.28355
79	Up	A0A1U8ICD8	40S ribosomal protein S19-3-like OS=Gossypium hirsutum OX=3635 GN=LOC107895143 PE=3 SV=1	1.42353	1.29845	7.63008	6.72928	7.35315	5.27798	6.26491	6.27426
80	Down	A0A1U8ICD9	probable steroid-binding protein 3 OS=Gossypium hirsutum OX=3635 GN=LOC107893471 PE=4 SV=1	1.34777	-1.68532	3.61022	4.07289	4.71045	4.83697	6.27984	6.33271
81	Up	A0A1U8ICF4	CBS domain-containing protein CBSX3, mitochondrial OS=Gossypium hirsutum OX=3635 GN=LOC107895150 PE=4 SV=1	1.91211	0.555642	7.20848	7.50859	7.54844	6.97499	6.73606	6.88753
82	Up	A0A1U8ICG6	DNA damage-inducible protein 1-like isoform X1 OS=Gossypium hirsutum OX=3635 GN=LOC107895161 PE=3 SV=1	1.82223	1.36207	7.6489	8.33673	8.21091	6.30195	7.18488	6.62352
83	Up	A0A1U8ICT7	probable low-specificity L-threonine aldolase 1 OS=Gossypium hirsutum OX=3635 GN=LOC107893194 PE=3 SV=1	2.01637	2.5054	7.15583	6.24222	6.86295	4.79701	4.62644	3.32136
84	Up	A0A1U8IDM3	40S ribosomal protein S12 OS=Gossypium hirsutum OX=3635 GN=LOC107893427 PE=3 SV=1	3.34723	0.979104	7.02015	7.16792	7.07361	6.1375	5.9542	6.23266
85	Down	A0A1U8IEG4	Ferredoxin--NADP reductase, chloroplastic OS=Gossypium hirsutum OX=3635 GN=LOC107895874 PE=3 SV=1	1.93487	-0.504507	7.10224	7.42038	7.23554	7.88874	7.71973	7.6632
86	Up	A0A1U8IEZ9	Histone H2A OS=Gossypium hirsutum OX=3635 GN=LOC107894206 PE=3 SV=1	2.08251	1.31758	9.23697	8.40344	8.98868	7.42626	7.47005	7.78005
87	Up	A0A1U8IF56	Ferredoxin OS=Gossypium hirsutum OX=3635 GN=LOC107894242 PE=3 SV=1	1.81457	0.945653	8.36676	8.71905	8.48583	7.7039	7.85985	7.17093
88	Up	A0A1U8IF70	peptidyl-prolyl cis-trans isomerase CYP40-like isoform X1 OS=Gossypium hirsutum OX=3635 GN=LOC107894252 PE=4 SV=1	3.31927	4.61166	7.01569	8.25974	7.07575	2.82918	2.5344	3.15261
89	Down	A0A1U8IFA4	fasciclin-like arabinogalactan protein 14 OS=Gossypium hirsutum OX=3635 GN=LOC107896151 PE=3 SV=1	2.33349	-3.53596	5.49185	3.99095	3.54844	8.1205	8.01959	7.49905
90	Up	A0A1U8IG65	dynamin-related protein 12A OS=Gossypium hirsutum OX=3635 GN=LOC107896456 PE=3 SV=1	1.84787	0.673977	7.04002	7.24413	6.71149	6.26491	6.41785	6.29094
91	Up	A0A1U8IG94	Glutamate--cysteine ligase, chloroplastic OS=Gossypium hirsutum OX=3635 GN=LOC107896479 PE=3 SV=1	1.62097	0.992289	6.74416	6.89845	7.27053	5.59694	5.94017	6.39917
92	Up	A0A1U8IGY4	topless-related protein 2 isoform X2 OS=Gossypium hirsutum OX=3635 GN=LOC107896646 PE=4 SV=1	1.33631	2.64829	5.99095	7.05961	8.00562	5.70874	4.16993	3.23266
93	Down	A0A1U8IH68	stromal 70 kDa heat shock-related protein, chloroplastic-like OS=Gossypium hirsutum OX=3635 GN=LOC107896771 PE=3 SV=1	1.93581	-0.868991	7.15583	7.1416	6.64241	7.68089	8.03177	7.83416
94	Down	A0A1U8IHB1	uncharacterized protein LOC107894509 OS=Gossypium hirsutum OX=3635 GN=LOC107894509 PE=4 SV=1	2.57973	-2.47248	4.46666	3.6569	4.31091	6.87652	6.06609	6.90929
95	Down	A0A1U8IHE0	protein SIEVE ELEMENT OCCLUSION B-like OS=Gossypium hirsutum OX=3635 GN=LOC107896737 PE=4 SV=1	1.53808	-2.09642	6.10014	4.853	4.28311	6.52042	7.51885	7.48623
96	Up	A0A1U8IHR2	PLASMODESMATA CALLOSE-BINDING PROTEIN 5-like OS=Gossypium hirsutum OX=3635 GN=LOC107896855 PE=4 SV=1	1.81829	4.37888	9.18537	8.98954	8.89936	3.77976	6.77742	3.38046
97	Up	A0A1U8IHT9	Conserved oligomeric Golgi complex subunit 5 OS=Gossypium hirsutum OX=3635 GN=LOC107896914 PE=4 SV=1	1.32137	1.74306	5.12515	7.02459	5.59694	3.83794	4.05311	4.62644
98	Up	A0A1U8IHV5	shikimate O-hydroxycinnamoyltransferase-like OS=Gossypium hirsutum OX=3635 GN=LOC107896899 PE=4 SV=1	1.36857	1.00198	8.41701	8.00562	7.46679	6.56986	7.06286	7.25077
99	Down	A0A1U8IHY0	Reticulon-like protein OS=Gossypium hirsutum OX=3635 GN=LOC107896916 PE=4 SV=1	1.42073	-2.90487	3.49825	4.71149	5.70044	6.29278	7.59021	8.7418
100	Up	A0A1U8II44	proton pump-interactor 1-like OS=Gossypium hirsutum OX=3635 GN=LOC107895269 PE=4 SV=1	1.53724	0.80727	7.15482	7.44791	7.02901	6.01123	6.71973	6.47897
101	Up	A0A1U8II50	Ammonium transporter OS=Gossypium hirsutum OX=3635 GN=LOC107896994 PE=3 SV=1	3.10001	4.38295	8.77512	7.40003	8.59544	3.86065	4.24197	3.51912
102	Up	A0A1U8IIE0	flowering locus K homology domain-like isoform X2 OS=Gossypium hirsutum OX=3635 GN=LOC107894991 PE=4 SV=1	1.97866	0.696389	7.17891	7.40344	6.91648	6.58195	6.37156	6.45615
103	Up	A0A1U8IJ01	cytochrome c oxidase subunit 5b-1, mitochondrial-like OS=Gossypium hirsutum OX=3635 GN=LOC107897209 PE=4 SV=1	1.32549	0.791212	7.06393	6.68089	6.67384	5.59096	6.44956	6.0045
104	Up	A0A1U8IJA6	exocyst complex component SEC6 isoform X1 OS=Gossypium hirsutum OX=3635 GN=LOC107897327 PE=3 SV=1	1.45039	1.32275	3.43296	3.97269	3.12102	1.53605	2.32193	2.70044
105	Down	A0A1U8IJR3	50S ribosomal protein L29, chloroplastic-like OS=Gossypium hirsutum OX=3635 GN=LOC107897386 PE=3 SV=1	1.89066	-0.878021	7.06717	7.01903	6.83542	8.21723	7.77545	7.56301
106	Down	A0A1U8IJR5	putative hydrolase C777.06c OS=Gossypium hirsutum OX=3635 GN=LOC107897404 PE=4 SV=1	2.17765	-2.32099	4.00122	4.30231	5.36955	6.59096	7.1809	6.86419
107	Down	A0A1U8IKB5	chaperonin 60 subunit beta 2, chloroplastic-like isoform X1 OS=Gossypium hirsutum OX=3635 GN=LOC107896231 PE=3 SV=1	1.87706	-1.161	6.21723	6.73606	6.1639	7.52513	7.18388	7.89118
108	Down	A0A1U8IKI7	Short-chain dehydrogenase/reductase OS=Gossypium hirsutum OX=3635 GN=LOC107896281 PE=3 SV=1	1.53852	-1.855	4.84298	5.64674	4.64386	7.53216	5.99548	7.17093
109	Up	A0A1U8IKP7	uncharacterized protein LOC107897660 OS=Gossypium hirsutum OX=3635 GN=LOC107897660 PE=4 SV=1	2.12339	0.723876	7.84172	8.31107	8.17443	7.44626	7.31016	7.39917
110	Up	A0A1U8IL26	60S ribosomal protein L35-like OS=Gossypium hirsutum OX=3635 GN=LOC107897769 PE=3 SV=1	1.6244	0.846835	6.86913	6.59246	7.18388	5.79442	5.95652	6.35403
111	Up	A0A1U8IL72	60S ribosomal protein L23a OS=Gossypium hirsutum OX=3635 GN=LOC107897793 PE=3 SV=1	2.36409	1.08998	7.32823	7.34252	7.55612	6.33985	6.60585	6.01123
112	Up	A0A1U8IL78	aquaporin TIP1-3-like OS=Gossypium hirsutum OX=3635 GN=LOC107897797 PE=3 SV=1	1.48779	3.20842	5.24031	7.99831	8.39618	4.1375	3.7761	4.09592
113	Up	A0A1U8ILA7	heterogeneous nuclear ribonucleoprotein 1-like isoform X1 OS=Gossypium hirsutum OX=3635 GN=LOC107897845 PE=4 SV=1	1.61365	1.85418	8.81057	7.6532	7.03012	6.10434	5.87283	5.9542
114	Up	A0A1U8ILI3	photosynthetic NDH subunit of subcomplex B 5, chloroplastic-like OS=Gossypium hirsutum OX=3635 GN=LOC107897871 PE=4 SV=1	1.63286	1.26534	7.41701	7.93192	8.10381	6.82146	6.85798	5.97728
115	Up	A0A1U8ILM1	ATP citrate synthase OS=Gossypium hirsutum OX=3635 GN=LOC107896593 PE=4 SV=1	2.05409	1.17658	7.35491	7.43546	7.54689	6.02237	6.74953	6.03562
116	Down	A0A1U8IM25	uncharacterized protein LOC107898143 OS=Gossypium hirsutum OX=3635 GN=LOC107898143 PE=4 SV=1	2.35845	-1.81234	6.57592	5.61176	6.0045	8.1467	7.79181	7.6907
117	Up	A0A1U8IM91	NAD(P)H-quinone oxidoreductase subunit O, chloroplastic-like OS=Gossypium hirsutum OX=3635 GN=LOC107896743 PE=4 SV=1	2.17389	1.24807	6.29278	6.90569	6.56072	5.54535	5.45615	5.01346
118	Up	A0A1U8IMC1	U5 small nuclear ribonucleoprotein 40 kDa protein OS=Gossypium hirsutum OX=3635 GN=LOC107896773 PE=4 SV=1	3.14527	1.83664	8.1236	7.82337	7.85736	5.79701	6.38888	6.10852
119	Up	A0A1U8IMH9	uncharacterized protein LOC107898328 OS=Gossypium hirsutum OX=3635 GN=LOC107898328 PE=4 SV=1	1.64371	1.75767	7.01458	5.75489	6.41278	5.2817	4.24301	4.38454
120	Up	A0A1U8IN37	regulator of nonsense transcripts 1 homolog isoform X2 OS=Gossypium hirsutum OX=3635 GN=LOC107896538 PE=3 SV=1	1.53093	3.44499	7.84862	5.17136	8.43379	4.22649	3.52725	3.36507
121	Up	A0A1U8INS6	monothiol glutaredoxin-S15, mitochondrial-like OS=Gossypium hirsutum OX=3635 GN=LOC107897207 PE=3 SV=1	1.87998	3.17488	8.37678	8.89633	8.55612	6.52826	5.73064	4.04569
122	Up	A0A1U8INT5	Dolichyl-diphosphooligosaccharide--protein glycosyltransferase 48 kDa subunit OS=Gossypium hirsutum OX=3635 GN=LOC107898761 PE=3 SV=1	1.67081	1.5389	5.7866	6.26303	6.66676	4.926	5.12928	4.04439
123	Down	A0A1U8INX8	probable beta-D-xylosidase 5 OS=Gossypium hirsutum OX=3635 GN=LOC107898797 PE=4 SV=1	1.49561	-1.57212	6.15178	6.24603	6.18388	8.604	7.77281	6.92125
124	Up	A0A1U8IP15	Lysine--tRNA ligase OS=Gossypium hirsutum OX=3635 GN=LOC107896796 PE=3 SV=1	1.45234	1.60379	6.90207	8.16088	7.41447	6.41785	6.04658	5.20163
125	Up	A0A1U8IPB4	xylem cysteine proteinase 1-like OS=Gossypium hirsutum OX=3635 GN=LOC107898902 PE=3 SV=1	1.92607	1.50973	6.76686	7.64313	7.43962	5.34341	5.90448	6.07253
126	Down	A0A1U8IPL0	glycine--tRNA ligase OS=Gossypium hirsutum OX=3635 GN=LOC107898984 PE=3 SV=1	1.45091	-0.611145	6.76288	6.99209	6.63081	7.11998	7.40854	7.6907
127	Up	A0A1U8IPQ8	mitochondrial uncoupling protein 1 OS=Gossypium hirsutum OX=3635 GN=LOC107899031 PE=3 SV=1	1.77324	2.07568	6.44626	6.54535	7.3147	3.79701	5.10434	5.17792
128	Up	A0A1U8IPR3	protein DEFECTIVE IN EXINE FORMATION 1-like isoform X2 OS=Gossypium hirsutum OX=3635 GN=LOC107899039 PE=4 SV=1	1.49029	2.35275	6.51096	5.91096	5.1416	4.73039	2.8751	2.89979
129	Up	A0A1U8IPR4	uncharacterized protein LOC107897440 isoform X1 OS=Gossypium hirsutum OX=3635 GN=LOC107897440 PE=4 SV=1	1.87638	1.62601	7.22978	7.30287	8.07093	6.26866	5.37156	6.08534
130	Up	A0A1U8IQ87	flowering locus K homology domain-like isoform X1 OS=Gossypium hirsutum OX=3635 GN=LOC107899167 PE=4 SV=1	3.06597	1.70976	8.13904	7.61029	8.07361	6.04439	6.32912	6.32012
131	Up	A0A1U8IQN2	uncharacterized protein At5g03900, chloroplastic-like OS=Gossypium hirsutum OX=3635 GN=LOC107899229 PE=4 SV=1	1.804	1.22745	7.82273	7.56377	8.17991	7.06286	6.61176	6.20945
132	Up	A0A1U8IQS0	probable disease resistance protein At4g27220 OS=Gossypium hirsutum OX=3635 GN=LOC107899203 PE=4 SV=1	1.32262	2.19021	7.1375	7.10119	5.82018	3.47543	4.32912	5.6837
133	Down	A0A1U8IQT8	uncharacterized protein LOC107897317 isoform X2 OS=Gossypium hirsutum OX=3635 GN=LOC107897317 PE=4 SV=1	2.91963	-1.34651	3.81587	4.25596	3.83071	5.27053	5.20555	5.46597
134	Down	A0A1U8IRQ3	glutathione transferase OS=Gossypium hirsutum OX=3635 GN=LOC107898050 PE=2 SV=1	1.49468	-0.638244	6.71973	6.45286	6.66959	7.26303	6.93546	7.55842
135	Up	A0A1U8IS54	dystrophia myotonica WD repeat-containing protein-like isoform X2 OS=Gossypium hirsutum OX=3635 GN=LOC107899651 PE=4 SV=1	2.3044	0.925629	7.25644	7.17293	7.4733	6.6453	6.18587	6.29462
136	Up	A0A1U8ISI5	peptidylprolyl isomerase OS=Gossypium hirsutum OX=3635 GN=LOC107898386 PE=4 SV=1	1.73702	0.601757	7.0607	7.16792	6.87406	6.1819	6.62205	6.49346
137	Up	A0A1U8ISM4	60S ribosomal protein L13 OS=Gossypium hirsutum OX=3635 GN=LOC107897848 PE=3 SV=1	1.60156	0.673776	7.1467	7.0917	7.13031	6.6837	6.59544	6.06824
138	Up	A0A1U8IT84	protein STRUBBELIG-RECEPTOR FAMILY 5-like OS=Gossypium hirsutum OX=3635 GN=LOC107900078 PE=4 SV=1	1.41102	2.35871	6.53761	8.10276	8.01681	4.0268	5.93074	5.62352
139	Up	A0A1U8ITB8	ATP citrate synthase OS=Gossypium hirsutum OX=3635 GN=LOC107898661 PE=3 SV=1	1.69524	2.7634	8.96463	8.58346	6.86419	4.73877	5.98413	5.39917
140	Up	A0A1U8IU46	chitotriosidase-1-like OS=Gossypium hirsutum OX=3635 GN=LOC107900488 PE=4 SV=1	1.77719	2.20292	6.62205	7.40173	8.25077	4.96809	5.81506	4.88264
141	Up	A0A1U8IUC8	Methyltransferase OS=Gossypium hirsutum OX=3635 GN=LOC107900554 PE=3 SV=1	3.2595	3.80127	7.75689	7.70183	6.926	4.18004	3.50176	3.2991
142	Up	A0A1U8IUM8	60S ribosomal protein L17-2-like OS=Gossypium hirsutum OX=3635 GN=LOC107898628 PE=3 SV=1	2.09542	1.52633	7.69558	6.853	7.19672	5.46923	6.10014	5.59694
143	Down	A0A1U8IUW1	uncharacterized protein LOC107900714 OS=Gossypium hirsutum OX=3635 GN=LOC107900714 PE=4 SV=1	2.65899	-4.2636	4.379	2.30268	3.51204	7.83226	7.51491	7.63735
144	Up	A0A1U8IUY2	Pectin acetylesterase OS=Gossypium hirsutum OX=3635 GN=LOC107900704 PE=3 SV=1	1.89913	1.02086	7.87713	7.24698	7.7866	6.79051	6.35579	6.70183
145	Up	A0A1U8IV10	Glutamate dehydrogenase OS=Gossypium hirsutum OX=3635 GN=LOC107899137 PE=3 SV=1	2.78322	1.11155	4.6893	4.82782	5.06178	3.57289	3.91648	3.75489
146	Up	A0A1U8IV33	perakine reductase-like OS=Gossypium hirsutum OX=3635 GN=LOC107899154 PE=4 SV=1	2.82967	1.8409	8.45738	8.62095	8.15634	6.47249	6.29462	6.94486
147	Up	A0A1U8IVM1	uncharacterized protein LOC107900905 isoform X2 OS=Gossypium hirsutum OX=3635 GN=LOC107900905 PE=3 SV=1	1.4728	0.806086	7.22689	7.3837	7.15684	6.00225	6.50144	6.84549
148	Up	A0A1U8IVN0	protein QUIRKY-like OS=Gossypium hirsutum OX=3635 GN=LOC107900891 PE=3 SV=1	1.39298	1.76192	7.39403	7.4363	8.50938	6.50938	6.45286	5.0917
149	Up	A0A1U8IVQ4	probable beta-D-xylosidase 7 OS=Gossypium hirsutum OX=3635 GN=LOC107900898 PE=4 SV=1	1.75501	1.07005	7.69349	8.04549	7.21043	6.55612	6.81506	6.36807
150	Up	A0A1U8IVW2	mitochondrial import receptor subunit TOM40-1-like OS=Gossypium hirsutum OX=3635 GN=LOC107900970 PE=3 SV=1	1.81457	0.808926	7.41363	7.27519	7.36107	6.17991	6.59395	6.84925
151	Down	A0A1U8IVZ4	probable prefoldin subunit 5 OS=Gossypium hirsutum OX=3635 GN=LOC107900968 PE=3 SV=1	1.64911	-2.07984	4.61071	6.34163	4.93546	7.67666	6.94603	7.50462
152	Up	A0A1U8IW32	syntaxin-121-like OS=Gossypium hirsutum OX=3635 GN=LOC107899409 PE=3 SV=1	2.69816	3.28741	6.60437	8.18438	7.25361	4.06005	4.05857	4.06152
153	Down	A0A1U8IW80	Ubiquinone biosynthesis protein OS=Gossypium hirsutum OX=3635 GN=LOC107901047 PE=3 SV=1	1.67706	-2.42488	4.60288	4.24031	4.07895	5.61471	6.75489	7.82718
154	Up	A0A1U8IXT6	short-chain dehydrogenase TIC 32, chloroplastic-like OS=Gossypium hirsutum OX=3635 GN=LOC107901446 PE=3 SV=1	1.6185	1.48198	7.52669	6.71836	7.98185	5.56072	6.2384	5.98185
155	Up	A0A1U8IY21	40S ribosomal protein S4 OS=Gossypium hirsutum OX=3635 GN=LOC107899589 PE=3 SV=1	2.37301	0.673733	6.87897	6.98755	6.8189	6.03122	6.38888	6.24413
156	Up	A0A1U8IYI2	leucine aminopeptidase 1-like OS=Gossypium hirsutum OX=3635 GN=LOC107901597 PE=3 SV=1	1.39172	0.306379	7.16993	7.23074	7.41193	6.82528	6.99887	7.06932
157	Up	A0A1U8IZD2	auxin-repressed 12.5 kDa protein-like isoform X2 OS=Gossypium hirsutum OX=3635 GN=LOC107901799 PE=3 SV=1	1.77492	1.41695	7.32463	7.65249	8.38241	6.5744	6.02015	6.51412
158	Up	A0A1U8IZK0	katanin p60 ATPase-containing subunit A-like 2 isoform X2 OS=Gossypium hirsutum OX=3635 GN=LOC107901885 PE=4 SV=1	2.21178	4.84035	9.44377	7.78986	7.3505	2.04189	3.94608	4.07511
159	Down	A0A1U8IZL3	Ornithine aminotransferase OS=Gossypium hirsutum OX=3635 GN=LOC107901879 PE=3 SV=1	1.30327	-0.700698	6.11894	6.27612	5.60585	6.60881	6.49985	6.99435
160	Down	A0A1U8IZR2	Photosystem I reaction center subunit III OS=Gossypium hirsutum OX=3635 GN=LOC107901911 PE=3 SV=1	1.60399	-0.998679	7.46107	6.51254	6.82146	8.02459	7.824	7.94251
161	Down	A0A1U8IZS7	Thiamine thiazole synthase, chloroplastic OS=Gossypium hirsutum OX=3635 GN=LOC107901923 PE=3 SV=1	1.67418	-1.01165	6.32373	7.0433	6.72792	7.47005	8.0607	7.59917
162	Up	A0A1U8J056	putative methyltransferase DDB_G0268948 isoform X1 OS=Gossypium hirsutum OX=3635 GN=LOC107900494 PE=4 SV=1	1.39059	1.99669	7.63517	7.55536	7.21917	6.04439	4.16189	6.21335
163	Up	A0A1U8J090	bark storage protein A-like OS=Gossypium hirsutum OX=3635 GN=LOC107900520 PE=4 SV=1	1.84526	1.55012	8.15482	7.67948	7.41278	5.59096	6.52356	6.4822
164	Down	A0A1U8J0C8	cryptochrome-1-like isoform X1 OS=Gossypium hirsutum OX=3635 GN=LOC107900827 PE=3 SV=1	1.4031	-2.61882	6.32373	3.60881	4.88753	8.30287	7.0864	7.28725
165	Up	A0A1U8J264	far upstream element-binding protein 1-like OS=Gossypium hirsutum OX=3635 GN=LOC107902822 PE=4 SV=1	1.55393	0.657061	7.66107	8.04439	7.85674	7.21335	7.46597	6.91169
166	Up	A0A1U8J2C6	phosphoglycerate mutase (2,3-diphosphoglycerate-independent) OS=Gossypium hirsutum OX=3635 GN=LOC107902893 PE=3 SV=1	1.34952	0.973672	4.20945	3.72247	3.98185	2.40599	3.43296	3.15381
167	Up	A0A1U8J2M4	polyadenylate-binding protein-interacting protein 5 isoform X4 OS=Gossypium hirsutum OX=3635 GN=LOC107901381 PE=4 SV=1	1.41181	3.01518	6.50303	7.42459	7.89966	2.88874	3.9203	5.97269
168	Up	A0A1U8J3V2	protein HOMOLOG OF MAMMALIAN LYST-INTERACTING PROTEIN 5-like OS=Gossypium hirsutum OX=3635 GN=LOC107903478 PE=3 SV=1	1.53874	1.34497	7.04111	7.94895	6.83162	6.03562	6.23074	5.52042
169	Up	A0A1U8J484	beta-glucosidase BoGH3B-like OS=Gossypium hirsutum OX=3635 GN=LOC107901787 PE=4 SV=1	2.738	2.31343	6.52982	5.66107	6.41954	3.76553	3.70296	4.20163
170	Up	A0A1U8J4P3	Malate dehydrogenase OS=Gossypium hirsutum OX=3635 GN=LOC107903665 PE=3 SV=1	1.38818	0.377863	6.65678	6.5744	6.43463	6.07039	6.06609	6.39575
171	Down	A0A1U8J689	psbP-like protein 1, chloroplastic OS=Gossypium hirsutum OX=3635 GN=LOC107904111 PE=4 SV=1	1.66176	-0.590964	6.62498	6.56682	6.70044	7.0268	7.10538	7.53294
172	Up	A0A1U8J6D6	protein SRC2-like OS=Gossypium hirsutum OX=3635 GN=LOC107902529 PE=4 SV=1	2.18714	3.58895	6.91289	7.99548	6.82528	2.80869	4.76037	3.39774
173	Up	A0A1U8J6E5	acyl-CoA-binding domain-containing protein 4-like OS=Gossypium hirsutum OX=3635 GN=LOC107904166 PE=4 SV=1	1.69082	1.16327	6.82273	6.39746	6.38024	4.81762	5.62059	5.67243
174	Up	A0A1U8J6Q9	serine carboxypeptidase-like 44 OS=Gossypium hirsutum OX=3635 GN=LOC107902168 PE=3 SV=1	1.61155	1.35148	4.29278	3.65535	4.56682	2.51096	3.36457	2.58496
175	Up	A0A1U8J892	40S ribosomal protein S20-2-like OS=Gossypium hirsutum OX=3635 GN=LOC107904639 PE=3 SV=1	1.34764	0.609818	7.20653	7.45368	7.32463	6.65535	7.09064	6.40939
176	Up	A0A1U8J8K4	Annexin OS=Gossypium hirsutum OX=3635 GN=LOC107904718 PE=3 SV=1	1.93105	0.665583	5.27053	5.62936	5.39575	4.91648	4.82782	4.55459
177	Down	A0A1U8J9B1	patellin-3-like OS=Gossypium hirsutum OX=3635 GN=LOC107904903 PE=3 SV=1	1.32033	-2.84461	3.24793	6.66959	4.848	8.10486	7.40854	7.78594
178	Up	A0A1U8JA26	Phospho-2-dehydro-3-deoxyheptonate aldolase OS=Gossypium hirsutum OX=3635 GN=LOC107905096 PE=3 SV=1	1.30716	0.915604	7.59096	7.64241	7.49265	6.41616	7.30378	6.25927
179	Up	A0A1U8JA90	NADPH--cytochrome P450 reductase OS=Gossypium hirsutum OX=3635 GN=LOC107905152 PE=3 SV=1	2.13974	1.02005	5.95884	5.9542	6.45779	5.32553	4.94953	5.03562
180	Up	A0A1U8JB55	Fructose-bisphosphate aldolase OS=Gossypium hirsutum OX=3635 GN=LOC107903807 PE=3 SV=1	1.59286	0.836939	5.91169	5.97728	5.72792	4.74953	4.8679	5.48864
181	Down	A0A1U8JBM8	thioredoxin-like protein CDSP32, chloroplastic OS=Gossypium hirsutum OX=3635 GN=LOC107905550 PE=4 SV=1	1.36274	-0.589277	6.926	6.86047	7.4814	7.59021	7.73674	7.70874
182	Down	A0A1U8JC30	Fumarylacetoacetase OS=Gossypium hirsutum OX=3635 GN=LOC107905681 PE=3 SV=1	2.09859	-1.30469	6.64241	6.02459	6.24982	7.75355	7.22497	7.85237
183	Down	A0A1U8JCD8	actin-related protein 5-like isoform X2 OS=Gossypium hirsutum OX=3635 GN=LOC107904128 PE=3 SV=1	1.67281	-1.51552	5.97499	7.05202	6.04221	7.51885	8.27612	7.82082
184	Down	A0A1U8JCI9	hsp70-Hsp90 organizing protein 3-like OS=Gossypium hirsutum OX=3635 GN=LOC107904510 PE=4 SV=1	1.30194	-0.872066	6.65392	6.20555	6.13134	7.71493	6.80993	7.08215
185	Up	A0A1U8JCR2	GDSL esterase/lipase At1g29670-like OS=Gossypium hirsutum OX=3635 GN=LOC107905842 PE=3 SV=1	1.70152	2.03439	6.71973	7.4733	7.83794	5.99774	4.51728	5.41278
186	Up	A0A1U8JCU8	beta-ketoacyl-[acyl-carrier-protein] synthase I OS=Gossypium hirsutum OX=3635 GN=LOC107905871 PE=3 SV=1	1.48177	1.46124	8.02237	8.55804	7.73335	5.8679	7.05202	7.01011
187	Down	A0A1U8JCW3	pumilio homolog 4-like isoform X1 OS=Gossypium hirsutum OX=3635 GN=LOC107904273 PE=4 SV=1	1.68761	-3.09127	2.96347	5.57894	3.23266	6.99095	7.09908	6.95884
188	Up	A0A1U8JCX3	tripeptidyl-peptidase II OS=Gossypium hirsutum OX=3635 GN=LOC107904614 PE=3 SV=1	1.33051	1.97507	4.7151	6.17592	6.11686	4.30624	4.08325	2.6932
189	Down	A0A1U8JD88	oxygen-evolving enhancer protein 3, chloroplastic-like OS=Gossypium hirsutum OX=3635 GN=LOC107905958 PE=3 SV=1	2.14992	-1.18173	6.08321	6.17991	6.16993	7.62644	6.87283	7.47897
190	Down	A0A1U8JDE5	Photosystem I reaction center subunit III OS=Gossypium hirsutum OX=3635 GN=LOC107906014 PE=3 SV=1	1.32365	-1.06654	6.98185	6.7252	6.91528	8.57932	7.94251	7.30012
191	Up	A0A1U8JDJ5	subtilisin-like protease SBT1.4 isoform X1 OS=Gossypium hirsutum OX=3635 GN=LOC107906050 PE=3 SV=1	1.67345	1.72749	7.74012	6.56682	6.30561	5.32193	4.82273	5.2854
192	Up	A0A1U8JDV8	50S ribosomal protein L21, chloroplastic-like OS=Gossypium hirsutum OX=3635 GN=LOC107904880 PE=3 SV=1	1.78551	0.824117	7.78594	7.18587	7.57969	6.65678	6.89724	6.52513
193	Up	A0A1U8JEC8	GrpE protein homolog OS=Gossypium hirsutum OX=3635 GN=LOC107905029 PE=3 SV=1	1.34341	2.76011	7.8157	7.88264	7.70667	6.91528	3.74596	4.46344
194	Up	A0A1U8JEK3	cytochrome c oxidase subunit 6b-1-like OS=Gossypium hirsutum OX=3635 GN=LOC107905088 PE=4 SV=1	1.88666	0.900776	6.46761	7.02126	7.13955	5.89724	6.03562	5.99322
195	Up	A0A1U8JEX8	shikimate O-hydroxycinnamoyltransferase isoform X2 OS=Gossypium hirsutum OX=3635 GN=LOC107906402 PE=4 SV=1	1.38155	2.63468	6.04876	7.87529	7.94544	5.89482	3.7761	4.29454
196	Down	A0A1U8JF25	arogenate dehydrogenase 2, chloroplastic OS=Gossypium hirsutum OX=3635 GN=LOC107906447 PE=4 SV=1	2.62089	-4.23729	2.70044	2.80735	2.94486	5.84298	7.84987	7.47168
197	Up	A0A1U8JF27	photosynthetic NDH subunit of subcomplex B 1, chloroplastic-like OS=Gossypium hirsutum OX=3635 GN=LOC107906420 PE=4 SV=1	1.5306	1.22435	3.75489	4	3.10434	2.26303	2.03562	2.88753
198	Up	A0A1U8JF39	PTI1-like tyrosine-protein kinase At3g15890 OS=Gossypium hirsutum OX=3635 GN=LOC107906456 PE=3 SV=1	1.68649	2.90149	7.47735	9.14593	8.1298	6.30012	5.54226	4.20623
199	Up	A0A1U8JGR9	stromal cell-derived factor 2-like protein OS=Gossypium hirsutum OX=3635 GN=LOC107906839 PE=4 SV=1	1.5896	1.13269	6.24793	6.14568	7.04111	5.50144	5.51728	5.01792
200	Up	A0A1U8JH43	BURP domain protein RD22-like isoform X1 OS=Gossypium hirsutum OX=3635 GN=LOC107906941 PE=4 SV=1	2.50502	2.80985	7.38629	8.00113	8.04111	5.59096	5.1375	4.27053
201	Up	A0A1U8JHF4	polyadenylate-binding protein-interacting protein 7-like OS=Gossypium hirsutum OX=3635 GN=LOC107907058 PE=4 SV=1	1.78225	1.67757	2.96347	3.33628	3.6893	0.925999	1.926	2.10434
202	Down	A0A1U8JII9	putative F-box/kelch-repeat protein At2g21680 OS=Gossypium hirsutum OX=3635 GN=LOC107907291 PE=4 SV=1	1.39051	-3.06279	3.54085	3.73676	3.94788	4.76346	7.84046	7.80993
203	Up	A0A1U8JIR4	60S acidic ribosomal protein P3-like OS=Gossypium hirsutum OX=3635 GN=LOC107907359 PE=4 SV=1	1.78373	1.48037	7.38802	8.52709	8.07682	6.30378	6.853	6.39403
204	Down	A0A1U8JIY6	2-oxoisovalerate dehydrogenase subunit beta 1, mitochondrial-like OS=Gossypium hirsutum OX=3635 GN=LOC107907384 PE=4 SV=1	1.53011	-0.748071	5.82782	5.20163	5.47897	5.98413	6.41447	6.35403
205	Up	A0A1U8JJB8	WD repeat-containing protein 75 OS=Gossypium hirsutum OX=3635 GN=LOC107907492 PE=4 SV=1	1.47462	1.74694	5.04002	5.59096	5.42626	4.56682	2.76137	3.48824
206	Up	A0A1U8JJF5	MYB transcription factor OS=Gossypium hirsutum OX=3635 GN=LOC107906085 PE=4 SV=1	1.35317	0.93129	6.09592	5.64674	5.1334	4.37156	4.87774	4.83289
207	Up	A0A1U8JJL2	60S ribosomal protein L28-1-like OS=Gossypium hirsutum OX=3635 GN=LOC107906123 PE=3 SV=1	2.69867	0.728858	7.19771	7.19377	6.94603	6.37504	6.28725	6.48864
208	Down	A0A1U8JKS8	Glycosyltransferase OS=Gossypium hirsutum OX=3635 GN=LOC107906713 PE=3 SV=1	2.65002	-1.91576	6.48382	6.39232	6.55766	7.98413	8.29094	8.90599
209	Up	A0A1U8JKZ2	serine/threonine-protein kinase HT1-like OS=Gossypium hirsutum OX=3635 GN=LOC107906757 PE=4 SV=1	2.32901	2.1619	7.29462	7.79961	8.20945	5.12102	5.63517	6.06178
210	Down	A0A1U8JL22	lysine histidine transporter 2-like OS=Gossypium hirsutum OX=3635 GN=LOC107908274 PE=4 SV=1	1.53685	-1.56881	3.65064	3.67419	4.77509	5.82782	5.95187	5.02667
211	Down	A0A1U8JLI2	Chlorophyll a-b binding protein, chloroplastic OS=Gossypium hirsutum OX=3635 GN=LOC107906632 PE=3 SV=1	1.68898	-1.13021	6.57894	6.56834	5.88753	7.3336	7.22207	7.86975
212	Up	A0A1U8JMJ4	glucan endo-1,3-beta-D-glucosidase OS=Gossypium hirsutum OX=3635 GN=LOC107907175 PE=3 SV=1	2.17154	3.28838	7.63517	7.55919	7.77479	3.12102	5.20163	4.78136
213	Up	A0A1U8JML0	S-adenosylmethionine synthase OS=Gossypium hirsutum OX=3635 GN=LOC107908751 PE=3 SV=1	2.16121	1.26164	3.18587	3.56071	2.94486	2.16992	2.10434	1.63227
214	Up	A0A1U8JMW3	mitotic checkpoint protein BUB3.2-like isoform X3 OS=Gossypium hirsutum OX=3635 GN=LOC107908844 PE=4 SV=1	1.38002	0.555808	7.41109	6.98413	7.39832	6.9472	6.65535	6.52356
215	Down	A0A1U8JMX7	SWI/SNF-related matrix-associated actin-dependent regulator of chromatin subfamily D member 1-like OS=Gossypium hirsutum OX=3635 GN=LOC107908859 PE=4 SV=1	1.33498	-2.5461	4.39232	6.20163	4.25066	6.55612	7.22497	8.70183
216	Up	A0A1U8JN11	low-temperature-induced cysteine proteinase-like OS=Gossypium hirsutum OX=3635 GN=LOC107908889 PE=3 SV=1	1.52959	1.24887	4.77083	5.86047	5.06178	3.60881	4.22497	4.1127
217	Down	A0A1U8JN12	uncharacterized protein At4g06744-like OS=Gossypium hirsutum OX=3635 GN=LOC107908890 PE=4 SV=1	1.49866	-0.9201	7.19081	6.38716	6.59842	7.61397	7.92184	7.40088
218	Up	A0A1U8JNB0	probable protein phosphatase 2C 9 isoform X1 OS=Gossypium hirsutum OX=3635 GN=LOC107908955 PE=4 SV=1	1.41521	0.931759	6.47249	7.25077	7.18488	6.15583	6.27053	5.6865
219	Down	A0A1U8JND4	Chlorophyll a-b binding protein, chloroplastic OS=Gossypium hirsutum OX=3635 GN=LOC107908969 PE=3 SV=1	1.78868	-1.23783	6.92955	6.36807	6.23649	7.55689	7.49105	8.19967
220	Up	A0A1U8JNP4	hydroxymethylbilane synthase OS=Gossypium hirsutum OX=3635 GN=LOC107909031 PE=2 SV=1	1.78715	1.13723	8.12153	7.7879	7.41363	6.97842	6.64386	6.2891
221	Down	A0A1U8JNQ7	Gamma-glutamylcyclotransferase family protein OS=Gossypium hirsutum OX=3635 GN=LOC107909045 PE=3 SV=1	1.5545	-1.4706	3.03562	4.2555	2.98185	4.95884	5.08067	4.64527
222	Down	A0A1U8JP83	eukaryotic translation initiation factor 2D-like OS=Gossypium hirsutum OX=3635 GN=LOC107909141 PE=4 SV=1	1.75145	-1.68621	5.06609	4.34341	4.59694	6.78005	5.59991	6.6851
223	Up	A0A1U8JPX8	Patatin OS=Gossypium hirsutum OX=3635 GN=LOC107909335 PE=3 SV=1	1.4736	1.99001	7.55536	7.32463	8.39703	6.34163	6.26491	4.70044
224	Down	A0A1U8JQ20	Succinate dehydrogenase [ubiquinone] flavoprotein subunit, mitochondrial OS=Gossypium hirsutum OX=3635 GN=LOC107909390 PE=3 SV=1	1.7307	-2.27346	3.87743	4.80101	4.29788	7.12825	7.12928	5.53916
225	Down	A0A1U8JQB7	ribosome-binding factor PSRP1, chloroplastic-like OS=Gossypium hirsutum OX=3635 GN=LOC107909453 PE=3 SV=1	1.41224	-0.667077	6.79442	7.35491	6.71836	7.60659	7.47573	7.7866
226	Down	A0A1U8JQQ3	receptor-like protein kinase OS=Gossypium hirsutum OX=3635 GN=LOC107909530 PE=3 SV=1	1.39707	-2.24129	6.8505	4.6893	5.51096	7.12205	8.25597	8.3966
227	Up	A0A1U8JQV3	50S ribosomal protein L15, chloroplastic-like OS=Gossypium hirsutum OX=3635 GN=LOC107909570 PE=3 SV=1	1.42731	0.790805	8.13802	7.75689	7.74953	7.53761	6.88142	6.853
228	Up	A0A1U8JRN3	abscisic acid receptor PYL9-like OS=Gossypium hirsutum OX=3635 GN=LOC107909797 PE=3 SV=1	2.47217	1.46386	8.11374	7.45861	7.5812	6.06609	6.48059	6.21529
229	Up	A0A1U8JRP8	aspartyl protease family protein 2-like OS=Gossypium hirsutum OX=3635 GN=LOC107909803 PE=3 SV=1	4.28496	2.63884	7.63952	7.81634	7.37069	5.06609	4.99095	4.853
230	Down	A0A1U8JRR8	Glyceraldehyde-3-phosphate dehydrogenase OS=Gossypium hirsutum OX=3635 GN=LOC107909816 PE=3 SV=1	1.37868	-4.80933	5.21056	3.60977	2.65028	5.73933	10.0493	10.11
231	Up	A0A1U8JRV2	1-aminocyclopropane-1-carboxylate oxidase 5-like OS=Gossypium hirsutum OX=3635 GN=LOC107908352 PE=3 SV=1	1.6286	2.22572	5.49185	6.12722	6.42459	4.47897	4.20945	2.67807
232	Up	A0A1U8JRY3	Coatomer subunit gamma OS=Gossypium hirsutum OX=3635 GN=LOC107908774 PE=3 SV=1	1.54388	1.4022	4.75489	5.1127	4.96809	3	4.33628	3.29278
233	Up	A0A1U8JT07	protein SPIRAL1-like 1 OS=Gossypium hirsutum OX=3635 GN=LOC107910145 PE=3 SV=1	1.7003	1.82448	7.50541	7.16792	8.25974	5.96578	5.12928	6.36457
234	Up	A0A1U8JT39	60S acidic ribosomal protein P2A-like OS=Gossypium hirsutum OX=3635 GN=LOC107908706 PE=3 SV=1	2.0031	1.52087	7.50303	7.0864	7.3672	5.56682	5.42291	6.40429
235	Up	A0A1U8JT58	maf-like protein DDB_G0281937 isoform X1 OS=Gossypium hirsutum OX=3635 GN=LOC107910188 PE=3 SV=1	1.31976	1.30316	5.68089	6.51254	5.26303	4.16189	5.07039	4.3147
236	Up	A0A1U8JT81	Ubiquitin-fold modifier 1 OS=Gossypium hirsutum OX=3635 GN=LOC107910211 PE=3 SV=1	2.95416	5.50357	8.78005	8.92125	8.32508	1.94743	3.51261	4.05561
237	Up	A0A1U8JU65	AP complex subunit sigma OS=Gossypium hirsutum OX=3635 GN=LOC107908992 PE=3 SV=1	3.60177	2.43956	8.0917	7.60659	8.04494	5.23207	5.64097	5.55152
238	Up	A0A1U8JUV8	uncharacterized protein At4g14100-like OS=Gossypium hirsutum OX=3635 GN=LOC107909510 PE=4 SV=1	1.91687	2.28144	6.23458	7.68159	7.64746	4.78136	5.32912	4.60881
239	Down	A0A1U8JUZ3	GEM-like protein 5 OS=Gossypium hirsutum OX=3635 GN=LOC107909527 PE=3 SV=1	2.47133	-2.14227	5.63517	5.76288	6.05094	8.42543	7.34341	8.10696
240	Down	A0A1U8JV30	uncharacterized protein LOC107909552 isoform X2 OS=Gossypium hirsutum OX=3635 GN=LOC107909552 PE=4 SV=1	2.98001	-1.08373	4.53605	4.81762	4.70598	5.63227	5.71973	5.95884
241	Down	A0A1U8JVK5	betaine aldehyde dehydrogenase 1, chloroplastic-like OS=Gossypium hirsutum OX=3635 GN=LOC107910905 PE=4 SV=1	1.82591	-1.63962	5.57592	6.08958	4.80735	7.42459	6.98527	6.98185
242	Up	A0A1U8JVV9	gamma carbonic anhydrase 1, mitochondrial-like OS=Gossypium hirsutum OX=3635 GN=LOC107909413 PE=4 SV=1	2.4883	2.76601	6.18785	7.04658	7.04439	3.33628	4.22497	4.41954
243	Down	A0A1U8JWC8	Phosphotransferase OS=Gossypium hirsutum OX=3635 GN=LOC107911217 PE=3 SV=1	3.0356	-1.42845	5.1819	5.65821	5.54226	6.98527	6.73877	6.94369
244	Up	A0A1U8JWS2	luminal-binding protein 5-like OS=Gossypium hirsutum OX=3635 GN=LOC107911406 PE=3 SV=1	2.18373	0.263972	4.81762	4.88753	4.76022	4.51096	4.62644	4.53605
245	Up	A0A1U8JYE7	probable mitochondrial-processing peptidase subunit beta, mitochondrial isoform X1 OS=Gossypium hirsutum OX=3635 GN=LOC107911832 PE=3 SV=1	1.35289	1.01641	6.49825	6.50938	6.6837	6.1819	5.46923	4.99095
246	Up	A0A1U8JYF7	alpha-amylase OS=Gossypium hirsutum OX=3635 GN=LOC107911840 PE=4 SV=1	1.83353	1.02922	5.49185	4.96347	5.67807	4.09592	4.52356	4.42626
247	Down	A0A1U8JZZ9	protein CURVATURE THYLAKOID 1B, chloroplastic-like OS=Gossypium hirsutum OX=3635 GN=LOC107912278 PE=4 SV=1	1.63398	-0.256002	7.24793	7.45779	7.30561	7.55919	7.55766	7.66249
248	Up	A0A1U8K016	S-adenosylmethionine synthase OS=Gossypium hirsutum OX=3635 GN=LOC107912289 PE=3 SV=1	2.08644	2.19963	8.4292	8.4363	7.21432	5.49506	6.17592	5.80993
249	Up	A0A1U8K049	60S acidic ribosomal protein P1-like isoform X2 OS=Gossypium hirsutum OX=3635 GN=LOC107912285 PE=3 SV=1	1.99422	1.3476	7.19574	6.80735	7.28817	5.7761	5.29646	6.17592
250	Down	A0A1U8K1Q2	uncharacterized protein LOC107911566 OS=Gossypium hirsutum OX=3635 GN=LOC107911566 PE=4 SV=1	2.1872	-1.78699	5.1334	5.91169	5.75756	7.53138	6.90569	7.72656
251	Up	A0A1U8K1V6	receptor-like protein kinase FERONIA OS=Gossypium hirsutum OX=3635 GN=LOC107912679 PE=4 SV=1	1.31626	3.2934	5.44492	9.35337	7.63372	3.57657	4.55516	4.42009
252	Up	A0A1U8K1Y3	2-hydroxyacyl-CoA lyase-like OS=Gossypium hirsutum OX=3635 GN=LOC107912763 PE=3 SV=1	3.2468	0.178905	6.89845	6.926	6.93899	6.71562	6.75756	6.75355
253	Up	A0A1U8K2E0	Cytochrome b-c1 complex subunit Rieske, mitochondrial OS=Gossypium hirsutum OX=3635 GN=LOC107911745 PE=3 SV=1	1.66541	0.869905	5.60881	6.26491	6.16591	5.06609	4.98185	5.38198
254	Down	A0A1U8K2E4	probable prolyl 4-hydroxylase 10 OS=Gossypium hirsutum OX=3635 GN=LOC107912854 PE=4 SV=1	1.65522	-1.75544	5.69766	4.37851	4.67243	7.21043	6.34341	6.46107
255	Up	A0A1U8K355	synaptotagmin-4-like OS=Gossypium hirsutum OX=3635 GN=LOC107911927 PE=3 SV=1	1.66472	0.878729	7.54303	7.38716	7.84298	6.54844	7.10957	6.47897
256	Up	A0A1U8K3F6	uncharacterized protein LOC107913095 OS=Gossypium hirsutum OX=3635 GN=LOC107913095 PE=4 SV=1	1.57188	4.46006	9.16365	5.32976	8.76421	3.56071	3.9382	2.37851
257	Up	A0A1U8K410	PRA1 family protein OS=Gossypium hirsutum OX=3635 GN=LOC107912160 PE=3 SV=1	1.33464	1.55864	6.99661	6.36632	7.08534	5.85798	5.64386	4.27053
258	Down	A0A1U8K464	Zeaxanthin epoxidase, chloroplastic OS=Gossypium hirsutum OX=3635 GN=LOC107913245 PE=4 SV=1	2.45097	-0.757474	6.63952	6.27426	6.55612	7.19869	7.18785	7.35579
259	Down	A0A1U8K4E7	uncharacterized protein LOC107911978 OS=Gossypium hirsutum OX=3635 GN=LOC107911978 PE=4 SV=1	1.32592	-1.46203	6.20945	6.01792	6.18785	8.39789	7.75956	6.64386
260	Up	A0A1U8K4N7	gamma carbonic anhydrase-like 1, mitochondrial OS=Gossypium hirsutum OX=3635 GN=LOC107913432 PE=4 SV=1	1.75438	1.04444	6.93664	6.40769	6.30195	5.15381	5.76818	5.59096
261	Up	A0A1U8K4W4	ras GTPase-activating protein-binding protein 1-like isoform X2 OS=Gossypium hirsutum OX=3635 GN=LOC107912111 PE=4 SV=1	1.489	2.8136	5.97957	7.41954	6.30012	2.24554	4.65535	4.35755
262	Up	A0A1U8K4Y0	Eukaryotic translation initiation factor 5A OS=Gossypium hirsutum OX=3635 GN=LOC107912121 PE=3 SV=1	1.44643	2.95976	4.75803	7.82273	7.11166	3.58527	3.98679	3.24108
263	Up	A0A1U8K553	Glycine cleavage system H protein OS=Gossypium hirsutum OX=3635 GN=LOC107912193 PE=3 SV=1	1.83884	0.865702	7.48543	8.11061	7.76818	6.79051	7.13237	6.84423
264	Up	A0A1U8K584	UDP-glucuronate decarboxylase OS=Gossypium hirsutum OX=3635 GN=LOC107912451 PE=3 SV=1	1.899	0.824196	4.07039	4.51096	4.71699	3.58496	3.64386	3.59694
265	Up	A0A1U8K5R9	Ribosomal protein L19 OS=Gossypium hirsutum OX=3635 GN=LOC107912357 PE=3 SV=1	1.37263	1.1082	7.74685	7.09698	7.42878	6.8505	6.37504	5.72247
266	Up	A0A1U8K5V0	Alpha-mannosidase OS=Gossypium hirsutum OX=3635 GN=LOC107912379 PE=3 SV=1	1.91881	0.767386	5.69766	6.28355	6.05311	5.32193	5.16993	5.24031
267	Up	A0A1U8K672	alanine transaminase OS=Gossypium hirsutum OX=3635 GN=LOC107913835 PE=3 SV=1	1.69264	1.90881	6.14975	4.9542	6.35931	4.36457	3.44626	3.926
268	Up	A0A1U8K679	acetyl-CoA acetyltransferase, cytosolic 1-like OS=Gossypium hirsutum OX=3635 GN=LOC107912464 PE=3 SV=1	1.423	1.86703	7.05745	7.29554	8.19131	5.99322	6.29462	4.65535
269	Down	A0A1U8K6G7	Coatomer subunit beta' OS=Gossypium hirsutum OX=3635 GN=LOC107913935 PE=3 SV=1	1.64868	-0.87823	5.63807	5.76818	6.25172	6.46271	6.84925	6.98071
270	Up	A0A1U8K6W7	arginase 1, mitochondrial OS=Gossypium hirsutum OX=3635 GN=LOC107914032 PE=3 SV=1	1.89422	0.71718	6.86913	6.82018	7.28077	6.32733	6.1127	6.37851
271	Up	A0A1U8K8P6	uncharacterized protein LOC107914442 isoform X2 OS=Gossypium hirsutum OX=3635 GN=LOC107914442 PE=4 SV=1	1.31072	1.57781	6.90569	6.3733	7.98356	4.95884	5.55459	6.01569
272	Down	A0A1U8K8P7	RuvB-like helicase OS=Gossypium hirsutum OX=3635 GN=LOC107913303 PE=3 SV=1	1.83421	-0.894276	6.31832	6.31288	6.01346	7.39746	7.18587	6.74416
273	Up	A0A1U8K9P6	glutathione transferase OS=Gossypium hirsutum OX=3635 GN=LOC107913317 PE=3 SV=1	1.3563	1.62632	7.19869	6.89118	8.10486	5.08746	5.67525	6.55305
274	Up	A0A1U8KA39	Glutathione reductase OS=Gossypium hirsutum OX=3635 GN=LOC107914842 PE=3 SV=1	2.86118	1.86824	7.29094	6.63952	7.27053	5.00899	5.24031	5.34696
275	Up	A0A1U8KAZ0	3-ketoacyl-CoA thiolase 2, peroxisomal OS=Gossypium hirsutum OX=3635 GN=LOC107915059 PE=3 SV=1	1.30247	0.541048	5.83036	5.8802	6.08958	5.6837	5.42291	5.07039
276	Up	A0A1U8KBB0	Dihydrolipoamide acetyltransferase component of pyruvate dehydrogenase complex OS=Gossypium hirsutum OX=3635 GN=LOC107914045 PE=3 SV=1	1.456	0.518985	7.46025	7.15684	7.49506	6.67948	7.09698	6.77873
277	Up	A0A1U8KC96	60S ribosomal protein L13a-4-like OS=Gossypium hirsutum OX=3635 GN=LOC107915460 PE=3 SV=1	2.46179	0.757721	7.22593	7.2555	7.04002	6.33271	6.29646	6.61912
278	Up	A0A1U8KCJ3	serine decarboxylase-like OS=Gossypium hirsutum OX=3635 GN=LOC107914114 PE=3 SV=1	2.82467	1.89408	5.97269	5.51728	6.28725	4.21723	4	3.87774
279	Down	A0A1U8KCP0	thioredoxin-like protein AAED1, chloroplastic OS=Gossypium hirsutum OX=3635 GN=LOC107914349 PE=4 SV=1	1.66127	-0.884402	7.17493	6.89724	7.46025	8.31606	7.71425	8.15532
280	Down	A0A1U8KCT9	thylakoid lumenal 19 kDa protein, chloroplastic-like OS=Gossypium hirsutum OX=3635 GN=LOC107915681 PE=4 SV=1	1.68709	-0.481054	7.10957	7.30925	7.00113	7.44377	7.75756	7.66178
281	Down	A0A1U8KDD7	caltractin isoform X2 OS=Gossypium hirsutum OX=3635 GN=LOC107914317 PE=4 SV=1	1.46195	-2.68578	4.89636	5.9542	4.11035	7.02901	6.98755	9.00169
282	Down	A0A1U8KE59	oxygen-evolving enhancer protein 2, chloroplastic-like isoform X1 OS=Gossypium hirsutum OX=3635 GN=LOC107914520 PE=4 SV=1	2.65094	-2.70829	5.07039	5.04876	6.20359	8.19032	8.00225	8.25503
283	Up	A0A1U8KE96	Peroxidase OS=Gossypium hirsutum OX=3635 GN=LOC107914564 PE=3 SV=1	1.33954	3.01345	6.58946	6.31832	8.74752	5.11686	4.71149	2.7866
284	Up	A0A1U8KEX3	60S ribosomal protein L28-1-like OS=Gossypium hirsutum OX=3635 GN=LOC107916347 PE=3 SV=1	1.78739	0.90096	7.03562	6.74819	7.22304	5.77083	6.38543	6.14771
285	Up	A0A1U8KFA5	Phospholipase A1 OS=Gossypium hirsutum OX=3635 GN=LOC107916348 PE=3 SV=1	2.95317	2.27036	7.72247	7.21626	7.6279	4.80735	5.4822	5.46597
286	Down	A0A1U8KFN2	uncharacterized aarF domain-containing protein kinase At1g79600, chloroplastic-like OS=Gossypium hirsutum OX=3635 GN=LOC107915132 PE=4 SV=1	1.45831	-1.70208	6.8392	5.47249	6.04658	7.80284	7.19081	8.47086
287	Up	A0A1U8KG99	glycine-rich protein 2-like OS=Gossypium hirsutum OX=3635 GN=LOC107916639 PE=4 SV=1	3.27072	1.56864	5.59991	5.43962	5.18982	4.0268	3.6893	3.80735
288	Down	A0A1U8KGF2	triosephosphate isomerase, chloroplastic-like isoform X1 OS=Gossypium hirsutum OX=3635 GN=LOC107916706 PE=3 SV=1	1.78249	-0.491367	7.10329	6.8392	6.93899	7.61692	7.45697	7.2817
289	Up	A0A1U8KGL6	glycine-rich protein 2-like OS=Gossypium hirsutum OX=3635 GN=LOC107916754 PE=4 SV=1	1.56265	0.80664	6.05745	6.62205	6.17393	5.74147	5.51412	5.17792
290	Down	A0A1U8KGP0	Chlorophyll a-b binding protein, chloroplastic OS=Gossypium hirsutum OX=3635 GN=LOC107916739 PE=3 SV=1	1.55115	-3.00532	6.23266	5.01346	3.48543	7.27426	7.80542	8.66782
291	Up	A0A1U8KIF2	xyloglucan 6-xylosyltransferase 2-like OS=Gossypium hirsutum OX=3635 GN=LOC107917392 PE=3 SV=1	1.35476	1.10213	5.68089	5.75221	5.4822	4.41278	5.23266	3.96347
292	Down	A0A1U8KIK7	epidermis-specific secreted glycoprotein EP1-like OS=Gossypium hirsutum OX=3635 GN=LOC107915836 PE=4 SV=1	1.38778	-1.55855	6.53138	5.19377	6.92362	7.80478	7.77347	7.74618
293	Down	A0A1U8KJ74	protein DJ-1 homolog B-like OS=Gossypium hirsutum OX=3635 GN=LOC107917733 PE=4 SV=1	1.33766	-1.72734	5.65249	4.16189	4.92125	6.926	5.80478	7.18686
294	Down	A0A1U8KJ82	UPF0548 protein At2g17695-like OS=Gossypium hirsutum OX=3635 GN=LOC107917716 PE=4 SV=1	1.38051	-1.97135	5.47249	4.57894	5.32553	5.98868	7.22497	8.07735
295	Up	A0A1U8KJ97	UBP1-associated protein 2C-like isoform X1 OS=Gossypium hirsutum OX=3635 GN=LOC107917744 PE=4 SV=1	1.82851	0.330717	7.06178	7.1375	7.15785	6.78267	6.66107	6.92125
296	Up	A0A1U8KJV9	50S ribosomal protein L27-like OS=Gossypium hirsutum OX=3635 GN=LOC107917907 PE=3 SV=1	1.38174	2.87811	7.96982	6.70183	6.40259	3.34031	3.26338	5.8362
297	Down	A0A1U8KJZ8	non-specific lipid transfer protein GPI-anchored 1-like OS=Gossypium hirsutum OX=3635 GN=LOC107916527 PE=4 SV=1	1.34242	-0.701803	7.42206	6.98755	7.09803	8.21578	7.89664	7.50064
298	Down	A0A1U8KKG9	folate gamma-glutamyl hydrolase OS=Gossypium hirsutum OX=3635 GN=LOC107918036 PE=3 SV=1	1.81385	-3.67988	5.02237	2.38969	3.8679	6.78267	7.13648	8.40045
299	Up	A0A1U8KLQ6	NADH dehydrogenase [ubiquinone] iron-sulfur protein 6, mitochondrial-like isoform X1 OS=Gossypium hirsutum OX=3635 GN=LOC107918384 PE=4 SV=1	1.32359	3.50073	5.23266	6.63517	7.73403	1.07039	3.64386	4.38543
300	Up	A0A1U8KMD0	uncharacterized protein LOC107918566 OS=Gossypium hirsutum OX=3635 GN=LOC107918566 PE=4 SV=1	2.33728	2.10512	8.20897	7.16591	8.22786	5.59096	5.96578	5.73064
301	Up	A0A1U8KML5	Hexosyltransferase OS=Gossypium hirsutum OX=3635 GN=LOC107917080 PE=3 SV=1	1.83207	1.27985	6.51728	6.8936	6.57137	5.86542	5.40939	4.8679
302	Down	A0A1U8KND5	protein DJ-1 homolog B-like OS=Gossypium hirsutum OX=3635 GN=LOC107917735 PE=4 SV=1	1.35085	-1.85634	5.3505	4.73275	5.23266	7.85112	5.78398	7.24982
303	Down	A0A1U8KNG0	carbamoyl-phosphate synthase (glutamine-hydrolyzing) OS=Gossypium hirsutum OX=3635 GN=LOC107917754 PE=3 SV=1	1.7512	-1.19371	5.2555	6.02901	5.63517	6.44791	7.17393	6.87897
304	Up	A0A1U8KPJ5	peptide-N4-(N-acetyl-beta- glucosaminyl)asparagine amidase A-like OS=Gossypium hirsutum OX=3635 GN=LOC107917818 PE=4 SV=1	2.87448	3.64816	7.3733	8.22062	8.62534	3.89724	4.59096	4.7866
305	Up	A0A1U8KPL8	heat shock cognate protein 80-like OS=Gossypium hirsutum OX=3635 GN=LOC107919478 PE=3 SV=1	1.6378	0.668352	6.73335	7.23554	7.10224	6.57592	6.24603	6.24413
306	Up	A0A1U8KQS9	cysteine proteinase RD21a-like OS=Gossypium hirsutum OX=3635 GN=LOC107918076 PE=3 SV=1	1.4524	2.90886	7.49185	6.12309	8.68475	4.41278	5.55152	3.60881
307	Down	A0A1U8KQV6	bifunctional epoxide hydrolase 2-like OS=Gossypium hirsutum OX=3635 GN=LOC107918357 PE=4 SV=1	1.32587	-1.04515	5.61765	4.52356	4.56072	5.85549	5.86295	6.11894
308	Down	A0A1U8KR33	protein TIC 22, chloroplastic-like isoform X1 OS=Gossypium hirsutum OX=3635 GN=LOC107918155 PE=4 SV=1	3.03526	-0.681904	6.90569	7.03342	6.9507	7.78005	7.56377	7.59171
309	Up	A0A1U8KR45	BRISC and BRCA1-A complex member 2 OS=Gossypium hirsutum OX=3635 GN=LOC107918164 PE=3 SV=1	1.59939	3.64551	6.64674	8.03177	8.00675	3.62448	5.66959	2.45465
310	Down	A0A1U8KR66	Fructose-bisphosphate aldolase OS=Gossypium hirsutum OX=3635 GN=LOC107919979 PE=3 SV=1	3.39174	-0.924597	6.44294	6.53138	6.66818	7.54535	7.36632	7.50462
311	Down	A0A1U8KR91	mitochondrial outer membrane protein porin of 36 kDa-like OS=Gossypium hirsutum OX=3635 GN=LOC107920015 PE=3 SV=1	1.31532	-0.590295	6.10852	6.56682	6.56682	6.71699	7.12412	7.17193
312	Up	A0A1U8KRB7	protein MODIFIER OF SNC1 11-like isoform X3 OS=Gossypium hirsutum OX=3635 GN=LOC107920028 PE=4 SV=1	1.887	1.38459	5.40599	5.49506	4.73335	3.39232	4.07039	4.01792
313	Down	A0A1U8KRM3	Mannosyltransferase OS=Gossypium hirsutum OX=3635 GN=LOC107920109 PE=3 SV=1	1.83304	-2.14197	3.18587	4.73335	3.45137	6.10014	6.17592	5.52042
314	Up	A0A1U8KS47	GTP-binding protein SAR1B-like OS=Gossypium hirsutum OX=3635 GN=LOC107918739 PE=3 SV=1	1.80365	1.91493	6.57592	7.13648	6.51254	5.6893	4.42626	4.36457
315	Down	A0A1U8KS69	Lipoyl synthase, mitochondrial OS=Gossypium hirsutum OX=3635 GN=LOC107920229 PE=3 SV=1	1.61111	-1.27491	5.82782	6.13134	5.25172	7.27519	7.25739	6.50303
316	Up	A0A1U8KSV6	60S acidic ribosomal protein P0 OS=Gossypium hirsutum OX=3635 GN=LOC107920373 PE=3 SV=1	1.3218	1.13563	8.43045	7.6858	8.04166	7.1375	7.3637	6.24982
317	Up	A0A1U8KT12	polyadenylate-binding protein 2-like OS=Gossypium hirsutum OX=3635 GN=LOC107920414 PE=4 SV=1	1.70753	1.03222	7.80735	7.90026	7.5812	6.21723	6.97154	7.00338
318	Up	A0A1U8KTN7	histone H1-like OS=Gossypium hirsutum OX=3635 GN=LOC107920561 PE=3 SV=1	1.36109	1.29044	7.3837	8.13083	7.92481	5.76141	6.97499	6.83162
319	Down	A0A1U8KU37	glutathione transferase OS=Gossypium hirsutum OX=3635 GN=LOC107920650 PE=3 SV=1	1.46994	-0.489833	6.66534	6.59694	6.86419	7.09487	7.04002	7.46107
320	Up	A0A1U8KUC0	uncharacterized protein LOC107920715 OS=Gossypium hirsutum OX=3635 GN=LOC107920715 PE=4 SV=1	1.50545	1.45313	8.41616	7.63952	7.75622	6.49185	7.13031	5.83036
321	Up	A0A1U8KV46	Coatomer subunit gamma OS=Gossypium hirsutum OX=3635 GN=LOC107919935 PE=3 SV=1	1.58701	0.324788	5.70321	5.74685	5.64674	5.37851	5.21723	5.52669
322	Up	A0A1U8KVF4	protein MODIFIER OF SNC1 11-like isoform X1 OS=Gossypium hirsutum OX=3635 GN=LOC107920028 PE=4 SV=1	1.45824	1.07141	8.13545	8.07146	7.1179	6.87529	6.57137	6.66391
323	Up	A0A1U8KVY4	Ubiquitin receptor RAD23 OS=Gossypium hirsutum OX=3635 GN=LOC107919971 PE=3 SV=1	1.80865	1.70116	7.88813	7.50859	8.61692	5.80993	6.37504	6.7252
324	Up	A0A1U8KWG9	non-specific phospholipase C3-like OS=Gossypium hirsutum OX=3635 GN=LOC107920295 PE=4 SV=1	2.30419	4.2472	6.39917	6.7211	7.82782	2.37117	3.94677	1.88854
325	Down	A0A1U8KWP8	ferredoxin-dependent glutamate synthase, chloroplastic-like OS=Gossypium hirsutum OX=3635 GN=LOC107921512 PE=3 SV=1	1.44757	-0.767783	7.13648	6.78136	7.24508	8.21965	7.69279	7.55382
326	Up	A0A1U8KWR0	uncharacterized protein LOC107920353 OS=Gossypium hirsutum OX=3635 GN=LOC107920353 PE=4 SV=1	1.96998	4.16457	7.26021	7.87221	7.81954	5.24031	2.97183	2.24612
327	Up	A0A1U8KXR8	Dirigent protein OS=Gossypium hirsutum OX=3635 GN=LOC107921926 PE=3 SV=1	2.90647	4.33903	7.82209	8.52042	8.75422	3.25346	4.82461	4.00158
328	Down	A0A1U8KY70	serine decarboxylase-like OS=Gossypium hirsutum OX=3635 GN=LOC107922063 PE=3 SV=1	1.87417	-1.07241	5.87036	5.32553	5.44294	6.30012	6.96347	6.59246
329	Down	A0A1U8KYE7	uncharacterized TPR repeat-containing protein At1g05150-like OS=Gossypium hirsutum OX=3635 GN=LOC107922099 PE=4 SV=1	1.36215	-3.12017	6.23074	5.13635	2.77581	8.4733	7.62498	7.40514
330	Down	A0A1U8KYG9	Catalase OS=Gossypium hirsutum OX=3635 GN=LOC107922122 PE=3 SV=1	1.86368	-1.68602	5.15381	4.84298	4.853	7.27612	5.93546	6.69627
331	Down	A0A1U8KYQ7	RNA helicase OS=Gossypium hirsutum OX=3635 GN=LOC107922187 PE=4 SV=1	1.79572	-0.287625	4.30012	4.23266	4.43962	4.64962	4.64962	4.53605
332	Up	A0A1U8KYZ8	uncharacterized protein LOC107920969 isoform X1 OS=Gossypium hirsutum OX=3635 GN=LOC107920969 PE=4 SV=1	1.6927	1.58557	6.65105	6.51885	5.53294	4.93074	4.83794	4.17744
333	Up	A0A1U8KZ28	uncharacterized protein LOC107922238 OS=Gossypium hirsutum OX=3635 GN=LOC107922238 PE=4 SV=1	1.36156	1.12627	5.25927	5.71425	5.16112	4.14996	3.70864	4.89724
334	Up	A0A1U8KZF0	eukaryotic translation initiation factor 4B2-like OS=Gossypium hirsutum OX=3635 GN=LOC107922300 PE=4 SV=1	2.5932	1.69145	7.29186	7.36019	7.6851	6.06824	5.86542	5.32912
335	Up	A0A1U8KZG3	copper transport protein ATX1 OS=Gossypium hirsutum OX=3635 GN=LOC107922309 PE=4 SV=1	1.32304	0.718501	4.97728	5.22497	5.26679	4.64962	3.96347	4.70044
336	Down	A0A1U8KZI4	uncharacterized protein LOC107920828 OS=Gossypium hirsutum OX=3635 GN=LOC107920828 PE=4 SV=1	3.81085	-1.25685	6.19377	6.34696	6.24413	7.42038	7.67313	7.46189
337	Down	A0A1U8L0D1	magnesium-protoporphyrin IX monomethyl ester (oxidative) cyclase OS=Gossypium hirsutum OX=3635 GN=LOC107922571 PE=3 SV=1	1.36663	-0.909164	6.59395	6.16993	5.59395	7.04767	7.21237	6.82528
338	Up	A0A1U8L110	late embryogenesis abundant protein Lea14-A OS=Gossypium hirsutum OX=3635 GN=LOC107922715 PE=3 SV=1	2.00721	1.50249	7.95187	7.94427	7.79377	5.94017	6.22882	7.01346
339	Up	A0A1U8L190	mannan endo-1,4-beta-mannosidase OS=Gossypium hirsutum OX=3635 GN=LOC107922736 PE=3 SV=1	1.88441	7.22323	8.39318	9.02459	8.81954	0.847997	4.71961	-1
340	Up	A0A1U8L1R3	epidermal growth factor receptor substrate 15-like isoform X1 OS=Gossypium hirsutum OX=3635 GN=LOC107922000 PE=4 SV=1	1.47827	3.9681	8.56453	9.71545	5.58037	4.23908	4.06245	3.6545
341	Up	A0A1U8L1X5	Pectin acetylesterase OS=Gossypium hirsutum OX=3635 GN=LOC107922988 PE=3 SV=1	3.71488	4.37909	7.60363	7.92065	8.18686	3.32212	4.09103	3.1607
342	Down	A0A1U8L2J6	1-phosphatidylinositol-3-phosphate 5-kinase OS=Gossypium hirsutum OX=3635 GN=LOC107921947 PE=4 SV=1	1.60188	-2.37084	6.29278	3.97549	5.30743	7.6879	7.37243	7.6279
343	Down	A0A1U8L2J9	LOW QUALITY PROTEIN: ABC transporter G family member 7 OS=Gossypium hirsutum OX=3635 GN=LOC107922192 PE=3 SV=1	1.80439	-1.77989	5.92362	5.24413	5.52669	8.12257	7.07361	6.83794
344	Up	A0A1U8L2T3	protein VAC14 homolog OS=Gossypium hirsutum OX=3635 GN=LOC107922251 PE=3 SV=1	1.3847	3.97365	8.2384	4.54555	6.6907	0.925999	3.51096	3.11675
345	Down	A0A1U8L2Z8	calvin cycle protein CP12-2, chloroplastic-like OS=Gossypium hirsutum OX=3635 GN=LOC107923324 PE=4 SV=1	3.10485	-3.40754	4.31696	3.87244	3.6451	7.95652	7.20457	6.89603
346	Up	A0A1U8L3D9	tetrahydrocannabinolic acid synthase-like OS=Gossypium hirsutum OX=3635 GN=LOC107923484 PE=3 SV=1	2.46301	2.71101	8.11738	7.37243	8.0045	5.18982	5.7252	4.44626
347	Up	A0A1U8L3F3	isoflavone reductase-like protein OS=Gossypium hirsutum OX=3635 GN=LOC107922367 PE=4 SV=1	2.14008	0.866255	6.92481	7.01235	7.00225	5.82273	6.10852	6.40939
348	Up	A0A1U8L3Q2	60S ribosomal protein L21-1 OS=Gossypium hirsutum OX=3635 GN=LOC107922438 PE=3 SV=1	2.47258	1.18794	7.83099	8.16088	7.83036	6.48382	7.02237	6.75221
349	Down	A0A1U8L4R0	syntaxin-71-like OS=Gossypium hirsutum OX=3635 GN=LOC107922721 PE=3 SV=1	1.40177	-0.938224	7.13443	6.08958	6.56834	7.52748	7.40429	7.67525
350	Up	A0A1U8L542	S-adenosylmethionine synthase OS=Gossypium hirsutum OX=3635 GN=LOC107923999 PE=3 SV=1	1.89777	3.91035	9.29278	8.96174	6.58045	4.89239	3.81222	4.3993
351	Up	A0A1U8L5H7	monothiol glutaredoxin-S10-like OS=Gossypium hirsutum OX=3635 GN=LOC107924090 PE=3 SV=1	1.34489	0.433435	7.17991	7.44874	7.5306	7.09487	7.02126	6.74281
352	Up	A0A1U8L5J9	uncharacterized protein LOC107922760 OS=Gossypium hirsutum OX=3635 GN=LOC107922760 PE=4 SV=1	2.19861	1.79211	7.58195	7.55075	8.09223	6.49985	5.8505	5.49825
353	Up	A0A1U8L5N2	60S ribosomal protein L14-2-like OS=Gossypium hirsutum OX=3635 GN=LOC107924128 PE=3 SV=1	1.54565	3.66111	4.83289	7.71493	7.83226	3.91648	2.26303	3.21723
354	Down	A0A1U8L5P4	FAM10 family protein At4g22670-like isoform X1 OS=Gossypium hirsutum OX=3635 GN=LOC107924136 PE=4 SV=1	1.74963	-2.99121	3.70402	5.24413	3.9322	8.04111	6.09381	7.71905
355	Up	A0A1U8L6A5	Acyl-coenzyme A oxidase OS=Gossypium hirsutum OX=3635 GN=LOC107924286 PE=3 SV=1	1.49234	3.74784	8.0493	8.3345	8.7187	6.14771	5.33628	2.375
356	Up	A0A1U8L728	NADH dehydrogenase [ubiquinone] 1 alpha subcomplex subunit 9, mitochondrial-like OS=Gossypium hirsutum OX=3635 GN=LOC107924457 PE=4 SV=1	2.42642	0.378248	6.25172	6.17592	6.23649	5.77873	5.79181	5.95884
357	Up	A0A1U8L7C1	syntaxin-22-like isoform X2 OS=Gossypium hirsutum OX=3635 GN=LOC107924523 PE=4 SV=1	1.68577	3.08776	7.01903	6.81762	8.62972	5.60288	3.87774	3.72247
358	Down	A0A1U8L7N3	Dolichyl-diphosphooligosaccharide--protein glycosyltransferase subunit 2 OS=Gossypium hirsutum OX=3635 GN=LOC107924599 PE=3 SV=1	1.47231	-1.31269	4.18587	3.87774	4.3505	6.10224	4.75489	5.49506
359	Up	A0A1U8L7V7	subtilisin-like protease SBT1.1 OS=Gossypium hirsutum OX=3635 GN=LOC107923560 PE=3 SV=1	1.41556	2.24341	7.06932	6.50462	8.53683	4.34341	5.24793	5.78921
360	Up	A0A1U8L877	sugar transporter ERD6-like 6 OS=Gossypium hirsutum OX=3635 GN=LOC107923690 PE=3 SV=1	1.3659	3.9089	8.11166	6.61912	8.29002	4.45943	5.45615	1.37851
361	Down	A0A1U8L8H1	mitogen-activated protein kinase OS=Gossypium hirsutum OX=3635 GN=LOC107923818 PE=3 SV=1	1.89924	-0.381713	5.69209	5.71699	5.85549	6.01123	6.13545	6.26303
362	Up	A0A1U8L8L1	golgin candidate 4-like OS=Gossypium hirsutum OX=3635 GN=LOC107923851 PE=4 SV=1	1.88939	2.73713	5.89482	7.26679	5.65249	4.23266	2.85909	3.51096
363	Down	A0A1U8L8S3	oxygen-evolving enhancer protein 3, chloroplastic-like OS=Gossypium hirsutum OX=3635 GN=LOC107924939 PE=3 SV=1	1.49735	-0.569264	6.57137	7.08958	6.68089	7.44294	7.19476	7.41193
364	Down	A0A1U8L963	pentatricopeptide repeat-containing protein At3g16010-like OS=Gossypium hirsutum OX=3635 GN=LOC107924121 PE=4 SV=1	1.41587	-1.33125	7.21917	5.93074	6.67948	7.84862	7.59991	8.37461
365	Up	A0A1U8L9T9	serine/arginine-rich-splicing factor SR34 isoform X3 OS=Gossypium hirsutum OX=3635 GN=LOC107924289 PE=4 SV=1	1.35068	3.26518	9.6664	5.93782	7.95303	4.20213	5.26679	4.29278
366	Down	A0A1U8LAJ2	AT-hook motif nuclear-localized protein OS=Gossypium hirsutum OX=3635 GN=LOC107924447 PE=4 SV=1	1.30155	-2.95267	6.56986	4.7786	3.20353	7.55919	7.21237	8.63844
367	Up	A0A1U8LAP3	protein SAD1/UNC-84 domain protein 1-like OS=Gossypium hirsutum OX=3635 GN=LOC107924486 PE=4 SV=1	1.32923	0.493954	7.3637	7.37591	7.72451	6.83416	7.24603	6.90207
368	Up	A0A1U8LAZ4	calcium-dependent protein kinase 3-like isoform X1 OS=Gossypium hirsutum OX=3635 GN=LOC107924393 PE=4 SV=1	3.53007	3.30854	8.12309	7.36632	7.75956	4.23759	4.79083	4.29492
369	Up	A0A1U8LB83	60S ribosomal protein L9-like OS=Gossypium hirsutum OX=3635 GN=LOC107924631 PE=3 SV=1	1.94892	0.687693	7.46352	6.95768	7.07146	6.50938	6.48059	6.43962
370	Up	A0A1U8LBH1	cytochrome P450 71A1-like OS=Gossypium hirsutum OX=3635 GN=LOC107924517 PE=3 SV=1	3.82109	3.47893	7.22593	7.49185	7.30561	3.39489	4.04283	4.14889
371	Up	A0A1U8LBQ7	Dolichyl-diphosphooligosaccharide--protein glycosyltransferase subunit 2 OS=Gossypium hirsutum OX=3635 GN=LOC107924575 PE=3 SV=1	1.80724	3.32147	9.25904	7.43463	7.34961	4.15255	4.16078	5.76553
372	Down	A0A1U8LCP2	Beta-hexosaminidase OS=Gossypium hirsutum OX=3635 GN=LOC107926083 PE=3 SV=1	3.15555	-2.28366	5.64097	5.89239	6.32733	8.50263	8.14619	8.06286
373	Down	A0A1U8LCR1	Carboxypeptidase OS=Gossypium hirsutum OX=3635 GN=LOC107926097 PE=3 SV=1	1.45433	-2.91221	2.90689	5.09592	3.25173	7.76885	5.56986	6.65249
374	Down	A0A1U8LD21	uncharacterized protein LOC107926222 isoform X1 OS=Gossypium hirsutum OX=3635 GN=LOC107926222 PE=4 SV=1	1.88301	-1.23135	3.7866	3.7866	4.54226	5.54535	5.19377	5.07039
375	Up	A0A1U8LD82	7-dehydrocholesterol reductase OS=Gossypium hirsutum OX=3635 GN=LOC107925075 PE=3 SV=1	1.43083	1.86277	5.9542	5.67807	7.51254	4.57289	4.83794	4.14568
376	Up	A0A1U8LDD2	Clathrin light chain OS=Gossypium hirsutum OX=3635 GN=LOC107925236 PE=3 SV=1	2.03539	1.4755	7.57818	7.96867	8.26819	6.40939	6.90448	6.07468
377	Up	A0A1U8LDU5	ER membrane protein complex subunit 3 OS=Gossypium hirsutum OX=3635 GN=LOC107925214 PE=3 SV=1	1.5461	1.74401	8.43879	7.32012	7.74281	5.91169	6.86295	5.49506
378	Down	A0A1U8LDW5	Carbonic anhydrase OS=Gossypium hirsutum OX=3635 GN=LOC107926472 PE=3 SV=1	1.37506	-0.465934	7.56377	7.20065	7.26303	7.99095	7.60585	7.82845
379	Down	A0A1U8LFC3	Serine/threonine-protein phosphatase OS=Gossypium hirsutum OX=3635 GN=LOC107925655 PE=3 SV=1	2.05995	-0.944201	6.24982	6.06178	5.8125	6.82146	7.28725	6.848
380	Up	A0A1U8LFG2	RAB6-interacting golgin OS=Gossypium hirsutum OX=3635 GN=LOC107925693 PE=3 SV=1	1.48461	2.53211	7.15684	8.02126	7.28817	6.43129	4.37851	4.06015
381	Up	A0A1U8LG55	uncharacterized J domain-containing protein C4H3.01-like OS=Gossypium hirsutum OX=3635 GN=LOC107925910 PE=4 SV=1	1.9603	1.75914	4.74953	5.88264	5.04002	3.47357	3.80017	3.12102
382	Down	A0A1U8LGJ8	villin-4-like OS=Gossypium hirsutum OX=3635 GN=LOC107926230 PE=3 SV=1	2.10574	-3.03815	4.31141	4.56644	3.9299	8.40301	7.12515	6.39403
383	Up	A0A1U8LGL0	subtilisin-like protease SBT2.5 OS=Gossypium hirsutum OX=3635 GN=LOC107926243 PE=3 SV=1	2.18822	1.54746	6.30561	7.11894	6.47249	4.77083	5.32193	5.16189
384	Up	A0A1U8LGP3	60S ribosomal protein L18-2-like OS=Gossypium hirsutum OX=3635 GN=LOC107927269 PE=3 SV=1	1.76313	1.96613	9.34296	8.3733	7.89239	6.06609	6.6865	6.95768
385	Down	A0A1U8LGT0	chloroplast stem-loop binding protein of 41 kDa b, chloroplastic OS=Gossypium hirsutum OX=3635 GN=LOC107927243 PE=4 SV=1	2.393	-1.4117	6.25739	7.0542	6.70598	8.17093	8.10905	7.97269
386	Up	A0A1U8LHH4	DEAD-box ATP-dependent RNA helicase 46 isoform X2 OS=Gossypium hirsutum OX=3635 GN=LOC107926488 PE=3 SV=1	1.31099	2.2528	6.18785	7.00787	5.33985	4.84629	4.24793	2.68295
387	Up	A0A1U8LHX4	Methyltransferase OS=Gossypium hirsutum OX=3635 GN=LOC107926618 PE=3 SV=1	1.7688	1.09437	5.16189	5.78921	5.39575	4.0268	4.29278	4.74416
388	Up	A0A1U8LJP0	uncharacterized protein LOC107928127 OS=Gossypium hirsutum OX=3635 GN=LOC107928127 PE=4 SV=1	1.31664	3.49734	8.23554	4.62854	8.38888	3.95869	3.49567	3.30657
389	Down	A0A1U8LJT8	SNARE-interacting protein KEULE-like isoform X2 OS=Gossypium hirsutum OX=3635 GN=LOC107927002 PE=3 SV=1	1.529	-1.15043	4.853	5.51096	4.57289	6.51728	5.80478	6.06609
390	Down	A0A1U8LJX7	Glucose-6-phosphate 1-dehydrogenase OS=Gossypium hirsutum OX=3635 GN=LOC107927241 PE=3 SV=1	1.48314	-0.793526	6.73335	6.6014	7.20163	7.38284	7.57818	7.95594
391	Up	A0A1U8LK06	Eukaryotic translation initiation factor 3 subunit A OS=Gossypium hirsutum OX=3635 GN=LOC107927259 PE=3 SV=1	1.31128	1.62001	5.8679	6.2817	6.0045	3.80735	5.56072	3.926
392	Up	A0A1U8LK15	40S ribosomal protein S19-3-like OS=Gossypium hirsutum OX=3635 GN=LOC107928243 PE=3 SV=1	1.32466	1.06796	6.27426	5.2854	5.84298	4.37851	5.20555	4.61471
393	Up	A0A1U8LK44	60S ribosomal protein L22-2 OS=Gossypium hirsutum OX=3635 GN=LOC107927068 PE=3 SV=1	2.21331	0.670249	6.7252	6.86542	6.58797	6.11061	5.86542	6.1918
394	Down	A0A1U8LKW5	heat shock 70 kDa protein 6, chloroplastic-like OS=Gossypium hirsutum OX=3635 GN=LOC107928501 PE=3 SV=1	2.12951	-1.85483	5.80993	6.2384	6.10014	8.44253	7.25361	8.01681
395	Down	A0A1U8LLB6	ABC-type xenobiotic transporter OS=Gossypium hirsutum OX=3635 GN=LOC107928560 PE=3 SV=1	1.34923	-1.28507	5.70874	6.49346	6.18785	6.65392	7.85798	7.73335
396	Up	A0A1U8LLG7	Protein transport protein SEC23 OS=Gossypium hirsutum OX=3635 GN=LOC107927474 PE=3 SV=1	1.43116	0.270583	5.59096	5.36107	5.52042	5.31832	5.21723	5.12515
397	Up	A0A1U8LLJ8	2-alkenal reductase (NADP(+)-dependent)-like OS=Gossypium hirsutum OX=3635 GN=LOC107927492 PE=4 SV=1	1.59206	1.26597	6.08108	5.91409	5.87036	4.15381	5.37156	4.54226
398	Up	A0A1U8LLX4	protein SAD1/UNC-84 domain protein 2 OS=Gossypium hirsutum OX=3635 GN=LOC107927595 PE=4 SV=1	2.16428	0.966279	5.04876	5.38543	5.66391	4.52356	4.32521	4.3505
399	Down	A0A1U8LM64	MADS-box transcription factor 23-like isoform X2 OS=Gossypium hirsutum OX=3635 GN=LOC107928891 PE=4 SV=1	2.09383	-1.14195	6.41109	6.07682	5.71973	7.40259	6.98868	7.24222
400	Up	A0A1U8LMF2	26S proteasome non-ATPase regulatory subunit 4 homolog OS=Gossypium hirsutum OX=3635 GN=LOC107928005 PE=3 SV=1	1.34334	1.77941	7.44791	7.89785	7.78594	7.11894	5.1416	5.53294
401	Down	A0A1U8LMG8	PI-PLC X-box domain-containing protein DDB_G0293730-like OS=Gossypium hirsutum OX=3635 GN=LOC107928020 PE=4 SV=1	1.57228	-0.531545	6.71149	6.31107	6.58045	6.87406	7.10538	7.2182
402	Up	A0A1U8LMH0	beta-ureidopropionase-like OS=Gossypium hirsutum OX=3635 GN=LOC107928954 PE=4 SV=1	2.10372	0.671827	6.30012	6.25927	6.68229	5.73335	5.78136	5.71149
403	Up	A0A1U8LML9	putative transferase At1g60990, chloroplastic OS=Gossypium hirsutum OX=3635 GN=LOC107927812 PE=4 SV=1	1.58071	2.191	7.47735	7.90629	9.23649	5.97269	5.42626	6.64818
404	Up	A0A1U8LMR3	uncharacterized protein LOC107929064 OS=Gossypium hirsutum OX=3635 GN=LOC107929064 PE=4 SV=1	1.39234	1.12009	5.57289	4.848	5.83289	4.18587	4.74416	3.96347
405	Up	A0A1U8LMW6	40S ribosomal protein S3a OS=Gossypium hirsutum OX=3635 GN=LOC107929076 PE=3 SV=1	1.54858	0.567427	7.24413	7.22978	6.95187	6.81762	6.57137	6.3345
406	Up	A0A1U8LN46	Acyl carrier protein OS=Gossypium hirsutum OX=3635 GN=LOC107929173 PE=3 SV=1	1.57936	1.82033	6.61324	7.90929	6.76421	4.79181	5.92125	5.1127
407	Down	A0A1U8LN82	acylaminoacyl-peptidase OS=Gossypium hirsutum OX=3635 GN=LOC107929144 PE=3 SV=1	1.66626	-0.926283	6.36807	5.77083	6.1127	7.20163	6.64097	7.18785
408	Up	A0A1U8LNG0	Tubulin beta chain OS=Gossypium hirsutum OX=3635 GN=LOC107929279 PE=3 SV=1	1.94318	1.42769	4.75489	5.51412	5.17393	3.70044	4.1375	3.32193
409	Down	A0A1U8LNM9	uncharacterized protein LOC107928373 isoform X4 OS=Gossypium hirsutum OX=3635 GN=LOC107928373 PE=4 SV=1	3.33591	-5.2793	3.37207	4.25564	4.45127	8.56872	9.54226	9.80591
410	Down	A0A1U8LP67	Methyltransferase OS=Gossypium hirsutum OX=3635 GN=LOC107929460 PE=3 SV=1	2.37556	-3.93648	4.30912	5.04692	2.87709	7.7502	8.43003	7.86233
411	Down	A0A1U8LPJ1	spermine synthase-like OS=Gossypium hirsutum OX=3635 GN=LOC107929559 PE=3 SV=1	1.7655	-1.44033	5.17393	4.73877	5.89966	6.6453	6.50621	6.98185
412	Up	A0A1U8LPN2	60S ribosomal protein L9-1-like OS=Gossypium hirsutum OX=3635 GN=LOC107929586 PE=3 SV=1	2.14126	0.490106	6.87652	6.95303	7.11166	6.35755	6.53138	6.58195
413	Up	A0A1U8LPP0	leucine-rich repeat extensin-like protein 2 OS=Gossypium hirsutum OX=3635 GN=LOC107929562 PE=4 SV=1	1.77012	2.05841	6.01792	7.23362	6.91409	4.63807	5.32553	4.0268
414	Up	A0A1U8LQ46	secoisolariciresinol dehydrogenase-like OS=Gossypium hirsutum OX=3635 GN=LOC107929717 PE=4 SV=1	2.85239	4.31875	7.26959	7.36807	8.63952	2.80687	3.88833	3.62574
415	Up	A0A1U8LQS5	40S ribosomal protein S15-4-like OS=Gossypium hirsutum OX=3635 GN=LOC107928983 PE=3 SV=1	2.0634	1.1304	7.70736	8.00619	7.71081	6.2891	6.71836	7.02569
416	Up	A0A1U8LRP7	thylakoid lumenal 17.4 kDa protein, chloroplastic-like OS=Gossypium hirsutum OX=3635 GN=LOC107930179 PE=4 SV=1	1.31841	0.362815	7.26397	7.55689	7.46842	7.05961	6.90569	7.23554
417	Down	A0A1U8LRU6	uncharacterized protein LOC107929104 OS=Gossypium hirsutum OX=3635 GN=LOC107929104 PE=4 SV=1	2.27253	-4.63637	4.41862	3.56875	2.4643	9.23458	7.07039	8.05582
418	Up	A0A1U8LUT3	synaptotagmin-5 isoform X1 OS=Gossypium hirsutum OX=3635 GN=LOC107931020 PE=4 SV=1	3.59932	4.34233	7.8759	8.90388	8.64854	4.07467	4.45532	3.87135
419	Up	A0A1U8LV92	60S ribosomal protein L22-2-like OS=Gossypium hirsutum OX=3635 GN=LOC107931201 PE=3 SV=1	1.46743	2.40642	6.30195	5.23649	4.87774	3.67807	1.80735	3.71149
420	Up	A0A1U8LVF4	S-adenosylmethionine synthase OS=Gossypium hirsutum OX=3635 GN=LOC107931243 PE=3 SV=1	1.47258	1.2251	6.29278	5.2817	5.52669	4.03562	4.848	4.54226
421	Up	A0A1U8LVU7	Pre-mRNA-processing factor 19 OS=Gossypium hirsutum OX=3635 GN=LOC107930406 PE=3 SV=1	1.63638	1.61597	7.63154	8.54342	7.80735	6.99209	5.76553	6.37678
422	Up	A0A1U8LWP0	uncharacterized protein LOC107931588 isoform X1 OS=Gossypium hirsutum OX=3635 GN=LOC107931588 PE=4 SV=1	1.89218	2.63382	8.72007	7.31107	8.21917	5.82018	4.54226	5.98641
423	Down	A0A1U8LX19	Ferredoxin OS=Gossypium hirsutum OX=3635 GN=LOC107931693 PE=3 SV=1	2.94549	-4.82368	3.71965	4.64385	5.05309	10.143	8.84768	8.89694
424	Down	A0A1U8LX59	Chlorophyll a-b binding protein, chloroplastic OS=Gossypium hirsutum OX=3635 GN=LOC107931745 PE=3 SV=1	1.4113	-1.61273	7.42878	5.77873	6.55766	8.49546	7.732	8.37591
425	Up	A0A1U8LXA8	uncharacterized protein LOC107931795 isoform X3 OS=Gossypium hirsutum OX=3635 GN=LOC107931795 PE=4 SV=1	2.18604	1.15729	8.05853	8.33092	7.7879	6.6453	6.87036	7.18982
426	Up	A0A1U8LXL9	uncharacterized protein LOC107931867 OS=Gossypium hirsutum OX=3635 GN=LOC107931867 PE=4 SV=1	1.734	3.0065	6.33271	7.53528	6.32553	2.88753	5.05311	3.23339
427	Up	A0A1U8LXS3	protein PPLZ12-like OS=Gossypium hirsutum OX=3635 GN=LOC107930947 PE=4 SV=1	1.4668	0.760376	5.71973	5.65535	5.62644	5.0045	5.26303	4.45286
428	Up	A0A1U8LXS9	40S ribosomal protein S13 OS=Gossypium hirsutum OX=3635 GN=LOC107930951 PE=3 SV=1	1.5496	1.2145	7.76288	8.03617	7.20457	6.88264	6.50938	5.96809
429	Up	A0A1U8LXY9	60S acidic ribosomal protein P2A-like OS=Gossypium hirsutum OX=3635 GN=LOC107931933 PE=3 SV=1	1.91436	1.46201	7.48704	8.44294	8.24079	6.36807	6.49185	6.92481
430	Up	A0A1U8LYW7	GLABRA2 expression modulator-like OS=Gossypium hirsutum OX=3635 GN=LOC107931257 PE=3 SV=1	2.03564	0.870393	5.56682	5.27798	5.1334	4.70044	4.24031	4.42626
431	Up	A0A1U8LZJ2	THO complex subunit 4A-like isoform X1 OS=Gossypium hirsutum OX=3635 GN=LOC107932446 PE=4 SV=1	1.91514	3.19396	7.33181	8.21917	8.08375	5.66959	5.0045	3.37876
432	Up	A0A1U8LZK6	Histone H2A OS=Gossypium hirsutum OX=3635 GN=LOC107932490 PE=3 SV=1	2.6233	0.825351	7.74147	8.02514	7.90869	7.22786	6.92481	7.04658
433	Up	A0A1U8LZY4	60S ribosomal protein L26-1 OS=Gossypium hirsutum OX=3635 GN=LOC107932587 PE=3 SV=1	1.44587	1.33866	6.97957	7.91468	7.59619	5.99095	6.79701	5.6865
434	Up	A0A1U8M0A9	(S)-2-hydroxy-acid oxidase OS=Gossypium hirsutum OX=3635 GN=LOC107932676 PE=3 SV=1	1.86386	1.18516	8.20212	8.10171	8.53099	6.69209	7.03342	7.55382
435	Up	A0A1U8M0B5	extensin-2-like OS=Gossypium hirsutum OX=3635 GN=LOC107931564 PE=4 SV=1	1.62361	3.86625	5.46629	7.68018	9.11764	3.74881	3.84042	3.07614
436	Up	A0A1U8M0N8	40S ribosomal protein S8 OS=Gossypium hirsutum OX=3635 GN=LOC107932775 PE=3 SV=1	1.57952	0.78529	7.39661	7.00338	6.92837	6.67101	6.20555	6.09592
437	Up	A0A1U8M0P6	Adenylyltransferase and sulfurtransferase MOCS3 OS=Gossypium hirsutum OX=3635 GN=LOC107932786 PE=3 SV=1	1.70064	4.06312	7.88996	8.93103	8.75489	6.52513	3.30039	3.56101
438	Up	A0A1U8M160	la-related protein 6C-like OS=Gossypium hirsutum OX=3635 GN=LOC107931836 PE=4 SV=1	1.67824	1.35087	6.61471	6.61618	5.6837	5.08746	5.20163	4.57289
439	Up	A0A1U8M1F7	probable inactive receptor kinase At2g26730 OS=Gossypium hirsutum OX=3635 GN=LOC107933021 PE=3 SV=1	3.26151	3.0072	6.92955	6.98527	6.7866	3.43458	4.43788	3.80735
440	Up	A0A1U8M1S2	60S ribosomal protein L14-1-like OS=Gossypium hirsutum OX=3635 GN=LOC107933117 PE=3 SV=1	1.64643	0.602807	6.72928	6.79442	6.81634	6.21917	5.87283	6.43962
441	Up	A0A1U8M219	Beta-galactosidase OS=Gossypium hirsutum OX=3635 GN=LOC107932238 PE=3 SV=1	2.2589	2.37214	6.83162	7.84423	6.67807	4.68405	5.1819	4.37156
442	Up	A0A1U8M2E6	uncharacterized protein LOC107932267 OS=Gossypium hirsutum OX=3635 GN=LOC107932267 PE=4 SV=1	1.34765	1.15786	6.23074	6.32733	6.74147	4.94953	4.86295	6.01346
443	Up	A0A1U8M2J4	Ubiquitin receptor RAD23 OS=Gossypium hirsutum OX=3635 GN=LOC107932403 PE=3 SV=1	1.6269	0.695608	7.08958	6.65678	7.18289	6.2724	6.47411	6.09592
444	Up	A0A1U8M2N6	60S ribosomal protein L3-2-like OS=Gossypium hirsutum OX=3635 GN=LOC107933381 PE=3 SV=1	2.33671	0.470364	6.83794	7.01792	6.96116	6.59395	6.40769	6.40429
445	Up	A0A1U8M2Z4	60S acidic ribosomal protein P2-1-like OS=Gossypium hirsutum OX=3635 GN=LOC107932512 PE=3 SV=1	2.38602	4.23291	8.60363	8.85798	8.87744	5.96116	3.96936	3.70978
446	Up	A0A1U8M332	probable isoaspartyl peptidase/L-asparaginase 3 isoform X2 OS=Gossypium hirsutum OX=3635 GN=LOC107933497 PE=4 SV=1	1.73573	2.10795	6.99661	5.71425	7.40259	4.90207	4.67807	4.20945
447	Up	A0A1U8M380	rhodanese-like domain-containing protein 4, chloroplastic OS=Gossypium hirsutum OX=3635 GN=LOC107933531 PE=4 SV=1	2.32048	0.541157	7.61471	7.59991	7.42375	7.08958	6.85922	7.06609
448	Up	A0A1U8M3A5	60S acidic ribosomal protein P2B-like OS=Gossypium hirsutum OX=3635 GN=LOC107932513 PE=3 SV=1	2.56681	2.80594	8.09908	8.46923	8.48382	5.86295	4.74016	6.03122
449	Up	A0A1U8M3T2	putative invertase inhibitor OS=Gossypium hirsutum OX=3635 GN=LOC107933694 PE=4 SV=1	1.35079	1.27803	2.56071	3.15381	3.59694	1.72247	2.43296	1.32193
450	Up	A0A1U8M5M9	glycosyltransferase-like KOBITO 1 OS=Gossypium hirsutum OX=3635 GN=LOC107933305 PE=4 SV=1	1.51487	2.35985	7.12102	6.34696	6.39917	5.44294	4.24031	3.10434
451	Up	A0A1U8M6B6	major pollen allergen Ole e 10-like OS=Gossypium hirsutum OX=3635 GN=LOC107934393 PE=4 SV=1	1.70908	0.871883	1.53605	1.67807	1.76553	0.847997	1.1375	0.378512
452	Up	A0A1U8M6R4	Protein ROOT HAIR DEFECTIVE 3 homolog OS=Gossypium hirsutum OX=3635 GN=LOC107933603 PE=3 SV=1	1.39823	1.99112	6.70044	5.70874	5.19377	2.9442	4.05311	4.63227
453	Up	A0A1U8M771	tropinone reductase homolog At1g07440-like isoform X1 OS=Gossypium hirsutum OX=3635 GN=LOC107934614 PE=3 SV=1	1.80735	1.60376	6.47249	5.35755	5.24413	4.18587	3.97269	4.10434
454	Up	A0A1U8M7J0	40S ribosomal protein S5-like OS=Gossypium hirsutum OX=3635 GN=LOC107934782 PE=3 SV=1	1.3941	0.973297	7.62936	7.79442	8.01903	6.36632	6.74551	7.41109
455	Down	A0A1U8M7J7	AP-2 complex subunit mu OS=Gossypium hirsutum OX=3635 GN=LOC107933736 PE=3 SV=1	2.6682	-3.37433	4.20529	3.87209	5.32553	7.96982	7.46597	8.09011
456	Up	A0A1U8M8C0	Ribosomal protein OS=Gossypium hirsutum OX=3635 GN=LOC107933969 PE=3 SV=1	1.67913	0.874293	7.60955	8.14517	7.4822	7.11374	6.76288	6.73742
457	Down	A0A1U8M8G5	uncharacterized protein LOC107934098 isoform X1 OS=Gossypium hirsutum OX=3635 GN=LOC107934098 PE=4 SV=1	2.27099	-1.29322	2.10434	2.56071	2.51096	3.79828	3.32193	3.93546
458	Up	A0A1U8M8P4	Proteasome subunit alpha type OS=Gossypium hirsutum OX=3635 GN=LOC107935086 PE=3 SV=1	1.55997	2.92734	7.00787	6.96578	6.64674	4.16817	5.3054	2.36481
459	Down	A0A1U8MBC6	30S ribosomal protein S1-like OS=Gossypium hirsutum OX=3635 GN=LOC107934850 PE=4 SV=1	1.64825	-1.00398	6.31107	6.30561	6.90929	7.42794	7.8802	7.22978
460	Up	A0A1U8MBR4	Polyadenylate-binding protein OS=Gossypium hirsutum OX=3635 GN=LOC107935017 PE=3 SV=1	1.47611	1.58316	6.97384	8.32012	7.84549	6.6865	6.05961	5.64386
461	Down	A0A1U8MCX1	heat shock protein 90-5, chloroplastic-like isoform X1 OS=Gossypium hirsutum OX=3635 GN=LOC107936466 PE=3 SV=1	2.25141	-0.51269	6.82655	7.0864	6.95884	7.35491	7.52591	7.52904
462	Up	A0A1U8MDA8	beta-galactosidase OS=Gossypium hirsutum OX=3635 GN=LOC107935429 PE=3 SV=1	2.21527	1.02557	6.01123	5.77083	6.41447	5.1334	5	4.98641
463	Down	A0A1U8MDF5	beta-glucosidase 44-like OS=Gossypium hirsutum OX=3635 GN=LOC107936626 PE=3 SV=1	1.41322	-0.714475	6.38024	5.88753	5.73877	6.46597	6.92244	6.76155
464	Down	A0A1U8MEE4	Glyceraldehyde-3-phosphate dehydrogenase OS=Gossypium hirsutum OX=3635 GN=LOC107935841 PE=3 SV=1	1.64444	-0.418557	7.49985	7.28725	7.61324	7.99039	7.90207	7.76354
465	Up	A0A1U8MF38	E1 ubiquitin-activating enzyme OS=Gossypium hirsutum OX=3635 GN=LOC107936043 PE=3 SV=1	1.31408	0.670603	7.52042	7.2724	7.55382	7.13545	6.82782	6.37156
466	Up	A0A1U8MFM7	Peroxidase OS=Gossypium hirsutum OX=3635 GN=LOC107936187 PE=3 SV=1	1.77276	2.43751	7.1809	7.90268	8.62132	4.62059	5.58195	6.18982
467	Up	A0A1U8MG00	upstream activation factor subunit UAF30-like OS=Gossypium hirsutum OX=3635 GN=LOC107936316 PE=4 SV=1	1.83877	1.55474	8.35447	7.56224	8.6886	6.43962	6.50938	6.99209
468	Down	A0A1U8MG51	glycine--tRNA ligase OS=Gossypium hirsutum OX=3635 GN=LOC107937450 PE=3 SV=1	1.55289	-1.13208	6.65105	6.75889	5.91169	7.93487	7.22689	7.55612
469	Up	A0A1U8MHX2	uncharacterized protein LOC107937908 OS=Gossypium hirsutum OX=3635 GN=LOC107937908 PE=4 SV=1	1.42803	2.35542	5.25927	5.16189	5.78136	1.72247	3.12102	4.29278
470	Up	A0A1U8MID7	40S ribosomal protein S11-like OS=Gossypium hirsutum OX=3635 GN=LOC107938039 PE=3 SV=1	1.47561	0.982319	7.01011	6.23649	6.10434	5.37504	5.71425	5.3147
471	Up	A0A1U8MIE8	THO complex subunit 4D-like OS=Gossypium hirsutum OX=3635 GN=LOC107937033 PE=4 SV=1	1.5193	0.887854	7.87467	8.04658	7.90989	7.33985	7.30104	6.52669
472	Down	A0A1U8MIL8	endoplasmin homolog OS=Gossypium hirsutum OX=3635 GN=LOC107938131 PE=3 SV=1	1.39974	-2.66481	3.26303	5.75221	4.07039	7.54071	6.0268	7.51254
473	Up	A0A1U8MJ84	60S ribosomal protein L13 OS=Gossypium hirsutum OX=3635 GN=LOC107937314 PE=3 SV=1	2.17319	1.40575	7.31651	6.97613	7.06286	5.71425	6.14975	5.27426
474	Up	A0A1U8MJV5	THO complex subunit 4A-like OS=Gossypium hirsutum OX=3635 GN=LOC107938439 PE=4 SV=1	2.0833	1.64496	7.88142	8.59731	7.99661	6.96809	6.48704	6.08534
475	Up	A0A1U8MKI5	eukaryotic translation initiation factor-like OS=Gossypium hirsutum OX=3635 GN=LOC107938610 PE=3 SV=1	1.7981	3.76212	6.87283	8.9257	6.90087	2.85716	3.52027	5.03562
476	Up	A0A1U8ML49	WUSCHEL-related homeobox 13-like OS=Gossypium hirsutum OX=3635 GN=LOC107937843 PE=4 SV=1	1.92253	3.71445	6.17393	8.50581	7.5947	4.66783	3.5434	2.91987
477	Down	A0A1U8MMJ9	formate--tetrahydrofolate ligase OS=Gossypium hirsutum OX=3635 GN=LOC107939256 PE=3 SV=1	1.40206	-0.917686	6.80349	7.01792	6.78136	8.36282	7.60585	7.38716
478	Up	A0A1U8MN15	mannosyl-glycoprotein endo-beta-N-acetylglucosaminidase OS=Gossypium hirsutum OX=3635 GN=LOC107939385 PE=3 SV=1	2.00737	1.23473	7.57213	7.30378	7.94486	6.75489	6.16792	6.19377
479	Down	A0A1U8MN82	cysteine desulfurase OS=Gossypium hirsutum OX=3635 GN=LOC107939470 PE=4 SV=1	1.50526	-0.714139	7.36982	6.7252	6.7252	7.62863	7.74079	7.5932
480	Down	A0A1U8MPE3	anthranilate phosphoribosyltransferase, chloroplastic-like isoform X1 OS=Gossypium hirsutum OX=3635 GN=LOC107939804 PE=3 SV=1	1.39946	-5.21	0.263034	3.05311	6.16792	7.75556	8.51964	8.83889
481	Down	A0A1U8MPM7	tetrahydrocannabinolic acid synthase-like OS=Gossypium hirsutum OX=3635 GN=LOC107938754 PE=3 SV=1	1.42323	-3.91951	5.20163	5.3147	2.1375	9.63081	7.47411	7.30743
482	Down	A0A1U8MPT0	serine--tRNA ligase OS=Gossypium hirsutum OX=3635 GN=LOC107938878 PE=4 SV=1	1.35001	-1.94391	6.0045	5.35755	5.08746	6.87529	6.74953	8.65642
483	Up	A0A1U8MQP1	Calreticulin OS=Gossypium hirsutum OX=3635 GN=LOC107939081 PE=3 SV=1	1.46786	2.12399	4.83794	4.64386	4.64962	3.91648	2.03562	1.80735
484	Up	A0A1U8MRU8	ribonuclease 1-like OS=Gossypium hirsutum OX=3635 GN=LOC107940649 PE=3 SV=1	1.71135	3.18514	7.56758	8.06124	8.90479	3.50641	5.86295	5.60881
485	Up	A0A1U8MS11	Phosphotransferase OS=Gossypium hirsutum OX=3635 GN=LOC107940701 PE=3 SV=1	1.83128	2.33641	6.45121	7.3672	7.37243	4.0268	5.64386	4.51096
486	Up	A0A1U8MT90	protein transport protein SEC13 homolog B OS=Gossypium hirsutum OX=3635 GN=LOC107939882 PE=3 SV=1	1.34453	0.540778	7.51728	7.2891	7.33002	7.07682	6.93899	6.49825
487	Down	A0A1U8MUE4	D-xylose-proton symporter-like 2 OS=Gossypium hirsutum OX=3635 GN=LOC107940250 PE=3 SV=1	1.36687	-2.04417	2.65535	3.93935	4.56888	5.8679	5.00361	6.42459
488	Up	A0A1U8MUI8	Patatin OS=Gossypium hirsutum OX=3635 GN=LOC107940303 PE=3 SV=1	1.31978	2.21505	8.43713	7.97842	8.90268	4.98641	6.14364	7.54303
489	Up	A0A1U8MUY5	MLP-like protein 423 OS=Gossypium hirsutum OX=3635 GN=LOC107940427 PE=4 SV=1	1.37334	2.60407	8.24698	7.33181	7.77808	5.32193	3.65288	6.56986
490	Down	A0A1U8MVH5	zinc finger BED domain-containing protein DAYSLEEPER-like OS=Gossypium hirsutum OX=3635 GN=LOC107941736 PE=4 SV=1	1.94554	-2.21865	4.18587	5.12515	5.53605	6.57894	7.36107	7.56301
491	Down	A0A1U8MVH8	CASP-like protein OS=Gossypium hirsutum OX=3635 GN=LOC107940651 PE=3 SV=1	1.69127	-1.87161	5.76022	4.82273	4.70356	7.34784	6.21723	7.33628
492	Up	A0A1U8MVL0	serpin-ZX-like OS=Gossypium hirsutum OX=3635 GN=LOC107940684 PE=3 SV=1	1.35473	0.679842	7.5157	7.54303	7.62717	6.41785	7.11582	7.1127
493	Up	A0A1U8MVS6	Transcription elongation factor OS=Gossypium hirsutum OX=3635 GN=LOC107941828 PE=3 SV=1	4.26388	3.3693	8.02735	7.66676	7.62352	4.3878	4.64399	4.17792
494	Up	A0A1U8MWW5	glycine-rich cell wall structural protein isoform X1 OS=Gossypium hirsutum OX=3635 GN=LOC107942203 PE=4 SV=1	2.57794	3.29799	7.27612	8.30424	7.87652	4.73335	5.07468	3.75489
495	Down	A0A1U8MX89	9-cis-epoxycarotenoid dioxygenase NCED6, chloroplastic-like OS=Gossypium hirsutum OX=3635 GN=LOC107942317 PE=3 SV=1	1.895	-1.39668	6.2075	6.39403	5.51412	7.18587	7.32283	7.79701
496	Up	A0A1U8MXD4	protein SGT1 homolog B-like OS=Gossypium hirsutum OX=3635 GN=LOC107942356 PE=3 SV=1	1.33021	0.591613	8.14924	7.93605	7.5306	7.27705	7.10538	7.45861
497	Up	A0A1U8MXG2	uncharacterized protein LOC107942388 isoform X2 OS=Gossypium hirsutum OX=3635 GN=LOC107942388 PE=4 SV=1	3.51072	3.26261	6.69627	7.26209	7.02126	3.76553	3.32193	4.10434
498	Down	A0A1U8MXK1	uncharacterized HTH-type transcriptional regulator YbaO-like OS=Gossypium hirsutum OX=3635 GN=LOC107941215 PE=4 SV=1	1.34243	-2.51233	4.01171	6.07253	6.84674	7.92896	7.93428	8.60474
499	Down	A0A1U8MY13	Protein transport protein sec16 OS=Gossypium hirsutum OX=3635 GN=LOC107942534 PE=3 SV=1	1.39682	-1.83239	4.09592	4.16993	5.73877	7.05311	6.40429	6.04439
500	Up	A0A1U8MY84	glycerophosphodiester phosphodiesterase OS=Gossypium hirsutum OX=3635 GN=LOC107941453 PE=4 SV=1	1.37193	1.40472	5.17792	5.88509	6.0917	4.75489	4.64962	3.53605
501	Up	A0A1U8MY92	NADH dehydrogenase [ubiquinone] iron-sulfur protein 4, mitochondrial OS=Gossypium hirsutum OX=3635 GN=LOC107942622 PE=3 SV=1	2.87458	1.61033	6.44128	6.92362	6.54998	4.80219	5.2817	5
502	Down	A0A1U8MYB7	pentatricopeptide repeat-containing protein At1g74850, chloroplastic-like OS=Gossypium hirsutum OX=3635 GN=LOC107941546 PE=4 SV=1	1.40347	-1.81032	6.40599	5.72247	5.40939	6.61176	8.10014	8.25692
503	Up	A0A1U8MYI4	Glycosyltransferase OS=Gossypium hirsutum OX=3635 GN=LOC107942667 PE=3 SV=1	2.2707	2.35738	6.76421	7.91169	8.15381	5.27053	5.20163	5.2854
504	Up	A0A1U8MZ54	uncharacterized protein LOC107941753 OS=Gossypium hirsutum OX=3635 GN=LOC107941753 PE=3 SV=1	1.95656	2.85767	6.78136	8.21189	7.65964	3.75875	5.38229	4.93883
505	Up	A0A1U8MZ69	uncharacterized protein At2g34160-like OS=Gossypium hirsutum OX=3635 GN=LOC107942880 PE=4 SV=1	1.47576	0.559281	5.42626	5.77347	5.33628	4.90689	4.78136	5.16993
506	Up	A0A1U8MZA5	26S proteasome non-ATPase regulatory subunit 1 homolog OS=Gossypium hirsutum OX=3635 GN=LOC107942918 PE=3 SV=1	1.56892	1.02542	7.05961	7.32823	7.31922	6.71973	6.18587	5.7252
507	Up	A0A1U8MZD8	S-acyltransferase OS=Gossypium hirsutum OX=3635 GN=LOC107942951 PE=3 SV=1	1.40649	3.22377	7.90207	6.42794	8.06393	5.12102	5.22497	2.37665
508	Up	A0A1U8MZH1	60S ribosomal protein L23A-like OS=Gossypium hirsutum OX=3635 GN=LOC107941848 PE=3 SV=1	1.77353	1.61058	7.06178	6.79831	7.09276	6.10434	4.73877	5.27798
509	Up	A0A1U8MZM6	peroxisomal and mitochondrial division factor 2-like OS=Gossypium hirsutum OX=3635 GN=LOC107941913 PE=4 SV=1	2.33138	2.14968	5.87774	6.07253	5.74416	4.2854	3.05311	3.90689
510	Up	A0A1U8N027	protein argonaute 4-like OS=Gossypium hirsutum OX=3635 GN=LOC107943176 PE=3 SV=1	1.73422	0.636137	7.91349	7.7807	7.68089	7.25077	7.35667	6.85922
511	Up	A0A1U8N0J9	isoaspartyl peptidase/L-asparaginase 1-like OS=Gossypium hirsutum OX=3635 GN=LOC107943377 PE=4 SV=1	2.31829	1.6937	7.58496	8.17592	8.33181	5.95187	6.48382	6.57592
512	Down	A0A1U8N2L5	stem-specific protein TSJT1-like OS=Gossypium hirsutum OX=3635 GN=LOC107942826 PE=4 SV=1	2.08981	-1.37669	6.1375	5.77347	6.52042	7.86728	7.25456	7.43962
513	Up	A0A1U8N2M9	60S acidic ribosomal protein P2-1-like OS=Gossypium hirsutum OX=3635 GN=LOC107943985 PE=3 SV=1	1.98014	2.46623	7.85985	8.03122	8.46312	4.67807	5.86295	6.41447
514	Down	A0A1U8N2R9	30S ribosomal protein S20, chloroplastic-like OS=Gossypium hirsutum OX=3635 GN=LOC107944081 PE=3 SV=1	1.43435	-0.978993	5.76022	6.05094	6.51096	7.44708	6.65821	7.15381
515	Up	A0A1U8N366	1-aminocyclopropane-1-carboxylate oxidase homolog 1-like OS=Gossypium hirsutum OX=3635 GN=LOC107944221 PE=3 SV=1	3.11608	2.18852	8.18636	7.87221	8.46679	6.28355	5.95652	5.71973
516	Up	A0A1U8N394	ATP synthase subunit delta', mitochondrial-like OS=Gossypium hirsutum OX=3635 GN=LOC107943053 PE=3 SV=1	1.50692	0.627481	6.3837	6.94486	6.59991	5.8125	6.10014	6.1334
517	Down	A0A1U8N3U6	uncharacterized protein LOC107943281 OS=Gossypium hirsutum OX=3635 GN=LOC107943281 PE=4 SV=1	3.30548	-3.21476	4.05311	3.53605	3.79701	7.27426	6.46434	7.29186
518	Up	A0A1U8N4S6	isocitrate dehydrogenase [NAD] catalytic subunit 5, mitochondrial-like OS=Gossypium hirsutum OX=3635 GN=LOC107943579 PE=3 SV=1	1.91569	2.11764	6.64674	6.37678	6.99095	3.70044	4.71699	5.24413
519	Down	A0A1U8N4X9	beta-glucosidase OS=Gossypium hirsutum OX=3635 GN=LOC107943616 PE=3 SV=1	1.56377	-0.958481	6.76421	5.8802	6.05311	7.17293	7.06286	7.33718
520	Down	A0A1U8N4Y3	heat shock 70 kDa protein 6, chloroplastic-like OS=Gossypium hirsutum OX=3635 GN=LOC107943622 PE=3 SV=1	1.80716	-2.00825	6.02237	6.43796	5.82273	8.62607	7.17991	8.50184
521	Down	A0A1U8N526	proline--tRNA ligase OS=Gossypium hirsutum OX=3635 GN=LOC107944877 PE=3 SV=1	3.16981	-5.62473	4.32	2.7866	3.63243	8.70874	8.93221	9.97226
522	Up	A0A1U8N6G9	uncharacterized protein LOC107944092 OS=Gossypium hirsutum OX=3635 GN=LOC107944092 PE=4 SV=1	1.62726	1.8311	3.79701	3.33628	3.3505	1.76553	2.45943	0.765535
523	Up	A0A1U8N7U4	RNA helicase OS=Gossypium hirsutum OX=3635 GN=LOC107945507 PE=4 SV=1	2.32646	1.60076	7.81826	8.17991	7.4733	6.2724	5.86542	6.53138
524	Up	A0A1U8N7Z9	acetyl-CoA carboxytransferase OS=Gossypium hirsutum OX=3635 GN=LOC107945657 PE=3 SV=1	1.66575	0.833538	7.59619	7.70183	7.00787	6.6907	6.65678	6.45779
525	Up	A0A1U8N819	glucan endo-1,3-beta-D-glucosidase OS=Gossypium hirsutum OX=3635 GN=LOC107945572 PE=3 SV=1	1.51883	1.51161	6.3505	5.97269	6.58946	5.62936	4.26303	4.48543
526	Up	A0A1U8N8M5	uncharacterized protein LOC107945822 OS=Gossypium hirsutum OX=3635 GN=LOC107945822 PE=4 SV=1	1.56514	1.94522	5.39575	6.20945	5.91648	4.62059	4.17792	2.88753
527	Up	A0A1U8N8S1	aspartyl protease family protein 2-like OS=Gossypium hirsutum OX=3635 GN=LOC107945869 PE=3 SV=1	1.55147	1.81774	7.61985	6.52199	6.79442	5.56682	5.60881	4.30743
528	Up	A0A1U8N8X9	40S ribosomal protein S25 OS=Gossypium hirsutum OX=3635 GN=LOC107945029 PE=3 SV=1	1.81179	0.870729	7.14568	7.29554	7.41616	6.50938	6.7046	6.03122
529	Up	A0A1U8N910	Peptidyl-prolyl cis-trans isomerase OS=Gossypium hirsutum OX=3635 GN=LOC107945048 PE=3 SV=1	1.35478	1.67019	6.8802	7.31832	7.7502	5.05311	5.20555	6.67948
530	Up	A0A1U8N984	uncharacterized protein LOC107945034 isoform X1 OS=Gossypium hirsutum OX=3635 GN=LOC107945034 PE=4 SV=1	2.49248	4.71234	9.05799	7.26772	9.44812	3.80932	4.47532	3.35218
531	Up	A0A1U8N9M8	40S ribosomal protein S16-like OS=Gossypium hirsutum OX=3635 GN=LOC107945136 PE=3 SV=1	1.5579	0.902924	7.25927	7.25644	6.94486	6.2891	6.65535	5.80735
532	Down	A0A1U8N9X9	Acyl-coenzyme A oxidase OS=Gossypium hirsutum OX=3635 GN=LOC107946185 PE=3 SV=1	1.31484	-0.613143	4.55459	4.12102	4.73335	5.3147	5.0268	4.90689
533	Up	A0A1U8NB59	fasciclin-like arabinogalactan protein 8 OS=Gossypium hirsutum OX=3635 GN=LOC107945624 PE=3 SV=1	1.35582	1.92749	7.2211	6.79051	7.68018	6.33807	5.35403	4.21723
534	Up	A0A1U8NBY0	calnexin homolog OS=Gossypium hirsutum OX=3635 GN=LOC107946628 PE=3 SV=1	2.61822	1.0695	5.37851	5.37851	5.18982	4.20945	4.51096	4.01792
535	Down	A0A1U8NBY8	Inositol polyphosphate multikinase OS=Gossypium hirsutum OX=3635 GN=LOC107946632 PE=3 SV=1	1.57939	-1.39118	5.50144	5.02237	5.05311	6.86419	7.0433	5.84298
536	Up	A0A1U8NCA0	Methyltransferase OS=Gossypium hirsutum OX=3635 GN=LOC107946720 PE=3 SV=1	2.05548	2.04938	8.10957	7.81762	7.22014	5.68089	6.24793	5.07039
537	Down	A0A1U8ND61	ADP/ATP translocase OS=Gossypium hirsutum OX=3635 GN=LOC107946174 PE=3 SV=1	1.31399	-1.19542	4.853	5.23649	6.2555	6.78005	6.64818	6.50303
538	Up	A0A1U8NDS2	6-phosphogluconate dehydrogenase, decarboxylating OS=Gossypium hirsutum OX=3635 GN=LOC107947100 PE=3 SV=1	1.52429	0.376721	6.1639	6.11478	5.81762	5.72792	5.61471	5.62352
539	Up	A0A1U8NDV7	UPF0160 protein-like OS=Gossypium hirsutum OX=3635 GN=LOC107947153 PE=3 SV=1	1.42449	0.909836	6.20945	6.08534	6.24793	4.71699	5.38198	5.71425
540	Down	A0A1U8NE90	uncharacterized protein LOC107946447 OS=Gossypium hirsutum OX=3635 GN=LOC107946447 PE=4 SV=1	1.461	-1.25338	6.44956	5.90689	6.54535	6.8679	7.96116	7.83289
541	Down	A0A1U8NED5	phosphoglucomutase (alpha-D-glucose-1,6-bisphosphate-dependent) OS=Gossypium hirsutum OX=3635 GN=LOC107947290 PE=3 SV=1	1.5685	-0.647284	7.04658	6.48704	6.63372	7.54381	7.31651	7.24888
542	Up	A0A1U8NEE5	hypersensitive-induced response protein 2 OS=Gossypium hirsutum OX=3635 GN=LOC107946419 PE=4 SV=1	1.94777	1.28474	7.76354	7.21043	8.18438	6.30925	6.49025	6.50462
543	Up	A0A1U8NEI7	anther-specific protein LAT52-like OS=Gossypium hirsutum OX=3635 GN=LOC107946505 PE=3 SV=1	2.36262	2.35315	4.04439	5.10852	4.74416	2.53605	1.76553	2.53605
544	Down	A0A1U8NF10	traB domain-containing protein-like OS=Gossypium hirsutum OX=3635 GN=LOC107947477 PE=4 SV=1	1.39876	-1.12305	4.1375	3.37851	3.7761	5.48864	4.51728	4.65535
545	Up	A0A1U8NF67	ATP-dependent Clp protease proteolytic subunit OS=Gossypium hirsutum OX=3635 GN=LOC107946693 PE=3 SV=1	1.32511	0.261278	7.28077	7.57894	7.37678	7.11478	7.13134	7.20653
546	Up	A0A1U8NFC7	uncharacterized protein LOC107946626 OS=Gossypium hirsutum OX=3635 GN=LOC107946626 PE=4 SV=1	2.42712	2.33458	8.42122	8.00169	8.80542	5.6893	6.68229	5.853
547	Up	A0A1U8NFF3	phosphatidylinositol-glycan biosynthesis class X protein-like isoform X1 OS=Gossypium hirsutum OX=3635 GN=LOC107946762 PE=3 SV=1	1.42641	3.96785	8.2555	7.92125	8.87191	2.53605	6.8009	3.80816
548	Down	A0A1U8NG24	B2 protein-like OS=Gossypium hirsutum OX=3635 GN=LOC107946934 PE=4 SV=1	1.37563	-2.95985	3.51228	6.60437	5.15785	8.1809	8.77446	7.19869
549	Down	A0A1U8NGL9	putative transferase At4g12130, mitochondrial OS=Gossypium hirsutum OX=3635 GN=LOC107946955 PE=4 SV=1	1.38321	-3.9188	5.25172	4.59694	2.70044	6.83416	10.2464	7.22497
550	Up	A0A1U8NGV1	glutathione S-transferase T1-like isoform X2 OS=Gossypium hirsutum OX=3635 GN=LOC107947020 PE=4 SV=1	2.38728	1.66714	7.24888	7.82464	7.26866	5.66107	6.18785	5.49185
551	Down	A0A1U8NGY4	Carboxypeptidase OS=Gossypium hirsutum OX=3635 GN=LOC107948260 PE=3 SV=1	2.11108	-1.10592	5.53294	5.98413	5.90207	6.56834	7.13955	7.02901
552	Up	A0A1U8NH34	aquaporin PIP2-2 OS=Gossypium hirsutum OX=3635 GN=LOC107948359 PE=3 SV=1	2.53548	1.64753	7.81826	7.84235	8.45327	6.10852	6.46434	6.59842
553	Down	A0A1U8NHC8	probable fructokinase-7 isoform X2 OS=Gossypium hirsutum OX=3635 GN=LOC107947288 PE=3 SV=1	1.70688	-0.403545	4.64386	4.56682	4.35755	4.93074	4.8125	5.03562
554	Down	A0A1U8NHF9	uncharacterized protein LOC107947182 OS=Gossypium hirsutum OX=3635 GN=LOC107947182 PE=4 SV=1	1.37202	-2.11597	4.37851	6.74953	4.9542	7.62425	7.30287	7.50303
555	Up	A0A1U8NHI9	Translocon-associated protein subunit beta OS=Gossypium hirsutum OX=3635 GN=LOC107948505 PE=3 SV=1	1.9171	1.57983	7.73471	6.77347	7.9542	5.926	5.90448	5.89239
556	Down	A0A1U8NHK4	protein-serine/threonine phosphatase OS=Gossypium hirsutum OX=3635 GN=LOC107947229 PE=3 SV=1	1.55661	-0.50098	7.00113	7.13853	7.24031	7.4446	7.88142	7.55689
557	Down	A0A1U8NHR0	uncharacterized protein LOC107947278 OS=Gossypium hirsutum OX=3635 GN=LOC107947278 PE=4 SV=1	1.35052	-0.75268	5.74685	5.89966	5.1127	6.39746	6.14568	6.47411
558	Down	A0A1U8NI40	Photosystem II 10 kDa polypeptide, chloroplastic OS=Gossypium hirsutum OX=3635 GN=LOC107948490 PE=3 SV=1	1.98891	-1.75609	6.49665	6.20163	5.3147	8.02956	7.52513	7.72656
559	Up	A0A1U8NKL9	uncharacterized isomerase BH0283-like OS=Gossypium hirsutum OX=3635 GN=LOC107949172 PE=4 SV=1	3.06203	0.721136	7.34252	7.16289	7.3672	6.56986	6.48543	6.65392
560	Down	A0A1U8NL07	Chlorophyll a-b binding protein, chloroplastic OS=Gossypium hirsutum OX=3635 GN=LOC107948620 PE=3 SV=1	1.59688	-0.86156	7.27519	6.88387	6.46761	7.89603	7.61765	7.69766
561	Down	A0A1U8NM67	delta-1-pyrroline-5-carboxylate dehydrogenase 12A1, mitochondrial-like OS=Gossypium hirsutum OX=3635 GN=LOC107949839 PE=3 SV=1	2.11634	-0.550067	6.07468	5.76288	5.99322	6.40088	6.47573	6.60437
562	Up	A0A1U8NMG0	40S ribosomal protein S2-2-like OS=Gossypium hirsutum OX=3635 GN=LOC107949806 PE=3 SV=1	1.67496	0.823421	7.25267	7.19574	7.03452	6.73877	6.26491	6.00899
563	Up	A0A1U8NMS3	uncharacterized protein At2g27730, mitochondrial-like OS=Gossypium hirsutum OX=3635 GN=LOC107949038 PE=4 SV=1	3.11546	2.41575	2.37851	2.37851	3.15381	0.263034	0.263034	0.137504
564	Down	A0A1U8NNJ0	UDP-glucuronate decarboxylase OS=Gossypium hirsutum OX=3635 GN=LOC107950264 PE=3 SV=1	1.46851	-2.87315	5.2854	4.82782	2.926	6.86419	6.49665	8.29783
565	Up	A0A1U8NNY9	60S ribosomal protein L13 OS=Gossypium hirsutum OX=3635 GN=LOC107950267 PE=3 SV=1	1.36944	1.23348	7.56834	7.21723	7.17792	6.63372	6.32553	5.30378
566	Up	A0A1U8NNZ9	apoptotic chromatin condensation inducer in the nucleus-like OS=Gossypium hirsutum OX=3635 GN=LOC107950385 PE=4 SV=1	1.31337	0.972595	7.67313	7.77808	7.84046	6.6014	7.45779	6.3147
567	Up	A0A1U8NPD0	4-alpha-glucanotransferase OS=Gossypium hirsutum OX=3635 GN=LOC107950372 PE=3 SV=1	1.44606	0.697692	5.73335	6.43129	6.17193	5.27798	5.37156	5.59395
568	Down	A0A1U8NPL0	Co-chaperone protein p23 OS=Gossypium hirsutum OX=3635 GN=LOC107949661 PE=3 SV=1	1.32183	-2.54757	6.90689	5.18982	4.14245	8.74853	7.73674	7.39661
569	Up	A0A1U8NPN1	protein BOLA2-like OS=Gossypium hirsutum OX=3635 GN=LOC107950584 PE=3 SV=1	1.5378	3.29328	7.61545	4.74669	7.73132	3.2008	3.31462	3.69821
570	Up	A0A1U8NPZ1	glycine-rich RNA-binding protein 4, mitochondrial-like OS=Gossypium hirsutum OX=3635 GN=LOC107949787 PE=4 SV=1	1.36626	0.78837	7.00787	7.56377	7.2891	6.08321	6.59991	6.8125
571	Up	A0A1U8NQ11	pathogen-related protein-like OS=Gossypium hirsutum OX=3635 GN=LOC107950687 PE=4 SV=1	1.40072	2.0225	7.4822	8.03727	8.55497	6.87283	6.27612	4.85798
572	Up	A0A1U8NRL7	17.5 kDa class I heat shock protein-like OS=Gossypium hirsutum OX=3635 GN=LOC107950301 PE=3 SV=1	1.53579	1.61582	6.42291	7.86047	7.1416	5.26679	5.2817	6.02901
573	Up	A0A1U8NS80	protein FREE1-like OS=Gossypium hirsutum OX=3635 GN=LOC107951339 PE=4 SV=1	1.43097	1.88261	5.20163	6.04221	5.1334	4.43296	3.71149	2.58496
574	Up	A0A1U8NSA4	phosphoglycerate mutase (2,3-diphosphoglycerate-independent) OS=Gossypium hirsutum OX=3635 GN=LOC107951353 PE=3 SV=1	1.87975	1.00564	6.9331	7.04658	6.8009	5.53605	6.31832	5.90929
575	Up	A0A1U8NSJ5	aspartyl protease AED3-like OS=Gossypium hirsutum OX=3635 GN=LOC107951411 PE=3 SV=1	1.36959	3.15578	8.33985	7.44045	5.97499	2.70044	5.56072	4.0268
576	Up	A0A1U8NTK0	GDSL esterase/lipase At1g29670-like OS=Gossypium hirsutum OX=3635 GN=LOC107951019 PE=3 SV=1	2.16835	2.03271	6.98185	6.1416	7.24127	4.66107	4.43962	5.16591
577	Up	A0A1U8NTM9	cell division protein FtsZ homolog 2-2, chloroplastic-like OS=Gossypium hirsutum OX=3635 GN=LOC107951717 PE=3 SV=1	2.51702	1.50049	7.81506	7.74819	7.20163	5.84549	6.12515	6.29278
578	Up	A0A1U8NUF7	RWD domain-containing protein 1-like isoform X2 OS=Gossypium hirsutum OX=3635 GN=LOC107951935 PE=4 SV=1	3.48909	4.09686	8.6388	7.52591	8.14006	4.24793	4.0392	3.72707
579	Down	A0A1U8NUI7	Sulfotransferase OS=Gossypium hirsutum OX=3635 GN=LOC107951206 PE=3 SV=1	1.47702	-4.04541	3.50384	7.38629	3.68386	8.71699	9.08693	8.90629
580	Up	A0A1U8NV58	Probable bifunctional methylthioribulose-1-phosphate dehydratase/enolase-phosphatase E1 OS=Gossypium hirsutum OX=3635 GN=LOC107952099 PE=3 SV=1	1.41433	0.644677	6.43463	6.09381	6.80993	5.75221	5.89724	5.75489
581	Up	A0A1U8NVX0	late embryogenesis abundant protein D-29-like OS=Gossypium hirsutum OX=3635 GN=LOC107951546 PE=4 SV=1	2.01017	2.98096	6.75355	6.25927	7.14364	3.25537	4.91169	3.04652
582	Down	A0A1U8NWH6	O-fucosyltransferase family protein OS=Gossypium hirsutum OX=3635 GN=LOC107951799 PE=3 SV=1	1.72287	-2.93137	4.07895	2.74416	3.72247	7.21237	6.98982	5.1375
583	Down	A0A1U8NWQ0	S-(hydroxymethyl)glutathione dehydrogenase OS=Gossypium hirsutum OX=3635 GN=LOC107952741 PE=3 SV=1	1.46522	-1.54961	6.08108	6.71012	5.05745	7.68089	7.36457	7.45204
584	Down	A0A1U8NWW4	NADH dehydrogenase [ubiquinone] iron-sulfur protein 1, mitochondrial-like OS=Gossypium hirsutum OX=3635 GN=LOC107952792 PE=3 SV=1	1.40158	-0.430321	6.15583	6.35755	6.18785	6.74147	6.41278	6.83794
585	Up	A0A1U8NWX7	threonine--tRNA ligase OS=Gossypium hirsutum OX=3635 GN=LOC107952800 PE=3 SV=1	3.48632	0.899771	7.45861	7.53216	7.52356	6.45615	6.6907	6.66818
586	Up	A0A1U8NX82	Succinate--CoA ligase [ADP-forming] subunit beta, mitochondrial OS=Gossypium hirsutum OX=3635 GN=LOC107952883 PE=3 SV=1	2.45147	1.15033	5.75489	5.43296	5.34341	4.63807	4.22497	4.21723
587	Up	A0A1U8NXC9	uncharacterized protein LOC107951953 OS=Gossypium hirsutum OX=3635 GN=LOC107951953 PE=4 SV=1	1.5776	0.968451	6.45779	6.97039	6.67807	5.29646	5.78136	6.12309
588	Up	A0A1U8NXH2	vacuolar protein sorting-associated protein 45 homolog isoform X3 OS=Gossypium hirsutum OX=3635 GN=LOC107951986 PE=3 SV=1	1.3447	1.34659	5.96116	6.63372	6.80349	4.40599	5.19771	5.75489
589	Down	A0A1U8NXQ5	Aldehyde dehydrogenase OS=Gossypium hirsutum OX=3635 GN=LOC107952035 PE=3 SV=1	2.47146	-1.29582	4.4056	4.46384	3.89635	5.4822	5.75489	5.41616
590	Up	A0A1U8NY36	Histone H2A OS=Gossypium hirsutum OX=3635 GN=LOC107952215 PE=3 SV=1	1.30376	2.52395	8.3443	9.55325	6.73471	5.45286	6.45779	5.14975
591	Up	A0A1U8NZ47	UDP-arabinopyranose mutase OS=Gossypium hirsutum OX=3635 GN=LOC107952658 PE=3 SV=1	1.59622	2.85548	3.76553	3.45943	4.96347	-0.152003	1.926	1.848
592	Up	A0A1U8NZE2	Malate dehydrogenase OS=Gossypium hirsutum OX=3635 GN=LOC107953505 PE=3 SV=1	3.24086	1.29039	7.25644	6.83289	7.06932	5.69766	5.74685	5.84298
593	Down	A0A1U8NZG5	Methyltransferase OS=Gossypium hirsutum OX=3635 GN=LOC107953535 PE=3 SV=1	1.51452	-3.00759	2.1375	4.52356	3.40599	7.4545	5.36107	6.27426
594	Up	A0A1U8NZU2	60S ribosomal protein L36 OS=Gossypium hirsutum OX=3635 GN=LOC107952916 PE=3 SV=1	2.30352	1.30667	6.3733	6.42122	5.73335	4.97728	4.73335	4.89724
595	Up	A0A1U8NZW5	uncharacterized protein LOC107913167 OS=Gossypium hirsutum OX=3635 GN=LOC107953648 PE=4 SV=1	2.8124	2.59566	7.91588	7.89603	7.5345	4.98641	5.80219	4.77083
596	Up	A0A1U8NZY8	40S ribosomal protein S20-2-like OS=Gossypium hirsutum OX=3635 GN=LOC107953666 PE=3 SV=1	2.14504	1.15638	7.15279	6.57289	6.96463	5.66107	6.03342	5.52669
597	Up	A0A1U8P049	Dolichyl-diphosphooligosaccharide--protein glycosyltransferase subunit 2 OS=Gossypium hirsutum OX=3635 GN=LOC107952893 PE=3 SV=1	1.79104	0.163644	6.27053	6.16591	6.20359	6.08108	6.07253	5.99548
598	Down	A0A1U8P066	Glutathione peroxidase OS=Gossypium hirsutum OX=3635 GN=LOC107953728 PE=3 SV=1	1.90835	-1.17842	5.71699	6.64674	6.07682	7.27891	7.37678	7.32012
599	Down	A0A1U8P078	phosphopyruvate hydratase OS=Gossypium hirsutum OX=3635 GN=LOC107953663 PE=3 SV=1	1.78187	-0.904947	5.88264	5.91886	6.23266	7	6.53761	7.2114
600	Up	A0A1U8P0I0	acidic mammalian chitinase-like OS=Gossypium hirsutum OX=3635 GN=LOC107953815 PE=3 SV=1	1.41539	1.93413	7.28725	7.52278	7.78136	4.39917	6.47573	5.91409
601	Up	A0A1U8P0M9	lachrymatory-factor synthase-like OS=Gossypium hirsutum OX=3635 GN=LOC107953850 PE=3 SV=1	3.72582	0.859396	8.04549	8.21043	8.03177	7.26772	7.26585	7.17592
602	Down	A0A1U8P2Q1	quinone oxidoreductase-like OS=Gossypium hirsutum OX=3635 GN=LOC107953630 PE=4 SV=1	1.49947	-2.6185	5.55459	6.38716	4.88753	9.57648	7.37764	7.73064
603	Up	A0A1U8P2Q2	stromal cell-derived factor 2-like protein OS=Gossypium hirsutum OX=3635 GN=LOC107953747 PE=4 SV=1	1.43169	1.24468	6.31832	7.01792	6.05961	4.64962	5.48864	5.52356
604	Up	A0A1U8P2T2	S-adenosylmethionine synthase OS=Gossypium hirsutum OX=3635 GN=LOC107954389 PE=3 SV=1	3.7373	1.62211	6.83542	6.87652	6.93664	5.2211	5.4822	5.07895
605	Down	A0A1U8P3P7	centromere/kinetochore protein zw10 homolog isoform X2 OS=Gossypium hirsutum OX=3635 GN=LOC107954706 PE=3 SV=1	1.53421	-1.15915	4.63807	5.2817	4.35755	5.53916	5.92837	6.28725
606	Down	A0A1U8P4L4	uncharacterized protein LOC107954270 OS=Gossypium hirsutum OX=3635 GN=LOC107954270 PE=4 SV=1	1.3477	-0.499356	6.1639	6.04876	6.54535	6.83542	6.84172	6.57894
607	Up	A0A1U8P4M8	uncharacterized protein YwbO-like OS=Gossypium hirsutum OX=3635 GN=LOC107954891 PE=4 SV=1	1.44525	2.01341	7.98071	8.27426	8.1814	5.22497	5.79961	7.37156
608	Up	A0A1U8P582	60S acidic ribosomal protein P0 OS=Gossypium hirsutum OX=3635 GN=LOC107955164 PE=3 SV=1	1.80223	0.988184	8.3443	8.17043	7.95478	6.86666	7.59171	7.04658
609	Up	A0A1U8P586	Protein yippee-like OS=Gossypium hirsutum OX=3635 GN=LOC107955170 PE=3 SV=1	1.56439	2.54544	7.54844	5.99322	6.61765	5.31832	3.30743	3.89724
610	Down	A0A1U8P5G0	uncharacterized protein LOC107955238 OS=Gossypium hirsutum OX=3635 GN=LOC107955238 PE=4 SV=1	1.3413	-1.15024	6.4446	5.29278	6.39403	7.15381	6.97384	7.4545
611	Up	A0A1U8P6B0	protein OSB2, chloroplastic-like OS=Gossypium hirsutum OX=3635 GN=LOC107955470 PE=4 SV=1	1.50699	3.40013	8.37981	7.97613	7.07253	5.27798	5.47573	2.47436
612	Up	A0A1U8P6B1	Cytochrome b561 and DOMON domain-containing protein OS=Gossypium hirsutum OX=3635 GN=LOC107955387 PE=4 SV=1	1.34444	0.85909	6.91528	6.15178	6.08321	5.7761	5.3147	5.4822
613	Up	A0A1U8P6H8	protein disulfide-isomerase like 2-2-like isoform X2 OS=Gossypium hirsutum OX=3635 GN=LOC107954707 PE=3 SV=1	1.35435	1.71241	4.98641	6.02015	6.73742	4.01792	3.79701	4.79181
614	Down	A0A1U8P700	Phosphoacetylglucosamine mutase OS=Gossypium hirsutum OX=3635 GN=LOC107955606 PE=3 SV=1	1.90979	-1.03704	3.93546	3.6893	3.71149	4.93546	4.37851	5.1334
615	Up	A0A1U8P731	cold and drought-regulated protein CORA-like isoform X1 OS=Gossypium hirsutum OX=3635 GN=LOC107955730 PE=4 SV=1	2.86834	3.36964	7.69905	6.63372	7.61692	4.2854	3.45943	4.09592
616	Up	A0A1U8P7M9	Glutamate dehydrogenase OS=Gossypium hirsutum OX=3635 GN=LOC107955097 PE=3 SV=1	1.46587	1.24146	7.16591	6.99435	7.47168	6.2891	6.38198	5.23649
617	Down	A0A1U8P7N7	peptide-methionine (S)-S-oxide reductase OS=Gossypium hirsutum OX=3635 GN=LOC107955101 PE=3 SV=1	2.46069	-0.309773	7.3336	7.39917	7.42375	7.6125	7.75087	7.72247
618	Down	A0A1U8P7W1	coronatine-insensitive protein 1-like OS=Gossypium hirsutum OX=3635 GN=LOC107955160 PE=4 SV=1	1.7379	-0.888931	5.87283	6.2114	5.50779	6.54226	6.91049	6.80607
619	Up	A0A1U8P8N8	putative quinone-oxidoreductase homolog, chloroplastic OS=Gossypium hirsutum OX=3635 GN=LOC107955391 PE=4 SV=1	1.65946	1.15708	7.79051	7.27053	8.18537	6.94017	6.44956	6.38543
620	Up	A0A1U8P916	vesicle transport v-SNARE 13-like OS=Gossypium hirsutum OX=3635 GN=LOC107955504 PE=3 SV=1	1.31086	1.50713	5.23649	5.64097	5.4363	3.12102	3.75489	4.91648
621	Down	A0A1U8P9P2	uncharacterized protein LOC107957011 OS=Gossypium hirsutum OX=3635 GN=LOC107957011 PE=4 SV=1	1.32602	-4.26531	2.71343	4.58429	2.88654	9.06905	9.01542	4.89573
622	Up	A0A1U8P9R5	cold and drought-regulated protein CORA-like isoform X2 OS=Gossypium hirsutum OX=3635 GN=LOC107955730 PE=4 SV=1	3.24064	3.09933	7.33896	6.58797	6.40939	3.76239	3.43059	3.84533
623	Up	A0A1U8P9S7	GDSL esterase/lipase At2g04570-like OS=Gossypium hirsutum OX=3635 GN=LOC107955720 PE=3 SV=1	3.00785	1.10673	7.43713	7.66959	7.6703	6.41278	6.6865	6.35755
624	Up	A0A1U8P9X1	ATP synthase mitochondrial F1 complex assembly factor 2-like OS=Gossypium hirsutum OX=3635 GN=LOC107957093 PE=3 SV=1	1.86459	1.09877	5.85549	5.97039	5.66676	4.6893	5.17792	4.32912
625	Up	A0A1U8PAI3	protein CROWDED NUCLEI 1-like OS=Gossypium hirsutum OX=3635 GN=LOC107957217 PE=3 SV=1	1.4009	3.35247	6.29646	4.96347	4.71987	3.73335	1.926	0.263034
626	Down	A0A1U8PCF7	phosphoribosylaminoimidazolesuccinocarboxamide synthase OS=Gossypium hirsutum OX=3635 GN=LOC107957797 PE=3 SV=1	1.32897	-1.90061	6.65105	6.13545	5.32193	8.95449	7.77149	7.08428
627	Down	A0A1U8PCH7	uncharacterized protein LOC107957812 OS=Gossypium hirsutum OX=3635 GN=LOC107957812 PE=4 SV=1	2.59929	-3.0962	4.26759	5.1158	5.13356	7.44956	7.71973	8.63626
628	Up	A0A1U8PCL2	14-3-3-like protein B OS=Gossypium hirsutum OX=3635 GN=LOC107957808 PE=3 SV=1	2.18221	0.883711	7.6907	7.61029	7.55459	7.06286	6.61176	6.52982
629	Up	A0A1U8PCY9	1-acylglycerol-3-phosphate O-acyltransferase-like OS=Gossypium hirsutum OX=3635 GN=LOC107957929 PE=4 SV=1	1.53741	0.823031	8.16038	7.60881	7.93133	6.80478	7.43796	6.98868
630	Up	A0A1U8PD04	26S protease regulatory subunit S10B homolog B-like OS=Gossypium hirsutum OX=3635 GN=LOC107957946 PE=3 SV=1	1.55566	3.68348	7.92837	7.6865	7.98242	3.00143	6.35226	3.19316
631	Down	A0A1U8PD50	GTPase HflX-like OS=Gossypium hirsutum OX=3635 GN=LOC107957950 PE=3 SV=1	2.65383	-4.571	4.18659	5.18837	3.79167	8.08481	9.83889	8.95594
632	Up	A0A1U8PDH7	uncharacterized protein LOC107939674 OS=Gossypium hirsutum OX=3635 GN=LOC107958085 PE=4 SV=1	1.94657	1.26942	7.3147	7.1334	7.80929	6.46107	6.21723	5.77083
633	Up	A0A1U8PDI0	protein SRG1-like OS=Gossypium hirsutum OX=3635 GN=LOC107958057 PE=3 SV=1	1.77395	4.34101	8.38586	5.71149	6.63372	4.08746	2.03562	1.58496
634	Up	A0A1U8PDT9	adenine phosphoribosyltransferase OS=Gossypium hirsutum OX=3635 GN=LOC107958182 PE=3 SV=1	1.8609	3.22441	7.52513	9.05121	7.48623	4.43962	5.91409	4.03562
635	Up	A0A1U8PE87	Proteasome subunit alpha type OS=Gossypium hirsutum OX=3635 GN=LOC107958303 PE=3 SV=1	2.10648	1.69347	7.46842	6.87897	7.62498	5.75221	5.1375	6.00225
636	Up	A0A1U8PEU7	Inositol-1-monophosphatase OS=Gossypium hirsutum OX=3635 GN=LOC107958425 PE=3 SV=1	1.54005	0.761222	7.40344	7.76354	7.65249	7.06717	7.02569	6.44294
637	Down	A0A1U8PFL5	nuclear pore complex protein NUP43-like OS=Gossypium hirsutum OX=3635 GN=LOC107958677 PE=4 SV=1	1.35487	-3.04198	2.922	6.02901	3.01885	6.73335	6.84046	7.52199
638	Down	A0A1U8PFU1	glutathione S-transferase L1-like OS=Gossypium hirsutum OX=3635 GN=LOC107957971 PE=3 SV=1	2.04249	-1.16184	5.76818	5.21723	5.03122	6.29094	6.63227	6.57894
639	Up	A0A1U8PFX7	40S ribosomal protein S3-2-like OS=Gossypium hirsutum OX=3635 GN=LOC107958777 PE=3 SV=1	1.46687	0.774529	6.67101	6.96694	6.49825	5.75221	5.71699	6.34341
640	Up	A0A1U8PGH5	probable cinnamyl alcohol dehydrogenase 6 OS=Gossypium hirsutum OX=3635 GN=LOC107958204 PE=3 SV=1	1.97566	1.33031	7.98584	7.80155	8.36326	6.84298	7.06501	6.25172
641	Up	A0A1U8PGR2	protein FREE1-like OS=Gossypium hirsutum OX=3635 GN=LOC107958208 PE=4 SV=1	1.32933	1.95833	8.08799	8.56377	8.13237	7.50064	6.23458	5.17393
642	Up	A0A1U8PI14	cinnamoyl-CoA reductase 1-like OS=Gossypium hirsutum OX=3635 GN=LOC107959302 PE=4 SV=1	1.53557	2.03924	6.26491	6.27426	6.52982	5.51412	3.88753	3.54964
643	Down	A0A1U8PI24	Lipoxygenase OS=Gossypium hirsutum OX=3635 GN=LOC107959326 PE=3 SV=1	2.69087	-1.22483	6.04002	5.94486	6.10224	7.55842	6.98982	7.21335
644	Up	A0A1U8PIE2	Protein YIP OS=Gossypium hirsutum OX=3635 GN=LOC107958658 PE=3 SV=1	2.05097	2.34384	6.14364	5.95652	7.00113	4.20163	4.56072	3.30743
645	Up	A0A1U8PIS4	30S ribosomal protein 2, chloroplastic-like OS=Gossypium hirsutum OX=3635 GN=LOC107959531 PE=4 SV=1	1.98433	0.816895	7.75689	8.10696	7.52513	6.86047	7.03452	7.0433
646	Down	A0A1U8PJ20	photosystem I reaction center subunit N, chloroplastic-like OS=Gossypium hirsutum OX=3635 GN=LOC107959615 PE=3 SV=1	2.63019	-1.47301	5.63517	6.26115	5.98185	7.50303	7.20848	7.58571
647	Down	A0A1U8PJK1	oxygen-evolving enhancer protein 2, chloroplastic-like isoform X1 OS=Gossypium hirsutum OX=3635 GN=LOC107959740 PE=4 SV=1	1.39979	-1.37636	7.25172	6.34873	5.81762	7.53372	8.17991	7.83352
648	Up	A0A1U8PJM1	Beta-galactosidase OS=Gossypium hirsutum OX=3635 GN=LOC107959759 PE=3 SV=1	1.69355	2.49785	7.52826	8.89875	6.79831	4.96809	4.99548	5.76818
649	Up	A0A1U8PKN5	RNA-binding protein 8A-like OS=Gossypium hirsutum OX=3635 GN=LOC107959274 PE=4 SV=1	2.35895	1.85891	6.93899	7.32553	7.54148	5.94017	5.08746	5.20163
650	Up	A0A1U8PL37	60S acidic ribosomal protein P2-1-like OS=Gossypium hirsutum OX=3635 GN=LOC107959378 PE=3 SV=1	1.88023	3.52193	6.78921	7.31651	6.848	5.07468	2.82782	2.48543
651	Up	A0A1U8PL41	acetyl-CoA acetyltransferase, cytosolic 1-like isoform X1 OS=Gossypium hirsutum OX=3635 GN=LOC107960146 PE=3 SV=1	1.51254	1.02316	6.31651	6.65678	7.3156	5.52356	5.83289	5.86295
652	Up	A0A1U8PLU2	60S acidic ribosomal protein P0 OS=Gossypium hirsutum OX=3635 GN=LOC107960342 PE=3 SV=1	2.45808	0.944054	7.79831	8.00787	8.0045	7	7.22497	6.75355
653	Down	A0A1U8PNY6	ribokinase-like OS=Gossypium hirsutum OX=3635 GN=LOC107961190 PE=3 SV=1	1.43315	-0.488967	6.73877	6.5157	6.67243	7.41193	7.04876	6.9331
654	Down	A0A1U8PPN8	Purple acid phosphatase OS=Gossypium hirsutum OX=3635 GN=LOC107961536 PE=4 SV=1	1.32517	-0.72246	4.65535	5.31832	5.49185	5.88509	5.89482	5.853
655	Up	A0A1U8PPY4	beta-glucuronosyltransferase GlcAT14A-like OS=Gossypium hirsutum OX=3635 GN=LOC107960471 PE=4 SV=1	2.51159	4.19801	7.84172	8.45203	8.6987	5.19566	3.09838	4.10439
656	Up	A0A1U8PQJ6	SH3 domain-containing protein 3-like isoform X2 OS=Gossypium hirsutum OX=3635 GN=LOC107961812 PE=4 SV=1	1.45867	2.07595	7.50938	7.23074	7.43129	5.78921	6.13545	4.01891
657	Down	A0A1U8PR65	Thiamine thiazole synthase, chloroplastic OS=Gossypium hirsutum OX=3635 GN=LOC107961959 PE=3 SV=1	1.3828	-1.18963	6.02015	6.59395	6.96578	7.34074	8.29232	7.5157
658	Up	A0A1U8PSA4	60S ribosomal protein L5-like isoform X2 OS=Gossypium hirsutum OX=3635 GN=LOC107961561 PE=3 SV=1	1.39659	1.212	7.04767	6.73471	7.46271	6.55766	5.47249	5.57894
659	Up	A0A1U8PSF1	Biotin carboxyl carrier protein of acetyl-CoA carboxylase OS=Gossypium hirsutum OX=3635 GN=LOC107962294 PE=4 SV=1	1.37111	1.64025	8.20604	6.50779	8.05582	5.75489	6.20163	5.89239
660	Up	A0A1U8PSN4	probable carboxylesterase 15 OS=Gossypium hirsutum OX=3635 GN=LOC107962345 PE=3 SV=1	3.0208	2.02577	8.00787	8.18933	7.93133	5.67243	6.42459	5.9542
661	Up	A0A1U8PUH5	L-ascorbate oxidase OS=Gossypium hirsutum OX=3635 GN=LOC107962792 PE=3 SV=1	1.60354	0.887779	7.29646	7.61397	7.74281	6.8802	6.23074	6.87897
662	Down	A0A1U8PUW8	uncharacterized protein LOC107962280 OS=Gossypium hirsutum OX=3635 GN=LOC107962280 PE=3 SV=1	2.27296	-1.389	6.15987	7.03342	6.55766	7.9629	7.98755	7.96751
663	Up	A0A1U8PVB0	Tubulin beta chain OS=Gossypium hirsutum OX=3635 GN=LOC107962977 PE=3 SV=1	1.67132	3.88234	8.67772	9.58496	7.17293	3.43296	6.10014	4.2555
664	Up	A0A1U8PVG0	reticuline oxidase-like protein OS=Gossypium hirsutum OX=3635 GN=LOC107962404 PE=3 SV=1	1.41397	1.09887	6.67807	6.85674	6.53916	5.9331	4.89239	5.95187
665	Down	A0A1U8PVQ7	adenylate kinase OS=Gossypium hirsutum OX=3635 GN=LOC107962538 PE=3 SV=1	1.58263	-0.461336	6.79701	6.8679	7.15785	7.54767	7.29278	7.36632
666	Down	A0A1U8PW07	uncharacterized protein LOC107962619 OS=Gossypium hirsutum OX=3635 GN=LOC107962619 PE=4 SV=1	1.38907	-1.16438	7.01011	5.9331	5.99095	7.38888	7.22593	7.8125
667	Down	A0A1U8PWN8	4-hydroxy-3-methylbut-2-en-1-yl diphosphate synthase (Ferredoxin), chloroplastic OS=Gossypium hirsutum OX=3635 GN=LOC107962783 PE=3 SV=1	1.53759	-1.12209	7.50303	7.33539	6.56224	8.51688	8.31696	7.9331
668	Up	A0A1U8PWS9	RPM1-interacting protein 4-like OS=Gossypium hirsutum OX=3635 GN=LOC107962808 PE=4 SV=1	1.53349	2.34446	8.4475	7.03452	7.23936	6.1334	5.32193	4.23266
669	Up	A0A1U8PXG3	protein LIGHT-DEPENDENT SHORT HYPOCOTYLS 5-like OS=Gossypium hirsutum OX=3635 GN=LOC107963852 PE=3 SV=1	1.41183	2.50901	7.39318	5.89038	6.82273	5.59694	3.53605	3.44626
670	Down	A0A1U8PXG7	Glycosyltransferase OS=Gossypium hirsutum OX=3635 GN=LOC107963855 PE=3 SV=1	1.75449	-1.1479	5.8125	6.19771	6.67243	7.28448	7.15886	7.68299
671	Up	A0A1U8PXK5	60S ribosomal protein L12-3-like OS=Gossypium hirsutum OX=3635 GN=LOC107963874 PE=3 SV=1	2.01871	0.719944	7.01681	7.04439	7.24982	6.25172	6.24413	6.65535
672	Down	A0A1U8PYX7	putative disease resistance protein RGA3 isoform X1 OS=Gossypium hirsutum OX=3635 GN=LOC107963647 PE=4 SV=1	1.99954	-2.5975	3.99095	4.27675	4.21335	6.38024	6.03782	7.85549
673	Up	A0A1U8PYZ9	Deoxyribodipyrimidine photo-lyase OS=Gossypium hirsutum OX=3635 GN=LOC107963663 PE=3 SV=1	2.41876	3.41774	7.20163	8.31107	6.87283	4.57055	4.21454	3.34723
674	Down	A0A1U8PZ56	Fumarylacetoacetase OS=Gossypium hirsutum OX=3635 GN=LOC107963711 PE=3 SV=1	1.59873	-2.30893	4.08746	5.56682	5.95884	7.6388	6.87652	8.02459
675	Up	A0A1U8PZL7	ervatamin-B-like OS=Gossypium hirsutum OX=3635 GN=LOC107963769 PE=3 SV=1	2.26763	1.39826	7.21237	7.23266	7.88753	5.80219	6.22497	6.11061
676	Down	A0A346KLK2	Cytochrome b559 subunit beta OS=Gossypium hirsutum subsp. latifolium OX=511459 GN=psbF PE=3 SV=1	1.31859	-2.0865	7.28725	4.94017	5.70874	8.33985	8.32598	7.52982
677	Up	A0A866W260	hydroxymethylbilane synthase OS=Gossypium hirsutum OX=3635 GN=PBGD2A PE=2 SV=1	1.70081	2.70283	6.80478	7.66747	8.18438	3.81762	5.88753	4.84298
678	Up	A3F7Q2	NAD(P)H dehydrogenase (quinone) OS=Gossypium hirsutum OX=3635 GN=LOC107917815 PE=2 SV=1	1.64142	0.914402	5.70874	5.57289	5.96116	4.91169	5.1819	4.40599
679	Up	A4L9I3	Protein disulfide-isomerase OS=Gossypium hirsutum OX=3635 PE=3 SV=1	1.42071	1.01376	7.51254	7.29186	7.8009	7.1127	6.16591	6.2854
680	Up	A9XUG7	Trans-2-enoyl-CoA reductase OS=Gossypium hirsutum OX=3635 GN=ECR1 PE=2 SV=1	2.24089	4.67148	9.28494	7.35667	8.36676	3.11567	2.89037	4.98788
681	Up	B1PBW5	Tubulin beta chain OS=Gossypium hirsutum OX=3635 GN=LOC107963773 PE=2 SV=1	1.84816	1.96607	8.8351	8.2384	7.27053	5.97499	6.07682	6.39403
682	Up	D2D328	MLP-like protein 423 OS=Gossypium hirsutum OX=3635 GN=LOC107886601 PE=2 SV=1	1.30184	1.1014	7.31922	7.9384	7.63372	5.82782	6.96232	6.79701
683	Down	E7BQV6	N-acetylglutamate synthase protein OS=Gossypium hirsutum OX=3635 GN=NAGS PE=2 SV=1	1.48598	-2.85026	2.92886	5.1127	4.14251	5.97269	8.0954	6.66676
684	Up	G3M3J4	Seed storage protein vicilin A (Fragment) OS=Gossypium hirsutum OX=3635 GN=vicA_At PE=3 SV=1	1.63038	2.88345	4.18038	4.8679	6.33271	2.56071	2.90689	1.26303
685	Down	H6AC57	Sucrose synthase OS=Gossypium hirsutum OX=3635 PE=3 SV=1	1.30543	-1.02275	6.2114	5.23649	6.03122	6.97728	6.43463	7.13545
686	Down	H9LF28	Photosystem I assembly protein Ycf3 OS=Gossypium hirsutum OX=3635 GN=ycf3 PE=3 SV=1	1.67071	-3.50078	3.30474	5.72428	3.8649	6.85549	7.59619	8.94457
687	Down	H9LIB6	NAD(P)H-quinone oxidoreductase subunit K, chloroplastic OS=Gossypium hirsutum OX=3635 GN=ndhK PE=3 SV=1	1.67077	-0.742236	7.40259	6.88874	6.96694	7.59917	7.86233	8.02348
688	Down	O23946	phosphoenolpyruvate carboxylase OS=Gossypium hirsutum OX=3635 GN=PEPC1 PE=2 SV=1	1.38318	-1.07636	7.28355	6.50303	6.6453	8.38024	7.43962	7.84109
689	Up	P93153	glucan endo-1,3-beta-D-glucosidase OS=Gossypium hirsutum OX=3635 PE=2 SV=1	1.62803	3.40311	5.80219	4.62059	5.07895	1.48543	3.42846	0.378512
690	Up	Q29VI1	Patatin OS=Gossypium hirsutum OX=3635 GN=Pat1 PE=2 SV=1	1.49037	1.79847	7.19771	7.60881	8.16189	5.0268	5.84298	6.70321
691	Up	Q2L942	30S ribosomal protein S8, chloroplastic OS=Gossypium hirsutum OX=3635 GN=rps8 PE=3 SV=1	1.67778	0.725981	7.72451	7.5157	8.00619	6.78921	7.26021	7.01903
692	Up	Q3LUL8	Elongation factor 1-alpha OS=Gossypium hirsutum OX=3635 GN=EF1A9 PE=2 SV=1	2.9058	0.689099	7.32193	7.31922	7.3505	6.71012	6.47411	6.74012
693	Up	Q3LUM0	Elongation factor 1-alpha OS=Gossypium hirsutum OX=3635 GN=EF1A7 PE=2 SV=1	1.87779	1.62569	6.59395	7.16591	6.88874	5.64097	4.56682	5.56377
694	Up	Q3LUM3	Elongation factor 1-alpha OS=Gossypium hirsutum OX=3635 GN=EF1A4 PE=2 SV=1	2.26845	1.41254	7.57365	7.93664	7.17293	6.33985	5.89239	6.21335
695	Up	Q3LUM4	Elongation factor 1-alpha OS=Gossypium hirsutum OX=3635 GN=EF1A3 PE=2 SV=1	3.14553	1.24145	5.40939	5.63517	5.86295	4.42626	4.39232	4.36457
696	Up	Q6VAF7	Tubulin beta-5 chain OS=Gossypium hirsutum OX=3635 PE=2 SV=1	3.05119	0.861556	7.18785	7.31288	7.36545	6.58797	6.32373	6.36982
697	Up	Q8VWQ0	Carboxypeptidase OS=Gossypium hirsutum OX=3635 GN=SCP PE=2 SV=1	1.65721	0.929473	7.36545	6.79831	6.67243	5.78136	5.99774	6.26866
698	Up	Q9FE19	PR protein class 10 OS=Gossypium hirsutum OX=3635 GN=LOC107915337 PE=2 SV=1	1.34149	1.32839	7.99379	8.79604	7.44543	6.2724	7.09381	6.88387
699	Up	Q9M6B7	Non-specific lipid-transfer protein OS=Gossypium hirsutum OX=3635 GN=FSltp2 PE=3 SV=1	1.64879	1.00115	7.01123	7.15886	6.50144	5.55459	5.89239	6.2211
700	Up	S4SJL9	NADH dehydrogenase subunit 9 OS=Gossypium hirsutum OX=3635 GN=nad9 PE=3 SV=1	2.42988	1.48494	6.25361	6.76288	7.01569	5.00899	5.34341	5.22497
701	Up	S4SKS9	ATP synthase subunit alpha OS=Gossypium hirsutum OX=3635 GN=atp1 PE=3 SV=1	1.60974	0.57039	6.38543	6.1416	6.53761	5.59395	5.77083	5.98868
