# Supplementary material for: Integrative physiological, biochemical, and proteomic analysis of the leaves of two cotton genotypes under heat stress
Source: PLoS One. 2025 Jan 9;20(1):e0316630. doi: 10.1371/journal.pone.0316630 (PMC11717266; doi:10.1371/journal.pone.0316630)
Supplement: S3 Table — (XLSX) [file pone.0316630.s003.xlsx]

## Sheet: Hsus_DEPs
Supplementary Table 3. Significantly differentially expressed proteins identified in the leaves of Hsus genotype.
Sr. No	Differential Expression	Accession	Description	log(P)	Difference	HsusC A(Abundance)	HsusC B(Abundance)	HsusC C(Abundance)	Hsus St A(Abundance)	Hsus St B(Abundance)	Hsus St C(Abundance)
1	Down	A0A0A7R547	Mitogen-activated protein kinase OS=Gossypium hirsutum OX=3635 GN=MPK18 PE=2 SV=1	1.83063	-2.5393	4.59694	5.24793	5.34696	8.67384	6.71973	7.41616
2	Down	A0A0G2QMY0	Cytochrome c oxidase subunit 3 OS=Gossypium hirsutum OX=3635 GN=cox3 PE=3 SV=1	1.44294	-4.68536	3.80185	2.72247	2.73834	4.88526	9.66	8.77347
3	Down	A0A0P0GGA3	very-long-chain 3-oxoacyl-CoA synthase OS=Gossypium hirsutum OX=3635 GN=KCS39 PE=3 SV=1	1.90701	-3.35456	6.02901	3.80247	3.98185	8.56071	7.61102	7.70529
4	Up	A0A0U1WT33	60S ribosomal protein L21 OS=Gossypium hirsutum OX=3635 GN=LOC107889489 PE=2 SV=1	1.49762	0.716873	7.34074	6.8716	6.66959	6.42626	6.21335	6.0917
5	Down	A0A1U8HHB1	dnaJ homolog subfamily B member 4-like OS=Gossypium hirsutum OX=3635 GN=LOC107886118 PE=4 SV=1	1.32786	-3.14974	4.83794	3.20324	6.8392	8.80155	7.91409	7.61397
6	Down	A0A1U8HHB9	uncharacterized protein LOC107886159 OS=Gossypium hirsutum OX=3635 GN=LOC107886159 PE=3 SV=1	1.56175	-1.10131	5.79701	6.05311	5.00899	6.88142	6.66249	6.61912
7	Down	A0A1U8HHY3	30S ribosomal protein S10, chloroplastic-like OS=Gossypium hirsutum OX=3635 GN=LOC107886298 PE=3 SV=1	1.80753	-1.53182	3.80735	3.29278	3.926	5.7866	4.66107	5.17393
8	Down	A0A1U8HIM2	RNA helicase OS=Gossypium hirsutum OX=3635 GN=LOC107886452 PE=4 SV=1	1.60828	-3.2405	4.8161	5.6893	2.6322	7.8716	7.32643	7.66107
9	Down	A0A1U8HIQ1	intracellular protein transport protein USO1 isoform X2 OS=Gossypium hirsutum OX=3635 GN=LOC107886495 PE=4 SV=1	2.41952	-4.0837	3.78077	3.15226	3.80735	8.94808	7.0045	7.03892
10	Down	A0A1U8HIU5	GDSL esterase/lipase At3g26430-like OS=Gossypium hirsutum OX=3635 GN=LOC107886525 PE=3 SV=1	1.54797	-2.70212	4.10085	1.72247	3.69815	5.60288	5.49825	6.52669
11	Down	A0A1U8HKD5	uncharacterized protein LOC107886924 OS=Gossypium hirsutum OX=3635 GN=LOC107886924 PE=4 SV=1	1.63643	-2.69834	3.9403	5.15785	4.35755	8.30332	6.00899	7.2384
12	Down	A0A1U8HKK2	1-phosphatidylinositol 4-kinase OS=Gossypium hirsutum OX=3635 GN=LOC107886983 PE=3 SV=1	2.97348	-2.04849	5.29278	4.55459	4.82273	7.13648	6.91886	6.76022
13	Up	A0A1U8HKL9	Pectate lyase OS=Gossypium hirsutum OX=3635 GN=LOC107886994 PE=3 SV=1	1.49906	2.61558	7.06932	6.25739	4.76022	3.64386	4.03562	2.56071
14	Up	A0A1U8HKN3	synaptotagmin-1-like OS=Gossypium hirsutum OX=3635 GN=LOC107887004 PE=3 SV=1	2.20169	1.06016	7.23745	6.88142	7.15076	6.34518	5.75756	5.98641
15	Down	A0A1U8HL03	uncharacterized protein At2g39795, mitochondrial-like OS=Gossypium hirsutum OX=3635 GN=LOC107887103 PE=4 SV=1	3.35325	-5.0759	3.14616	3.93579	2.59613	7.74752	8.58158	8.57667
16	Down	A0A1U8HLG6	uncharacterized protein LOC107887219 OS=Gossypium hirsutum OX=3635 GN=LOC107887219 PE=4 SV=1	1.34458	-4.18126	1	2.03562	5.37851	8.11061	6.02459	6.82273
17	Down	A0A1U8HLJ4	uncharacterized protein LOC107887244 isoform X1 OS=Gossypium hirsutum OX=3635 GN=LOC107887244 PE=4 SV=1	1.54009	-2.75994	5.49825	3.81277	5.6893	6.66959	8.60548	8.00506
18	Down	A0A1U8HLW8	pentatricopeptide repeat-containing protein At1g26460, mitochondrial-like isoform X3 OS=Gossypium hirsutum OX=3635 GN=LOC107887351 PE=4 SV=1	1.93312	-2.9258	4.3505	2.76553	4.67807	7.3443	6.93074	6.29646
19	Down	A0A1U8HMQ9	alpha-mannosidase-like OS=Gossypium hirsutum OX=3635 GN=LOC107887592 PE=4 SV=1	1.48458	-2.86894	4.21782	3.84091	4.13875	5.20945	7.43296	8.16189
20	Down	A0A1U8HMR8	mitochondrial import inner membrane translocase subunit TIM9-like isoform X1 OS=Gossypium hirsutum OX=3635 GN=LOC107886009 PE=4 SV=1	1.80988	-2.08188	5.85549	5.29646	4.59694	8.05745	6.94953	6.98755
21	Down	A0A1U8HMT1	universal stress protein A-like protein OS=Gossypium hirsutum OX=3635 GN=LOC107886022 PE=4 SV=1	2.15293	-1.44893	6.71973	6.20359	6.06178	8.18239	7.58571	7.56377
22	Down	A0A1U8HN75	ABC transporter B family member 19-like OS=Gossypium hirsutum OX=3635 GN=LOC107887780 PE=4 SV=1	3.39796	-3.55313	4.96809	5.36807	4.7398	8.12928	8.54728	9.0588
23	Down	A0A1U8HNI4	26S protease regulatory subunit 10B homolog A-like OS=Gossypium hirsutum OX=3635 GN=LOC107887899 PE=3 SV=1	2.03112	-1.12996	6.37156	6.23649	6.09803	7.79116	7.01569	7.2891
24	Down	A0A1U8HNV2	Pectinesterase OS=Gossypium hirsutum OX=3635 GN=LOC107888029 PE=4 SV=1	2.67404	-3.15472	3.01792	3.80735	3.05311	7.16692	6.19377	5.98185
25	Up	A0A1U8HNW5	probable calcium-binding protein CML25 OS=Gossypium hirsutum OX=3635 GN=LOC107888045 PE=4 SV=1	2.45413	3.12516	6.34518	7.49185	7.69697	3.88753	3.66676	4.60425
26	Down	A0A1U8HNW8	1-aminocyclopropane-1-carboxylate oxidase homolog 4-like OS=Gossypium hirsutum OX=3635 GN=LOC107886276 PE=3 SV=1	2.14564	-1.67526	6.06393	6.12515	5.87529	7.84423	8.16591	7.08002
27	Down	A0A1U8HNX3	allene oxide synthase-like isoform X1 OS=Gossypium hirsutum OX=3635 GN=LOC107886283 PE=4 SV=1	1.32443	-0.845904	6.732	6.1639	6.97613	7.75087	7.1416	7.51728
28	Up	A0A1U8HP18	thaumatin-like protein 1b OS=Gossypium hirsutum OX=3635 GN=LOC107888168 PE=4 SV=1	2.04472	1.71494	5.54226	4.8679	5.21723	3.05311	4.07895	3.3505
29	Down	A0A1U8HPH7	Alkaline/neutral invertase OS=Gossypium hirsutum OX=3635 GN=LOC107888345 PE=3 SV=1	1.93009	-4.08694	4.41375	1.61825	4.16993	7.81314	6.98071	7.66888
30	Down	A0A1U8HPR7	uncharacterized protein LOC107888448 isoform X1 OS=Gossypium hirsutum OX=3635 GN=LOC107888448 PE=4 SV=1	1.53345	-3.64065	5.20145	4.04618	3.99795	9.08002	6.01123	9.07628
31	Up	A0A1U8HQ86	ras GTPase-activating protein-binding protein 2-like OS=Gossypium hirsutum OX=3635 GN=LOC107888533 PE=4 SV=1	1.92889	1.26141	6.64818	7.01681	7.58571	5.66391	5.97728	5.82528
32	Up	A0A1U8HQ92	delta-1-pyrroline-5-carboxylate dehydrogenase 12A1, mitochondrial-like OS=Gossypium hirsutum OX=3635 GN=LOC107886127 PE=3 SV=1	2.37464	2.32133	7.41193	6.94369	7.90207	4.53523	5.43296	5.32553
33	Down	A0A1U8HQQ9	Cytosolic Fe-S cluster assembly factor NBP35 OS=Gossypium hirsutum OX=3635 GN=LOC107888700 PE=3 SV=1	2.67879	-3.25434	3.82155	3.03734	3.81083	7.19377	6.05311	7.18587
34	Up	A0A1U8HQS8	protein PLASTID MOVEMENT IMPAIRED 1-like OS=Gossypium hirsutum OX=3635 GN=LOC107888725 PE=4 SV=1	1.55388	2.58834	6.5744	8.79344	8.68089	5.79701	5.56072	4.926
35	Down	A0A1U8HR18	ATP-dependent Clp protease ATP-binding subunit CLPT1, chloroplastic-like OS=Gossypium hirsutum OX=3635 GN=LOC107888748 PE=4 SV=1	1.41979	-3.29696	3.76042	2.81907	6.31651	8.12153	7.17991	7.48543
36	Up	A0A1U8HR33	guanine deaminase-like OS=Gossypium hirsutum OX=3635 GN=LOC107888756 PE=4 SV=1	1.52832	1.60502	5.92837	6.80993	5.16993	4.38543	4.52982	4.17792
37	Down	A0A1U8HR98	histidine biosynthesis bifunctional protein hisIE, chloroplastic-like isoform X2 OS=Gossypium hirsutum OX=3635 GN=LOC107888797 PE=4 SV=1	1.3085	-0.981912	5.24413	5.55766	6.39917	6.84674	6.68229	6.61765
38	Down	A0A1U8HRC4	ultraviolet-B receptor UVR8-like OS=Gossypium hirsutum OX=3635 GN=LOC107888823 PE=4 SV=1	2.10729	-0.680267	6.92244	6.97499	6.94369	7.36632	7.82909	7.6865
39	Down	A0A1U8HRD2	sugar transport protein 8-like OS=Gossypium hirsutum OX=3635 GN=LOC107888867 PE=3 SV=1	1.69128	-3.18282	2.53605	2.53605	3.23266	7.58721	4.99548	5.27053
40	Up	A0A1U8HRK3	Beta-amylase OS=Gossypium hirsutum OX=3635 GN=LOC107888905 PE=3 SV=1	2.4452	2.81864	7.25833	8.20261	6.73471	4.29278	4.58597	4.86098
41	Up	A0A1U8HRY4	plastid-lipid-associated protein, chloroplastic-like OS=Gossypium hirsutum OX=3635 GN=LOC107888983 PE=3 SV=1	1.75778	1.79707	7.94661	7.94895	7.60659	5.16189	6.32553	6.62352
42	Down	A0A1U8HS06	glucose-induced degradation protein 8 homolog isoform X1 OS=Gossypium hirsutum OX=3635 GN=LOC107888996 PE=4 SV=1	2.12663	-4.12691	2.77915	4.77395	3.78054	9.01737	7.00562	7.69139
43	Down	A0A1U8HS13	AB hydrolase superfamily protein YfhM-like OS=Gossypium hirsutum OX=3635 GN=LOC107889001 PE=4 SV=1	1.58195	-1.07019	6.21917	6.05961	6.97957	7.70113	7.26397	7.50383
44	Up	A0A1U8HS60	perakine reductase-like OS=Gossypium hirsutum OX=3635 GN=LOC107889061 PE=4 SV=1	1.38497	2.08267	8.00675	8.86388	7.73335	4.91169	6.53138	6.91289
45	Up	A0A1U8HSA7	isoleucine--tRNA ligase OS=Gossypium hirsutum OX=3635 GN=LOC107889099 PE=3 SV=1	1.55712	2.77427	6.09803	7.8716	8.42417	5.44294	4.65535	3.97269
46	Up	A0A1U8HSB0	Pyruvate dehydrogenase E1 component subunit beta OS=Gossypium hirsutum OX=3635 GN=LOC107886698 PE=4 SV=1	2.51963	1.21228	6.54998	6.72928	6.35403	5.0268	5.44294	5.52669
47	Down	A0A1U8HSB9	pathogenesis-related protein PR-4-like OS=Gossypium hirsutum OX=3635 GN=LOC107889107 PE=4 SV=1	1.78846	-4.11004	5.96875	3.03595	5.91648	8.3837	9.43275	9.43484
48	Down	A0A1U8HSE6	Ubiquitin carboxyl-terminal hydrolase OS=Gossypium hirsutum OX=3635 GN=LOC107889097 PE=3 SV=1	1.31229	-0.6715	5.81762	5.91648	5.16591	6.36457	6.21723	6.33271
49	Up	A0A1U8HSI1	NADH dehydrogenase [ubiquinone] 1 alpha subcomplex subunit 2-like OS=Gossypium hirsutum OX=3635 GN=LOC107889157 PE=3 SV=1	1.59371	1.62799	6.75087	7.11894	6.87283	5.20163	4.54226	6.11478
50	Up	A0A1U8HSJ8	uncharacterized protein LOC107887254 isoform X1 OS=Gossypium hirsutum OX=3635 GN=LOC107887254 PE=4 SV=1	1.89613	1.62486	7.5691	7.47492	8.28864	5.82273	5.93074	6.7046
51	Down	A0A1U8HSX8	fructose-bisphosphate aldolase-lysine N-methyltransferase, chloroplastic-like OS=Gossypium hirsutum OX=3635 GN=LOC107887371 PE=3 SV=1	1.52699	-1.09249	6.19574	7.03122	6.12722	7.79701	7.25644	7.57818
52	Down	A0A1U8HSZ0	uncharacterized protein LOC107889288 isoform X1 OS=Gossypium hirsutum OX=3635 GN=LOC107889288 PE=4 SV=1	2.83437	-4.64398	2.03562	3.848	3.44626	8.00787	7.29278	7.96116
53	Up	A0A1U8HTG8	uncharacterized protein LOC107889423 isoform X1 OS=Gossypium hirsutum OX=3635 GN=LOC107889423 PE=4 SV=1	1.43876	1.25361	7.59917	8.17941	7.10434	5.91169	6.81121	6.39917
54	Up	A0A1U8HUG1	oxysterol-binding protein-related protein 3A-like OS=Gossypium hirsutum OX=3635 GN=LOC107889656 PE=3 SV=1	2.10862	4.06141	8.50502	6.96924	9.67437	3.85798	4.40599	4.70044
55	Down	A0A1U8HUT6	uncharacterized protein LOC107889744 isoform X1 OS=Gossypium hirsutum OX=3635 GN=LOC107889744 PE=4 SV=1	2.98172	-3.19709	5.17604	5.23147	4.27435	8.17542	7.69	8.40769
56	Down	A0A1U8HVB7	glucose--fructose oxidoreductase-like isoform X1 OS=Gossypium hirsutum OX=3635 GN=LOC107889939 PE=4 SV=1	1.80912	-2.09152	4.45286	3.60881	2.94486	6.30561	5.40259	5.57289
57	Up	A0A1U8HVG0	ADP-glucose phosphorylase-like OS=Gossypium hirsutum OX=3635 GN=LOC107888358 PE=3 SV=1	1.43605	1.61083	7.02901	5.67807	7.03782	5.47249	4.59694	4.84298
58	Down	A0A1U8HW63	glucan endo-1,3-beta-D-glucosidase OS=Gossypium hirsutum OX=3635 GN=LOC107888547 PE=3 SV=1	1.32095	-1.12478	5.67243	7.03782	6.31288	7.56148	7.47492	7.36107
59	Down	A0A1U8HWF8	ABC transporter B family member 19 isoform X1 OS=Gossypium hirsutum OX=3635 GN=LOC107888623 PE=4 SV=1	2.04483	-4.09887	4.53542	3.7471	1.91404	8.25644	7.10538	7.13134
60	Up	A0A1U8HWI2	KH domain-containing protein At4g18375-like isoform X3 OS=Gossypium hirsutum OX=3635 GN=LOC107890459 PE=4 SV=1	1.56615	3.55445	6.85798	9.39938	7.6879	5.67525	4.45286	3.15381
61	Down	A0A1U8HX12	uncharacterized protein LOC107888334 OS=Gossypium hirsutum OX=3635 GN=LOC107888334 PE=4 SV=1	1.4506	-3.5056	4.33878	2.59407	3.38881	8.44128	7.35667	5.04051
62	Up	A0A1U8HX31	Inosine triphosphate pyrophosphatase OS=Gossypium hirsutum OX=3635 GN=LOC107890586 PE=3 SV=1	2.85333	4.78126	9.17093	7.79377	8.63699	3.23232	3.36538	4.66019
63	Down	A0A1U8HX68	60S ribosomal protein L6 OS=Gossypium hirsutum OX=3635 GN=LOC107888813 PE=3 SV=1	1.48346	-1.66317	4.62208	3.71583	4.16993	6.58346	5.03122	5.88264
64	Down	A0A1U8HX74	plastid lipid-associated protein 3, chloroplastic-like isoform X2 OS=Gossypium hirsutum OX=3635 GN=LOC107890605 PE=3 SV=1	2.44391	-1.30548	6.4545	6.1416	6.84298	7.79831	7.66605	7.89118
65	Down	A0A1U8HXI6	putative cell division cycle ATPase OS=Gossypium hirsutum OX=3635 GN=LOC107890694 PE=4 SV=1	2.53346	-4.16179	5.27426	4.26303	3.05311	8.34163	8.32688	8.40727
66	Up	A0A1U8HXL3	4-hydroxy-4-methyl-2-oxoglutarate aldolase OS=Gossypium hirsutum OX=3635 GN=LOC107888923 PE=3 SV=1	1.89845	0.541862	7.10957	6.81506	6.94837	6.25739	6.41109	6.57894
67	Down	A0A1U8HXV3	probable ubiquitin conjugation factor E4 OS=Gossypium hirsutum OX=3635 GN=LOC107888562 PE=3 SV=1	1.34295	-1.74905	3.23266	4.12928	2.74416	6.02015	4.76022	4.57289
68	Down	A0A1U8HXW0	peroxidase OS=Gossypium hirsutum OX=3635 GN=LOC107890793 PE=3 SV=1	1.34886	-3.00948	4.84952	1.926	2.56071	6.48864	6.83162	5.04439
69	Down	A0A1U8HY59	Glutamate decarboxylase OS=Gossypium hirsutum OX=3635 GN=LOC107890877 PE=3 SV=1	2.10607	-1.33672	3.45943	2.98185	3.37851	4.89724	4.16189	4.77083
70	Down	A0A1U8HYM9	thioredoxin-like protein AAED1, chloroplastic isoform X2 OS=Gossypium hirsutum OX=3635 GN=LOC107891009 PE=4 SV=1	1.40543	-1.42247	5.92362	6.6851	7.2817	8.5691	7.732	7.85674
71	Down	A0A1U8HZB4	universal stress protein A-like protein OS=Gossypium hirsutum OX=3635 GN=LOC107888958 PE=4 SV=1	1.93162	-5.05815	4.56682	3.98185	2.11903	9.3906	6.85425	9.59731
72	Up	A0A1U8HZG4	polyribonucleotide nucleotidyltransferase OS=Gossypium hirsutum OX=3635 GN=LOC107891187 PE=3 SV=1	1.47339	2.32019	6.41954	5.25927	7.63081	4.59096	3.72247	4.03562
73	Down	A0A1U8HZK1	Proteasome subunit alpha type OS=Gossypium hirsutum OX=3635 GN=LOC107889031 PE=3 SV=1	1.43203	-3.47685	3.67807	3.39232	1.26303	7.85112	5.04002	5.87283
74	Up	A0A1U8HZQ7	outer envelope pore protein 16-3, chloroplastic/mitochondrial-like isoform X2 OS=Gossypium hirsutum OX=3635 GN=LOC107891264 PE=4 SV=1	1.41376	2.84155	8.27566	8.77281	5.75489	4.853	4.64962	4.7761
75	Down	A0A1U8I099	aldo-keto reductase family 4 member C8-like OS=Gossypium hirsutum OX=3635 GN=LOC107889640 PE=3 SV=1	2.55702	-1.22468	6.71562	6.54071	6.55919	7.64097	7.6632	8.18537
76	Down	A0A1U8I0E2	10 kDa chaperonin-like OS=Gossypium hirsutum OX=3635 GN=LOC107889268 PE=3 SV=1	1.73982	-1.35783	5.56377	6.05961	6.72383	7.38457	7.35315	7.68299
77	Up	A0A1U8I0E3	exosome complex component RRP45B-like OS=Gossypium hirsutum OX=3635 GN=LOC107891422 PE=4 SV=1	1.74523	1.85835	8.53916	7.61545	7.64169	5.44956	6.03562	6.73606
78	Up	A0A1U8I0M4	protein MODIFIER OF SNC1 11-like OS=Gossypium hirsutum OX=3635 GN=LOC107889729 PE=4 SV=1	1.58089	0.891335	6.95768	7.70183	7.507	6.38888	6.34341	6.76022
79	Down	A0A1U8I106	histone H2B type 1-P-like OS=Gossypium hirsutum OX=3635 GN=LOC107891592 PE=3 SV=1	1.85533	-5.56896	3.23266	-1	1.67807	7.54844	5.89724	7.17193
80	Up	A0A1U8I1L8	Ubiquitin receptor RAD23 OS=Gossypium hirsutum OX=3635 GN=LOC107891755 PE=3 SV=1	1.809	1.34222	6.20163	6.89966	6.74147	5.78136	4.97728	5.05745
81	Up	A0A1U8I1Z2	exocyst complex component SEC3A-like isoform X2 OS=Gossypium hirsutum OX=3635 GN=LOC107890257 PE=3 SV=1	1.64826	1.66463	7.32553	6.55612	6.50938	4.37851	5.52356	5.49506
82	Down	A0A1U8I201	exopolygalacturonase-like OS=Gossypium hirsutum OX=3635 GN=LOC107891856 PE=3 SV=1	1.5958	-0.736012	2.8679	2.58496	2.20163	3.18587	3.21723	3.45943
83	Down	A0A1U8I202	Kinesin-like protein OS=Gossypium hirsutum OX=3635 GN=LOC107891862 PE=3 SV=1	2.05407	-2.70809	5.39917	5.58797	5.06609	6.96924	8.67842	8.52982
84	Up	A0A1U8I265	ureidoglycolate hydrolase-like OS=Gossypium hirsutum OX=3635 GN=LOC107891907 PE=4 SV=1	3.45387	0.757723	6.88996	6.72247	6.6865	5.97039	6.05311	6.00225
85	Up	A0A1U8I296	protein NRT1/ PTR FAMILY 8.1-like OS=Gossypium hirsutum OX=3635 GN=LOC107889760 PE=3 SV=1	1.70177	1.54485	7.49506	7.32912	7.03342	6.05528	4.96809	6.19967
86	Down	A0A1U8I2R7	tetrapyrrole-binding protein, chloroplastic-like OS=Gossypium hirsutum OX=3635 GN=LOC107890537 PE=4 SV=1	1.40492	-1.54311	6.67666	6.13545	6.2817	8.78921	7.11374	7.82018
87	Down	A0A1U8I2Y0	dihydrolipoyl dehydrogenase 2, chloroplastic-like isoform X1 OS=Gossypium hirsutum OX=3635 GN=LOC107892112 PE=3 SV=1	1.53584	-3.02762	5.04439	4.70044	3.40599	8.92896	6.57137	6.73335
88	Down	A0A1U8I3G4	uncharacterized protein LOC107892255 OS=Gossypium hirsutum OX=3635 GN=LOC107892255 PE=4 SV=1	4.22434	-4.87762	3.28249	2.99891	3.79881	8.0677	8.11946	8.52591
89	Up	A0A1U8I3H3	Pre-mRNA cleavage factor Im 25 kDa subunit OS=Gossypium hirsutum OX=3635 GN=LOC107890737 PE=3 SV=1	1.35452	2.91383	7.6893	6.71562	8.75054	5.79181	3.18587	5.4363
90	Down	A0A1U8I3I4	Isocitrate dehydrogenase [NADP] OS=Gossypium hirsutum OX=3635 GN=LOC107892269 PE=3 SV=1	1.45497	-1.48807	5.21335	3.96347	5.10852	6.51412	5.73877	6.49665
91	Down	A0A1U8I3L1	peptidylprolyl isomerase OS=Gossypium hirsutum OX=3635 GN=LOC107892293 PE=4 SV=1	1.74714	-2.26197	5.50779	5.16189	3.72989	6.8125	7.48059	6.89239
92	Down	A0A1U8I3V2	Aldose 1-epimerase OS=Gossypium hirsutum OX=3635 GN=LOC107892351 PE=3 SV=1	1.47707	-0.804027	4.32912	3.74416	3.64386	4.96809	4.51728	4.64386
93	Down	A0A1U8I3Y2	Alpha-1,4 glucan phosphorylase OS=Gossypium hirsutum OX=3635 GN=LOC107892378 PE=3 SV=1	2.31507	-1.36032	5.60585	5.14568	5.17792	6.6279	7.01792	6.36457
94	Up	A0A1U8I486	uncharacterized protein sll0005-like OS=Gossypium hirsutum OX=3635 GN=LOC107892443 PE=4 SV=1	1.42866	1.02059	6.80349	6.7211	7.51649	6.42291	5.81762	5.73877
95	Down	A0A1U8I4M7	nudix hydrolase 14, chloroplastic-like OS=Gossypium hirsutum OX=3635 GN=LOC107890672 PE=4 SV=1	1.40888	-4.04497	3.75489	6.14771	1.58496	8.29967	7.81186	7.51096
96	Down	A0A1U8I4P2	Glutamate--cysteine ligase, chloroplastic OS=Gossypium hirsutum OX=3635 GN=LOC107890686 PE=3 SV=1	2.34384	-2.01021	4.23266	4.58496	4.7866	7.16289	6.27426	6.19771
97	Down	A0A1U8I4U3	NADH-cytochrome b5 reductase OS=Gossypium hirsutum OX=3635 GN=LOC107891093 PE=3 SV=1	1.76306	-0.759469	6.08958	6.10434	5.65249	6.88142	6.46597	6.77742
98	Up	A0A1U8I522	cell division cycle protein 48 homolog OS=Gossypium hirsutum OX=3635 GN=LOC107891143 PE=4 SV=1	1.98847	3.30193	7.92125	7.61324	7.96636	5.20163	3.10434	5.2891
99	Down	A0A1U8I5D7	mitochondrial arginine transporter BAC2-like OS=Gossypium hirsutum OX=3635 GN=LOC107892922 PE=3 SV=1	1.67052	-4.90287	4.82678	1.23038	4.82223	7.39232	9.36785	8.82782
100	Down	A0A1U8I5Q2	Trafficking protein particle complex subunit OS=Gossypium hirsutum OX=3635 GN=LOC107893153 PE=3 SV=1	1.88353	-2.26923	3.57247	3.70109	5.22882	6.49346	6.43463	6.38198
101	Up	A0A1U8I5Y5	40S ribosomal protein S24 OS=Gossypium hirsutum OX=3635 GN=LOC107893222 PE=3 SV=1	1.79642	0.842834	7.24413	6.95536	6.56529	6.11061	6.18785	5.93782
102	Down	A0A1U8I608	short-chain dehydrogenase TIC 32, chloroplastic-like isoform X1 OS=Gossypium hirsutum OX=3635 GN=LOC107891036 PE=3 SV=1	2.16593	-1.31872	4.37156	5.07468	4.7866	6.37156	5.94953	5.8679
103	Up	A0A1U8I617	GPI inositol-deacylase OS=Gossypium hirsutum OX=3635 GN=LOC107891034 PE=3 SV=1	2.3783	1.43293	7.44294	6.89482	7.44708	6.14975	5.67525	5.66107
104	Down	A0A1U8I629	translocon-associated protein subunit beta-like OS=Gossypium hirsutum OX=3635 GN=LOC107893240 PE=4 SV=1	1.82197	-2.52511	4.12928	4.89239	4.59096	7.9331	5.97039	7.28448
105	Down	A0A1U8I659	uracil phosphoribosyltransferase OS=Gossypium hirsutum OX=3635 GN=LOC107891077 PE=3 SV=1	1.49611	-1.8257	4.34351	4.08336	5.69209	7.0542	6.18785	6.35403
106	Down	A0A1U8I6F8	syntaxin-71-like isoform X1 OS=Gossypium hirsutum OX=3635 GN=LOC107891490 PE=3 SV=1	1.75874	-2.33827	2.36656	2.4182	3.97269	5.03562	4.91648	5.82018
107	Up	A0A1U8I6Z9	Pectin acetylesterase OS=Gossypium hirsutum OX=3635 GN=LOC107893495 PE=3 SV=1	2.21496	2.75184	8.12928	8.10329	7.19279	5.69766	5.20163	4.27053
108	Up	A0A1U8I786	mitochondrial outer membrane protein porin 4-like OS=Gossypium hirsutum OX=3635 GN=LOC107893556 PE=3 SV=1	1.39476	0.590575	6.53294	6.78529	6.49665	6.24222	5.66959	6.13134
109	Up	A0A1U8I7C7	KH domain-containing protein At4g18375-like isoform X2 OS=Gossypium hirsutum OX=3635 GN=LOC107891745 PE=4 SV=1	2.61754	1.79696	7.33807	7.89664	7.59619	6.10224	5.40939	5.92837
110	Up	A0A1U8I7E5	Proteasome subunit alpha type OS=Gossypium hirsutum OX=3635 GN=LOC107891756 PE=3 SV=1	2.61445	1.51948	7.72724	7.97728	7.37764	5.90929	6.3837	6.23074
111	Down	A0A1U8I7J1	luminal-binding protein 5-like OS=Gossypium hirsutum OX=3635 GN=LOC107893629 PE=3 SV=1	1.34615	-0.873823	5.94486	5.9331	6.22882	7.37243	6.38198	6.97384
112	Down	A0A1U8I7Q2	uncharacterized protein LOC107891463 isoform X2 OS=Gossypium hirsutum OX=3635 GN=LOC107891463 PE=4 SV=1	2.27527	-3.43124	3.48131	3.4767	3.8301	7.72451	5.80735	7.54998
113	Down	A0A1U8I8U8	N-acyl-aliphatic-L-amino acid amidohydrolase OS=Gossypium hirsutum OX=3635 GN=LOC107894009 PE=3 SV=1	1.69164	-2.82519	4.95884	4.86295	5.74416	6.64818	8.99803	8.39532
114	Down	A0A1U8I8X4	Prohibitin OS=Gossypium hirsutum OX=3635 GN=LOC107892189 PE=3 SV=1	1.8	-0.843811	7.56377	7.1819	7.18388	8.15634	7.86295	8.4417
115	Down	A0A1U8I9A6	pheophytinase, chloroplastic-like OS=Gossypium hirsutum OX=3635 GN=LOC107894024 PE=4 SV=1	3.23599	-4.23998	3.6054	3.10827	2.59173	7.96521	7.01792	7.04221
116	Down	A0A1U8I9F1	RING-type E3 ubiquitin transferase OS=Gossypium hirsutum OX=3635 GN=LOC107894053 PE=4 SV=1	1.3722	-1.69352	3.93499	4.59694	4.2854	5.2721	5.58797	7.03782
117	Up	A0A1U8I9P2	diacylglycerol kinase OS=Gossypium hirsutum OX=3635 GN=LOC107894122 PE=3 SV=1	1.735	1.85881	6.29829	7.58571	7.63952	5.72247	5.14568	5.07895
118	Down	A0A1U8I9V0	thiamine phosphate synthase OS=Gossypium hirsutum OX=3635 GN=LOC107894239 PE=3 SV=1	2.29522	-2.32641	4.63612	5.37504	4.07814	7.30195	6.68229	7.08428
119	Up	A0A1U8I9W9	pentatricopeptide repeat-containing protein At2g15690 OS=Gossypium hirsutum OX=3635 GN=LOC107894258 PE=3 SV=1	1.8602	2.29635	7.87897	9.6237	8.108	6.24222	6.19771	6.2817
120	Down	A0A1U8IA00	GDSL esterase/lipase At5g33370-like OS=Gossypium hirsutum OX=3635 GN=LOC107892117 PE=3 SV=1	1.41616	-2.08762	7.17193	4.90689	5.54535	7.94837	8.1918	7.74685
121	Up	A0A1U8IA10	heterogeneous nuclear ribonucleoprotein 1-like isoform X1 OS=Gossypium hirsutum OX=3635 GN=LOC107892127 PE=4 SV=1	1.56514	0.31039	7.46434	7.43713	7.2384	7.07039	6.97039	7.16792
122	Up	A0A1U8IA25	Coatomer subunit gamma OS=Gossypium hirsutum OX=3635 GN=LOC107894228 PE=3 SV=1	1.63856	1.31852	6.67384	6.29829	5.50462	4.92125	4.59096	5.00899
123	Up	A0A1U8IAC2	histone H1-like OS=Gossypium hirsutum OX=3635 GN=LOC107894274 PE=3 SV=1	1.31215	2.90055	8.45492	8.24888	7.42626	7.01681	3.67131	4.7403
124	Down	A0A1U8IAK4	glutaredoxin-like isoform X2 OS=Gossypium hirsutum OX=3635 GN=LOC107892273 PE=3 SV=1	1.84957	-0.438975	6.65535	6.3837	6.34341	6.97384	6.88509	6.84046
125	Down	A0A1U8IAX0	uncharacterized protein LOC107894620 OS=Gossypium hirsutum OX=3635 GN=LOC107894620 PE=4 SV=1	1.50301	-2.08767	0.584962	1.67807	2.56071	3.47249	4.27798	3.33628
126	Down	A0A1U8IBD9	serine/threonine protein phosphatase 2A regulatory subunit B''beta-like isoform X1 OS=Gossypium hirsutum OX=3635 GN=LOC107893188 PE=4 SV=1	1.945	-2.53485	4.07895	3.53605	4.91169	7.16792	5.89724	7.06609
127	Down	A0A1U8IBE3	uncharacterized protein LOC107892532 OS=Gossypium hirsutum OX=3635 GN=LOC107892532 PE=4 SV=1	1.71344	-0.803134	7.22304	6.94837	6.98641	8.15987	7.49506	7.91229
128	Down	A0A1U8IBF2	translationally-controlled tumor protein homolog isoform X1 OS=Gossypium hirsutum OX=3635 GN=LOC107894847 PE=3 SV=1	1.3167	-2.11908	2.80735	3.36457	1.1375	4.32912	4.10105	5.23649
129	Up	A0A1U8IBS9	Superoxide dismutase [Cu-Zn] OS=Gossypium hirsutum OX=3635 GN=LOC107895005 PE=3 SV=1	1.88014	1.03062	7.60955	8.1467	7.86109	6.47735	7.09276	6.95536
130	Down	A0A1U8IC89	sucrose transport protein SUC8-like OS=Gossypium hirsutum OX=3635 GN=LOC107895105 PE=3 SV=1	2.4342	-3.42822	4.19377	3	4.67243	7.15987	7.90989	7.08108
131	Down	A0A1U8IC90	Formin-like protein OS=Gossypium hirsutum OX=3635 GN=LOC107893432 PE=3 SV=1	2.17832	-3.81918	3.97269	2.7866	4.89724	8.38888	6.95768	7.76752
132	Down	A0A1U8ICB5	thioredoxin F-type, chloroplastic-like OS=Gossypium hirsutum OX=3635 GN=LOC107895054 PE=4 SV=1	1.40303	-0.523528	6.79701	6.77083	7.2817	7.53216	7.37069	7.51728
133	Down	A0A1U8ICK5	protein BOLA4, chloroplastic/mitochondrial-like OS=Gossypium hirsutum OX=3635 GN=LOC107893107 PE=3 SV=1	2.58781	-1.57356	3.37343	3.83794	4.15381	5.45286	5.38888	5.24413
134	Up	A0A1U8ICN8	aspartic proteinase CDR1-like OS=Gossypium hirsutum OX=3635 GN=LOC107895126 PE=3 SV=1	1.3958	3.18226	8.72996	9.22159	6.52826	3.70044	5.9472	5.2854
135	Up	A0A1U8ICU2	AT-hook motif nuclear-localized protein OS=Gossypium hirsutum OX=3635 GN=LOC107893202 PE=4 SV=1	1.72508	3.7407	7.00338	8.82718	9.84706	3.82782	5.57894	5.04876
136	Up	A0A1U8ICZ6	probable nucleolar protein 5-2 OS=Gossypium hirsutum OX=3635 GN=LOC107893247 PE=3 SV=1	1.63631	4.42974	4.98185	6.853	3.85819	2.29278	0.847997	-0.736966
137	Down	A0A1U8IDB5	uncharacterized protein LOC107893744 OS=Gossypium hirsutum OX=3635 GN=LOC107893744 PE=4 SV=1	1.33325	-2.14068	4.04439	3.24866	4.12102	7.26209	4.88753	5.6865
138	Down	A0A1U8IDD8	thiol protease aleurain-like OS=Gossypium hirsutum OX=3635 GN=LOC107893361 PE=3 SV=1	4.31478	-5.02141	3.43955	3.49969	3.6733	8.05528	8.70113	8.92035
139	Down	A0A1U8IDF7	Tubulin alpha chain OS=Gossypium hirsutum OX=3635 GN=LOC107893767 PE=3 SV=1	1.63958	-2.53124	3.85097	4.20729	4.15239	7.42122	5.21723	7.16591
140	Up	A0A1U8IDM3	40S ribosomal protein S12 OS=Gossypium hirsutum OX=3635 GN=LOC107893427 PE=3 SV=1	1.98885	0.993373	6.92837	7.10434	6.51885	5.94251	5.59991	6.02901
141	Down	A0A1U8IE54	Methyltransferase OS=Gossypium hirsutum OX=3635 GN=LOC107893952 PE=3 SV=1	1.52939	-2.26309	3.76553	4.86295	4.39917	7.80155	6.15987	5.85549
142	Up	A0A1U8IEB6	monosaccharide-sensing protein 2-like OS=Gossypium hirsutum OX=3635 GN=LOC107894004 PE=4 SV=1	3.05489	4.49961	8.07575	7.44956	9.01318	3.37851	3.54844	4.1127
143	Down	A0A1U8IF46	polygalacturonase-like OS=Gossypium hirsutum OX=3635 GN=LOC107896171 PE=3 SV=1	1.52684	-2.03087	3.20163	3.27798	4.8679	6.04221	5.24413	6.15381
144	Up	A0A1U8IFD5	ubiquitinyl hydrolase 1 OS=Gossypium hirsutum OX=3635 GN=LOC107896257 PE=3 SV=1	1.80364	1.74399	8.10434	8.32328	7.39746	5.58195	6.71287	6.29829
145	Down	A0A1U8IFH5	transcription factor TCP15-like OS=Gossypium hirsutum OX=3635 GN=LOC107893949 PE=4 SV=1	1.93255	-2.48056	7.07039	5.73606	5.62936	9.18289	8.07253	8.62205
146	Up	A0A1U8IFJ7	Signal recognition particle subunit SRP72 OS=Gossypium hirsutum OX=3635 GN=LOC107893969 PE=3 SV=1	1.98146	1.28806	6.7211	7.58871	7.23649	6.02459	6.02237	5.63517
147	Up	A0A1U8IFK1	DNA replication ATP-dependent helicase/nuclease DNA2-like isoform X3 OS=Gossypium hirsutum OX=3635 GN=LOC107896297 PE=4 SV=1	3.53013	3.32516	7.92422	8.01179	8.76984	4.9554	5.03027	4.7447
148	Down	A0A1U8IFM2	uncharacterized protein LOC107893998 OS=Gossypium hirsutum OX=3635 GN=LOC107893998 PE=4 SV=1	2.93446	-2.54739	4.22497	3.59898	3.81762	5.97728	6.47735	6.82909
149	Down	A0A1U8IFN0	MATH domain and coiled-coil domain-containing protein At3g58270-like OS=Gossypium hirsutum OX=3635 GN=LOC107896267 PE=4 SV=1	1.83367	-3.93402	4.99086	4.80966	2.26143	7.38284	7.83226	8.6489
150	Down	A0A1U8IFP4	methenyltetrahydrofolate cyclohydrolase OS=Gossypium hirsutum OX=3635 GN=LOC107896280 PE=3 SV=1	2.48098	-3.94262	3.12102	4.28924	2.5739	7.92065	7.26491	6.62644
151	Down	A0A1U8IFS6	Potassium transporter OS=Gossypium hirsutum OX=3635 GN=LOC107896301 PE=3 SV=1	2.29575	-2.36029	3.75366	4.70381	5.0061	6.48704	6.91886	7.13853
152	Down	A0A1U8IFY5	SNF1-related protein kinase regulatory subunit gamma-1-like OS=Gossypium hirsutum OX=3635 GN=LOC107894075 PE=4 SV=1	1.8484	-1.72748	5.88753	5.34341	4.62059	6.66818	7.34341	7.02237
153	Down	A0A1U8IFZ6	60S ribosomal protein L27a-3-like OS=Gossypium hirsutum OX=3635 GN=LOC107894089 PE=3 SV=1	1.34374	-1.00538	5.73606	5.25927	5.30012	7.03342	5.96347	6.3147
154	Up	A0A1U8IGB0	Expansin OS=Gossypium hirsutum OX=3635 GN=LOC107896493 PE=3 SV=1	2.56573	3.01074	7.47168	6.85549	8.20555	4.30743	4.22497	4.96809
155	Down	A0A1U8IGC6	hsp70-Hsp90 organizing protein 3-like OS=Gossypium hirsutum OX=3635 GN=LOC107896512 PE=4 SV=1	1.39358	-0.814671	5.83036	5.44956	4.926	6.30743	6.06824	6.27426
156	Up	A0A1U8IGK8	ferredoxin--nitrite reductase, chloroplastic isoform X2 OS=Gossypium hirsutum OX=3635 GN=LOC107894267 PE=3 SV=1	1.78507	1.90938	7.1467	8.49386	8.1533	5.88264	6.52199	5.66107
157	Up	A0A1U8IGM3	major pollen allergen Bet v 1-E-like OS=Gossypium hirsutum OX=3635 GN=LOC107896606 PE=3 SV=1	1.79059	0.839218	7.33092	7.11166	6.72656	6.16591	6.05094	6.43463
158	Down	A0A1U8IGS4	LOW QUALITY PROTEIN: uncharacterized transmembrane protein DDB_G0289901 OS=Gossypium hirsutum OX=3635 GN=LOC107896653 PE=4 SV=1	1.66667	-1.5999	5.07468	5.64962	5.6893	6.29278	7.46352	7.45697
159	Up	A0A1U8IGY4	topless-related protein 2 isoform X2 OS=Gossypium hirsutum OX=3635 GN=LOC107896646 PE=4 SV=1	1.42918	3.60313	8.8558	8.70736	5.66959	3.88753	5.18739	3.34845
160	Down	A0A1U8IHE0	protein SIEVE ELEMENT OCCLUSION B-like OS=Gossypium hirsutum OX=3635 GN=LOC107896737 PE=4 SV=1	2.77563	-2.57841	3.58398	4.16849	3.65265	6.59694	5.80735	6.73606
161	Up	A0A1U8IHL9	aspartic proteinase CDR1-like OS=Gossypium hirsutum OX=3635 GN=LOC107895127 PE=3 SV=1	1.46994	2.63449	8.2341	8.58271	6.3733	5.86047	5.18587	4.24031
162	Up	A0A1U8IHT8	Germin-like protein OS=Gossypium hirsutum OX=3635 GN=LOC107894723 PE=3 SV=1	1.40127	3.07847	4.07039	6.38888	7.21043	3.23266	2	3.20163
163	Up	A0A1U8IHU8	exopolygalacturonase-like OS=Gossypium hirsutum OX=3635 GN=LOC107894740 PE=3 SV=1	1.44472	1.59362	2.07039	3.56071	2.10434	0.765535	0.925999	1.26303
164	Down	A0A1U8IHW0	protein ENHANCED DISEASE RESISTANCE 2 isoform X1 OS=Gossypium hirsutum OX=3635 GN=LOC107896904 PE=4 SV=1	2.08207	-3.1664	4.03296	3.80616	3.39408	7.52748	5.66267	7.54226
165	Down	A0A1U8IHW2	probable fructokinase-4 OS=Gossypium hirsutum OX=3635 GN=LOC107896928 PE=3 SV=1	1.38275	-1.64113	7.22304	5.43296	6.06178	8.05582	8.06178	7.52356
166	Down	A0A1U8IHZ0	mitochondrial import inner membrane translocase subunit TIM22-2-like OS=Gossypium hirsutum OX=3635 GN=LOC107895224 PE=4 SV=1	2.26681	-2.96178	4.07895	3.05311	4.10434	6.50779	6.10852	7.50541
167	Down	A0A1U8II71	Pectinesterase OS=Gossypium hirsutum OX=3635 GN=LOC107896971 PE=3 SV=1	1.92963	-4.85672	2.51096	2.29623	5.64386	8.53411	7.8857	8.6014
168	Up	A0A1U8II85	phenylalanine--tRNA ligase OS=Gossypium hirsutum OX=3635 GN=LOC107896981 PE=3 SV=1	3.16832	0.551983	7.12412	7.0433	6.98299	6.5345	6.54381	6.41616
169	Down	A0A1U8IIA2	protein WVD2-like 1 isoform X1 OS=Gossypium hirsutum OX=3635 GN=LOC107894973 PE=3 SV=1	2.27364	-3.78018	5.86295	3.85798	3.7761	8.20506	8.19081	8.4417
170	Down	A0A1U8IIL7	Sucrose-phosphate synthase OS=Gossypium hirsutum OX=3635 GN=LOC107897149 PE=3 SV=1	1.41679	-0.587564	4.70598	4.43296	4.3147	4.83289	5.36107	5.02237
171	Down	A0A1U8IIP1	cell wall / vacuolar inhibitor of fructosidase 1-like OS=Gossypium hirsutum OX=3635 GN=LOC107895483 PE=4 SV=1	1.9917	-3.25751	5.78101	3.71149	3.65535	7.90087	7.51649	7.50303
172	Up	A0A1U8IIQ9	O-fucosyltransferase family protein OS=Gossypium hirsutum OX=3635 GN=LOC107897144 PE=3 SV=1	2.02466	1.44681	6.92362	6.76288	6.29829	5.39917	5.51728	4.72792
173	Down	A0A1U8IIT0	rop guanine nucleotide exchange factor 12-like OS=Gossypium hirsutum OX=3635 GN=LOC107897189 PE=4 SV=1	2.93752	-3.15507	4.57894	4.41278	4.52982	8.41321	7.22304	7.3505
174	Up	A0A1U8IIT3	probable pectinesterase/pectinesterase inhibitor 51 OS=Gossypium hirsutum OX=3635 GN=LOC107897171 PE=3 SV=1	3.99877	3.74625	8.97814	8.50144	8.1533	4.85798	4.7866	4.74953
175	Up	A0A1U8IJG8	probable mitochondrial saccharopine dehydrogenase-like oxidoreductase At5g39410 OS=Gossypium hirsutum OX=3635 GN=LOC107897376 PE=4 SV=1	1.55543	2.78223	6.56377	7.507	6.91169	2.70044	5.27426	4.66107
176	Down	A0A1U8IJR3	50S ribosomal protein L29, chloroplastic-like OS=Gossypium hirsutum OX=3635 GN=LOC107897386 PE=3 SV=1	2.22866	-2.38145	6.18785	6.65964	5.25927	8.33316	8.74651	8.17143
177	Down	A0A1U8IJU8	40S ribosomal protein SA OS=Gossypium hirsutum OX=3635 GN=LOC107897454 PE=3 SV=1	1.51019	-0.495734	6.71836	6.27053	6.52356	7.05528	6.84423	7.10014
178	Up	A0A1U8IK99	Serine/threonine-protein phosphatase 5 OS=Gossypium hirsutum OX=3635 GN=LOC107897585 PE=3 SV=1	1.52012	0.778462	6.53294	5.88996	6.30561	5.36457	5.2817	5.74685
179	Down	A0A1U8IKB5	chaperonin 60 subunit beta 2, chloroplastic-like isoform X1 OS=Gossypium hirsutum OX=3635 GN=LOC107896231 PE=3 SV=1	1.86017	-2.08019	6.2555	4.71699	5.51728	7.37591	7.33539	8.01903
180	Down	A0A1U8IKI7	Short-chain dehydrogenase/reductase OS=Gossypium hirsutum OX=3635 GN=LOC107896281 PE=3 SV=1	2.45811	-3.85745	2.98185	1.848	3.59694	7.30378	6.07039	6.62498
181	Up	A0A1U8IKT3	Pyruvate kinase OS=Gossypium hirsutum OX=3635 GN=LOC107897689 PE=3 SV=1	1.5868	1.43559	7.63081	6.65105	7.51412	6.3837	5.58195	5.52356
182	Up	A0A1U8IKT7	fasciclin-like arabinogalactan protein 14 OS=Gossypium hirsutum OX=3635 GN=LOC107895743 PE=3 SV=1	1.84439	0.578024	7.23554	7.03672	6.76553	6.45121	6.47573	6.37678
183	Down	A0A1U8IKX1	uncharacterized protein LOC107897723 isoform X1 OS=Gossypium hirsutum OX=3635 GN=LOC107897723 PE=4 SV=1	2.06078	-2.48875	4.18759	4.65703	5.43296	7.97327	7.02237	6.74819
184	Down	A0A1U8IKX3	WD repeat-containing protein VIP3-like OS=Gossypium hirsutum OX=3635 GN=LOC107897717 PE=4 SV=1	1.57606	-2.1076	6.26491	5.46923	6.46434	8.62644	8.78529	7.10957
185	Up	A0A1U8IL21	stem-specific protein TSJT1-like OS=Gossypium hirsutum OX=3635 GN=LOC107897761 PE=4 SV=1	1.54165	1.23601	7.20261	7.77939	7.02237	5.78398	6.67948	5.83289
186	Down	A0A1U8IL98	21 kDa seed protein-like OS=Gossypium hirsutum OX=3635 GN=LOC107897812 PE=4 SV=1	2.09499	-3.57656	4.7866	6.05961	3.74416	7.94251	8.43003	8.94749
187	Up	A0A1U8ILA7	heterogeneous nuclear ribonucleoprotein 1-like isoform X1 OS=Gossypium hirsutum OX=3635 GN=LOC107897845 PE=4 SV=1	1.45161	1.45558	8.38974	6.91289	7.11374	6.11061	6.02015	5.91886
188	Down	A0A1U8ILC2	Zeaxanthin epoxidase, chloroplastic OS=Gossypium hirsutum OX=3635 GN=LOC107897837 PE=4 SV=1	2.79673	-3.5149	5.13533	3.738	3.82156	7.79766	7.5691	7.87283
189	Up	A0A1U8ILI3	photosynthetic NDH subunit of subcomplex B 5, chloroplastic-like OS=Gossypium hirsutum OX=3635 GN=LOC107897871 PE=4 SV=1	2.13994	2.09439	7.72247	8.37547	8.71287	5.76553	6.01123	6.75087
190	Down	A0A1U8ILK6	14-3-3-like protein GF14 iota OS=Gossypium hirsutum OX=3635 GN=LOC107896576 PE=3 SV=1	2.91841	-1.56912	3.51096	3.40599	3.63227	5.32553	4.73335	5.19771
191	Up	A0A1U8ILL3	Acyl-coenzyme A oxidase OS=Gossypium hirsutum OX=3635 GN=LOC107897986 PE=3 SV=1	1.69144	1.59317	8.32193	7.11582	7.38198	6.4545	5.82018	5.76553
192	Up	A0A1U8IM07	uncharacterized protein LOC107898115 OS=Gossypium hirsutum OX=3635 GN=LOC107898115 PE=4 SV=1	1.44874	3.31379	7.86604	8.82687	7.19377	3.20436	6.44294	4.298
193	Up	A0A1U8IM38	sucrose nonfermenting 4-like protein isoform X1 OS=Gossypium hirsutum OX=3635 GN=LOC107896709 PE=4 SV=1	1.7777	1.56572	5.74953	6.02237	5.31107	4.80219	3.79701	3.7866
194	Down	A0A1U8IMF5	thioredoxin H-type-like OS=Gossypium hirsutum OX=3635 GN=LOC107896797 PE=4 SV=1	1.31323	-1.81324	2.63227	3.74416	1.63227	4.69488	4.05311	4.70044
195	Down	A0A1U8IMN2	Actin-related protein 2/3 complex subunit OS=Gossypium hirsutum OX=3635 GN=LOC107896882 PE=3 SV=1	1.55264	-1.35308	5.30378	4.87774	4.04439	6.20945	5.7866	6.2891
196	Down	A0A1U8IMQ3	Electron transfer flavoprotein-ubiquinone oxidoreductase OS=Gossypium hirsutum OX=3635 GN=LOC107896902 PE=4 SV=1	1.65365	-2.92516	5.14975	4.57289	3.52356	7.86604	8.10905	6.04658
197	Up	A0A1U8IN13	isocitrate dehydrogenase [NAD] regulatory subunit 1, mitochondrial-like OS=Gossypium hirsutum OX=3635 GN=LOC107898537 PE=3 SV=1	1.93555	1.47874	6.34163	7.16692	6.6014	5.48864	4.76553	5.41954
198	Down	A0A1U8IN15	WD repeat-containing protein LWD1-like OS=Gossypium hirsutum OX=3635 GN=LOC107896977 PE=4 SV=1	1.48756	-2.72166	4.41278	3.01792	5.80478	7.54612	6.63517	7.21917
199	Up	A0A1U8IN76	eukaryotic translation initiation factor 4B3-like OS=Gossypium hirsutum OX=3635 GN=LOC107898589 PE=4 SV=1	2.23368	3.50606	8.19032	6.41616	7.6125	4.54226	3.18587	3.97269
200	Down	A0A1U8IN88	uroporphyrinogen decarboxylase OS=Gossypium hirsutum OX=3635 GN=LOC107898607 PE=3 SV=1	1.49613	-0.839238	6.63227	7.07039	6.64962	8.0493	7.34252	7.47816
201	Up	A0A1U8INA7	transmembrane emp24 domain-containing protein p24beta3-like OS=Gossypium hirsutum OX=3635 GN=LOC107897050 PE=3 SV=1	1.96442	3.16139	6.66391	7.53605	7.96982	3.60881	3.67081	5.40599
202	Down	A0A1U8INC3	Urease OS=Gossypium hirsutum OX=3635 GN=LOC107898633 PE=3 SV=1	1.69982	-2.06335	5.33271	5.43296	6.19771	8.62717	7.51728	7.00899
203	Up	A0A1U8INS6	monothiol glutaredoxin-S15, mitochondrial-like OS=Gossypium hirsutum OX=3635 GN=LOC107897207 PE=3 SV=1	1.52624	2.80331	8.84674	6.39575	6.82655	5.16993	3.84532	4.64386
204	Up	A0A1U8INU3	cytochrome c1-2, heme protein, mitochondrial-like OS=Gossypium hirsutum OX=3635 GN=LOC107896729 PE=4 SV=1	1.31555	1.46987	5.75756	7.28725	6.91409	4.73335	5.22497	5.59096
205	Up	A0A1U8INU6	leucine-rich repeat extensin-like protein 2 OS=Gossypium hirsutum OX=3635 GN=LOC107898768 PE=4 SV=1	1.47552	0.831065	6.96463	7.39318	7.55842	6.11686	6.53138	6.77479
206	Down	A0A1U8INY9	Serine/threonine protein phosphatase 2A regulatory subunit OS=Gossypium hirsutum OX=3635 GN=LOC107898800 PE=3 SV=1	1.77171	-0.981137	5.29646	5.07468	4.97728	6.50779	5.71149	6.07253
207	Up	A0A1U8IP15	Lysine--tRNA ligase OS=Gossypium hirsutum OX=3635 GN=LOC107896796 PE=3 SV=1	1.72453	2.93285	7.97671	8.90599	7.07788	6.17193	4.49825	4.49185
208	Up	A0A1U8IP57	protein MICRORCHIDIA 2-like isoform X2 OS=Gossypium hirsutum OX=3635 GN=LOC107896823 PE=3 SV=1	3.27997	4.11998	8.26959	8.85705	8.82623	5.18982	4.43962	3.96347
209	Down	A0A1U8IP85	50S ribosomal protein L15-like isoform X1 OS=Gossypium hirsutum OX=3635 GN=LOC107898874 PE=3 SV=1	1.57318	-2.74648	6.43463	4.83333	7	8.27426	9.77413	8.45902
210	Up	A0A1U8IPA3	3-isopropylmalate dehydratase small subunit 3-like OS=Gossypium hirsutum OX=3635 GN=LOC107898889 PE=4 SV=1	1.32252	0.861456	7.49426	8.00394	7.8125	6.49506	6.82528	7.40599
211	Up	A0A1U8IPH7	IAA-amino acid hydrolase ILR1-like 4 isoform X3 OS=Gossypium hirsutum OX=3635 GN=LOC107897363 PE=3 SV=1	1.37597	3.09341	5.44626	8.81346	7.60733	4.18587	4.82806	3.57289
212	Down	A0A1U8IPL0	glycine--tRNA ligase OS=Gossypium hirsutum OX=3635 GN=LOC107898984 PE=3 SV=1	2.84	-1.02682	6.3505	6.54226	6.21917	7.5812	7.31198	7.29921
213	Up	A0A1U8IPM0	Exocyst subunit Exo70 family protein OS=Gossypium hirsutum OX=3635 GN=LOC107898997 PE=3 SV=1	1.37748	1.16588	6.66676	7.5812	6.69488	6.26115	5.37156	5.8125
214	Down	A0A1U8IPQ4	heme-binding-like protein At3g10130, chloroplastic OS=Gossypium hirsutum OX=3635 GN=LOC107899026 PE=3 SV=1	2.21272	-2.41449	4.52356	4.48543	5.30743	7.57516	6.44791	7.53683
215	Down	A0A1U8IPS4	probable steroid-binding protein 3 OS=Gossypium hirsutum OX=3635 GN=LOC107899053 PE=4 SV=1	2.25382	-3.3116	5.19195	3.58539	3.49321	7.87467	7.35226	6.97842
216	Down	A0A1U8IPW6	Malate dehydrogenase OS=Gossypium hirsutum OX=3635 GN=LOC107897068 PE=3 SV=1	2.63907	-0.830427	6.54535	6.63227	6.3837	7.53138	7.20653	7.3147
217	Up	A0A1U8IPX7	protein SSUH2 homolog isoform X1 OS=Gossypium hirsutum OX=3635 GN=LOC107899030 PE=4 SV=1	1.64409	0.742162	7.04111	7.15684	6.59246	6.41278	6.05311	6.09803
218	Up	A0A1U8IPZ5	uveal autoantigen with coiled-coil domains and ankyrin repeats-like OS=Gossypium hirsutum OX=3635 GN=LOC107897506 PE=4 SV=1	1.41971	1.56073	7.03892	5.33271	6.1334	4.3505	4.64962	4.82273
219	Up	A0A1U8IQ87	flowering locus K homology domain-like isoform X1 OS=Gossypium hirsutum OX=3635 GN=LOC107899167 PE=4 SV=1	1.70989	1.87453	8.28355	7.26397	8.6994	6.51412	5.70321	6.40599
220	Down	A0A1U8IQF8	RNA helicase OS=Gossypium hirsutum OX=3635 GN=LOC107899209 PE=4 SV=1	1.67531	-4.32309	5.17393	2.55016	4.35204	8.4545	9.81874	6.77215
221	Down	A0A1U8IQH9	Proteasome subunit alpha type OS=Gossypium hirsutum OX=3635 GN=LOC107897671 PE=3 SV=1	1.69826	-0.463528	6.63517	6.67948	6.35579	7.14466	6.89845	7.01792
222	Down	A0A1U8IQN1	UDP-glucuronate decarboxylase OS=Gossypium hirsutum OX=3635 GN=LOC107899272 PE=3 SV=1	1.44482	-0.619647	4.57289	4.34341	4.43296	4.71149	5.14975	5.34696
223	Up	A0A1U8IQX6	uncharacterized protein LOC107897756 OS=Gossypium hirsutum OX=3635 GN=LOC107897756 PE=4 SV=1	2.09274	4.2466	7.31651	9.71098	7.66605	4.35755	4.49185	3.10434
224	Down	A0A1U8IR26	universal stress protein YxiE-like OS=Gossypium hirsutum OX=3635 GN=LOC107899349 PE=4 SV=1	2.99964	-2.2211	6.22497	5.9472	5.96578	8.74248	7.95128	8.10748
225	Down	A0A1U8IR45	activator of 90 kDa heat shock protein ATPase homolog OS=Gossypium hirsutum OX=3635 GN=LOC107899398 PE=3 SV=1	1.69062	-0.909444	5.87036	5.32912	5.27426	6.69627	6.18388	6.32193
226	Down	A0A1U8IR84	glutaredoxin-C4-like OS=Gossypium hirsutum OX=3635 GN=LOC107897861 PE=3 SV=1	1.31709	-3.82051	5.95652	2.39112	2.80946	6.01792	8.30332	8.29737
227	Down	A0A1U8IR91	formamidase-like isoform X1 OS=Gossypium hirsutum OX=3635 GN=LOC107899426 PE=4 SV=1	2.24246	-1.94329	4.63807	4.82782	5.74685	7.12412	7.12928	6.78921
228	Down	A0A1U8IRG7	S-adenosylmethionine synthase OS=Gossypium hirsutum OX=3635 GN=LOC107899476 PE=3 SV=1	2.12983	-1.52922	2.37851	3.37851	3.15381	4.44626	4.56682	4.48543
229	Up	A0A1U8IRH2	FAD synthase-like OS=Gossypium hirsutum OX=3635 GN=LOC107899478 PE=4 SV=1	1.85846	1.06338	6.90689	6.92955	7.59694	6.27984	5.8802	6.08321
230	Up	A0A1U8IRV7	GLABRA2 expression modulator-like OS=Gossypium hirsutum OX=3635 GN=LOC107898122 PE=3 SV=1	1.49603	2.5966	9.1025	8.81442	7.3637	5.23467	7.02348	5.23266
231	Down	A0A1U8IS12	glutathione transferase OS=Gossypium hirsutum OX=3635 GN=LOC107899606 PE=3 SV=1	1.93409	-3.16468	4.6842	4.151	3.51185	6.2211	8.41151	7.20848
232	Up	A0A1U8IS16	glutathione transferase OS=Gossypium hirsutum OX=3635 GN=LOC107899632 PE=3 SV=1	1.50722	1.28797	6.98413	7.27426	7.71562	5.57592	6.6837	5.8505
233	Up	A0A1U8IS54	dystrophia myotonica WD repeat-containing protein-like isoform X2 OS=Gossypium hirsutum OX=3635 GN=LOC107899651 PE=4 SV=1	1.51857	0.80659	7.6865	7.93782	7.12515	6.79051	6.85549	6.6837
234	Up	A0A1U8ISB0	Elongation factor Ts, mitochondrial OS=Gossypium hirsutum OX=3635 GN=LOC107898300 PE=3 SV=1	2.04814	2.39493	7.26303	8.47411	6.7866	5.04876	5.18587	5.10434
235	Down	A0A1U8ISC9	Glucose-1-phosphate adenylyltransferase OS=Gossypium hirsutum OX=3635 GN=LOC107898321 PE=3 SV=1	1.86121	-2.13195	5.05745	5.07895	3.70044	7.18388	6.44294	6.60585
236	Down	A0A1U8ISD8	mitochondrial import receptor subunit TOM20-like OS=Gossypium hirsutum OX=3635 GN=LOC107899722 PE=3 SV=1	1.78525	-1.43261	6.35226	5.91409	5.16189	7.33271	7.05528	7.33807
237	Up	A0A1U8ISF7	UBP1-associated protein 2C-like OS=Gossypium hirsutum OX=3635 GN=LOC107899743 PE=4 SV=1	2.21626	3.13884	8.32238	8.78562	8.72212	6.43129	5.53605	4.44626
238	Up	A0A1U8ISI5	peptidylprolyl isomerase OS=Gossypium hirsutum OX=3635 GN=LOC107898386 PE=4 SV=1	1.50277	0.602331	6.86913	7.46189	7.29737	6.49506	6.67243	6.65392
239	Down	A0A1U8ISZ8	SNW/SKI-interacting protein-like OS=Gossypium hirsutum OX=3635 GN=LOC107899967 PE=3 SV=1	1.6678	-1.38549	6.62498	5.60288	6.52513	8.01235	7.37591	7.52121
240	Down	A0A1U8IT40	uncharacterized protein LOC107898604 OS=Gossypium hirsutum OX=3635 GN=LOC107898604 PE=4 SV=1	1.61222	-2.97907	3.88753	5.24413	3.29278	7.34784	5.9542	8.05962
241	Down	A0A1U8IT49	uncharacterized protein LOC107898613 OS=Gossypium hirsutum OX=3635 GN=LOC107898613 PE=4 SV=1	2.15597	-2.89832	3.38757	3.91648	3.16992	7.38629	6.16792	5.61471
242	Down	A0A1U8IT56	thioredoxin-like protein Clot OS=Gossypium hirsutum OX=3635 GN=LOC107900008 PE=4 SV=1	1.50912	-0.634623	6.29094	6.58946	6.87406	7.37069	7.03782	7.24982
243	Down	A0A1U8IT97	uncharacterized protein LOC107898648 OS=Gossypium hirsutum OX=3635 GN=LOC107898648 PE=3 SV=1	2.0614	-1.62051	6.73742	5.59694	6.10014	7.90328	7.65464	7.73809
244	Up	A0A1U8ITB8	ATP citrate synthase OS=Gossypium hirsutum OX=3635 GN=LOC107898661 PE=3 SV=1	2.25537	2.15816	8.08746	7.35755	6.79571	5.14568	5.10014	5.52042
245	Down	A0A1U8ITE8	ATP phosphoribosyltransferase OS=Gossypium hirsutum OX=3635 GN=LOC107898690 PE=4 SV=1	1.48341	-1.10027	6.56682	6.76818	5.71973	7.57516	7.2075	7.57289
246	Down	A0A1U8ITZ9	protein translation factor SUI1 homolog 2-like isoform X1 OS=Gossypium hirsutum OX=3635 GN=LOC107898813 PE=3 SV=1	2.21708	-1.38931	5.44956	5.76553	5.65249	7.46923	6.63081	6.93546
247	Up	A0A1U8IU63	cellulose synthase-like protein D4 isoform X1 OS=Gossypium hirsutum OX=3635 GN=LOC107898894 PE=4 SV=1	1.78433	3.08414	8.46352	6.11686	7.04221	4.24793	3.43296	4.6893
248	Up	A0A1U8IU87	DNA-directed RNA polymerases IV and V subunit 4-like OS=Gossypium hirsutum OX=3635 GN=LOC107900558 PE=3 SV=1	1.71665	1.58013	7.44791	8.58797	8.45203	6.99548	6.30743	6.4446
249	Up	A0A1U8IUD8	Hexosyltransferase OS=Gossypium hirsutum OX=3635 GN=LOC107900559 PE=3 SV=1	1.36394	2.33369	3.91648	5.20555	6.59694	3.15381	3.05311	2.51096
250	Up	A0A1U8IUN3	Proteasome subunit beta OS=Gossypium hirsutum OX=3635 GN=LOC107898632 PE=3 SV=1	1.82857	1.46139	7.10119	7.71905	7.32733	6.46597	5.40259	5.89482
251	Down	A0A1U8IV75	uncharacterized protein LOC107899184 OS=Gossypium hirsutum OX=3635 GN=LOC107899184 PE=4 SV=1	1.42503	-2.7402	6.47086	3.76204	6.10434	8.41447	7.62059	8.52278
252	Up	A0A1U8IV89	10 kDa chaperonin-like OS=Gossypium hirsutum OX=3635 GN=LOC107900791 PE=3 SV=1	1.75463	0.56895	7.94778	7.98812	8.06609	7.65392	7.16792	7.4733
253	Down	A0A1U8IVY5	light-regulated protein-like OS=Gossypium hirsutum OX=3635 GN=LOC107898991 PE=4 SV=1	1.83065	-1.24922	7.23554	7.13853	6.35579	7.99492	8.08428	8.39832
254	Down	A0A1U8IVZ4	probable prefoldin subunit 5 OS=Gossypium hirsutum OX=3635 GN=LOC107900968 PE=3 SV=1	1.56653	-2.75356	3.94825	5.44626	6.54844	7.4822	8.38024	8.34119
255	Down	A0A1U8IX01	V-type proton ATPase subunit G OS=Gossypium hirsutum OX=3635 GN=LOC107899649 PE=3 SV=1	2.10671	-1.21228	6.87529	7.07468	6.60881	8.45039	7.75087	7.99435
256	Down	A0A1U8IX79	rop guanine nucleotide exchange factor 7-like OS=Gossypium hirsutum OX=3635 GN=LOC107899348 PE=4 SV=1	1.55799	-1.9926	2.96347	1.26303	1.26303	3.50445	3.99499	3.9679
257	Down	A0A1U8IX93	probable ethanolamine kinase OS=Gossypium hirsutum OX=3635 GN=LOC107901286 PE=4 SV=1	1.51065	-1.18978	5.3505	5.42626	4.65535	6.04876	6.8716	6.08108
258	Down	A0A1U8IXB2	synaptotagmin-5-like OS=Gossypium hirsutum OX=3635 GN=LOC107901333 PE=3 SV=1	1.96936	-1.11619	6.02459	6.30561	5.86295	7.56682	6.84046	7.13443
259	Up	A0A1U8IXD9	TBCC domain-containing protein 1 OS=Gossypium hirsutum OX=3635 GN=LOC107899760 PE=3 SV=1	3.95522	0.490369	6.40429	6.34873	6.35226	5.83036	5.8802	5.92362
260	Up	A0A1U8IXH6	ATPase family AAA domain-containing protein 3C-like OS=Gossypium hirsutum OX=3635 GN=LOC107901343 PE=3 SV=1	1.62339	1.53021	4.81762	5.71149	5.61176	4.41954	3.29278	3.83794
261	Up	A0A1U8IXL0	dnaJ protein homolog OS=Gossypium hirsutum OX=3635 GN=LOC107901342 PE=3 SV=1	1.55971	2.71873	7.15279	8.74147	6.88387	5.93074	4.63807	4.05311
262	Down	A0A1U8IXY1	Aldehyde dehydrogenase OS=Gossypium hirsutum OX=3635 GN=LOC107901426 PE=3 SV=1	1.73544	-2.60459	3.62711	4.34315	2.08658	6.2075	5.84549	5.81762
263	Down	A0A1U8IXZ5	14-3-3 protein 7-like OS=Gossypium hirsutum OX=3635 GN=LOC107901460 PE=3 SV=1	2.34453	-1.64936	6.23266	5.52982	6.22882	7.95478	7.38543	7.59917
264	Down	A0A1U8IYL7	nucleolar and coiled-body phosphoprotein 1-like OS=Gossypium hirsutum OX=3635 GN=LOC107901619 PE=4 SV=1	4.31539	-2.3638	4.6025	4.23108	4.40836	6.76288	6.90087	6.66959
265	Up	A0A1U8IZ41	uncharacterized protein At2g24330-like OS=Gossypium hirsutum OX=3635 GN=LOC107901747 PE=4 SV=1	1.57633	2.20043	6.67525	7.26115	8.17193	5.15197	4.36184	5.99322
266	Down	A0A1U8IZ71	oxygen-evolving enhancer protein 3, chloroplastic-like OS=Gossypium hirsutum OX=3635 GN=LOC107901779 PE=3 SV=1	2.59042	-2.22262	6.68089	6.10434	5.59991	8.54496	8.16239	8.34563
267	Down	A0A1U8IZI7	uncharacterized protein LOC107900615 OS=Gossypium hirsutum OX=3635 GN=LOC107900615 PE=4 SV=1	2.38637	-1.77699	6.99435	6.07039	6.38024	8.49865	8.22255	8.05474
268	Down	A0A1U8IZK1	glycolipid transfer protein 1-like isoform X1 OS=Gossypium hirsutum OX=3635 GN=LOC107901856 PE=4 SV=1	1.64543	-1.13543	5.63227	5.14975	4.89239	6.66676	5.91409	6.49985
269	Up	A0A1U8IZQ1	oligopeptidase A OS=Gossypium hirsutum OX=3635 GN=LOC107901902 PE=3 SV=1	1.7988	1.79524	7.75956	8.19722	7.42459	5.23266	6.47573	6.28725
270	Down	A0A1U8IZR2	Photosystem I reaction center subunit III OS=Gossypium hirsutum OX=3635 GN=LOC107901911 PE=3 SV=1	2.00677	-1.43688	6.65249	6.17393	7.17692	8.25408	7.88448	8.17542
271	Down	A0A1U8IZS7	Thiamine thiazole synthase, chloroplastic OS=Gossypium hirsutum OX=3635 GN=LOC107901923 PE=3 SV=1	1.66812	-0.62159	6.62205	6.88264	6.90929	7.32823	7.70736	7.24317
272	Up	A0A1U8IZW3	dehydrogenase/reductase SDR family member 12-like OS=Gossypium hirsutum OX=3635 GN=LOC107901970 PE=4 SV=1	3.03753	0.767831	7.35226	7.44956	7.59619	6.63372	6.66249	6.79831
273	Down	A0A1U8J009	60S ribosomal protein L35a-1-like OS=Gossypium hirsutum OX=3635 GN=LOC107900454 PE=3 SV=1	1.44216	-2.14321	6.20163	5.95187	5.36107	9.23338	7.61912	7.0917
274	Down	A0A1U8J028	peptidylprolyl isomerase OS=Gossypium hirsutum OX=3635 GN=LOC107900467 PE=4 SV=1	3.81458	-4.1245	3.15524	3.26521	3.89619	7.75087	7.19377	7.74551
275	Up	A0A1U8J046	temperature-induced lipocalin-1-like OS=Gossypium hirsutum OX=3635 GN=LOC107900483 PE=3 SV=1	1.36057	1.58736	5.43962	6.58346	7.01011	4.24793	4.81762	5.20555
276	Down	A0A1U8J081	uncharacterized protein LOC107902035 OS=Gossypium hirsutum OX=3635 GN=LOC107902035 PE=4 SV=1	2.29315	-3.82872	3.33163	5.06239	2.95754	7.95245	7.17792	7.70736
277	Down	A0A1U8J0D9	pre-mRNA-splicing factor SPF27 homolog isoform X2 OS=Gossypium hirsutum OX=3635 GN=LOC107902058 PE=4 SV=1	1.90372	-2.3204	4.53605	6.02459	5.58496	8.31016	7.32823	7.46842
278	Down	A0A1U8J0T4	Glycosyltransferase OS=Gossypium hirsutum OX=3635 GN=LOC107900926 PE=3 SV=1	2.69431	-3.77348	3.84629	4.50747	3.17845	8.19918	7.70044	6.95303
279	Down	A0A1U8J193	monocopper oxidase-like protein SKU5 OS=Gossypium hirsutum OX=3635 GN=LOC107902454 PE=3 SV=1	1.83598	-2.37732	3.80683	3.76553	2.80735	6.78529	5.30012	5.42626
280	Down	A0A1U8J1D6	thiol protease aleurain-like OS=Gossypium hirsutum OX=3635 GN=LOC107901061 PE=3 SV=1	2.48517	-2.23555	5.3505	6.21917	6.49985	8.14619	8.41954	8.21043
281	Up	A0A1U8J1L4	synaptonemal complex protein 1-like OS=Gossypium hirsutum OX=3635 GN=LOC107902590 PE=4 SV=1	1.45986	3.0106	8.15026	7.63372	5.33985	4.31409	4.56072	3.21723
282	Up	A0A1U8J1L8	WD-40 repeat-containing protein MSI4-like OS=Gossypium hirsutum OX=3635 GN=LOC107901112 PE=3 SV=1	1.37316	1.62391	7.34784	9.12412	7.69697	6.2555	6.59544	6.44626
283	Down	A0A1U8J1N6	uncharacterized methyltransferase At1g78140, chloroplastic isoform X2 OS=Gossypium hirsutum OX=3635 GN=LOC107900883 PE=4 SV=1	1.53867	-2.35857	5.05311	5.04002	5.49506	8.92184	7.04439	6.69766
284	Down	A0A1U8J202	U-box domain-containing protein 52-like OS=Gossypium hirsutum OX=3635 GN=LOC107902750 PE=4 SV=1	2.37229	-1.2528	5.16591	4.69488	4.7866	6.40259	5.85549	6.14771
285	Up	A0A1U8J2C4	20 kDa chaperonin, chloroplastic-like OS=Gossypium hirsutum OX=3635 GN=LOC107901038 PE=3 SV=1	2.54111	6.20065	8.01179	9.80671	6.62644	2.32193	1.48543	2.03562
286	Up	A0A1U8J2C6	phosphoglycerate mutase (2,3-diphosphoglycerate-independent) OS=Gossypium hirsutum OX=3635 GN=LOC107902893 PE=3 SV=1	2.48633	0.747317	4.12102	3.7866	4.08746	3.15381	3.26303	3.33628
287	Down	A0A1U8J2J6	Eukaryotic translation initiation factor 2A OS=Gossypium hirsutum OX=3635 GN=LOC107902972 PE=3 SV=1	1.36361	-1.209	6.34873	5.19377	6.01569	7.47573	6.67384	7.03562
288	Up	A0A1U8J2Q0	uncharacterized protein LOC107901122 isoform X2 OS=Gossypium hirsutum OX=3635 GN=LOC107901122 PE=4 SV=1	1.35937	2.25657	7.37504	6.41447	7.63081	3.53605	5.37851	5.73606
289	Up	A0A1U8J376	target of Myb protein 1-like OS=Gossypium hirsutum OX=3635 GN=LOC107901553 PE=3 SV=1	1.63402	1.55346	5.24413	5.31107	5.97728	4.61471	3.3505	3.90689
290	Up	A0A1U8J390	Elongation factor Ts, mitochondrial OS=Gossypium hirsutum OX=3635 GN=LOC107901256 PE=3 SV=1	1.7063	1.50995	7.94134	8.83416	7.92955	6.20945	7.09908	6.86666
291	Down	A0A1U8J3B1	BTB/POZ domain-containing protein At2g24240-like OS=Gossypium hirsutum OX=3635 GN=LOC107901589 PE=4 SV=1	2.60629	-4.42854	4.08979	1.98686	2.39011	7.13545	7.46923	7.14771
292	Down	A0A1U8J3D1	RNA-directed DNA polymerase homolog OS=Gossypium hirsutum OX=3635 GN=LOC107903321 PE=4 SV=1	1.37699	-3.32918	6.60437	6.45121	3.14542	8.7187	8.77775	8.69209
293	Up	A0A1U8J3D3	calcium-dependent protein kinase 9-like OS=Gossypium hirsutum OX=3635 GN=LOC107903322 PE=4 SV=1	1.57792	2.35025	7.96174	7.85425	7.91588	6.2075	6.27984	4.19377
294	Down	A0A1U8J3N1	PLASMODESMATA CALLOSE-BINDING PROTEIN 3-like OS=Gossypium hirsutum OX=3635 GN=LOC107903421 PE=4 SV=1	1.34254	-3.0078	4.21723	3.7866	4.38543	9.20237	6.07895	6.13134
295	Down	A0A1U8J3R6	uncharacterized protein LOC107903433 OS=Gossypium hirsutum OX=3635 GN=LOC107903433 PE=4 SV=1	1.44833	-1.24509	5.37156	6.23266	5.29278	7.39318	6.5345	6.7046
296	Down	A0A1U8J484	beta-glucosidase BoGH3B-like OS=Gossypium hirsutum OX=3635 GN=LOC107901787 PE=4 SV=1	1.37094	-0.934479	4.09592	5.15785	4.50462	5.66959	5.42626	5.46597
297	Up	A0A1U8J4X7	protein DJ-1 homolog B-like OS=Gossypium hirsutum OX=3635 GN=LOC107903724 PE=4 SV=1	1.65125	3.97743	6.75756	7.26772	8.44211	4.77136	4.17878	1.58496
298	Down	A0A1U8J502	fruit protein pKIWI502-like isoform X1 OS=Gossypium hirsutum OX=3635 GN=LOC107903742 PE=4 SV=1	1.94631	-0.450989	7.06717	7.31651	7.36282	7.64458	7.78529	7.66959
299	Up	A0A1U8J559	uncharacterized protein LOC107903825 OS=Gossypium hirsutum OX=3635 GN=LOC107903825 PE=4 SV=1	1.35213	0.904773	7.53683	8.20701	7.85798	7.45368	6.70183	6.732
300	Up	A0A1U8J5B7	calmodulin-7 OS=Gossypium hirsutum OX=3635 GN=LOC107902047 PE=4 SV=1	1.76546	0.478802	6.64241	6.50621	6.81762	6.29829	6.02015	6.2114
301	Down	A0A1U8J5I1	Transcriptional adapter OS=Gossypium hirsutum OX=3635 GN=LOC107903913 PE=4 SV=1	2.32688	-4.05266	4.69488	2.77679	3.9652	8.27333	6.98299	8.33851
302	Up	A0A1U8J5K4	NAD(P)H-quinone oxidoreductase subunit T, chloroplastic-like OS=Gossypium hirsutum OX=3635 GN=LOC107903926 PE=4 SV=1	2.05513	4.65131	7.22978	10.0868	8.886	3.14919	4.91696	4.18249
303	Down	A0A1U8J5L7	Sulfotransferase OS=Gossypium hirsutum OX=3635 GN=LOC107902197 PE=3 SV=1	2.08997	-1.09753	7.13443	6.93192	6.59246	8.14006	7.66463	8.1467
304	Down	A0A1U8J5V6	glutathione transferase OS=Gossypium hirsutum OX=3635 GN=LOC107903988 PE=3 SV=1	2.03147	-0.928916	6.3906	6.50621	6.12928	7.59694	7.11998	7.09592
305	Down	A0A1U8J611	Peroxidase OS=Gossypium hirsutum OX=3635 GN=LOC107904021 PE=3 SV=1	1.45881	-3.74523	4.51096	4.86295	3.01792	8.8141	9.03205	5.78136
306	Down	A0A1U8J6G0	Pectinesterase OS=Gossypium hirsutum OX=3635 GN=LOC107902563 PE=4 SV=1	1.46945	-2.36249	-1	-3.32193	-2.32193	-0.321928	0.765535	0
307	Down	A0A1U8J6V9	Glycerol-3-phosphate dehydrogenase OS=Gossypium hirsutum OX=3635 GN=LOC107904279 PE=3 SV=1	2.88144	-1.98181	5.49825	5.87283	5.06178	7.61545	7.36282	7.40003
308	Up	A0A1U8J776	nifU-like protein 4, mitochondrial OS=Gossypium hirsutum OX=3635 GN=LOC107904366 PE=3 SV=1	2.23375	0.765989	6.3733	6.65821	6.64818	5.66676	5.70598	6.00899
309	Up	A0A1U8J796	protein EXORDIUM-like 6 OS=Gossypium hirsutum OX=3635 GN=LOC107904377 PE=3 SV=1	1.80432	1.59085	8.0045	7.81186	7.36545	5.44626	6.4363	6.52669
310	Up	A0A1U8J8B9	uncharacterized protein At2g34160-like OS=Gossypium hirsutum OX=3635 GN=LOC107904654 PE=4 SV=1	1.69361	4.18113	4.20163	7.33539	7.60659	1.80735	2.65535	2.1375
311	Down	A0A1U8J8F0	Photosystem I reaction center subunit V, chloroplastic OS=Gossypium hirsutum OX=3635 GN=LOC107903392 PE=3 SV=1	1.96436	-0.703314	6.97613	6.91528	7.30195	7.60585	7.74618	7.95128
312	Up	A0A1U8J8G0	THO complex subunit 3-like OS=Gossypium hirsutum OX=3635 GN=LOC107903400 PE=4 SV=1	1.31888	1.90252	6.18587	5.10014	3.99095	2.7866	3.59694	3.18587
313	Down	A0A1U8J8L0	heterogeneous nuclear ribonucleoprotein 1-like OS=Gossypium hirsutum OX=3635 GN=LOC107903434 PE=4 SV=1	1.82394	-2.53377	6.12309	5.44626	4.7761	7.90629	7.18686	8.85362
314	Up	A0A1U8J8M4	Dirigent protein OS=Gossypium hirsutum OX=3635 GN=LOC107903449 PE=3 SV=1	2.19866	3.64922	7.05202	7.54458	8.55152	3.16468	5.0268	4.00899
315	Down	A0A1U8J8V5	uncharacterized protein LOC107904779 OS=Gossypium hirsutum OX=3635 GN=LOC107904779 PE=4 SV=1	1.49285	-3.20366	5.52042	6.86047	3.45943	8.31107	8.50541	8.63481
316	Down	A0A1U8J8W5	cytochrome c-like OS=Gossypium hirsutum OX=3635 GN=LOC107904786 PE=3 SV=1	1.47973	-2.22852	5.49185	3.47281	4.95884	6.17193	7.26021	7.17692
317	Up	A0A1U8J982	calcium-dependent protein kinase 11-like isoform X1 OS=Gossypium hirsutum OX=3635 GN=LOC107904878 PE=4 SV=1	2.45801	5.01974	8.06393	8.77281	6.22689	3.24793	2.3505	2.40599
318	Up	A0A1U8J998	dynamin-related protein 1C-like OS=Gossypium hirsutum OX=3635 GN=LOC107903632 PE=3 SV=1	2.26758	2.16104	6.05961	6.27798	7.27612	4.29278	4.21723	4.62059
319	Up	A0A1U8J9H3	dnaJ protein homolog OS=Gossypium hirsutum OX=3635 GN=LOC107903356 PE=3 SV=1	2.88394	1.96829	7.59246	7.72451	7.08534	5.71425	5.56986	5.21335
320	Down	A0A1U8J9N1	long chain acyl-CoA synthetase 9, chloroplastic-like OS=Gossypium hirsutum OX=3635 GN=LOC107905012 PE=4 SV=1	1.65126	-2.10402	3.98185	2.94486	4.67807	6.5345	5.56986	5.8125
321	Down	A0A1U8J9W3	GEM-like protein 1 OS=Gossypium hirsutum OX=3635 GN=LOC107905065 PE=3 SV=1	1.43659	-1.72374	5.45615	6.58045	7.30469	7.94193	8.44956	8.12102
322	Down	A0A1U8J9Z6	14-3-3-like protein OS=Gossypium hirsutum OX=3635 GN=LOC107905093 PE=3 SV=1	1.66525	-1.22524	5.35755	4.37851	4.87774	6.41616	5.79442	6.07895
323	Up	A0A1U8JA08	protein EXORDIUM-like OS=Gossypium hirsutum OX=3635 GN=LOC107905101 PE=3 SV=1	1.95603	1.64101	7.34518	7.82972	7.51649	5.32912	5.93782	6.50144
324	Up	A0A1U8JB47	Deoxyuridine 5'-triphosphate nucleotidohydrolase OS=Gossypium hirsutum OX=3635 GN=LOC107905417 PE=3 SV=1	2.38646	1.86483	6.61912	6.8679	7.65105	5.18982	5.27053	5.08321
325	Down	A0A1U8JBM8	thioredoxin-like protein CDSP32, chloroplastic OS=Gossypium hirsutum OX=3635 GN=LOC107905550 PE=4 SV=1	1.38071	-0.579139	6.99548	7.33628	7.42543	7.63081	8.11426	7.74953
326	Down	A0A1U8JBR1	coenzyme Q-binding protein COQ10 homolog, mitochondrial-like OS=Gossypium hirsutum OX=3635 GN=LOC107905570 PE=3 SV=1	2.04208	-3.74442	2.86743	5.23268	3.54035	6.99322	7.6359	8.2446
327	Up	A0A1U8JCJ6	30S ribosomal protein S5, chloroplastic-like OS=Gossypium hirsutum OX=3635 GN=LOC107905792 PE=3 SV=1	1.30151	0.531365	7.99887	8.13391	7.58271	7.48301	7.18388	7.4545
328	Up	A0A1U8JCM1	Alpha-1,4 glucan phosphorylase OS=Gossypium hirsutum OX=3635 GN=LOC107905809 PE=3 SV=1	2.47938	1.64925	7.12102	6.74147	7.12825	5.78921	5.01346	5.24031
329	Down	A0A1U8JCM9	auxin-repressed 12.5 kDa protein-like isoform X2 OS=Gossypium hirsutum OX=3635 GN=LOC107905802 PE=3 SV=1	1.90432	-1.98634	5.97269	5.17792	6.49346	8.36238	7.50938	7.73132
330	Up	A0A1U8JCT0	Exocyst complex component Sec8 OS=Gossypium hirsutum OX=3635 GN=LOC107904245 PE=3 SV=1	2.06601	1.87822	4.73335	4.3147	4.76553	2.7866	2.07039	3.32193
331	Down	A0A1U8JCU4	Chlorophyll a-b binding protein, chloroplastic OS=Gossypium hirsutum OX=3635 GN=LOC107905868 PE=3 SV=1	1.68499	-0.785503	7.47735	7.15076	7.16289	7.6844	8.25172	8.2114
332	Up	A0A1U8JD17	uncharacterized protein LOC107904647 isoform X1 OS=Gossypium hirsutum OX=3635 GN=LOC107904647 PE=4 SV=1	1.31336	2.14931	7.88448	7.87467	7.74281	4.17092	6.63517	6.24793
333	Up	A0A1U8JD79	50S ribosomal protein L9, chloroplastic OS=Gossypium hirsutum OX=3635 GN=LOC107904364 PE=3 SV=1	2.37246	3.36066	6.69627	8.37461	7.15886	3.88209	3.66874	4.59694
334	Down	A0A1U8JD88	oxygen-evolving enhancer protein 3, chloroplastic-like OS=Gossypium hirsutum OX=3635 GN=LOC107905958 PE=3 SV=1	2.79686	-2.21811	5.50462	5.01792	5.99322	7.59917	7.85736	7.71356
335	Down	A0A1U8JD95	LOW QUALITY PROTEIN: CSC1-like protein ERD4 OS=Gossypium hirsutum OX=3635 GN=LOC107905985 PE=3 SV=1	2.25442	-2.93063	3.80716	3.19218	4.51494	7.52042	6.49665	6.2891
336	Down	A0A1U8JDE5	Photosystem I reaction center subunit III OS=Gossypium hirsutum OX=3635 GN=LOC107906014 PE=3 SV=1	1.95893	-1.30554	6.88874	6.21917	7.17891	7.98812	8.19574	8.01959
337	Down	A0A1U8JDQ3	Protein ROOT HAIR DEFECTIVE 3 homolog OS=Gossypium hirsutum OX=3635 GN=LOC107906096 PE=3 SV=1	1.62931	-2.18663	4.06771	4.6893	3.49825	6.32193	7.12515	5.36807
338	Down	A0A1U8JDR6	Superoxide dismutase OS=Gossypium hirsutum OX=3635 GN=LOC107904849 PE=3 SV=1	1.33952	-1.36827	5.36457	6.51412	6.94837	7.6359	7.77083	7.52513
339	Up	A0A1U8JDS0	probable complex I intermediate-associated protein 30 isoform X1 OS=Gossypium hirsutum OX=3635 GN=LOC107906069 PE=3 SV=1	2.41911	1.53305	7.38802	7.29921	6.83162	5.96116	5.64386	5.3147
340	Up	A0A1U8JEJ4	probable aquaporin PIP2-2 OS=Gossypium hirsutum OX=3635 GN=LOC107906224 PE=3 SV=1	2.03822	2.85352	6.75355	7.64313	8.6268	5.04002	4.2854	5.1375
341	Up	A0A1U8JEQ5	Transmembrane 9 superfamily member OS=Gossypium hirsutum OX=3635 GN=LOC107906317 PE=3 SV=1	1.46549	1.99033	4.73335	5.74147	4.8679	4.18587	2.80735	2.37851
342	Up	A0A1U8JEY7	Branched-chain-amino-acid aminotransferase OS=Gossypium hirsutum OX=3635 GN=LOC107905209 PE=3 SV=1	1.86261	2.38877	6.10434	5.03122	4.49825	2.20163	3.01792	3.24793
343	Down	A0A1U8JEZ9	uncharacterized protein LOC107906390 isoform X2 OS=Gossypium hirsutum OX=3635 GN=LOC107906390 PE=4 SV=1	2.0472	-2.2076	3.37851	4.50462	4.00899	6.83416	5.82528	5.85549
344	Down	A0A1U8JF60	protein-serine/threonine phosphatase OS=Gossypium hirsutum OX=3635 GN=LOC107906403 PE=3 SV=1	1.9935	-3.5488	2.43263	3.44794	4.4718	6.04876	7.75822	7.1918
345	Down	A0A1U8JF93	Defective in cullin neddylation protein OS=Gossypium hirsutum OX=3635 GN=LOC107906438 PE=4 SV=1	1.38972	-1.48979	5.81506	4.26303	4.91648	6.76553	6.05745	6.64097
346	Up	A0A1U8JFH9	Pyruvate kinase OS=Gossypium hirsutum OX=3635 GN=LOC107905347 PE=3 SV=1	2.66127	1.05462	6.85922	6.97728	6.72928	5.54535	5.8679	5.98868
347	Up	A0A1U8JFJ5	Cellulose synthase OS=Gossypium hirsutum OX=3635 GN=LOC107906531 PE=3 SV=1	2.35645	1.82923	3.7761	3.72247	4.2464	1.926	2.60881	1.72247
348	Down	A0A1U8JFR4	17.3 kDa class I heat shock protein-like OS=Gossypium hirsutum OX=3635 GN=LOC107906588 PE=3 SV=1	1.70662	-3.37107	4.70864	3.44738	3.26218	8.6453	6.03562	6.8505
349	Up	A0A1U8JFX0	protein IQ-DOMAIN 1-like OS=Gossypium hirsutum OX=3635 GN=LOC107906663 PE=4 SV=1	1.33009	3.68561	8.5306	4.65905	8.31877	4.05093	2.94415	3.45649
350	Down	A0A1U8JFY4	Annexin OS=Gossypium hirsutum OX=3635 GN=LOC107905123 PE=3 SV=1	2.20579	-2.23402	6.71425	5.68089	5.7866	8.77906	7.85112	8.25361
351	Up	A0A1U8JGD9	UDP-glucuronate decarboxylase OS=Gossypium hirsutum OX=3635 GN=LOC107905257 PE=3 SV=1	1.77504	1.44267	6.76155	7.30925	7.2891	5.1334	6.23458	5.66391
352	Up	A0A1U8JGF7	protein TIC 55, chloroplastic-like isoform X1 OS=Gossypium hirsutum OX=3635 GN=LOC107906810 PE=4 SV=1	1.58285	0.850458	7.49745	6.96116	7.37243	6.76022	6.11686	6.40259
353	Up	A0A1U8JGG5	protein-serine/threonine phosphatase OS=Gossypium hirsutum OX=3635 GN=LOC107906816 PE=3 SV=1	2.75773	3.13573	8.10696	7.49985	8.4814	5.20945	4.27383	5.19771
354	Down	A0A1U8JGI4	COP9 signalosome complex subunit 5b-like isoform X1 OS=Gossypium hirsutum OX=3635 GN=LOC107906771 PE=3 SV=1	1.43364	-0.470962	6.13134	5.67807	6.1375	6.48059	6.43296	6.44626
355	Up	A0A1U8JGR9	stromal cell-derived factor 2-like protein OS=Gossypium hirsutum OX=3635 GN=LOC107906839 PE=4 SV=1	1.71521	1.29558	6.56377	6.44626	6.50144	4.56682	5.33271	5.7252
356	Up	A0A1U8JGT4	40S ribosomal protein S12 OS=Gossypium hirsutum OX=3635 GN=LOC107906911 PE=3 SV=1	1.79255	1.69318	7.64386	8.10643	6.7761	6.02901	5.49185	5.926
357	Up	A0A1U8JGV4	protein ENHANCED DISEASE RESISTANCE 2-like isoform X1 OS=Gossypium hirsutum OX=3635 GN=LOC107906932 PE=4 SV=1	2.54285	1.58875	7.11478	7.40173	7.57365	5.37504	5.90448	6.04439
358	Up	A0A1U8JH43	BURP domain protein RD22-like isoform X1 OS=Gossypium hirsutum OX=3635 GN=LOC107906941 PE=4 SV=1	1.9775	1.91437	8.44997	8.71012	7.42038	6.3733	5.98185	6.4822
359	Down	A0A1U8JH72	uncharacterized protein LOC107907001 isoform X2 OS=Gossypium hirsutum OX=3635 GN=LOC107907001 PE=4 SV=1	1.59097	-2.50551	5.47573	5.66676	4.09592	8.59059	7.35315	6.81121
360	Up	A0A1U8JH92	protein FREE1-like OS=Gossypium hirsutum OX=3635 GN=LOC107905529 PE=4 SV=1	3.24917	2.8731	7.85611	7.8936	7.52669	5.04439	5.24031	4.3724
361	Down	A0A1U8JHC4	17.6 kDa class II heat shock protein-like OS=Gossypium hirsutum OX=3635 GN=LOC107907036 PE=3 SV=1	1.67587	-2.48952	4.75907	3.57235	2.46666	5.8802	6.33985	6.04658
362	Up	A0A1U8JHP0	Neutral ceramidase OS=Gossypium hirsutum OX=3635 GN=LOC107905649 PE=3 SV=1	2.12833	1.54321	6.732	6.4363	7.36019	5.41616	5.01346	5.46923
363	Down	A0A1U8JHW3	uncharacterized protein LOC107905706 OS=Gossypium hirsutum OX=3635 GN=LOC107905706 PE=4 SV=1	1.82327	-2.97795	5.37433	3.51987	5.83036	7.72315	8.24317	7.69209
364	Down	A0A1U8JHY2	uncharacterized protein LOC107907153 OS=Gossypium hirsutum OX=3635 GN=LOC107907153 PE=3 SV=1	2.15675	-0.985844	6.24793	5.82018	5.87774	7.19771	6.71699	6.98868
365	Up	A0A1U8JI28	uncharacterized protein LOC107907191 OS=Gossypium hirsutum OX=3635 GN=LOC107907191 PE=4 SV=1	1.51699	4.30423	9.20555	9.33918	5.38543	3.32119	3.99967	3.6966
366	Up	A0A1U8JIK5	Protein TIFY OS=Gossypium hirsutum OX=3635 GN=LOC107907301 PE=3 SV=1	1.38264	2.52115	4.57894	6.53605	7.29002	4.07895	3.15381	3.60881
367	Down	A0A1U8JJ06	glutathionyl-hydroquinone reductase YqjG-like isoform X2 OS=Gossypium hirsutum OX=3635 GN=LOC107905991 PE=4 SV=1	1.51287	-3.23814	4.40599	2.75729	5.2555	8.65249	6.41785	7.06286
368	Down	A0A1U8JJA7	Ferredoxin--NADP reductase, chloroplastic OS=Gossypium hirsutum OX=3635 GN=LOC107906315 PE=3 SV=1	1.53562	-0.396987	7.20653	7.20261	7.46434	7.54226	7.69627	7.82591
369	Up	A0A1U8JJF5	MYB transcription factor OS=Gossypium hirsutum OX=3635 GN=LOC107906085 PE=4 SV=1	2.80195	4.14418	8.05039	9.7879	8.77446	4.70044	4.39232	5.08746
370	Down	A0A1U8JJF7	glutamyl-tRNA reductase-binding protein, chloroplastic isoform X2 OS=Gossypium hirsutum OX=3635 GN=LOC107906351 PE=4 SV=1	1.57719	-4.74882	0.137504	2.96347	4.73877	8.05039	7.05853	6.97728
371	Down	A0A1U8JJI7	transcription factor Pur-alpha 1-like OS=Gossypium hirsutum OX=3635 GN=LOC107907528 PE=3 SV=1	2.08985	-0.879289	6.98868	6.63952	6.92955	7.97613	7.47735	7.74214
372	Up	A0A1U8JJU4	protein LURP-one-related 12-like OS=Gossypium hirsutum OX=3635 GN=LOC107906464 PE=3 SV=1	1.43496	1.2539	6.86666	6.37851	7.57213	5.30743	5.70598	6.04221
373	Down	A0A1U8JJU9	ADP,ATP carrier protein OS=Gossypium hirsutum OX=3635 GN=LOC107906470 PE=3 SV=1	1.36556	-3.09614	2.3505	0.378512	1.53605	6.25172	4.00899	3.29278
374	Up	A0A1U8JKS6	protein RAE1 OS=Gossypium hirsutum OX=3635 GN=LOC107906437 PE=4 SV=1	1.36262	0.460996	7.34252	7.54458	7.2317	6.85549	6.72247	7.15785
375	Down	A0A1U8JKS8	Glycosyltransferase OS=Gossypium hirsutum OX=3635 GN=LOC107906713 PE=3 SV=1	2.42218	-2.33035	5.89239	5.86047	5.07039	8.42122	7.92955	7.46352
376	Up	A0A1U8JKV0	subtilisin-like protease SBT4.15 OS=Gossypium hirsutum OX=3635 GN=LOC107908166 PE=3 SV=1	1.77713	5.20095	5.7252	8.35271	7.36457	-0.152003	2.65535	3.33628
377	Down	A0A1U8JL50	photosystem I reaction center subunit VI, chloroplastic-like OS=Gossypium hirsutum OX=3635 GN=LOC107906526 PE=3 SV=1	1.63952	-1.91701	6.06609	5.1416	6.97499	7.90207	7.91528	8.11634
378	Down	A0A1U8JLC8	putative 3,4-dihydroxy-2-butanone kinase isoform X1 OS=Gossypium hirsutum OX=3635 GN=LOC107908427 PE=4 SV=1	2.04743	-2.60464	5.26303	4.96347	5.38543	8.84141	7.52591	7.05853
379	Down	A0A1U8JLI2	Chlorophyll a-b binding protein, chloroplastic OS=Gossypium hirsutum OX=3635 GN=LOC107906632 PE=3 SV=1	2.30573	-1.46414	6.16189	6.49825	7.02237	8.14057	7.88996	8.04439
380	Down	A0A1U8JLJ2	uncharacterized protein LOC107908489 isoform X2 OS=Gossypium hirsutum OX=3635 GN=LOC107908489 PE=3 SV=1	1.92518	-1.78806	5.75221	5.30012	5.56072	7.40684	7.95128	6.61912
381	Down	A0A1U8JLT3	Serine hydroxymethyltransferase OS=Gossypium hirsutum OX=3635 GN=LOC107906992 PE=3 SV=1	1.8448	-3.86072	4.54467	3.799	1.53605	7.56682	7.08002	6.81506
382	Down	A0A1U8JM32	RING-type E3 ubiquitin transferase OS=Gossypium hirsutum OX=3635 GN=LOC107908614 PE=4 SV=1	2.38384	-2.3162	3.76925	4.37285	3.29304	5.97728	6.59395	5.8125
383	Up	A0A1U8JMB6	beta-fructofuranosidase, insoluble isoenzyme 1-like isoform X1 OS=Gossypium hirsutum OX=3635 GN=LOC107908686 PE=3 SV=1	1.84803	1.16062	6.22882	6.88142	7.06824	5.41616	5.79181	5.48864
384	Down	A0A1U8JMD6	Glycylpeptide N-tetradecanoyltransferase OS=Gossypium hirsutum OX=3635 GN=LOC107907130 PE=3 SV=1	1.6483	-0.596867	6.72792	6.24793	6.61912	7.20945	6.97154	7.20457
385	Down	A0A1U8JMJ9	arginine--tRNA ligase OS=Gossypium hirsutum OX=3635 GN=LOC107907181 PE=3 SV=1	1.90919	-3.2653	4.35811	4.63731	2.89932	8.10696	7.29829	6.2854
386	Up	A0A1U8JML0	S-adenosylmethionine synthase OS=Gossypium hirsutum OX=3635 GN=LOC107908751 PE=3 SV=1	1.73903	1.53276	3.80735	3.33628	2.53605	1.43296	1.72247	1.926
387	Down	A0A1U8JMX7	SWI/SNF-related matrix-associated actin-dependent regulator of chromatin subfamily D member 1-like OS=Gossypium hirsutum OX=3635 GN=LOC107908859 PE=4 SV=1	2.02792	-2.87506	5.12928	4.81001	6.40599	9.06043	7.87221	8.03782
388	Up	A0A1U8JMZ1	Glycosyltransferase OS=Gossypium hirsutum OX=3635 GN=LOC107908872 PE=3 SV=1	1.62679	4.35177	8.69558	6.72247	7.34074	1.20163	4.85798	3.64386
389	Down	A0A1U8JN12	uncharacterized protein At4g06744-like OS=Gossypium hirsutum OX=3635 GN=LOC107908890 PE=4 SV=1	1.44628	-1.82236	5.1127	6.42291	6.94837	7.59768	8.02514	8.32823
390	Down	A0A1U8JND4	Chlorophyll a-b binding protein, chloroplastic OS=Gossypium hirsutum OX=3635 GN=LOC107908969 PE=3 SV=1	2.33861	-2.13485	6.65535	5.49506	6.3906	8.52552	8.32463	8.0954
391	Down	A0A1U8JND9	brefeldin A-inhibited guanine nucleotide-exchange protein 1-like OS=Gossypium hirsutum OX=3635 GN=LOC107908975 PE=4 SV=1	1.92106	-0.44872	5.40939	5.30743	5.18587	5.87283	5.59991	5.7761
392	Down	A0A1U8JNN0	uncharacterized protein LOC107909025 OS=Gossypium hirsutum OX=3635 GN=LOC107909025 PE=4 SV=1	2.06069	-0.961871	6.02015	6.18388	6.0917	7.44874	6.83416	6.89845
393	Up	A0A1U8JNS6	FGGY carbohydrate kinase domain-containing protein-like OS=Gossypium hirsutum OX=3635 GN=LOC107907478 PE=3 SV=1	2.01297	0.987009	6.75889	7.13237	7.46189	6.17592	6.20945	6.00675
394	Down	A0A1U8JNZ1	basic leucine zipper and W2 domain-containing protein 2-like OS=Gossypium hirsutum OX=3635 GN=LOC107909099 PE=3 SV=1	1.6153	-1.11131	5.2817	4.81762	5.34341	6.70044	6.30012	5.7761
395	Down	A0A1U8JP07	uncharacterized protein LOC107909104 OS=Gossypium hirsutum OX=3635 GN=LOC107909104 PE=4 SV=1	1.47161	-2.72469	4.53271	4.11769	6.51728	7.10329	8.59171	7.64674
396	Up	A0A1U8JPK4	formimidoyltransferase-cyclodeaminase-like isoform X2 OS=Gossypium hirsutum OX=3635 GN=LOC107909253 PE=4 SV=1	1.97059	2.33771	7.49905	8.40981	8.42206	5.1127	5.65821	6.54689
397	Down	A0A1U8JPW7	uncharacterized protein LOC107909349 OS=Gossypium hirsutum OX=3635 GN=LOC107909349 PE=4 SV=1	1.64448	-0.988681	6.92362	7.11166	6.43129	7.45533	7.90207	8.07521
398	Up	A0A1U8JPX8	Patatin OS=Gossypium hirsutum OX=3635 GN=LOC107909335 PE=3 SV=1	1.75783	1.63549	8.16992	8.21626	7.18982	5.71973	6.46923	6.48059
399	Down	A0A1U8JPX9	ADP-ribosylation factor 1-like OS=Gossypium hirsutum OX=3635 GN=LOC107907472 PE=3 SV=1	1.45383	-2.67678	3.67807	6.07253	4.04439	8.02514	6.57137	7.22882
400	Down	A0A1U8JPY1	Xyloglucan endotransglucosylase/hydrolase OS=Gossypium hirsutum OX=3635 GN=LOC107907479 PE=3 SV=1	4.31018	-4.90718	3.29991	3.01397	3.76855	8.07093	8.1819	8.55113
401	Down	A0A1U8JQ14	uncharacterized protein LOC107909385 OS=Gossypium hirsutum OX=3635 GN=LOC107909385 PE=4 SV=1	2.45946	-2.5462	4.96347	4.24031	3.66676	6.49985	7.03892	6.97039
402	Up	A0A1U8JQ77	phosphatidylinositol/phosphatidylcholine transfer protein SFH12-like isoform X1 OS=Gossypium hirsutum OX=3635 GN=LOC107909414 PE=4 SV=1	1.98171	3.56258	7.20848	8.98385	6.46923	3.58836	4.41278	3.97269
403	Up	A0A1U8JQD5	Proteasome subunit alpha type OS=Gossypium hirsutum OX=3635 GN=LOC107909466 PE=3 SV=1	1.46276	0.681255	7.50621	7.64674	7.43212	6.48543	6.85425	7.20163
404	Down	A0A1U8JR14	major allergen Pru ar 1-like OS=Gossypium hirsutum OX=3635 GN=LOC107908518 PE=4 SV=1	1.42473	-1.96599	6.28355	4.73335	5.14568	8.20163	6.69905	7.15987
405	Up	A0A1U8JRB7	alanine transaminase OS=Gossypium hirsutum OX=3635 GN=LOC107909695 PE=3 SV=1	1.36431	0.586436	7.01235	7.48704	7.48059	6.59246	6.98868	6.63952
406	Up	A0A1U8JRL1	cold shock protein 2-like OS=Gossypium hirsutum OX=3635 GN=LOC107908662 PE=4 SV=1	3.10911	1.37982	5.88264	6.28355	6.32193	4.88753	4.71699	4.74416
407	Up	A0A1U8JRV2	1-aminocyclopropane-1-carboxylate oxidase 5-like OS=Gossypium hirsutum OX=3635 GN=LOC107908352 PE=3 SV=1	2.82238	4.28199	5.44626	6.52669	4.64386	1.32193	1.07039	1.37851
408	Down	A0A1U8JS13	bifunctional dihydrofolate reductase-thymidylate synthase-like isoform X2 OS=Gossypium hirsutum OX=3635 GN=LOC107908795 PE=4 SV=1	4.39609	-4.99356	3.48543	4.05591	3.48113	8.71321	8.93546	8.35447
409	Up	A0A1U8JSI6	dicarboxylate transporter 2.1, chloroplastic-like OS=Gossypium hirsutum OX=3635 GN=LOC107908941 PE=3 SV=1	1.60152	0.493703	7.13443	7.32733	7.04876	6.47411	6.6837	6.8716
410	Down	A0A1U8JSK4	multicopper oxidase LPR1-like OS=Gossypium hirsutum OX=3635 GN=LOC107910030 PE=3 SV=1	2.82009	-4.58402	3.57821	4.1301	5.53448	9.15355	9.06717	8.77413
411	Up	A0A1U8JSR1	uncharacterized protein LOC107908606 OS=Gossypium hirsutum OX=3635 GN=LOC107908606 PE=4 SV=1	1.58522	1.49997	6.47086	6.24222	6.43129	4.44626	5.73877	4.45943
412	Down	A0A1U8JSS9	heterogeneous nuclear ribonucleoprotein 1-like OS=Gossypium hirsutum OX=3635 GN=LOC107910091 PE=4 SV=1	3.00087	-1.76307	3.56071	3.03562	3.56071	4.95884	5.16189	5.32553
413	Down	A0A1U8JST4	ACT domain-containing protein ACR OS=Gossypium hirsutum OX=3635 GN=LOC107910092 PE=4 SV=1	2.25595	-0.535241	7.39661	7.52591	7.26021	7.93074	7.82209	8.03562
414	Down	A0A1U8JSU8	signal recognition particle 43 kDa protein, chloroplastic-like OS=Gossypium hirsutum OX=3635 GN=LOC107908634 PE=4 SV=1	3.08731	-4.7004	4.2528	2.72456	4.26699	8.32057	8.42878	8.59619
415	Down	A0A1U8JT10	thylakoid lumenal 17.4 kDa protein, chloroplastic-like OS=Gossypium hirsutum OX=3635 GN=LOC107909057 PE=4 SV=1	1.69899	-1.13521	6.6837	6.80864	7.42459	8.03782	8.48059	7.80413
416	Up	A0A1U8JT87	isoflavone reductase-like protein OS=Gossypium hirsutum OX=3635 GN=LOC107910193 PE=4 SV=1	1.83592	1.03192	7.87652	7.45861	7.44211	6.29278	6.96578	6.42291
417	Down	A0A1U8JTB8	Mediator of RNA polymerase II transcription subunit 13 OS=Gossypium hirsutum OX=3635 GN=LOC107909117 PE=3 SV=1	1.63635	-4.041	7.01792	3.77775	3.57004	8.90358	8.52199	9.06313
418	Down	A0A1U8JTD0	probable enoyl-CoA hydratase 1, peroxisomal OS=Gossypium hirsutum OX=3635 GN=LOC107910232 PE=4 SV=1	1.31778	-0.755812	5.53605	5.65249	4.83289	5.95187	6.10434	6.23266
419	Down	A0A1U8JTF4	vacuolar protein sorting-associated protein 29-like OS=Gossypium hirsutum OX=3635 GN=LOC107910252 PE=4 SV=1	1.56541	-1.1209	5.8125	4.79181	5.33985	6.7046	6.19967	6.40259
420	Up	A0A1U8JTF7	trigger factor-like OS=Gossypium hirsutum OX=3635 GN=LOC107910267 PE=4 SV=1	1.31173	6.10234	6.26679	9.39639	8.49185	-1.73697	2.58496	5
421	Down	A0A1U8JTM2	Small nuclear ribonucleoprotein E OS=Gossypium hirsutum OX=3635 GN=LOC107909182 PE=3 SV=1	1.55685	-2.74152	3.48273	5.34106	3.60632	7.97441	6.29829	6.38198
422	Up	A0A1U8JTM6	40S ribosomal protein S29-like OS=Gossypium hirsutum OX=3635 GN=LOC107908851 PE=3 SV=1	1.85522	2.31644	7.58797	6.1375	7.38198	5.12515	4.08811	4.94486
423	Down	A0A1U8JTM7	UDP-glucuronate 4-epimerase 1-like OS=Gossypium hirsutum OX=3635 GN=LOC107909188 PE=4 SV=1	1.39564	-1.37433	5.87283	4.89239	6.42291	6.92719	7.2817	7.10224
424	Up	A0A1U8JU83	embryogenesis-associated protein EMB8-like OS=Gossypium hirsutum OX=3635 GN=LOC107910493 PE=4 SV=1	1.41993	2.34929	5.50462	6.40769	5.80219	2.23266	3.71149	4.72247
425	Down	A0A1U8JU90	Serine/threonine-protein phosphatase OS=Gossypium hirsutum OX=3635 GN=LOC107909004 PE=3 SV=1	2.08602	-2.05572	5.24031	4.94953	3.99095	7.15886	6.5744	6.61471
426	Up	A0A1U8JUD7	Peptidyl-prolyl cis-trans isomerase OS=Gossypium hirsutum OX=3635 GN=LOC107910542 PE=3 SV=1	1.91795	0.738071	7.91109	7.88264	7.64962	6.80993	7.32012	7.09908
427	Up	A0A1U8JUF3	S-adenosylmethionine synthase OS=Gossypium hirsutum OX=3635 GN=LOC107910531 PE=3 SV=1	1.33653	1.99577	8.01903	7.10538	7.83731	6.60881	4.43962	5.926
428	Up	A0A1U8JUQ2	uncharacterized protein LOC107910611 OS=Gossypium hirsutum OX=3635 GN=LOC107910611 PE=4 SV=1	2.54109	1.48453	7.19279	7.13955	6.97613	5.21335	5.67807	5.96347
429	Down	A0A1U8JV22	phosphoenolpyruvate carboxylase OS=Gossypium hirsutum OX=3635 GN=LOC107909179 PE=3 SV=1	2.64927	-2.26579	3.81762	4.08177	3.1752	5.97957	6.26303	5.62936
430	Up	A0A1U8JV29	1,4-alpha-glucan branching enzyme OS=Gossypium hirsutum OX=3635 GN=LOC107910685 PE=3 SV=1	3.72999	4.92465	7.87529	8.38024	9.12335	3.69322	3.46389	3.44781
431	Up	A0A1U8JV55	synaptotagmin-2-like OS=Gossypium hirsutum OX=3635 GN=LOC107910707 PE=3 SV=1	1.41859	0.860867	7.89421	7.28725	7.05853	6.52669	6.33628	6.79442
432	Up	A0A1U8JVV9	gamma carbonic anhydrase 1, mitochondrial-like OS=Gossypium hirsutum OX=3635 GN=LOC107909413 PE=4 SV=1	1.70165	2.52674	7.73471	7.47492	5.67243	4.79181	4.21723	4.29278
433	Up	A0A1U8JVZ7	GDP-mannose 4,6-dehydratase OS=Gossypium hirsutum OX=3635 GN=LOC107911032 PE=3 SV=1	1.63256	1.66248	6.28725	6.29646	6.36282	4.0268	5.56072	4.37156
434	Down	A0A1U8JWF8	mitochondrial phosphate carrier protein 3, mitochondrial-like OS=Gossypium hirsutum OX=3635 GN=LOC107911250 PE=3 SV=1	1.93502	-1.14267	3.60881	3.57289	2.98185	4.8125	4.2555	4.52356
435	Down	A0A1U8JWK2	NADH dehydrogenase [ubiquinone] 1 beta subcomplex subunit 7 OS=Gossypium hirsutum OX=3635 GN=LOC107909944 PE=3 SV=1	1.49686	-1.63109	4.24793	4.97728	5.57592	7.21237	6.32012	6.16189
436	Down	A0A1U8JWS8	U4/U6 small nuclear ribonucleoprotein Prp31 OS=Gossypium hirsutum OX=3635 GN=LOC107909635 PE=3 SV=1	1.51045	-2.45436	5.50144	5.0731	3.09473	7.24222	6.82782	6.96232
437	Up	A0A1U8JXN8	nuclear pore complex protein NUP155-like OS=Gossypium hirsutum OX=3635 GN=LOC107909870 PE=3 SV=1	2.25261	4.82741	5.97499	7.81954	8.20261	2.32193	1.63227	3.56071
438	Up	A0A1U8JXN9	LOW QUALITY PROTEIN: probable pectinesterase/pectinesterase inhibitor 51 OS=Gossypium hirsutum OX=3635 GN=LOC107911676 PE=3 SV=1	1.45588	2.31053	4.87774	4.80735	6.83289	3.43382	3.59092	2.56166
439	Down	A0A1U8JY30	alpha-soluble NSF attachment protein 2-like OS=Gossypium hirsutum OX=3635 GN=LOC107911766 PE=3 SV=1	1.59533	-1.6429	6.14568	5.51096	4.71149	7.09487	6.71012	7.49185
440	Up	A0A1U8JYE7	probable mitochondrial-processing peptidase subunit beta, mitochondrial isoform X1 OS=Gossypium hirsutum OX=3635 GN=LOC107911832 PE=3 SV=1	2.64873	1.20312	7.17193	7.02348	6.66818	5.74685	5.60288	5.90448
441	Down	A0A1U8JYL2	uncharacterized protein LOC107911877 isoform X2 OS=Gossypium hirsutum OX=3635 GN=LOC107911877 PE=4 SV=1	2.27189	-2.5649	6.02237	6.06609	6.23458	8.09223	9.58609	8.33941
442	Down	A0A1U8JYQ5	novel plant SNARE 13-like OS=Gossypium hirsutum OX=3635 GN=LOC107910526 PE=4 SV=1	1.55895	-2.5418	4.01792	5.41278	5.06178	8.60028	6.57743	6.94017
443	Up	A0A1U8JYV2	30S ribosomal protein S1, chloroplastic OS=Gossypium hirsutum OX=3635 GN=LOC107910559 PE=4 SV=1	1.53248	0.744754	7.79636	8.14822	7.39318	7.10852	6.93428	7.0607
444	Down	A0A1U8JYX0	Malic enzyme OS=Gossypium hirsutum OX=3635 GN=LOC107911964 PE=3 SV=1	2.39573	-0.424621	5.1334	4.94017	4.99095	5.40939	5.39917	5.52982
445	Down	A0A1U8JZ27	60S ribosomal protein L9 OS=Gossypium hirsutum OX=3635 GN=LOC107912018 PE=3 SV=1	3.00193	-0.527352	6.5157	6.40259	6.49665	6.98868	6.91767	7.09064
446	Down	A0A1U8JZ47	methylesterase 10-like OS=Gossypium hirsutum OX=3635 GN=LOC107911992 PE=4 SV=1	3.32941	-2.41756	4.15381	4.72247	4.50462	6.63662	6.81506	7.1819
447	Up	A0A1U8JZ74	Dolichyl-diphosphooligosaccharide--protein glycosyltransferase subunit 1 OS=Gossypium hirsutum OX=3635 GN=LOC107910300 PE=3 SV=1	1.57947	1.21444	8.26021	7.1334	7.54226	6.3505	6.26115	6.68089
448	Down	A0A1U8JZQ4	glycerol-3-phosphate 1-O-acyltransferase OS=Gossypium hirsutum OX=3635 GN=LOC107912169 PE=3 SV=1	1.38662	-1.85072	2.926	4.72792	4.63807	6.29094	5.56682	5.98641
449	Down	A0A1U8JZY7	stomatin-like protein 2, mitochondrial OS=Gossypium hirsutum OX=3635 GN=LOC107912256 PE=3 SV=1	1.32545	-1.39902	5.69209	7.09381	5.6865	7.75221	7.67313	7.24413
450	Down	A0A1U8K091	Pectinesterase OS=Gossypium hirsutum OX=3635 GN=LOC107910595 PE=3 SV=1	1.46594	-2.54978	3.52356	4.59694	3.51096	7.8716	5.70321	5.70598
451	Down	A0A1U8K0B4	CTP synthase OS=Gossypium hirsutum OX=3635 GN=LOC107912341 PE=3 SV=1	1.88721	-1.7118	6.926	6.34873	5.79961	8.47614	7.6632	8.07039
452	Up	A0A1U8K0H9	uncharacterized protein LOC107912376 OS=Gossypium hirsutum OX=3635 GN=LOC107912376 PE=4 SV=1	1.56469	2.13208	7.42375	6.87283	6.71287	4.85798	3.85798	5.89724
453	Up	A0A1U8K101	Carboxypeptidase OS=Gossypium hirsutum OX=3635 GN=LOC107912513 PE=3 SV=1	1.64348	0.745658	8.32868	8.08321	7.76421	7.10852	7.54612	7.28448
454	Down	A0A1U8K149	3-hydroxyisobutyryl-CoA hydrolase OS=Gossypium hirsutum OX=3635 GN=LOC107912542 PE=3 SV=1	1.64008	-1.33967	5.37504	4.63227	5.07895	6.47411	5.79701	6.83416
455	Up	A0A1U8K1Q5	60S ribosomal protein L27 OS=Gossypium hirsutum OX=3635 GN=LOC107912669 PE=3 SV=1	1.91453	1.66042	8.05311	8.25361	7.05528	5.94953	6.17193	6.25927
456	Down	A0A1U8K222	LOW QUALITY PROTEIN: zinc finger protein ZAT9-like OS=Gossypium hirsutum OX=3635 GN=LOC107911257 PE=4 SV=1	2.86984	-5.24478	2.17959	2.87828	2.92829	9.12928	7.21529	7.37591
457	Up	A0A1U8K2D7	naringenin,2-oxoglutarate 3-dioxygenase-like isoform X2 OS=Gossypium hirsutum OX=3635 GN=LOC107912810 PE=3 SV=1	1.47405	1.21958	5.33985	5.15381	4.32912	4.08746	3.31105	3.76553
458	Down	A0A1U8K2J6	uncharacterized protein LOC107911780 OS=Gossypium hirsutum OX=3635 GN=LOC107911780 PE=4 SV=1	1.70451	-0.640693	6.13955	6.1416	6.53138	7.02237	6.69209	7.02015
459	Down	A0A1U8K2S5	CBS domain-containing protein CBSX6-like OS=Gossypium hirsutum OX=3635 GN=LOC107912955 PE=4 SV=1	1.38065	-2.84341	6.90328	4.28352	4.96503	7.21529	9.12825	8.33851
460	Up	A0A1U8K3D8	glucose-6-phosphate 1-epimerase OS=Gossypium hirsutum OX=3635 GN=LOC107913084 PE=3 SV=1	1.7288	0.899124	7.32373	7.74012	7.53993	6.25739	6.9472	6.70183
461	Down	A0A1U8K4H3	phosphoenolpyruvate carboxykinase (ATP) OS=Gossypium hirsutum OX=3635 GN=LOC107913366 PE=3 SV=1	1.83814	-1.15091	5.76818	6.19771	5.97957	7.5947	6.73742	7.06609
462	Down	A0A1U8K4Q1	50S ribosomal protein L29, chloroplastic-like OS=Gossypium hirsutum OX=3635 GN=LOC107913446 PE=3 SV=1	1.32166	-2.48094	4.57289	7.19869	6.19574	8.93517	8.86913	7.60585
463	Up	A0A1U8K4W0	UDP-arabinopyranose mutase OS=Gossypium hirsutum OX=3635 GN=LOC107912108 PE=3 SV=1	1.78225	3.45685	9.55516	8.20994	6.54998	4.60288	4.73877	4.60288
464	Up	A0A1U8K553	Glycine cleavage system H protein OS=Gossypium hirsutum OX=3635 GN=LOC107912193 PE=3 SV=1	2.06658	0.954306	7.82528	8.43087	8.17493	7.07575	7.37243	7.11998
465	Down	A0A1U8K585	3-oxoacyl-[acyl-carrier-protein] synthase III, chloroplastic-like isoform X1 OS=Gossypium hirsutum OX=3635 GN=LOC107912217 PE=3 SV=1	2.23809	-3.19226	4.85755	4.15825	2.89479	6.99095	7.03452	7.46189
466	Up	A0A1U8K595	xylulose kinase-like isoform X1 OS=Gossypium hirsutum OX=3635 GN=LOC107913536 PE=4 SV=1	1.76597	1.76157	6.11061	7.41278	7.43546	5.10014	5.41616	5.15785
467	Down	A0A1U8K5Q0	60S ribosomal protein L13a-4-like OS=Gossypium hirsutum OX=3635 GN=LOC107912571 PE=3 SV=1	2.32715	-1.83142	5.58496	4.89239	5.52669	7.62425	7.01235	6.86171
468	Down	A0A1U8K5U7	Chlorophyll a-b binding protein, chloroplastic OS=Gossypium hirsutum OX=3635 GN=LOC107913771 PE=3 SV=1	1.94608	-1.03366	7.11894	6.54226	7.28633	8.0542	7.90207	8.09223
469	Up	A0A1U8K672	alanine transaminase OS=Gossypium hirsutum OX=3635 GN=LOC107913835 PE=3 SV=1	1.44205	1.57595	6.21917	5.69488	4.91648	3.62059	4.70598	3.7761
470	Up	A0A1U8K679	acetyl-CoA acetyltransferase, cytosolic 1-like OS=Gossypium hirsutum OX=3635 GN=LOC107912464 PE=3 SV=1	2.28469	1.84024	8.04111	8.38672	7.66463	5.6893	6.33092	6.55152
471	Down	A0A1U8K6M4	Eukaryotic translation initiation factor 3 subunit D OS=Gossypium hirsutum OX=3635 GN=LOC107913967 PE=3 SV=1	1.82655	-0.338226	6.36457	6.2817	6.44626	6.78398	6.56834	6.75489
472	Down	A0A1U8K7B2	(+)-delta-cadinene synthase OS=Gossypium hirsutum OX=3635 GN=LOC107914127 PE=4 SV=1	2.19242	-3.10446	3.39653	4.12167	3.97264	7.87958	6.95652	5.96809
473	Down	A0A1U8K7K4	Endoglucanase OS=Gossypium hirsutum OX=3635 GN=LOC107914187 PE=3 SV=1	1.8288	-1.15408	5.09547	5.89724	5.37851	6.88996	6.58946	6.35403
474	Up	A0A1U8K7W7	monothiol glutaredoxin-S15, mitochondrial-like OS=Gossypium hirsutum OX=3635 GN=LOC107914251 PE=3 SV=1	1.63717	0.600423	6.33271	5.98413	6.09381	5.56072	5.29646	5.75221
475	Down	A0A1U8K8K4	casein kinase II subunit alpha-like OS=Gossypium hirsutum OX=3635 GN=LOC107913276 PE=3 SV=1	1.48844	-1.09089	6.02459	5.20163	5.53294	6.87529	6.95884	6.19771
476	Up	A0A1U8K8Q3	probable pectinesterase/pectinesterase inhibitor 51 OS=Gossypium hirsutum OX=3635 GN=LOC107914466 PE=3 SV=1	2.53624	1.9179	8.59283	8.75288	7.99322	6.88509	6.27053	6.42962
477	Up	A0A1U8K8W5	NADH dehydrogenase [ubiquinone] 1 alpha subcomplex subunit 1 OS=Gossypium hirsutum OX=3635 GN=LOC107914510 PE=3 SV=1	1.34832	3.28727	7.44045	5.92125	9.02597	3.52665	3.41681	5.58239
478	Down	A0A1U8K8Y2	DNA-binding protein DDB_G0278111-like isoform X1 OS=Gossypium hirsutum OX=3635 GN=LOC107913141 PE=3 SV=1	1.9038	-1.59382	6.05311	5.97039	5.30743	7.72178	6.80864	7.58195
479	Up	A0A1U8K921	reticuline oxidase-like protein OS=Gossypium hirsutum OX=3635 GN=LOC107914567 PE=3 SV=1	1.74343	1.68896	7.89239	8.72042	7.63517	6.03342	6.96578	6.1819
480	Down	A0A1U8K962	calcium sensing receptor, chloroplastic-like OS=Gossypium hirsutum OX=3635 GN=LOC107914595 PE=4 SV=1	1.47159	-1.65479	5.22497	6.25739	6.97384	7.80607	7.59991	8.01458
481	Down	A0A1U8K9F7	23 kDa jasmonate-induced protein-like OS=Gossypium hirsutum OX=3635 GN=LOC107914657 PE=4 SV=1	2.369	-2.43985	6.88509	6.49506	5.52982	8.95361	8.58346	8.69244
482	Down	A0A1U8KA51	Glutaredoxin-dependent peroxiredoxin OS=Gossypium hirsutum OX=3635 GN=LOC107914825 PE=3 SV=1	2.62273	-0.935239	5.83289	6.06609	6.27053	7.07895	6.89966	6.99661
483	Down	A0A1U8KAE1	legumin B OS=Gossypium hirsutum OX=3635 GN=LOC107914926 PE=3 SV=1	1.45012	-2.85474	4.90859	4.67807	2.37851	7.38111	5.99548	7.15279
484	Up	A0A1U8KAZ0	3-ketoacyl-CoA thiolase 2, peroxisomal OS=Gossypium hirsutum OX=3635 GN=LOC107915059 PE=3 SV=1	1.94141	0.681754	6.26115	5.92125	5.8679	5.21723	5.27053	5.51728
485	Up	A0A1U8KB63	Methylenetetrahydrofolate reductase OS=Gossypium hirsutum OX=3635 GN=LOC107915116 PE=3 SV=1	1.82562	1.38197	6.05745	5.58797	6.60288	4.62059	4.45943	5.02237
486	Down	A0A1U8KBA3	protease Do-like 5, chloroplastic OS=Gossypium hirsutum OX=3635 GN=LOC107913801 PE=3 SV=1	3.40244	-0.816619	5.96578	6.11894	6.11686	6.98413	6.79571	6.8716
487	Down	A0A1U8KBS4	thioredoxin-like protein CITRX, chloroplastic OS=Gossypium hirsutum OX=3635 GN=LOC107915285 PE=3 SV=1	1.38581	-1.38908	7.04658	6.19771	6.48382	7.21043	8.13648	8.54844
488	Up	A0A1U8KBT9	probable disease resistance protein At1g12280 OS=Gossypium hirsutum OX=3635 GN=LOC107915303 PE=4 SV=1	1.72509	4.07315	7.21917	9.81346	6.67666	2.94319	4.40117	4.14548
489	Down	A0A1U8KBU2	Exocyst subunit Exo70 family protein OS=Gossypium hirsutum OX=3635 GN=LOC107915307 PE=3 SV=1	1.52779	-1.57187	5.71699	5.95884	6.29646	8.43379	6.97613	7.27798
490	Up	A0A1U8KBU9	probable leucine-rich repeat receptor-like protein kinase At5g49770 isoform X2 OS=Gossypium hirsutum OX=3635 GN=LOC107913955 PE=4 SV=1	1.34001	0.885022	6.30925	5.91409	5.96578	4.64962	5.26679	5.61765
491	Up	A0A1U8KBV9	Plasma membrane ATPase OS=Gossypium hirsutum OX=3635 GN=LOC107915309 PE=3 SV=1	2.37475	0.690708	5.81762	5.82273	6.10434	5.31832	5.08746	5.26679
492	Down	A0A1U8KBY9	glucan endo-1,3-beta-D-glucosidase OS=Gossypium hirsutum OX=3635 GN=LOC107915364 PE=3 SV=1	1.40358	-2.23806	3.23266	5.12515	2.926	6.50621	5.95884	5.53294
493	Down	A0A1U8KCB3	aquaporin PIP2-7-like OS=Gossypium hirsutum OX=3635 GN=LOC107914257 PE=3 SV=1	2.17852	-1.35129	4.82273	4.07039	4.10434	5.69488	5.52356	5.83289
494	Down	A0A1U8KCF7	U1 small nuclear ribonucleoprotein 70 kDa-like OS=Gossypium hirsutum OX=3635 GN=LOC107914294 PE=4 SV=1	3.23436	-3.76838	4.01487	3.26349	3.33772	7.37764	7.7807	6.76288
495	Up	A0A1U8KCJ3	serine decarboxylase-like OS=Gossypium hirsutum OX=3635 GN=LOC107914114 PE=3 SV=1	1.35356	1.82784	5.98185	7.02126	5.19771	3.82782	3.96347	4.926
496	Up	A0A1U8KD76	Peptidyl-prolyl cis-trans isomerase OS=Gossypium hirsutum OX=3635 GN=LOC107914265 PE=4 SV=1	1.6398	3.6014	7.58721	6.65964	6.89482	4.61901	4.1824	1.53605
497	Up	A0A1U8KDB5	glycine-rich RNA-binding protein RZ1C-like isoform X1 OS=Gossypium hirsutum OX=3635 GN=LOC107915794 PE=4 SV=1	1.62792	0.898271	7.47897	8.18488	7.71768	6.84172	6.67807	7.16692
498	Down	A0A1U8KDD7	caltractin isoform X2 OS=Gossypium hirsutum OX=3635 GN=LOC107914317 PE=4 SV=1	2.05532	-5.4993	2.74416	1.926	5.71425	9.03177	8.89664	8.95391
499	Down	A0A1U8KDF0	phosphoenolpyruvate carboxylase OS=Gossypium hirsutum OX=3635 GN=LOC107915834 PE=3 SV=1	1.56228	-0.960817	6.75355	5.97499	6.03122	7.46761	7.1467	7.02791
500	Down	A0A1U8KDF4	epidermis-specific secreted glycoprotein EP1-like OS=Gossypium hirsutum OX=3635 GN=LOC107915843 PE=4 SV=1	2.22094	-2.73055	5.89966	6.41616	4.90207	8.96809	8.11009	8.33136
501	Up	A0A1U8KDU7	chloroplast stem-loop binding protein of 41 kDa a, chloroplastic-like OS=Gossypium hirsutum OX=3635 GN=LOC107914655 PE=4 SV=1	1.54957	0.896348	7.6014	8.33673	7.89482	6.91886	7.36457	6.86047
502	Down	A0A1U8KDW1	tetrapyrrole-binding protein, chloroplastic-like OS=Gossypium hirsutum OX=3635 GN=LOC107914666 PE=4 SV=1	1.45647	-2.83832	3.75267	6.32733	6.1127	8.84987	7.56453	8.29324
503	Up	A0A1U8KDW3	probable serine/threonine-protein phosphatase 2A regulatory subunit B'' subunit TON2 OS=Gossypium hirsutum OX=3635 GN=LOC107916036 PE=4 SV=1	2.32914	2.02747	5.34696	6.2114	6.03562	4.29278	3.73335	3.48543
504	Down	A0A1U8KE59	oxygen-evolving enhancer protein 2, chloroplastic-like isoform X1 OS=Gossypium hirsutum OX=3635 GN=LOC107914520 PE=4 SV=1	2.78674	-2.08321	6.12102	5.80993	6.45943	7.87836	8.18686	8.57478
505	Up	A0A1U8KE96	Peroxidase OS=Gossypium hirsutum OX=3635 GN=LOC107914564 PE=3 SV=1	1.87875	3.07316	8.39446	8.69174	6.7866	4.12928	4.9542	5.56986
506	Down	A0A1U8KEA7	protein RALF-like 33 OS=Gossypium hirsutum OX=3635 GN=LOC107916156 PE=3 SV=1	2.56648	-1.14776	6.38888	6.56377	6.87897	7.57818	7.91468	7.78202
507	Down	A0A1U8KEB1	protein transport protein SEC31 homolog B-like OS=Gossypium hirsutum OX=3635 GN=LOC107916161 PE=3 SV=1	2.09301	-3.93592	2.29278	1.926	0	6.08108	4.85798	5.08746
508	Down	A0A1U8KET6	putative E3 ubiquitin-protein ligase XBAT35 isoform X2 OS=Gossypium hirsutum OX=3635 GN=LOC107914924 PE=4 SV=1	1.38319	-2.40366	2.7258	3.30446	2.57033	5.24413	3.93373	6.63372
509	Down	A0A1U8KEX3	60S ribosomal protein L28-1-like OS=Gossypium hirsutum OX=3635 GN=LOC107916347 PE=3 SV=1	1.54577	-1.11956	4.15381	3.79701	3.7761	5.59395	4.96809	4.52356
510	Up	A0A1U8KF20	NDR1/HIN1-Like protein 3-like OS=Gossypium hirsutum OX=3635 GN=LOC107916381 PE=4 SV=1	1.55772	3.25183	7.65535	7.8857	5.55152	3.45734	4.95884	2.92089
511	Up	A0A1U8KFA0	uncharacterized protein LOC107915045 OS=Gossypium hirsutum OX=3635 GN=LOC107915045 PE=4 SV=1	1.70207	2.61154	6.17991	5.01792	7.09276	2.80735	3.66676	3.98185
512	Up	A0A1U8KFA6	golgin subfamily A member 6-like protein 6 OS=Gossypium hirsutum OX=3635 GN=LOC107914841 PE=4 SV=1	1.37389	1.47755	7.6858	7.2384	6.53294	6.38198	5.52982	5.1127
513	Up	A0A1U8KFK6	Pre-mRNA-splicing factor SLU7 OS=Gossypium hirsutum OX=3635 GN=LOC107914928 PE=3 SV=1	1.75745	1.41745	6.93782	7.97671	7.808	6.09803	5.89966	6.47249
514	Down	A0A1U8KFL0	nuclear transport factor 2-like OS=Gossypium hirsutum OX=3635 GN=LOC107916522 PE=4 SV=1	2.14925	-2.42586	5.76288	5.85549	4.37851	7.76553	7.77017	7.73877
515	Up	A0A1U8KFM9	stomatin-like protein 2, mitochondrial OS=Gossypium hirsutum OX=3635 GN=LOC107916575 PE=3 SV=1	1.38257	0.943473	7.78921	7.4271	6.75889	6.24031	6.32553	6.57894
516	Down	A0A1U8KFT8	DNA-directed RNA polymerase subunit beta OS=Gossypium hirsutum OX=3635 GN=LOC107915173 PE=3 SV=1	2.04853	-3.26084	4.77919	4.65928	3.86092	8.86635	6.74551	7.47005
517	Down	A0A1U8KG22	uncharacterized protein LOC107915260 OS=Gossypium hirsutum OX=3635 GN=LOC107915260 PE=4 SV=1	1.979	-3.12884	4.96809	4.88264	6.14568	9.57232	7.89057	7.92005
518	Up	A0A1U8KG51	serine-rich adhesin for platelets-like isoform X4 OS=Gossypium hirsutum OX=3635 GN=LOC107916604 PE=3 SV=1	1.93836	6.24299	5.24031	5.75221	9.21359	-0.736966	0.678072	1.53605
519	Up	A0A1U8KGE9	Germin-like protein OS=Gossypium hirsutum OX=3635 GN=LOC107916671 PE=3 SV=1	1.51004	1.02772	5.36457	6.30378	5.37156	4.72247	4.57894	4.65535
520	Down	A0A1U8KGP0	Chlorophyll a-b binding protein, chloroplastic OS=Gossypium hirsutum OX=3635 GN=LOC107916739 PE=3 SV=1	1.80059	-3.09638	5.89724	3.9542	6.45121	8.58496	8.26772	8.73911
521	Down	A0A1U8KHB1	ADP/ATP translocase OS=Gossypium hirsutum OX=3635 GN=LOC107915706 PE=3 SV=1	2.08291	-3.20184	4.17792	4.63227	4.12928	8.78529	6.99548	6.76421
522	Down	A0A1U8KHS4	Probable bifunctional methylthioribulose-1-phosphate dehydratase/enolase-phosphatase E1 OS=Gossypium hirsutum OX=3635 GN=LOC107917240 PE=3 SV=1	1.87766	-3.51419	2.65109	2.932	2.1222	7.37764	6.23074	4.63948
523	Down	A0A1U8KHZ0	uncharacterized protein LOC107915694 OS=Gossypium hirsutum OX=3635 GN=LOC107915694 PE=4 SV=1	2.67452	-4.73652	3.16758	1.89744	3.89118	8.21626	7.85674	7.09276
524	Up	A0A1U8KIE0	carotenoid 9,10(9',10')-cleavage dioxygenase 1-like OS=Gossypium hirsutum OX=3635 GN=LOC107915783 PE=3 SV=1	1.4338	0.333595	7.10957	7.17093	7.33896	6.87283	6.72792	7.01792
525	Down	A0A1U8KIH0	protein RALF-like 19 OS=Gossypium hirsutum OX=3635 GN=LOC107917510 PE=3 SV=1	1.96419	-1.06289	3.08746	2.82782	3.16992	4.32912	4.27798	3.66676
526	Down	A0A1U8KIK7	epidermis-specific secreted glycoprotein EP1-like OS=Gossypium hirsutum OX=3635 GN=LOC107915836 PE=4 SV=1	1.96788	-2.32742	6.34341	5.12102	4.96809	7.59544	7.46352	8.35579
527	Up	A0A1U8KIR0	polcalcin Ole e 3-like OS=Gossypium hirsutum OX=3635 GN=LOC107917632 PE=4 SV=1	1.44072	1.81952	7.90268	7.4271	6.33985	4.76022	5.43962	6.01123
528	Up	A0A1U8KIT8	uncharacterized protein LOC107916219 OS=Gossypium hirsutum OX=3635 GN=LOC107916219 PE=4 SV=1	2.51506	1.43705	6.39917	6.14975	6.20359	4.74416	5.20945	4.48773
529	Up	A0A1U8KJ40	uncharacterized protein LOC107917767 isoform X1 OS=Gossypium hirsutum OX=3635 GN=LOC107917767 PE=4 SV=1	1.7928	3.66324	8.44211	7.87344	7.7039	5.83794	4.42626	2.76553
530	Up	A0A1U8KJL6	BAHD acyltransferase DCR-like OS=Gossypium hirsutum OX=3635 GN=LOC107917823 PE=4 SV=1	1.317	1.10438	7.79831	7.15886	6.61324	5.75756	6.07682	6.42291
531	Down	A0A1U8KK33	sphingosine-1-phosphate lyase-like OS=Gossypium hirsutum OX=3635 GN=LOC107916557 PE=3 SV=1	4.74795	-3.01573	4.0207	4.29075	4.27149	7.02901	7.29186	7.30925
532	Down	A0A1U8KKD4	uncharacterized protein LOC107918006 isoform X2 OS=Gossypium hirsutum OX=3635 GN=LOC107918006 PE=4 SV=1	2.7355	-3.31069	4.50628	3.47135	4.92125	7.63807	7.82655	7.36632
533	Down	A0A1U8KKJ6	protease Do-like 7 isoform X3 OS=Gossypium hirsutum OX=3635 GN=LOC107916663 PE=3 SV=1	1.41922	-1.33906	6.56529	5.08321	5.80735	7.13545	7.33985	6.99774
534	Down	A0A1U8KKP7	receptor protein kinase TMK1-like OS=Gossypium hirsutum OX=3635 GN=LOC107918098 PE=3 SV=1	1.46514	-2.20914	2.58835	2.75334	4.22207	6.2891	4.70044	5.20163
535	Up	A0A1U8KKU0	activating signal cointegrator 1 complex subunit 2-like isoform X1 OS=Gossypium hirsutum OX=3635 GN=LOC107918082 PE=4 SV=1	1.53712	2.04246	6.74551	7.85175	8.78103	5.97269	5.86542	5.41278
536	Down	A0A1U8KKW8	Glutamate decarboxylase OS=Gossypium hirsutum OX=3635 GN=LOC107918105 PE=3 SV=1	1.94499	-2.83912	5.14067	5.34126	6.47573	7.72451	9.39296	8.35755
537	Down	A0A1U8KL15	L-ascorbate oxidase homolog OS=Gossypium hirsutum OX=3635 GN=LOC107916611 PE=3 SV=1	1.52152	-2.97663	3.96483	5.04753	6.62936	8.49386	7.27426	8.80348
538	Down	A0A1U8KLE6	lactation elevated protein 1-like OS=Gossypium hirsutum OX=3635 GN=LOC107918302 PE=3 SV=1	1.79034	-4.84579	4.41954	0.263034	1.96347	7.09698	6.82528	7.26115
539	Down	A0A1U8KLS7	uncharacterized protein LOC107918352 OS=Gossypium hirsutum OX=3635 GN=LOC107918352 PE=4 SV=1	3.44226	-4.08717	2.98326	3.61855	2.97181	7.78398	6.76022	7.29094
540	Down	A0A1U8KLW9	uncharacterized protein LOC107918407 OS=Gossypium hirsutum OX=3635 GN=LOC107918407 PE=4 SV=1	2.12385	-2.5926	2.74357	3.53521	4.53463	6.13955	6.20945	6.24222
541	Down	A0A1U8KM03	indole-3-acetic acid-amido synthetase GH3.17-like OS=Gossypium hirsutum OX=3635 GN=LOC107918405 PE=3 SV=1	1.62996	-1.27756	3.89724	3.37851	4.54226	5.06609	5.45943	5.12515
542	Down	A0A1U8KMA4	uncharacterized protein LOC107918524 OS=Gossypium hirsutum OX=3635 GN=LOC107918524 PE=4 SV=1	3.11453	-5.29363	3.4569	3.36758	3.09522	9.49865	8.74046	7.56148
543	Down	A0A1U8KMS6	NAD(P)H-quinone oxidoreductase subunit N, chloroplastic OS=Gossypium hirsutum OX=3635 GN=LOC107918708 PE=4 SV=1	1.47521	-1.47919	6.40429	5.52982	7.00338	7.49985	8.12567	7.74953
544	Up	A0A1U8KNB1	non-specific lipid-transfer protein-like OS=Gossypium hirsutum OX=3635 GN=LOC107918892 PE=3 SV=1	1.8896	6.80136	9.27053	9.31628	8.64133	-0.736966	4.58496	2.97606
545	Down	A0A1U8KND5	protein DJ-1 homolog B-like OS=Gossypium hirsutum OX=3635 GN=LOC107917735 PE=4 SV=1	1.81051	-3.27225	4.08134	3.35611	2.01185	7.08002	5.36457	6.82146
546	Down	A0A1U8KNV1	uncharacterized protein LOC107919097 OS=Gossypium hirsutum OX=3635 GN=LOC107919097 PE=4 SV=1	1.37558	-2.23032	4.41278	5.59395	6.88996	8.35403	7.66605	7.56758
547	Down	A0A1U8KPR2	COBRA-like protein 10 OS=Gossypium hirsutum OX=3635 GN=LOC107919484 PE=3 SV=1	2.20069	-1.92238	3.39232	4.27798	3.97269	5.32193	5.88264	6.20555
548	Down	A0A1U8KPU1	Glucose-6-phosphate isomerase OS=Gossypium hirsutum OX=3635 GN=LOC107918028 PE=3 SV=1	1.98051	-1.07134	5.4363	5.1127	4.84298	6.50938	5.96116	6.13545
549	Down	A0A1U8KQB5	RING-type E3 ubiquitin transferase OS=Gossypium hirsutum OX=3635 GN=LOC107919808 PE=4 SV=1	3.45387	-4.49693	3.73038	3.46784	2.6218	8.0954	7.35931	7.85611
550	Down	A0A1U8KQL2	KH domain-containing protein At4g18375-like isoform X2 OS=Gossypium hirsutum OX=3635 GN=LOC107919848 PE=4 SV=1	3.98186	-4.73996	3.83502	4.62079	3.70288	9.01597	8.71802	8.64458
551	Up	A0A1U8KQS9	cysteine proteinase RD21a-like OS=Gossypium hirsutum OX=3635 GN=LOC107918076 PE=3 SV=1	1.55417	3.38369	8.85518	6.42459	9.71235	4.59694	5.24413	5
552	Down	A0A1U8KR45	BRISC and BRCA1-A complex member 2 OS=Gossypium hirsutum OX=3635 GN=LOC107918164 PE=3 SV=1	1.63639	-3.8763	2.81723	3.72307	5.63227	8.51254	6.55152	8.73742
553	Down	A0A1U8KR54	uncharacterized protein LOC107919990 isoform X1 OS=Gossypium hirsutum OX=3635 GN=LOC107919990 PE=4 SV=1	1.93861	-1.39939	6.87283	6.39746	6.31651	8.45656	7.69905	7.62936
554	Up	A0A1U8KR78	uncharacterized protein LOC107920006 OS=Gossypium hirsutum OX=3635 GN=LOC107920006 PE=4 SV=1	3.62177	2.44482	6.80478	7.11894	7.03672	4.20601	4.7761	4.64386
555	Up	A0A1U8KRG6	uncharacterized protein LOC107920044 OS=Gossypium hirsutum OX=3635 GN=LOC107920044 PE=4 SV=1	1.39535	1.53158	7.48864	6.76421	8.47492	6.11686	5.79701	6.21917
556	Down	A0A1U8KRV6	Chlorophyll a-b binding protein, chloroplastic OS=Gossypium hirsutum OX=3635 GN=LOC107918660 PE=3 SV=1	2.66393	-2.32513	6.2114	5.49506	6.34518	8.49265	7.94603	8.58834
557	Down	A0A1U8KRV8	probable xyloglucan galactosyltransferase GT19 OS=Gossypium hirsutum OX=3635 GN=LOC107920170 PE=3 SV=1	1.34398	-2.44438	2.43296	4.06178	2.50223	6.66249	5.2891	4.37851
558	Up	A0A1U8KRX0	chaperonin 60 subunit beta 4, chloroplastic-like OS=Gossypium hirsutum OX=3635 GN=LOC107918674 PE=3 SV=1	1.77547	1.65944	7.0864	5.77873	5.90929	4.57917	4.70598	4.51096
559	Up	A0A1U8KS22	Serine/threonine-protein phosphatase OS=Gossypium hirsutum OX=3635 GN=LOC107920208 PE=3 SV=1	2.15511	0.256971	7.09592	6.9507	6.97842	6.75489	6.70874	6.79051
560	Down	A0A1U8KS79	glycine-rich RNA-binding protein RZ1A-like OS=Gossypium hirsutum OX=3635 GN=LOC107920233 PE=4 SV=1	1.8523	-1.51121	4.97217	4.82782	5.71425	6.76288	7.04658	6.2384
561	Down	A0A1U8KSQ3	diaminopimelate decarboxylase 2, chloroplastic-like OS=Gossypium hirsutum OX=3635 GN=LOC107920343 PE=3 SV=1	1.33021	-0.843476	6.61765	5.62936	5.90207	6.89845	6.9507	6.83036
562	Down	A0A1U8KT56	uncharacterized protein LOC107920438 OS=Gossypium hirsutum OX=3635 GN=LOC107920438 PE=4 SV=1	1.68568	-1.44801	6.50462	6.1334	6.63081	8.56415	7.35315	7.69558
563	Down	A0A1U8KT82	Protein transport protein SEC23 OS=Gossypium hirsutum OX=3635 GN=LOC107920462 PE=3 SV=1	2.07537	-2.24946	3.75489	3.99095	4.8679	6.95536	5.86295	6.54381
564	Down	A0A1U8KTJ4	acid phosphatase 1-like OS=Gossypium hirsutum OX=3635 GN=LOC107919006 PE=4 SV=1	4.30587	-5.9043	3.22153	3.74744	2.65093	9.06663	9.16315	9.10303
565	Down	A0A1U8KTJ9	uncharacterized protein LOC107919014 OS=Gossypium hirsutum OX=3635 GN=LOC107919014 PE=4 SV=1	1.35167	-3.00519	5.40819	2.48666	3.60881	7.14975	5.6865	7.68299
566	Up	A0A1U8KTM1	protein TRIGALACTOSYLDIACYLGLYCEROL 5, chloroplastic OS=Gossypium hirsutum OX=3635 GN=LOC107920557 PE=4 SV=1	3.236	3.17616	6.79442	7.53993	6.74281	4.01868	3.46939	4.06062
567	Down	A0A1U8KU37	glutathione transferase OS=Gossypium hirsutum OX=3635 GN=LOC107920650 PE=3 SV=1	1.56012	-0.528262	6.78921	6.61324	6.96924	7.54767	7.16088	7.24793
568	Down	A0A1U8KUE8	mRNA cap-binding protein OS=Gossypium hirsutum OX=3635 GN=LOC107920746 PE=3 SV=1	1.94912	-3.3417	2.79177	4.24462	4.76793	8.16038	6.59544	7.07361
569	Up	A0A1U8KUK3	Dihydrolipoamide acetyltransferase component of pyruvate dehydrogenase complex OS=Gossypium hirsutum OX=3635 GN=LOC107919820 PE=3 SV=1	1.99682	0.709438	7.49265	7.86542	7.93782	7.19476	6.98527	6.98755
570	Down	A0A1U8KUP6	Glycerol-3-phosphate acyltransferase, chloroplastic OS=Gossypium hirsutum OX=3635 GN=LOC107920823 PE=3 SV=1	1.52426	-1.53666	4.45225	3.41743	3.02093	5.38888	5.3147	4.79701
571	Up	A0A1U8KUX5	rho GTPase-activating protein REN1-like isoform X3 OS=Gossypium hirsutum OX=3635 GN=LOC107920961 PE=4 SV=1	1.82233	2.13447	5.63517	5.78398	5.24413	2.67807	3.21723	4.36457
572	Down	A0A1U8KV72	putative hydrolase C777.06c isoform X2 OS=Gossypium hirsutum OX=3635 GN=LOC107920980 PE=4 SV=1	2.7772	-3.59319	4.55287	3.74745	3.04932	7.49265	6.98982	7.64674
573	Down	A0A1U8KVF4	protein MODIFIER OF SNC1 11-like isoform X1 OS=Gossypium hirsutum OX=3635 GN=LOC107920028 PE=4 SV=1	1.32131	-0.381731	7.07895	7.04111	7.38543	7.3906	7.61912	7.64097
574	Up	A0A1U8KVY4	Ubiquitin receptor RAD23 OS=Gossypium hirsutum OX=3635 GN=LOC107919971 PE=3 SV=1	2.32323	1.03107	8.33762	7.87713	7.93664	7.12928	6.79961	7.12928
575	Up	A0A1U8KW08	transmembrane emp24 domain-containing protein p24delta9 OS=Gossypium hirsutum OX=3635 GN=LOC107920188 PE=3 SV=1	2.16093	2.11992	8.62607	8.93192	7.59694	6.15381	6.1918	6.44956
576	Down	A0A1U8KW31	7,8-dihydroneopterin aldolase OS=Gossypium hirsutum OX=3635 GN=LOC107921273 PE=3 SV=1	2.76174	-3.81539	3.93546	2.37851	2.98185	6.4545	7.25077	7.03672
577	Down	A0A1U8KW39	uncharacterized protein LOC107920008 OS=Gossypium hirsutum OX=3635 GN=LOC107920008 PE=4 SV=1	1.38988	-2.75011	4.42032	2.61266	3.91826	6.13545	5.25556	7.81057
578	Up	A0A1U8KW43	uncharacterized protein At2g17340 isoform X1 OS=Gossypium hirsutum OX=3635 GN=LOC107920212 PE=4 SV=1	2.76478	1.2849	7.09276	6.71287	6.59842	5.53294	5.65535	5.36107
579	Down	A0A1U8KW55	66 kDa stress protein OS=Gossypium hirsutum OX=3635 GN=LOC107921291 PE=4 SV=1	1.49588	-1.2247	4.59694	3.71149	4.97728	5.66107	5.74416	5.55459
580	Down	A0A1U8KWJ1	probable bifunctional methylthioribulose-1-phosphate dehydratase/enolase-phosphatase E1 isoform X2 OS=Gossypium hirsutum OX=3635 GN=LOC107920116 PE=4 SV=1	1.48528	-3.80659	5.01792	1.80735	1.20163	6.64962	6.44128	6.35579
581	Down	A0A1U8KWN3	alpha-xylosidase 1-like OS=Gossypium hirsutum OX=3635 GN=LOC107920151 PE=3 SV=1	3.23704	-1.43054	6.04002	5.77873	5.97269	7.53761	7.12928	7.41616
582	Down	A0A1U8KXA7	HECT-type E3 ubiquitin transferase OS=Gossypium hirsutum OX=3635 GN=LOC107921765 PE=4 SV=1	1.83125	-3.29266	5.4363	4.90402	3.11613	8.54998	7.33985	7.4446
583	Down	A0A1U8KXV6	Ubiquitin receptor RAD23 OS=Gossypium hirsutum OX=3635 GN=LOC107920589 PE=3 SV=1	1.55985	-1.05446	6.7866	6.63372	5.94251	7.85112	7.32283	7.35226
584	Down	A0A1U8KY15	Proteasome subunit alpha type OS=Gossypium hirsutum OX=3635 GN=LOC107922006 PE=3 SV=1	1.43077	-0.582807	6.36457	6.67243	7.01569	7.2211	7.29646	7.28355
585	Down	A0A1U8KY56	Hexosyltransferase OS=Gossypium hirsutum OX=3635 GN=LOC107920493 PE=3 SV=1	3.17618	-3.7903	2.23266	3.15235	2.29854	6.56986	5.82782	6.65678
586	Down	A0A1U8KYE7	uncharacterized TPR repeat-containing protein At1g05150-like OS=Gossypium hirsutum OX=3635 GN=LOC107922099 PE=4 SV=1	2.61555	-3.80247	3.87178	5.35403	3.61006	8.01179	7.90147	8.33002
587	Up	A0A1U8KYI8	Glycosyltransferase OS=Gossypium hirsutum OX=3635 GN=LOC107922142 PE=3 SV=1	2.19788	2.34738	5.50462	5.88509	6.64674	4.1628	3.69468	3.13681
588	Down	A0A1U8KYP6	non-reducing end alpha-L-arabinofuranosidase OS=Gossypium hirsutum OX=3635 GN=LOC107922178 PE=3 SV=1	5.14727	-0.646729	6.76951	6.77479	6.70874	7.39403	7.39575	7.40344
589	Up	A0A1U8KYS6	prolycopene isomerase, chloroplastic-like OS=Gossypium hirsutum OX=3635 GN=LOC107920901 PE=4 SV=1	1.82168	0.734391	7.49346	7.03452	7.23936	6.6893	6.2854	6.58946
590	Up	A0A1U8KYT0	actin-100-like OS=Gossypium hirsutum OX=3635 GN=LOC107922209 PE=3 SV=1	1.5173	0.630002	7.68299	7.30195	7.93899	6.99322	7.10643	6.93428
591	Up	A0A1U8KYV5	uncharacterized protein LOC107922200 OS=Gossypium hirsutum OX=3635 GN=LOC107922200 PE=4 SV=1	1.32988	0.804693	6.31107	6.24031	6.23458	5.57289	4.92125	5.87774
592	Up	A0A1U8KZ62	mitochondrial import inner membrane translocase subunit TIM50-like OS=Gossypium hirsutum OX=3635 GN=LOC107921018 PE=4 SV=1	1.40369	0.973721	6.33807	7.25361	7.30652	6.0268	6.10224	5.848
593	Up	A0A1U8KZ80	serine-rich adhesin for platelets-like isoform X3 OS=Gossypium hirsutum OX=3635 GN=LOC107922274 PE=4 SV=1	1.34922	0.807176	3.94486	4.50462	4.39917	3.91648	3.23266	3.27798
594	Down	A0A1U8KZ95	Aldehyde dehydrogenase OS=Gossypium hirsutum OX=3635 GN=LOC107922277 PE=3 SV=1	2.47798	-3.90007	3.44626	3.90689	3.64386	8.78169	6.90207	7.01346
595	Up	A0A1U8KZF0	eukaryotic translation initiation factor 4B2-like OS=Gossypium hirsutum OX=3635 GN=LOC107922300 PE=4 SV=1	2.60898	1.61532	7.67384	7.80025	7.48784	5.59991	6.22882	6.28725
596	Up	A0A1U8KZG5	Mannosyl-oligosaccharide glucosidase OS=Gossypium hirsutum OX=3635 GN=LOC107922345 PE=3 SV=1	2.77389	3.01391	6.84549	7.11166	6.65392	3.90763	4.48543	3.17627
597	Down	A0A1U8KZH2	probable 26S proteasome non-ATPase regulatory subunit 3 OS=Gossypium hirsutum OX=3635 GN=LOC107922352 PE=3 SV=1	3.2649	-3.28196	5.41616	4.65535	5.72247	8.42038	8.67066	8.54882
598	Up	A0A1U8KZJ4	villin-2-like OS=Gossypium hirsutum OX=3635 GN=LOC107921145 PE=4 SV=1	3.11572	0.513608	4.56072	4.44626	4.58496	4.08746	3.97269	3.99095
599	Down	A0A1U8KZW1	protein WEAK CHLOROPLAST MOVEMENT UNDER BLUE LIGHT 1-like OS=Gossypium hirsutum OX=3635 GN=LOC107922426 PE=3 SV=1	2.45955	-5.63352	3.76763	1.48184	4.3505	8.7761	9.29439	8.43003
600	Down	A0A1U8L070	ribonuclease P protein subunit p25-like protein isoform X2 OS=Gossypium hirsutum OX=3635 GN=LOC107922521 PE=4 SV=1	1.32106	-1.15926	5.8505	4.61471	5.80219	6.66959	6.43463	6.64097
601	Up	A0A1U8L0A9	28 kDa ribonucleoprotein, chloroplastic-like OS=Gossypium hirsutum OX=3635 GN=LOC107921121 PE=4 SV=1	1.39017	1.14068	7.35315	8.38241	7.90268	7.14057	6.30743	6.76818
602	Down	A0A1U8L0P5	protein TIC 22, chloroplastic-like isoform X1 OS=Gossypium hirsutum OX=3635 GN=LOC107922621 PE=4 SV=1	2.02561	-3.95649	2.90689	3.40647	4.64396	8.76288	7.61765	6.44626
603	Up	A0A1U8L108	RING-type E3 ubiquitin transferase OS=Gossypium hirsutum OX=3635 GN=LOC107922705 PE=4 SV=1	1.70114	4.56748	9.9555	7.45204	7.32733	5.38762	2.59376	3.05105
604	Up	A0A1U8L110	late embryogenesis abundant protein Lea14-A OS=Gossypium hirsutum OX=3635 GN=LOC107922715 PE=3 SV=1	1.33172	1.05598	7.57818	7.24793	8.24888	6.35403	6.47086	7.08215
605	Up	A0A1U8L1H2	Peroxidase OS=Gossypium hirsutum OX=3635 GN=LOC107921914 PE=3 SV=1	2.25653	2.01147	4.12928	4.76022	3.51096	1.96347	2.23266	2.16992
606	Up	A0A1U8L1L9	cold shock protein 2-like OS=Gossypium hirsutum OX=3635 GN=LOC107922871 PE=4 SV=1	1.37045	2.63712	6.00675	7.77017	6.92837	5.08134	2.7866	4.926
607	Up	A0A1U8L1N7	WEB family protein At5g55860-like isoform X1 OS=Gossypium hirsutum OX=3635 GN=LOC107921984 PE=3 SV=1	1.92086	4.88449	7.66107	10.1655	6.79571	4.0268	2.40599	3.53605
608	Down	A0A1U8L1R3	epidermal growth factor receptor substrate 15-like isoform X1 OS=Gossypium hirsutum OX=3635 GN=LOC107922000 PE=4 SV=1	4.38401	-4.6879	4.10132	3.75673	3.84145	8.97212	8.2182	8.57289
609	Up	A0A1U8L284	heterogeneous nuclear ribonucleoprotein 1-like isoform X1 OS=Gossypium hirsutum OX=3635 GN=LOC107922125 PE=4 SV=1	4.18356	1.32326	5.66391	5.88996	5.83542	4.53038	4.47897	4.41015
610	Down	A0A1U8L2Q1	ABC transporter B family member 26, chloroplastic-like OS=Gossypium hirsutum OX=3635 GN=LOC107921997 PE=4 SV=1	2.31092	-1.04427	6.54844	6.57137	6.32553	7.853	7.42962	7.29554
611	Up	A0A1U8L2T0	LOW QUALITY PROTEIN: alpha-glucan water dikinase, chloroplastic-like OS=Gossypium hirsutum OX=3635 GN=LOC107922015 PE=3 SV=1	2.35915	2.54338	6.58797	5.74416	7.02901	3.53605	3.88753	4.30743
612	Up	A0A1U8L2W7	polygalacturonase-like OS=Gossypium hirsutum OX=3635 GN=LOC107923307 PE=3 SV=1	1.36918	3.11542	6.8505	6.45943	8.16541	5.17792	2.20163	4.74953
613	Up	A0A1U8L2Z7	Vacuolar protein sorting-associated protein 51 homolog OS=Gossypium hirsutum OX=3635 GN=LOC107923335 PE=3 SV=1	1.65436	3.01462	3.80735	5.83794	5.53605	2	1.1375	3
614	Down	A0A1U8L2Z8	calvin cycle protein CP12-2, chloroplastic-like OS=Gossypium hirsutum OX=3635 GN=LOC107923324 PE=4 SV=1	2.81995	-3.2645	3.54517	2.9096	3.50653	7.27333	6.00899	6.47249
615	Down	A0A1U8L344	nucleolin-like isoform X2 OS=Gossypium hirsutum OX=3635 GN=LOC107923379 PE=4 SV=1	5.63282	-3.45843	3.57777	3.83309	3.68225	7.09698	7.24317	7.12825
616	Down	A0A1U8L363	pentatricopeptide repeat-containing protein At4g01400, mitochondrial-like OS=Gossypium hirsutum OX=3635 GN=LOC107923393 PE=4 SV=1	1.62881	-1.06675	6.45779	5.79961	6.47573	7.18289	7.04658	7.7039
617	Down	A0A1U8L3A5	Chlorophyll a-b binding protein, chloroplastic OS=Gossypium hirsutum OX=3635 GN=LOC107923442 PE=3 SV=1	1.58953	-1.29007	6.19377	5.74416	7.01011	7.67525	7.54458	7.59842
618	Up	A0A1U8L3D9	tetrahydrocannabinolic acid synthase-like OS=Gossypium hirsutum OX=3635 GN=LOC107923484 PE=3 SV=1	2.13029	2.12388	8.33941	9.08534	8.48261	7.22207	6.10224	6.2114
619	Up	A0A1U8L4U6	carboxyl-terminal-processing peptidase 3, chloroplastic isoform X2 OS=Gossypium hirsutum OX=3635 GN=LOC107922556 PE=3 SV=1	2.45762	4.57002	6.6837	9.1533	7.90026	3.19112	3.10277	3.73331
620	Up	A0A1U8L4Z4	blue-light photoreceptor PHR2-like OS=Gossypium hirsutum OX=3635 GN=LOC107923973 PE=3 SV=1	1.78705	1.62276	7.22786	7.99209	8.22545	6.65392	6.21723	5.70598
621	Up	A0A1U8L542	S-adenosylmethionine synthase OS=Gossypium hirsutum OX=3635 GN=LOC107923999 PE=3 SV=1	1.33696	2.97757	5.90929	8.92214	5.79181	4.2042	3.54966	3.93668
622	Down	A0A1U8L5E2	quinone oxidoreductase PIG3-like OS=Gossypium hirsutum OX=3635 GN=LOC107924070 PE=4 SV=1	3.56824	-3.70183	2.7866	3.52356	2.67807	6.6837	6.43962	6.97039
623	Up	A0A1U8L5G6	Glutathione reductase OS=Gossypium hirsutum OX=3635 GN=LOC107924091 PE=3 SV=1	1.69701	1.87354	8.01737	7.59694	9.16189	6.03342	6.61912	6.50303
624	Up	A0A1U8L5J9	uncharacterized protein LOC107922760 OS=Gossypium hirsutum OX=3635 GN=LOC107922760 PE=4 SV=1	2.2289	2.31712	9.31447	8.3097	8.42291	5.82273	6.4363	6.83668
625	Down	A0A1U8L5M3	pre-mRNA-processing factor 39-like isoform X1 OS=Gossypium hirsutum OX=3635 GN=LOC107924120 PE=4 SV=1	1.91843	-1.01473	6.37504	6.26679	6.22497	6.848	7.55995	7.50303
626	Up	A0A1U8L5M5	Elongation factor G, chloroplastic OS=Gossypium hirsutum OX=3635 GN=LOC107924124 PE=3 SV=1	1.571	0.370906	7.36894	7.3906	7.06824	6.96116	6.85425	6.89966
627	Down	A0A1U8L5P4	FAM10 family protein At4g22670-like isoform X1 OS=Gossypium hirsutum OX=3635 GN=LOC107924136 PE=4 SV=1	1.35574	-3.23875	3.3128	4.95975	1.48543	7.30012	5.60881	6.56529
628	Down	A0A1U8L5U2	protein RALF-like 33 OS=Gossypium hirsutum OX=3635 GN=LOC107924176 PE=3 SV=1	1.78935	-0.801301	6.04221	6.60585	6.22882	6.8679	7.22207	7.19081
629	Up	A0A1U8L5V2	flavonol synthase/flavanone 3-hydroxylase-like OS=Gossypium hirsutum OX=3635 GN=LOC107923058 PE=3 SV=1	1.37339	3.59184	5.54226	4.0268	2.07039	1.37851	-1	0.485427
630	Down	A0A1U8L662	probable polygalacturonase OS=Gossypium hirsutum OX=3635 GN=LOC107922920 PE=3 SV=1	1.46426	-1.67655	5.36107	4.926	5.15785	7.85674	6.33985	6.27798
631	Down	A0A1U8L693	betaine aldehyde dehydrogenase 1, chloroplastic-like OS=Gossypium hirsutum OX=3635 GN=LOC107924276 PE=3 SV=1	2.37785	-1.41437	6.41278	5.65249	6.14771	7.3156	7.62717	7.51333
632	Up	A0A1U8L6A6	1-aminocyclopropane-1-carboxylate oxidase homolog 1-like OS=Gossypium hirsutum OX=3635 GN=LOC107924285 PE=3 SV=1	2.40838	2.68194	7.89724	8.84266	8.10014	5.95652	5.926	4.91169
633	Down	A0A1U8L6V9	CDGSH iron-sulfur domain-containing protein NEET-like OS=Gossypium hirsutum OX=3635 GN=LOC107923172 PE=4 SV=1	1.35184	-1.56699	4.52982	3.18587	4.51728	6.13134	5.72792	5.07468
634	Up	A0A1U8L884	CRIB domain-containing protein RIC7-like OS=Gossypium hirsutum OX=3635 GN=LOC107923703 PE=4 SV=1	1.40365	1.70423	6.77479	6.84925	5.78921	3.88374	5.04876	5.36807
635	Down	A0A1U8L887	ATP-dependent Clp protease proteolytic subunit OS=Gossypium hirsutum OX=3635 GN=LOC107924745 PE=3 SV=1	1.44491	-1.04528	6.55152	6.14771	6.38543	8.00955	6.94603	7.26491
636	Up	A0A1U8L8E7	probable LRR receptor-like serine/threonine-protein kinase At3g47570 OS=Gossypium hirsutum OX=3635 GN=LOC107923954 PE=3 SV=1	1.45338	2.77259	7.88448	5.32568	5.9331	4.1375	2.74594	3.94204
637	Down	A0A1U8L8H1	mitogen-activated protein kinase OS=Gossypium hirsutum OX=3635 GN=LOC107923818 PE=3 SV=1	1.51106	-0.63748	5.56986	5.73877	5.2854	6.29829	5.88264	6.32553
638	Down	A0A1U8L8P0	NAD(P)H dehydrogenase (quinone) OS=Gossypium hirsutum OX=3635 GN=LOC107924906 PE=3 SV=1	2.55019	-1.07108	4.93074	4.6893	5.1416	6.18785	5.87774	5.90929
639	Down	A0A1U8L8S3	oxygen-evolving enhancer protein 3, chloroplastic-like OS=Gossypium hirsutum OX=3635 GN=LOC107924939 PE=3 SV=1	2.46432	-1.45347	6.26679	6.56986	6.98413	7.86666	8.23984	8.07468
640	Down	A0A1U8L8S5	Raf-like MAPKKK protein OS=Gossypium hirsutum OX=3635 GN=LOC107924938 PE=4 SV=1	1.43639	-1.70812	3.20163	4.48543	4.89724	5.68089	6.32733	5.70044
641	Down	A0A1U8L9H4	putative MO25-like protein At5g47540 OS=Gossypium hirsutum OX=3635 GN=LOC107925170 PE=3 SV=1	1.47474	-3.31131	4.48543	3.99373	4.56682	9.42794	5.87529	7.67666
642	Down	A0A1U8L9J4	nudix hydrolase 3-like OS=Gossypium hirsutum OX=3635 GN=LOC107925185 PE=4 SV=1	1.73747	-1.5965	2.67807	1.43296	2.03562	3.26303	3.97269	3.70044
643	Up	A0A1U8L9Q3	Purple acid phosphatase OS=Gossypium hirsutum OX=3635 GN=LOC107924257 PE=3 SV=1	2.31114	1.67002	4.98185	4.6837	4.61471	3.01792	2.65535	3.59694
644	Down	A0A1U8LA58	probable plastid-lipid-associated protein 4, chloroplastic OS=Gossypium hirsutum OX=3635 GN=LOC107925347 PE=3 SV=1	4.6352	-4.26903	4.56072	5.12879	4.89724	8.97126	9.29692	9.12567
645	Up	A0A1U8LAI1	5'-deoxynucleotidase OS=Gossypium hirsutum OX=3635 GN=LOC107925439 PE=3 SV=1	2.32764	0.723103	5.7252	6.03122	6.13134	5.27426	5.27426	5.16993
646	Up	A0A1U8LAJ7	ribonuclease P protein subunit p25-like protein OS=Gossypium hirsutum OX=3635 GN=LOC107924451 PE=4 SV=1	2.37033	2.1953	7.41363	7.91528	7.82655	4.87774	5.64962	6.04221
647	Down	A0A1U8LAL3	dihydroorotase OS=Gossypium hirsutum OX=3635 GN=LOC107924314 PE=3 SV=1	1.39074	-1.06204	6.0045	5.50779	4.92125	6.85922	6.27984	6.48059
648	Down	A0A1U8LAV8	secoisolariciresinol dehydrogenase-like OS=Gossypium hirsutum OX=3635 GN=LOC107925529 PE=4 SV=1	2.27464	-4.9827	2.10434	4.37851	3.66676	9.08826	8.84956	7.15987
649	Down	A0A1U8LAZ3	GDSL esterase/lipase At5g03610-like OS=Gossypium hirsutum OX=3635 GN=LOC107925571 PE=3 SV=1	1.40077	-0.709438	7.00113	6.35403	6.56377	7.34163	7.11166	7.59395
650	Down	A0A1U8LB38	pectinesterase inhibitor-like OS=Gossypium hirsutum OX=3635 GN=LOC107925625 PE=4 SV=1	1.7115	-2.38279	4.52982	6.05528	4.79181	8.34341	7.15178	7.03012
651	Down	A0A1U8LBE4	ribokinase-like isoform X3 OS=Gossypium hirsutum OX=3635 GN=LOC107925713 PE=4 SV=1	1.40967	-3.68919	2.77181	3.17684	2.39478	7.60437	7.73132	4.0753
652	Up	A0A1U8LBJ2	50S ribosomal protein L11, chloroplastic-like OS=Gossypium hirsutum OX=3635 GN=LOC107924701 PE=3 SV=1	1.39108	0.434757	8.06232	7.71562	7.59246	7.39146	7.39575	7.27891
653	Up	A0A1U8LBS8	ankyrin repeat and SAM domain-containing protein 6-like OS=Gossypium hirsutum OX=3635 GN=LOC107925839 PE=4 SV=1	1.66992	2.37663	8.08852	8.22352	7.78856	6.66534	4.4852	5.82018
654	Down	A0A1U8LBW3	eukaryotic translation initiation factor 2 subunit beta-like isoform X1 OS=Gossypium hirsutum OX=3635 GN=LOC107925881 PE=3 SV=1	1.39376	-0.604741	6.37156	6.06609	5.8802	6.99095	6.52199	6.61912
655	Down	A0A1U8LBX6	26S proteasome regulatory subunit 4 homolog A-like OS=Gossypium hirsutum OX=3635 GN=LOC107925883 PE=3 SV=1	2.2938	-2.59934	4.94953	3.88753	3.63227	7.20261	6.40939	6.65535
656	Up	A0A1U8LCF4	oxoglutarate dehydrogenase (succinyl-transferring) OS=Gossypium hirsutum OX=3635 GN=LOC107926030 PE=3 SV=1	1.44196	0.753626	7.57213	7.21335	7.58571	6.75489	6.31651	7.03892
657	Down	A0A1U8LCP2	Beta-hexosaminidase OS=Gossypium hirsutum OX=3635 GN=LOC107926083 PE=3 SV=1	1.46964	-2.44459	4.76553	3.56071	6.03342	7.7866	6.79312	7.11374
658	Up	A0A1U8LCU2	LOW QUALITY PROTEIN: uncharacterized protein LOC107926118 OS=Gossypium hirsutum OX=3635 GN=LOC107926118 PE=3 SV=1	2.08971	3.93015	7.82273	8.39917	8.97556	5.00899	3.0195	5.37851
659	Down	A0A1U8LD35	H(+)-exporting diphosphatase OS=Gossypium hirsutum OX=3635 GN=LOC107925190 PE=3 SV=1	1.30207	-3.55555	4.56682	5.26303	2.90689	8.45615	9.24127	5.70598
660	Up	A0A1U8LD82	7-dehydrocholesterol reductase OS=Gossypium hirsutum OX=3635 GN=LOC107925075 PE=3 SV=1	1.49779	2.80451	8.38241	8.44211	6.03562	5.48543	4.30012	4.66107
661	Up	A0A1U8LDA0	RNA-binding KH domain-containing protein PEPPER-like isoform X3 OS=Gossypium hirsutum OX=3635 GN=LOC107926280 PE=4 SV=1	2.21296	1.3802	7.0433	7.78464	7.38716	6.05094	5.75489	6.26866
662	Up	A0A1U8LDD2	Clathrin light chain OS=Gossypium hirsutum OX=3635 GN=LOC107925236 PE=3 SV=1	2.11358	1.22006	8.19574	7.88874	7.70943	6.31288	6.9542	6.86666
663	Down	A0A1U8LDE3	ras-related protein RABA1f OS=Gossypium hirsutum OX=3635 GN=LOC107925245 PE=4 SV=1	1.33973	-1.02799	3.60881	2.86109	3.63513	4.79701	3.926	4.46597
664	Up	A0A1U8LDG7	40S ribosomal protein S8 OS=Gossypium hirsutum OX=3635 GN=LOC107926334 PE=3 SV=1	1.4401	0.553759	8.08108	7.47654	7.69905	7.24982	7.15279	7.19279
665	Down	A0A1U8LDJ9	multiple organellar RNA editing factor 9, chloroplastic-like OS=Gossypium hirsutum OX=3635 GN=LOC107926341 PE=4 SV=1	1.65821	-1.71179	5.32912	6.43463	6.32012	8.14619	7.94895	7.12412
666	Down	A0A1U8LDM3	triose phosphate/phosphate translocator, chloroplastic-like isoform X2 OS=Gossypium hirsutum OX=3635 GN=LOC107925315 PE=4 SV=1	1.36228	-3.27986	4.32193	5.40939	2.37851	8.6987	6.55305	6.69766
667	Down	A0A1U8LDN3	coiled-coil domain-containing protein SCD2 OS=Gossypium hirsutum OX=3635 GN=LOC107925328 PE=4 SV=1	2.62976	-3.64186	4.87375	4.00779	3.05311	7.74953	7.55228	7.55842
668	Down	A0A1U8LEJ2	calcium sensing receptor, chloroplastic-like OS=Gossypium hirsutum OX=3635 GN=LOC107926613 PE=4 SV=1	1.83076	-2.67853	4.45286	3.36457	4.90689	7.84925	6.4545	6.45615
669	Up	A0A1U8LEP4	1,4-alpha-glucan branching enzyme OS=Gossypium hirsutum OX=3635 GN=LOC107925642 PE=3 SV=1	1.61825	1.69884	7.73877	6.23074	6.92837	4.86295	5.45943	5.47897
670	Down	A0A1U8LES3	Chlorophyll a-b binding protein, chloroplastic OS=Gossypium hirsutum OX=3635 GN=LOC107926709 PE=3 SV=1	1.93182	-1.33946	7.04439	6.86542	6.30195	8.44791	7.73403	8.04821
671	Up	A0A1U8LEV6	Asparagine synthetase [glutamine-hydrolyzing] OS=Gossypium hirsutum OX=3635 GN=LOC107925496 PE=4 SV=1	2.14738	2.13034	6.79961	7.78398	7.80478	5.07895	5.07039	5.848
672	Up	A0A1U8LEW6	uncharacterized protein LOC107925506 OS=Gossypium hirsutum OX=3635 GN=LOC107925506 PE=4 SV=1	1.40851	2.99737	8.53955	8.57705	7.95826	3.43296	6.12309	6.52669
673	Down	A0A1U8LF02	Succinate dehydrogenase [ubiquinone] flavoprotein subunit, mitochondrial OS=Gossypium hirsutum OX=3635 GN=LOC107926744 PE=3 SV=1	1.6015	-1.15025	5.94251	5.88753	5.01346	7.02901	6.66534	6.59991
674	Down	A0A1U8LF15	60S acidic ribosomal protein P2-like OS=Gossypium hirsutum OX=3635 GN=LOC107925548 PE=3 SV=1	2.17153	-2.57897	3.60881	2.8679	3.33628	6.02459	4.99548	6.52982
675	Up	A0A1U8LF30	flowering locus K homology domain-like isoform X1 OS=Gossypium hirsutum OX=3635 GN=LOC107926815 PE=4 SV=1	1.51887	0.471789	7.66818	7.56682	7.50938	7.27519	6.84046	7.21335
676	Up	A0A1U8LF46	probable mannitol dehydrogenase OS=Gossypium hirsutum OX=3635 GN=LOC107925779 PE=3 SV=1	1.8372	1.01983	7.92125	8.10014	7.34784	6.59395	6.78267	6.9331
677	Up	A0A1U8LF80	dnaJ protein ERDJ3B-like OS=Gossypium hirsutum OX=3635 GN=LOC107926851 PE=4 SV=1	1.43924	2.36361	6.94603	7.01123	5.67807	2.96347	4.52356	5.05745
678	Down	A0A1U8LFC0	beta-glucosidase BoGH3B-like OS=Gossypium hirsutum OX=3635 GN=LOC107925851 PE=4 SV=1	1.40477	-2.98538	-0.514573	1.848	-1	3.89724	2.32193	3.07039
679	Up	A0A1U8LFF4	PGR5-like protein 1B, chloroplastic OS=Gossypium hirsutum OX=3635 GN=LOC107926919 PE=4 SV=1	1.59328	0.703811	7.3637	7.91409	7.63517	6.68229	7.05961	7.05961
680	Down	A0A1U8LFF9	L-galactono-1,4-lactone dehydrogenase, mitochondrial-like OS=Gossypium hirsutum OX=3635 GN=LOC107925893 PE=4 SV=1	2.32441	-3.34646	4.24196	5.24751	3.25128	7.72247	7.34961	7.70805
681	Up	A0A1U8LFG2	RAB6-interacting golgin OS=Gossypium hirsutum OX=3635 GN=LOC107925693 PE=3 SV=1	1.37627	1.63741	8.69488	7.26866	7.97671	6.92719	5.64962	6.45121
682	Up	A0A1U8LFM2	protein CHAPERONE-LIKE PROTEIN OF POR1, chloroplastic-like isoform X3 OS=Gossypium hirsutum OX=3635 GN=LOC107926957 PE=4 SV=1	1.76392	1.19155	8.04111	7.90509	7.69139	6.7211	7.16591	6.17592
683	Up	A0A1U8LG16	sorting nexin 2B-like OS=Gossypium hirsutum OX=3635 GN=LOC107927085 PE=4 SV=1	1.37502	0.480399	6.26491	5.90207	6.16591	5.4363	5.85549	5.59991
684	Down	A0A1U8LG77	DNA ligase OS=Gossypium hirsutum OX=3635 GN=LOC107927137 PE=3 SV=1	1.90932	-3.1525	5.53941	3.69671	3.28905	7.77017	7.04658	7.16591
685	Down	A0A1U8LGJ8	villin-4-like OS=Gossypium hirsutum OX=3635 GN=LOC107926230 PE=3 SV=1	1.86538	-3.68047	5.36529	3.90427	2.44011	7.99266	7.56072	7.19771
686	Up	A0A1U8LGL0	subtilisin-like protease SBT2.5 OS=Gossypium hirsutum OX=3635 GN=LOC107926243 PE=3 SV=1	2.07893	1.47616	7.53761	7.30195	6.62059	5.59395	5.50462	5.9331
687	Up	A0A1U8LGP3	60S ribosomal protein L18-2-like OS=Gossypium hirsutum OX=3635 GN=LOC107927269 PE=3 SV=1	1.41058	0.652743	7.2384	6.72656	6.85425	6.52826	6.00899	6.32373
688	Down	A0A1U8LGU6	2-methylene-furan-3-one reductase-like OS=Gossypium hirsutum OX=3635 GN=LOC107926100 PE=3 SV=1	1.61867	-1.34431	6.36807	5.98413	7.14771	7.65464	7.70529	8.17293
689	Up	A0A1U8LHL3	probable calcium-binding protein CML49 OS=Gossypium hirsutum OX=3635 GN=LOC107926337 PE=4 SV=1	1.87158	3.41878	8.35315	5.93629	7.03452	2.93171	3.80136	4.33455
690	Up	A0A1U8LHN7	Peptide-methionine (R)-S-oxide reductase OS=Gossypium hirsutum OX=3635 GN=LOC107926360 PE=3 SV=1	2.82978	1.30083	6.90569	7.07146	6.76155	5.75756	5.32912	5.74953
691	Down	A0A1U8LHP2	NADH dehydrogenase [ubiquinone] 1 alpha subcomplex subunit 8-B-like OS=Gossypium hirsutum OX=3635 GN=LOC107926364 PE=3 SV=1	1.55	-2.49972	3.91564	4.12464	6.15987	6.87774	7.2555	7.56605
692	Down	A0A1U8LHS3	Glyceraldehyde-3-phosphate dehydrogenase OS=Gossypium hirsutum OX=3635 GN=LOC107926568 PE=3 SV=1	1.8467	-0.523621	4.49825	4.21723	4.51096	4.7761	4.96809	5.05311
693	Up	A0A1U8LHU7	DNA-directed RNA polymerase OS=Gossypium hirsutum OX=3635 GN=LOC107927590 PE=3 SV=1	4.37961	5.125	8.74618	9.51846	8.85643	4.11636	3.74517	3.88454
694	Up	A0A1U8LI71	linoleate 9S-lipoxygenase 5, chloroplastic-like OS=Gossypium hirsutum OX=3635 GN=LOC107927619 PE=3 SV=1	1.85428	4.34929	9.02597	8.82241	9.12127	6.71287	3.48893	3.71998
695	Down	A0A1U8LID9	Photosystem I reaction center subunit II, chloroplastic OS=Gossypium hirsutum OX=3635 GN=LOC107927765 PE=3 SV=1	3.76547	-0.527463	7.30378	7.28448	7.23745	7.86975	7.7662	7.77215
696	Up	A0A1U8LIF4	18.1 kDa class I heat shock protein-like OS=Gossypium hirsutum OX=3635 GN=LOC107927783 PE=3 SV=1	1.87995	1.44075	2.98185	4.08746	3.47249	2.20163	1.848	2.16992
697	Down	A0A1U8LIH1	40S ribosomal protein S3a OS=Gossypium hirsutum OX=3635 GN=LOC107927803 PE=3 SV=1	2.59943	-0.63725	6.81762	6.75489	6.55152	7.36894	7.41701	7.24982
698	Down	A0A1U8LIX6	glucan endo-1,3-beta-D-glucosidase OS=Gossypium hirsutum OX=3635 GN=LOC107927938 PE=3 SV=1	1.64072	-2.34989	5.09592	4.94953	6.52356	8.62022	7.17193	7.82655
699	Up	A0A1U8LIY4	polyadenylate-binding protein RBP47B OS=Gossypium hirsutum OX=3635 GN=LOC107927939 PE=4 SV=1	1.50309	2.50131	7.56758	6.59842	8.77413	4.43296	5.95884	5.04439
700	Down	A0A1U8LJU2	monodehydroascorbate reductase, seedling isozyme-like OS=Gossypium hirsutum OX=3635 GN=LOC107928204 PE=4 SV=1	1.74668	-0.958131	6.34518	5.87774	5.56377	7.03782	6.92005	6.70321
701	Down	A0A1U8LJX7	Glucose-6-phosphate 1-dehydrogenase OS=Gossypium hirsutum OX=3635 GN=LOC107927241 PE=3 SV=1	2.75614	-1.00109	6.61912	6.44626	6.89603	7.71768	7.63081	7.61618
702	Down	A0A1U8LKH7	Defective in cullin neddylation protein OS=Gossypium hirsutum OX=3635 GN=LOC107928388 PE=4 SV=1	1.48035	-3.59597	4.04439	5.34341	2	8.51412	6.70044	6.96116
703	Down	A0A1U8LKJ0	uncharacterized protein LOC107928403 OS=Gossypium hirsutum OX=3635 GN=LOC107928403 PE=4 SV=1	1.95152	-1.96474	6.06178	5.89724	6.25361	8.84862	7.86419	7.39403
704	Down	A0A1U8LKK9	Acireductone dioxygenase OS=Gossypium hirsutum OX=3635 GN=LOC107928423 PE=3 SV=1	2.76642	-4.7105	4.63677	2.59379	4.06362	8.80187	8.28263	8.34119
705	Up	A0A1U8LKL3	putative ion channel POLLUX-like 2 isoform X2 OS=Gossypium hirsutum OX=3635 GN=LOC107928415 PE=3 SV=1	4.30786	7.40329	8.05311	8.74786	9.22448	1.1375	1.67807	1
706	Down	A0A1U8LKV7	probable hydroxyacylglutathione hydrolase 2, chloroplastic OS=Gossypium hirsutum OX=3635 GN=LOC107927512 PE=3 SV=1	1.62252	-1.03961	5.14568	5.25172	5.60585	6.73742	5.87529	6.50938
707	Down	A0A1U8LKW5	heat shock 70 kDa protein 6, chloroplastic-like OS=Gossypium hirsutum OX=3635 GN=LOC107928501 PE=3 SV=1	1.50786	-2.16161	6.43463	6.41954	4.51096	8.1814	7.6014	8.06717
708	Down	A0A1U8LKZ2	translationally-controlled tumor protein homolog OS=Gossypium hirsutum OX=3635 GN=LOC107927290 PE=3 SV=1	1.35767	-0.883956	6.04002	5.47249	6.12928	6.34341	7.10852	6.84172
709	Down	A0A1U8LLT6	photosystem II repair protein PSB27-H1, chloroplastic-like OS=Gossypium hirsutum OX=3635 GN=LOC107928811 PE=3 SV=1	1.44525	-0.788672	6.58346	7.27612	7.19476	8.00394	7.85112	7.56529
710	Down	A0A1U8LM13	glutathione transferase OS=Gossypium hirsutum OX=3635 GN=LOC107927622 PE=3 SV=1	1.59257	-1.53783	4.03562	3.73335	2.68476	5.1819	4.6837	5.20163
711	Down	A0A1U8LM73	putative ER lumen protein-retaining receptor C28H8.4 OS=Gossypium hirsutum OX=3635 GN=LOC107927940 PE=3 SV=1	1.55907	-2.06635	5.09592	3.79164	4.57289	6.96578	7.09381	5.59991
712	Down	A0A1U8LM88	uncharacterized protein LOC107928869 OS=Gossypium hirsutum OX=3635 GN=LOC107928869 PE=4 SV=1	1.53556	-3.13161	3.05311	1.32193	0.678072	4.49185	3.94486	6.01123
713	Down	A0A1U8LM94	signal recognition particle 43 kDa protein, chloroplastic-like OS=Gossypium hirsutum OX=3635 GN=LOC107927956 PE=4 SV=1	1.43609	-1.3634	6.38716	6.82909	6.42794	8.72724	7.34252	7.66463
714	Up	A0A1U8LMB6	protein CYPRO4-like OS=Gossypium hirsutum OX=3635 GN=LOC107928893 PE=4 SV=1	3.04348	5.03824	7.87836	9.11192	9.3374	3.7761	3.12102	4.31584
715	Down	A0A1U8LMK2	Cyanate hydratase OS=Gossypium hirsutum OX=3635 GN=LOC107928988 PE=3 SV=1	1.54342	-0.858411	5.79442	6.3733	6.64386	7.10538	7.23266	7.04876
716	Up	A0A1U8LMT7	nitronate monooxygenase-like OS=Gossypium hirsutum OX=3635 GN=LOC107929091 PE=4 SV=1	1.95226	1.71469	6.76818	5.7866	6.90929	4.47447	4.87285	4.97269
717	Up	A0A1U8LN46	Acyl carrier protein OS=Gossypium hirsutum OX=3635 GN=LOC107929173 PE=3 SV=1	1.35963	1.15079	7.70667	7.30652	6.94953	6.02015	5.6893	6.8009
718	Up	A0A1U8LN48	cell division protein FtsZ homolog 2-1, chloroplastic-like isoform X1 OS=Gossypium hirsutum OX=3635 GN=LOC107928210 PE=3 SV=1	1.91324	0.79208	7.59768	8.11842	8.14466	7.15987	7.09487	7.22978
719	Up	A0A1U8LNA9	Ferredoxin OS=Gossypium hirsutum OX=3635 GN=LOC107928016 PE=3 SV=1	1.30146	1.82967	6.88996	8.57289	7.54303	6.71562	5.47573	5.32553
720	Down	A0A1U8LNZ1	uncharacterized protein LOC107928218 OS=Gossypium hirsutum OX=3635 GN=LOC107928218 PE=4 SV=1	1.80738	-1.14406	6.15178	6.44294	6.67243	8.03122	7.23266	7.43546
721	Down	A0A1U8LP16	single-stranded DNA-bindig protein WHY2, mitochondrial-like OS=Gossypium hirsutum OX=3635 GN=LOC107928250 PE=3 SV=1	2.21243	-3.9262	3.52215	4.28759	3.74249	9.02901	6.58346	7.71836
722	Up	A0A1U8LPD2	serine/threonine-protein kinase HT1 OS=Gossypium hirsutum OX=3635 GN=LOC107928575 PE=4 SV=1	1.30441	2.58847	8.40727	8.36545	5.853	4.54226	4.58739	5.73064
723	Down	A0A1U8LPJ6	Eukaryotic translation initiation factor 3 subunit F OS=Gossypium hirsutum OX=3635 GN=LOC107929563 PE=3 SV=1	1.60344	-1.43996	6.05311	6.24982	6.71425	8.49426	7.32553	7.51728
724	Down	A0A1U8LPK6	protein DOWNY MILDEW RESISTANCE 6-like OS=Gossypium hirsutum OX=3635 GN=LOC107929570 PE=3 SV=1	1.40263	-3.05819	4.61641	2.39345	2.22938	5.06283	6.00225	7.34873
725	Up	A0A1U8LPP0	leucine-rich repeat extensin-like protein 2 OS=Gossypium hirsutum OX=3635 GN=LOC107929562 PE=4 SV=1	2.11178	1.46642	6.26303	7.09592	7.18289	5.3147	5.45286	5.37504
726	Down	A0A1U8LPT0	probable cinnamyl alcohol dehydrogenase 1 OS=Gossypium hirsutum OX=3635 GN=LOC107929599 PE=3 SV=1	1.70356	-0.697834	5.92125	5.59096	5.38543	6.52199	6.28725	6.1819
727	Up	A0A1U8LPT7	uncharacterized protein LOC107928468 OS=Gossypium hirsutum OX=3635 GN=LOC107928468 PE=4 SV=1	1.78861	2.68742	7.7662	6.78398	6.14975	3.24793	4.70044	4.6893
728	Down	A0A1U8LPZ0	plasminogen activator inhibitor 1 RNA-binding protein-like OS=Gossypium hirsutum OX=3635 GN=LOC107929675 PE=4 SV=1	1.40867	-0.979166	7.08215	6.58797	7.09908	8.4292	7.49025	7.78725
729	Down	A0A1U8LQ46	secoisolariciresinol dehydrogenase-like OS=Gossypium hirsutum OX=3635 GN=LOC107929717 PE=4 SV=1	2.27599	-3.26843	3.82047	3.23266	4.96809	7.86851	6.86419	7.09381
730	Up	A0A1U8LQ82	TMV resistance protein N-like OS=Gossypium hirsutum OX=3635 GN=LOC107929727 PE=4 SV=1	1.30558	4.55908	6.98641	7.65033	8.17493	-0.152003	4.74416	4.54226
731	Down	A0A1U8LQL8	NADP-dependent D-sorbitol-6-phosphate dehydrogenase-like OS=Gossypium hirsutum OX=3635 GN=LOC107928936 PE=4 SV=1	2.59321	-0.952894	5.15785	5.20945	4.99548	6.25361	6.1375	5.83036
732	Down	A0A1U8LR67	DEAD-box ATP-dependent RNA helicase 47, mitochondrial-like OS=Gossypium hirsutum OX=3635 GN=LOC107930031 PE=4 SV=1	1.98751	-4.60953	4.35565	3.2591	3.04792	6.3147	9.10591	9.07066
733	Down	A0A1U8LRB6	leucoanthocyanidin dioxygenase-like OS=Gossypium hirsutum OX=3635 GN=LOC107930062 PE=3 SV=1	1.84382	-1.79645	6.91767	5.74147	5.90689	8.4208	7.8936	7.64097
734	Down	A0A1U8LRD3	uncharacterized protein At4g06744-like OS=Gossypium hirsutum OX=3635 GN=LOC107928958 PE=4 SV=1	2.33343	-1.36184	6.90448	6.15583	6.6453	7.74886	8.05528	7.98698
735	Down	A0A1U8LRQ8	uncharacterized protein LOC107930186 isoform X2 OS=Gossypium hirsutum OX=3635 GN=LOC107930186 PE=4 SV=1	1.43122	-1.40978	4.69488	6.12928	4.88264	6.57137	6.54844	6.81634
736	Up	A0A1U8LRR5	bet1-like SNARE 1-2 OS=Gossypium hirsutum OX=3635 GN=LOC107929062 PE=4 SV=1	2.46108	3.63618	7.27798	8.41066	9.10066	4.72247	4.15381	5.0045
737	Down	A0A1U8LS58	Phosphomannomutase OS=Gossypium hirsutum OX=3635 GN=LOC107929190 PE=3 SV=1	1.99136	-1.3438	7.1127	6.40599	6.19771	8.10696	7.85425	7.7866
738	Down	A0A1U8LS86	uncharacterized protein LOC107930321 OS=Gossypium hirsutum OX=3635 GN=LOC107930321 PE=4 SV=1	2.39419	-1.83956	6.31107	6.16189	7.15381	8.37112	8.43003	8.3443
739	Down	A0A1U8LSE7	small nuclear ribonucleoprotein-associated proteins B and B'-like OS=Gossypium hirsutum OX=3635 GN=LOC107930376 PE=3 SV=1	1.567	-1.30208	6.34518	5.44956	5.64097	7.633	6.73742	6.97154
740	Down	A0A1U8LSI4	Inositol-1-monophosphatase OS=Gossypium hirsutum OX=3635 GN=LOC107930396 PE=3 SV=1	1.56207	-0.820053	6.16792	5.40599	5.49185	6.50779	6.47897	6.53916
741	Down	A0A1U8LSK5	Mitochondrial import inner membrane translocase subunit OS=Gossypium hirsutum OX=3635 GN=LOC107929468 PE=3 SV=1	1.56859	-4.87892	5.39232	0.765535	2.848	8.57137	6.89482	8.17642
742	Up	A0A1U8LSR6	Germin-like protein OS=Gossypium hirsutum OX=3635 GN=LOC107930459 PE=3 SV=1	1.3639	2.07649	6.77215	6.89118	8.07735	4.01792	5.77083	5.72247
743	Down	A0A1U8LST4	non-specific lipid-transfer protein-like OS=Gossypium hirsutum OX=3635 GN=LOC107930485 PE=3 SV=1	2.43852	-5.04733	1.32193	4.07895	3.27798	8.16792	7.84235	7.81057
744	Down	A0A1U8LSV0	uncharacterized protein LOC107930503 OS=Gossypium hirsutum OX=3635 GN=LOC107930503 PE=4 SV=1	2.39245	-1.93061	4.40491	3.81391	3.32376	5.95884	5.66959	5.70598
745	Down	A0A1U8LSY9	probable 6-phosphogluconolactonase 4, chloroplastic OS=Gossypium hirsutum OX=3635 GN=LOC107929572 PE=3 SV=1	1.61223	-0.811655	6.8125	6.30195	6.75221	7.75087	7.19672	7.35403
746	Up	A0A1U8LTE7	3-ketoacyl-CoA synthase OS=Gossypium hirsutum OX=3635 GN=LOC107930667 PE=3 SV=1	1.70351	1.1732	4.46597	4.39232	4.8248	2.82782	3.72686	3.60881
747	Up	A0A1U8LTP7	Pectate lyase OS=Gossypium hirsutum OX=3635 GN=LOC107930738 PE=3 SV=1	1.94767	1.87328	6.10224	6.38543	6.84298	4.06178	4.37851	5.27053
748	Up	A0A1U8LU58	methenyltetrahydrofolate cyclohydrolase OS=Gossypium hirsutum OX=3635 GN=LOC107929925 PE=3 SV=1	1.85896	0.499248	7.06609	7.14364	6.77742	6.57289	6.42626	6.49025
749	Down	A0A1U8LU78	myosin-17-like isoform X1 OS=Gossypium hirsutum OX=3635 GN=LOC107929942 PE=3 SV=1	1.45112	-2.86762	2.53605	5.32553	4.45957	7.06932	6.23266	7.62205
750	Down	A0A1U8LUD7	ATP-dependent Clp protease proteolytic subunit OS=Gossypium hirsutum OX=3635 GN=LOC107930939 PE=3 SV=1	1.30216	-0.805216	6.37156	6.51254	6.91409	7.84235	7.01569	7.35579
751	Down	A0A1U8LUJ8	thylakoid lumenal 15 kDa protein 1, chloroplastic OS=Gossypium hirsutum OX=3635 GN=LOC107930054 PE=4 SV=1	2.16265	-0.508759	7.06501	7.37851	7.3147	7.80607	7.76487	7.71356
752	Down	A0A1U8LUP3	protein FATTY ACID EXPORT 2, chloroplastic-like OS=Gossypium hirsutum OX=3635 GN=LOC107929922 PE=3 SV=1	2.4484	-2.10551	5.61176	6.35579	6.61765	8.60696	8.24603	8.04876
753	Up	A0A1U8LUR5	UV-B-induced protein At3g17800, chloroplastic-like OS=Gossypium hirsutum OX=3635 GN=LOC107931002 PE=4 SV=1	2.18525	2.83571	8.93428	7.46761	8.1416	5.83794	5.51412	4.68428
754	Down	A0A1U8LV00	proteasome activator subunit 4-like OS=Gossypium hirsutum OX=3635 GN=LOC107931144 PE=3 SV=1	1.94984	-3.93038	3.32193	3.926	2.53605	8.09381	7.85487	5.62644
755	Down	A0A1U8LWE8	Eukaryotic translation initiation factor 5A OS=Gossypium hirsutum OX=3635 GN=LOC107931501 PE=3 SV=1	2.41696	-0.882715	6.64674	6.26303	6.36282	7.44708	7.33718	7.13648
756	Down	A0A1U8LWJ0	transmembrane protein 87B-like isoform X3 OS=Gossypium hirsutum OX=3635 GN=LOC107931545 PE=4 SV=1	1.79322	-2.5504	3.73453	4.25781	4.38922	6.99435	7.5306	5.50779
757	Down	A0A1U8LX07	Transmembrane 9 superfamily member OS=Gossypium hirsutum OX=3635 GN=LOC107931685 PE=3 SV=1	1.59371	-1.15971	5.46271	4.7761	5.1334	6.56377	5.74685	6.54071
758	Up	A0A1U8LX34	Phospholipase D OS=Gossypium hirsutum OX=3635 GN=LOC107931713 PE=3 SV=1	1.39799	2.55409	6.20359	7.70321	7.37417	3.25395	4.62059	5.74416
759	Down	A0A1U8LX59	Chlorophyll a-b binding protein, chloroplastic OS=Gossypium hirsutum OX=3635 GN=LOC107931745 PE=3 SV=1	3.1201	-2.60324	5.75756	5.38543	5.09592	8.40429	7.70183	7.94251
760	Up	A0A1U8LXF9	Clathrin heavy chain OS=Gossypium hirsutum OX=3635 GN=LOC107931822 PE=3 SV=1	1.56147	2.31284	8.26725	6.76951	6.11061	4.6346	5.19285	4.38139
761	Down	A0A1U8LXL1	nuclear pore complex protein NUP88 OS=Gossypium hirsutum OX=3635 GN=LOC107931823 PE=4 SV=1	1.86231	-2.65967	3.96915	3.41741	5.40534	7.35403	6.82146	6.59544
762	Up	A0A1U8LXP1	uncharacterized protein LOC107931851 OS=Gossypium hirsutum OX=3635 GN=LOC107931851 PE=4 SV=1	1.3257	3.29326	7.45861	9.91259	8.60807	4.06183	7.1467	4.89098
763	Down	A0A1U8LXQ6	Cytochrome b OS=Gossypium hirsutum OX=3635 GN=LOC107931915 PE=3 SV=1	1.57428	-2.45893	5.43962	4.41278	6.79831	8.38974	7.8936	7.74416
764	Down	A0A1U8LXV6	Carboxypeptidase OS=Gossypium hirsutum OX=3635 GN=LOC107931937 PE=3 SV=1	1.38079	-2.80693	6.95768	4.04439	6.10852	8.80252	7.73877	8.9901
765	Down	A0A1U8LY05	Glutamate decarboxylase OS=Gossypium hirsutum OX=3635 GN=LOC107931028 PE=3 SV=1	1.60303	-0.981463	6.36107	6.42291	7.23074	7.6279	7.64962	7.68159
766	Down	A0A1U8LYF9	uncharacterized protein LOC107932184 OS=Gossypium hirsutum OX=3635 GN=LOC107932184 PE=3 SV=1	1.61922	-3.18902	5.66512	2.82207	4.10434	6.65105	7.81057	7.69697
767	Down	A0A1U8LYJ1	Malic enzyme OS=Gossypium hirsutum OX=3635 GN=LOC107932189 PE=3 SV=1	2.33825	-0.662198	6.87529	6.97613	7.04658	7.83542	7.54535	7.50383
768	Up	A0A1U8LYQ9	protein trichome birefringence-like 16 isoform X1 OS=Gossypium hirsutum OX=3635 GN=LOC107932248 PE=3 SV=1	1.47416	3.30541	6.7211	5.26679	5.73877	1.32193	4.45286	2.03562
769	Up	A0A1U8LZD5	uncharacterized protein LOC107932448 OS=Gossypium hirsutum OX=3635 GN=LOC107932448 PE=4 SV=1	1.54931	2.28839	7.56453	8.15684	7.76288	5.79961	6.52669	4.29278
770	Up	A0A1U8LZQ2	vesicle-associated membrane protein 714-like isoform X1 OS=Gossypium hirsutum OX=3635 GN=LOC107932522 PE=3 SV=1	1.35205	2.06811	7.14975	7.10748	8.00394	4.06386	5.81506	6.17792
771	Down	A0A1U8M030	photosystem II repair protein PSB27-H1, chloroplastic-like OS=Gossypium hirsutum OX=3635 GN=LOC107932612 PE=3 SV=1	1.72503	-1.73144	5.68089	4.59694	5.80735	7.52748	7.05853	6.69349
772	Down	A0A1U8M053	adenylate kinase OS=Gossypium hirsutum OX=3635 GN=LOC107931511 PE=3 SV=1	1.78855	-5.46444	-0.321928	1.76553	2.72247	8.91827	5.89966	5.74147
773	Up	A0A1U8M0N1	uncharacterized protein LOC107931781 isoform X3 OS=Gossypium hirsutum OX=3635 GN=LOC107931781 PE=4 SV=1	1.60408	3.84359	6.19574	8.32283	8.76222	3.12822	3.18549	5.4363
774	Down	A0A1U8M0R0	uncharacterized protein LOC107932787 OS=Gossypium hirsutum OX=3635 GN=LOC107932787 PE=4 SV=1	1.4448	-2.2117	6.98868	5.32193	4.79918	8.26021	7.39403	8.09064
775	Up	A0A1U8M0T8	WSC domain-containing protein ARB_07867-like OS=Gossypium hirsutum OX=3635 GN=LOC107932824 PE=4 SV=1	1.69047	0.819811	2.72247	2.70044	3.29278	2.29278	2	1.96347
776	Down	A0A1U8M101	DEAD-box ATP-dependent RNA helicase 38-like OS=Gossypium hirsutum OX=3635 GN=LOC107931802 PE=4 SV=1	2.98253	-5.8133	3.6234	1.69339	3.01468	7.84109	8.92214	9.00815
777	Down	A0A1U8M118	probable aspartyl aminopeptidase OS=Gossypium hirsutum OX=3635 GN=LOC107932892 PE=3 SV=1	2.91397	-0.475673	6.43463	6.4363	6.29462	6.82018	6.93192	6.84046
778	Down	A0A1U8M137	ubiquitin domain-containing protein DSK2a-like isoform X1 OS=Gossypium hirsutum OX=3635 GN=LOC107931910 PE=4 SV=1	2.91404	-1.47975	5.84549	5.853	5.32912	7.10957	7.09803	7.25927
779	Down	A0A1U8M160	la-related protein 6C-like OS=Gossypium hirsutum OX=3635 GN=LOC107931836 PE=4 SV=1	1.87992	-0.979067	4.95884	5.30012	4.7761	5.8125	6.3345	5.82528
780	Down	A0A1U8M1J8	uncharacterized protein YwkD OS=Gossypium hirsutum OX=3635 GN=LOC107933037 PE=4 SV=1	1.50509	-1.98134	4.1375	5.87774	5.848	7.60659	6.91528	7.2854
781	Down	A0A1U8M267	probable acyl-CoA dehydrogenase IBR3 isoform X1 OS=Gossypium hirsutum OX=3635 GN=LOC107933236 PE=3 SV=1	2.40985	-1.32363	5.21335	4.62059	5.04876	6.48704	6.03562	6.33092
782	Down	A0A1U8M2L0	Urease OS=Gossypium hirsutum OX=3635 GN=LOC107933367 PE=3 SV=1	2.51468	-2.78475	3.18862	3.88963	4.62375	6.92719	6.47086	6.65821
783	Down	A0A1U8M2X9	23.6 kDa heat shock protein, mitochondrial-like isoform X1 OS=Gossypium hirsutum OX=3635 GN=LOC107933459 PE=3 SV=1	2.07501	-3.69239	4.75856	3.6893	3.97269	9.18809	6.90448	7.40514
784	Up	A0A1U8M316	actin OS=Gossypium hirsutum OX=3635 GN=LOC107932458 PE=3 SV=1	1.66185	0.326762	5.20945	5.24031	5.25927	4.73335	5.00899	4.98641
785	Up	A0A1U8M318	Conserved oligomeric Golgi complex subunit 7 OS=Gossypium hirsutum OX=3635 GN=LOC107933484 PE=3 SV=1	1.37425	1.58849	5.16591	6.32912	4.6893	3.45943	3.71149	4.24793
786	Up	A0A1U8M369	Calcium-transporting ATPase OS=Gossypium hirsutum OX=3635 GN=LOC107932567 PE=3 SV=1	1.40746	3.25095	9.51767	7.95478	7.22593	6.50621	4.82031	3.619
787	Up	A0A1U8M3Q4	phosphoribosylformylglycinamidine synthase OS=Gossypium hirsutum OX=3635 GN=LOC107933667 PE=3 SV=1	1.69115	0.554475	5.71699	5.58797	5.82273	5.41954	5.0268	5.01792
788	Up	A0A1U8M3S1	translocase of chloroplast 120, chloroplastic-like OS=Gossypium hirsutum OX=3635 GN=LOC107932645 PE=3 SV=1	1.32256	1.19849	5.21144	3.92925	5.11733	3.53605	3.39314	3.73335
789	Down	A0A1U8M3X0	dnaJ homolog subfamily C member 2 OS=Gossypium hirsutum OX=3635 GN=LOC107933730 PE=4 SV=1	1.36625	-2.3722	6.3733	3.70189	4.43731	6.98641	7.14364	7.49905
790	Up	A0A1U8M3X7	protein transport protein Sec24-like At3g07100 OS=Gossypium hirsutum OX=3635 GN=LOC107932758 PE=3 SV=1	1.87552	2.9406	6.99548	7.85736	8.95826	4.27798	5.05311	5.65821
791	Up	A0A1U8M417	Rab3 GTPase-activating protein catalytic subunit OS=Gossypium hirsutum OX=3635 GN=LOC107932713 PE=3 SV=1	1.45978	1.81526	7.32373	6.19771	6.69209	4.66676	4.2555	5.84549
792	Down	A0A1U8M4F8	trifunctional UDP-glucose 4,6-dehydratase/UDP-4-keto-6-deoxy-D-glucose 3,5-epimerase/UDP-4-keto-L-rhamnose-reductase RHM1-like OS=Gossypium hirsutum OX=3635 GN=LOC107933899 PE=4 SV=1	1.69989	-1.59075	5.51728	5.54535	4.27053	6.81634	6.65535	6.63372
793	Down	A0A1U8M4V6	polygalacturonase-like OS=Gossypium hirsutum OX=3635 GN=LOC107933993 PE=3 SV=1	1.96917	-1.5341	3.90689	3.848	3.6893	6.01569	4.98641	5.04439
794	Up	A0A1U8M513	probable iron/ascorbate oxidoreductase DDB_G0283291 isoform X3 OS=Gossypium hirsutum OX=3635 GN=LOC107934066 PE=3 SV=1	1.54465	3.26475	5.82528	8.62095	5.76288	3.70742	2.97877	3.72865
795	Up	A0A1U8M5A1	40S ribosomal protein S20-2-like OS=Gossypium hirsutum OX=3635 GN=LOC107933184 PE=3 SV=1	1.90007	1.64295	8.13134	7.92303	7.31016	6.69627	5.70598	6.03342
796	Down	A0A1U8M5D0	5-methylthioadenosine/S-adenosylhomocysteine deaminase-like OS=Gossypium hirsutum OX=3635 GN=LOC107933103 PE=4 SV=1	2.13463	-3.60723	4.07039	3.926	4.50462	9.15709	6.94837	7.21723
797	Down	A0A1U8M5E2	stem-specific protein TSJT1-like OS=Gossypium hirsutum OX=3635 GN=LOC107933114 PE=4 SV=1	1.56612	-0.879289	5.60585	5.86295	6.43296	6.98071	6.86542	6.69349
798	Down	A0A1U8M5K1	involucrin-like OS=Gossypium hirsutum OX=3635 GN=LOC107934187 PE=4 SV=1	1.80764	-2.25928	4.38872	5.78921	5.25893	6.77215	7.35138	8.09117
799	Up	A0A1U8M5M9	glycosyltransferase-like KOBITO 1 OS=Gossypium hirsutum OX=3635 GN=LOC107933305 PE=4 SV=1	1.35733	2.0306	6.51254	6.91049	5.70598	3.64386	5.54535	3.848
800	Down	A0A1U8M667	glucan endo-1,3-beta-D-glucosidase OS=Gossypium hirsutum OX=3635 GN=LOC107934395 PE=3 SV=1	3.11183	-1.2945	3.65535	3.80735	3.58496	5.21335	4.79181	4.926
801	Up	A0A1U8M6B6	major pollen allergen Ole e 10-like OS=Gossypium hirsutum OX=3635 GN=LOC107934393 PE=4 SV=1	1.69737	0.680214	1.848	2.43296	2	1.43296	1.48543	1.32193
802	Down	A0A1U8M6E5	actin-like OS=Gossypium hirsutum OX=3635 GN=LOC107934416 PE=3 SV=1	1.7005	-2.18915	2.29278	2.45943	2.53605	5.6893	4.46597	3.70044
803	Down	A0A1U8M6H4	Adenosylhomocysteinase OS=Gossypium hirsutum OX=3635 GN=LOC107934440 PE=3 SV=1	2.45826	-3.98244	3.87774	5.25172	3.10434	8.20457	8.20506	7.77149
804	Up	A0A1U8M6K8	syntaxin-22-like OS=Gossypium hirsutum OX=3635 GN=LOC107933571 PE=3 SV=1	2.1995	3.55436	6.06609	7.6575	8.06985	4.21723	3.20163	3.71149
805	Up	A0A1U8M6P9	Glutamate dehydrogenase OS=Gossypium hirsutum OX=3635 GN=LOC107933490 PE=3 SV=1	2.14482	0.317915	5.42291	5.45943	5.53916	5.12102	5.25927	5.08746
806	Down	A0A1U8M6X8	protein YLS9-like OS=Gossypium hirsutum OX=3635 GN=LOC107934565 PE=4 SV=1	1.78843	-0.774488	6.71836	6.38024	6.49025	7.14466	7.13031	7.63735
807	Up	A0A1U8M771	tropinone reductase homolog At1g07440-like isoform X1 OS=Gossypium hirsutum OX=3635 GN=LOC107934614 PE=3 SV=1	1.59784	3.57184	8.3996	6.34518	8.77939	5.42962	3.03562	4.34341
808	Down	A0A1U8M786	Coatomer subunit zeta OS=Gossypium hirsutum OX=3635 GN=LOC107933651 PE=3 SV=1	1.60627	-2.2572	5.23649	3.37322	3.43296	6.58496	6.3345	5.89482
809	Down	A0A1U8M7J7	AP-2 complex subunit mu OS=Gossypium hirsutum OX=3635 GN=LOC107933736 PE=3 SV=1	1.49949	-2.40085	5.00899	5.20945	5.43962	9.03617	6.6014	7.22304
810	Down	A0A1U8M8A3	thioredoxin domain-containing protein 9 homolog OS=Gossypium hirsutum OX=3635 GN=LOC107935038 PE=4 SV=1	1.82179	-1.67171	4.56899	4.74001	3.67719	6.32193	5.52356	6.15583
811	Up	A0A1U8M8N8	Beta-galactosidase OS=Gossypium hirsutum OX=3635 GN=LOC107935083 PE=3 SV=1	1.31076	3.3806	4.82743	8.63118	8.08055	3.88651	3.37242	4.13842
812	Up	A0A1U8M8T4	Pectinesterase OS=Gossypium hirsutum OX=3635 GN=LOC107935125 PE=3 SV=1	2.5556	4.14626	7.10119	6.47573	6.79051	3.26303	1.43296	3.23266
813	Up	A0A1U8M8T8	plastid lipid-associated protein 3, chloroplastic-like isoform X1 OS=Gossypium hirsutum OX=3635 GN=LOC107935202 PE=3 SV=1	1.50391	2.74235	7.44045	7.55382	8.59171	3.71149	6.31832	5.32912
814	Down	A0A1U8M901	uncharacterized protein At4g06744-like OS=Gossypium hirsutum OX=3635 GN=LOC107934164 PE=4 SV=1	1.70724	-1.82336	6.66534	5.12515	6.20945	7.86047	7.5306	8.07895
815	Up	A0A1U8M9S2	major pollen allergen Ole e 10-like OS=Gossypium hirsutum OX=3635 GN=LOC107934392 PE=4 SV=1	1.62508	2.14448	3.60881	3.67807	5.1375	1.32193	2.26303	2.40599
816	Down	A0A1U8MAA2	probable disease resistance protein At1g58602 OS=Gossypium hirsutum OX=3635 GN=LOC107935642 PE=4 SV=1	2.02574	-2.80074	5.48544	4.32912	4.43962	7.97212	6.61176	8.07253
817	Down	A0A1U8MAE1	polyadenylate-binding protein RBP47C-like OS=Gossypium hirsutum OX=3635 GN=LOC107935615 PE=4 SV=1	2.17592	-2.15668	3.5326	4.60393	4.90851	6.52982	6.50144	6.48382
818	Down	A0A1U8MAP7	2-oxoisovalerate dehydrogenase subunit alpha 2, mitochondrial-like OS=Gossypium hirsutum OX=3635 GN=LOC107935806 PE=4 SV=1	1.46037	-1.97869	5.15785	5.64097	4.27053	7.96982	6.49025	6.54535
819	Up	A0A1U8MAQ2	mannose-6-phosphate isomerase OS=Gossypium hirsutum OX=3635 GN=LOC107935810 PE=3 SV=1	3.5954	1.78527	6.01123	5.55766	5.83289	3.89724	4.10434	4.04439
820	Down	A0A1U8MB62	prosaposin-like OS=Gossypium hirsutum OX=3635 GN=LOC107935966 PE=4 SV=1	1.45676	-1.1266	6.16993	5.39575	5.86542	6.78267	6.54844	7.47978
821	Down	A0A1U8MB85	protein RETICULATA-RELATED 3, chloroplastic-like OS=Gossypium hirsutum OX=3635 GN=LOC107935983 PE=3 SV=1	2.14992	-1.46776	3.16992	3.23266	3.39232	4.66107	4.2854	5.25172
822	Up	A0A1U8MBX5	Glucose-1-phosphate adenylyltransferase OS=Gossypium hirsutum OX=3635 GN=LOC107935059 PE=3 SV=1	1.93148	0.554235	5.57592	5.41616	5.66676	5.17792	4.82273	4.99548
823	Down	A0A1U8MCK4	UPF0664 stress-induced protein C29B12.11c OS=Gossypium hirsutum OX=3635 GN=LOC107936318 PE=4 SV=1	1.4154	-2.41204	3.26218	4.76022	3.27798	5.72792	7.40259	5.40599
824	Up	A0A1U8MCM8	protein CROWDED NUCLEI 4-like isoform X2 OS=Gossypium hirsutum OX=3635 GN=LOC107935256 PE=3 SV=1	1.36137	3.23366	9.11894	6.44294	5.91169	4.89239	3.24793	3.63227
825	Down	A0A1U8MCN2	Calcium-transporting ATPase OS=Gossypium hirsutum OX=3635 GN=LOC107936342 PE=3 SV=1	1.38878	-1.97358	5.89239	4.16993	6.1127	6.8679	7.57969	7.64818
826	Down	A0A1U8MD91	gamma carbonic anhydrase 1, mitochondrial-like OS=Gossypium hirsutum OX=3635 GN=LOC107936572 PE=4 SV=1	1.85213	-1.87729	3.47951	4.4613	4.57894	6.56224	5.57592	6.01346
827	Down	A0A1U8MDE7	Proteasome subunit alpha type OS=Gossypium hirsutum OX=3635 GN=LOC107936564 PE=3 SV=1	2.31365	-1.03369	6.27426	6.17393	6.12309	7.16591	6.94953	7.55689
828	Down	A0A1U8MDH9	heparanase-like protein 2 OS=Gossypium hirsutum OX=3635 GN=LOC107936659 PE=3 SV=1	1.48072	-5.39605	-0.736966	3.1375	3.36457	8.09223	8.60177	5.25927
829	Up	A0A1U8MDM4	myosin heavy chain kinase B-like OS=Gossypium hirsutum OX=3635 GN=LOC107935556 PE=4 SV=1	1.82263	3.05499	5.45615	5.59395	5.56377	1	3.37851	3.07039
830	Up	A0A1U8MDV1	phosphopyruvate hydratase OS=Gossypium hirsutum OX=3635 GN=LOC107935612 PE=3 SV=1	1.89277	1.44149	6.96463	6.16591	6.19771	4.59096	5.1127	5.30012
831	Up	A0A1U8MDW2	60S ribosomal protein L18a OS=Gossypium hirsutum OX=3635 GN=LOC107936758 PE=3 SV=1	2.36301	3.88682	7.47978	7.34163	9.25456	4.10218	4.60183	3.71149
832	Down	A0A1U8MEE6	Aldehyde dehydrogenase OS=Gossypium hirsutum OX=3635 GN=LOC107935809 PE=3 SV=1	2.68971	-1.96055	4.30012	4.37851	4.49185	6.86913	5.96578	6.21723
833	Down	A0A1U8MES2	40S ribosomal protein S28 OS=Gossypium hirsutum OX=3635 GN=LOC107935967 PE=3 SV=1	1.57545	-3.45316	2.58496	2.45943	2.65535	6.98413	4.00899	7.06609
834	Down	A0A1U8MET3	LIMR family protein At5g01460-like OS=Gossypium hirsutum OX=3635 GN=LOC107937066 PE=4 SV=1	2.23344	-2.10657	5.51517	4.96271	4.33174	7.2114	6.65678	7.26115
835	Down	A0A1U8MEY1	glycerol kinase OS=Gossypium hirsutum OX=3635 GN=LOC107937084 PE=3 SV=1	1.39573	-2.74949	2.53605	2.20163	5.08746	6.1639	5.79701	6.1127
836	Down	A0A1U8MEZ4	ABC transporter G family member 28-like OS=Gossypium hirsutum OX=3635 GN=LOC107936019 PE=3 SV=1	1.56839	-1.21205	4.58496	3.94486	4.90207	6.12309	5.47897	5.46597
837	Up	A0A1U8MF38	E1 ubiquitin-activating enzyme OS=Gossypium hirsutum OX=3635 GN=LOC107936043 PE=3 SV=1	1.36078	0.851907	6.99095	6.92005	6.21917	5.87036	5.57894	6.12515
838	Down	A0A1U8MFB9	ethanolamine-phosphate cytidylyltransferase OS=Gossypium hirsutum OX=3635 GN=LOC107937196 PE=3 SV=1	3.52714	-5.37082	4.58436	3.30555	3.20065	9.25479	9.03535	8.91289
839	Down	A0A1U8MFF8	Importin subunit alpha OS=Gossypium hirsutum OX=3635 GN=LOC107936134 PE=3 SV=1	1.69945	-0.795931	5.89239	5.96116	5.99095	7.11686	6.72656	6.38888
840	Down	A0A1U8MFL8	60S ribosomal protein L28-1-like OS=Gossypium hirsutum OX=3635 GN=LOC107937288 PE=3 SV=1	1.41666	-0.861238	6.16993	5.74685	5.81506	7.24222	6.38543	6.6879
841	Down	A0A1U8MFS8	polygalacturonase-like OS=Gossypium hirsutum OX=3635 GN=LOC107937343 PE=3 SV=1	1.87637	-2.25812	3.47249	4.10637	3.91648	6.84046	5.14568	6.28355
842	Down	A0A1U8MFT7	ESCRT-related protein CHMP1B-like OS=Gossypium hirsutum OX=3635 GN=LOC107937287 PE=4 SV=1	1.98843	-2.19616	5.47573	6.49825	5.02237	8.26115	7.70529	7.61839
843	Down	A0A1U8MFU2	Mitochondrial-processing peptidase subunit alpha OS=Gossypium hirsutum OX=3635 GN=LOC107937290 PE=3 SV=1	1.36012	-2.32453	4.23266	6.42459	6.59544	8.38759	8.24174	7.59694
844	Up	A0A1U8MH15	40S ribosomal protein S26 OS=Gossypium hirsutum OX=3635 GN=LOC107937675 PE=3 SV=1	1.85715	3.00737	7.69279	7.34696	7.66249	4.20494	5.92927	3.54593
845	Down	A0A1U8MH61	serine/threonine-protein kinase tricorner-like isoform X2 OS=Gossypium hirsutum OX=3635 GN=LOC107937704 PE=4 SV=1	1.76442	-2.49366	5.11686	5.0917	3.926	8.18041	6.90689	6.52826
846	Down	A0A1U8MHK2	benzyl alcohol O-benzoyltransferase-like OS=Gossypium hirsutum OX=3635 GN=LOC107937814 PE=4 SV=1	2.55865	-1.85245	5.12102	5.46923	5.17393	6.75889	6.9472	7.61545
847	Down	A0A1U8MHS5	protein lava lamp-like OS=Gossypium hirsutum OX=3635 GN=LOC107937903 PE=4 SV=1	2.45268	-2.52268	5.16591	4.79181	4.34341	7.75689	7.46842	6.64386
848	Up	A0A1U8MHX4	selenoprotein H-like OS=Gossypium hirsutum OX=3635 GN=LOC107937910 PE=4 SV=1	1.61997	1.96915	6.38543	7.79896	8.14466	5.72792	5.44956	5.24413
849	Down	A0A1U8MI26	Proteasome subunit beta OS=Gossypium hirsutum OX=3635 GN=LOC107937945 PE=3 SV=1	1.35472	-0.671739	6.94251	6.31107	6.79442	7.37678	7.57061	7.11582
850	Down	A0A1U8MIC3	chaperone protein ClpD, chloroplastic-like OS=Gossypium hirsutum OX=3635 GN=LOC107938029 PE=4 SV=1	1.74634	-1.6923	4.72792	5.46769	5.47897	7.51885	6.27612	6.95652
851	Down	A0A1U8MIT9	LOW QUALITY PROTEIN: CO(2)-response secreted protease-like OS=Gossypium hirsutum OX=3635 GN=LOC107938151 PE=3 SV=1	1.35935	-3.11569	3.53605	4.79701	2.26303	7.44211	7.41785	5.08321
852	Down	A0A1U8MIV5	oxoglutarate dehydrogenase (succinyl-transferring) OS=Gossypium hirsutum OX=3635 GN=LOC107938195 PE=3 SV=1	1.90161	-1.80203	5.40939	5.61471	5.33271	8.06985	6.91169	6.78136
853	Up	A0A1U8MIW6	methionine--tRNA ligase OS=Gossypium hirsutum OX=3635 GN=LOC107938201 PE=3 SV=1	2.68967	1.00218	3.76553	3.70044	4.07039	2.80735	3	2.72247
854	Down	A0A1U8MIX8	21 kDa seed protein-like OS=Gossypium hirsutum OX=3635 GN=LOC107938175 PE=4 SV=1	1.87021	-2.90524	5.98641	6.59395	4.54844	9.24198	8.14721	8.45533
855	Down	A0A1U8MJ31	Protein ROOT HAIR DEFECTIVE 3 homolog OS=Gossypium hirsutum OX=3635 GN=LOC107937244 PE=3 SV=1	2.24559	-1.15554	5.05311	4.67243	5.15785	6.23266	6.30743	5.80993
856	Up	A0A1U8MJF2	uncharacterized protein LOC107938346 OS=Gossypium hirsutum OX=3635 GN=LOC107938346 PE=4 SV=1	2.02192	1.84865	5.60881	5.90448	6.04439	3.57289	3.6893	4.74953
857	Up	A0A1U8MJG8	actin-related protein 7-like OS=Gossypium hirsutum OX=3635 GN=LOC107938341 PE=3 SV=1	2.54351	4.14611	7.20848	6.86542	8.83004	3.40599	3.20163	3.85798
858	Down	A0A1U8MJH8	TIP41-like protein OS=Gossypium hirsutum OX=3635 GN=LOC107938344 PE=3 SV=1	1.30328	-3.97613	2.0704	3.09271	3.82341	8.15127	4.30544	8.4582
859	Down	A0A1U8MJL1	ATP-dependent zinc metalloprotease FTSH 6, chloroplastic-like OS=Gossypium hirsutum OX=3635 GN=LOC107937397 PE=3 SV=1	2.07076	-1.78969	5.6837	4.74953	5.93782	7.16289	7.16189	7.41532
860	Down	A0A1U8MJL4	protochlorophyllide-dependent translocon component 52, chloroplastic-like isoform X2 OS=Gossypium hirsutum OX=3635 GN=LOC107938381 PE=4 SV=1	1.5244	-1.87187	5.29278	4.07039	5.70044	7.38888	6.39917	6.89118
861	Up	A0A1U8MJV5	THO complex subunit 4A-like OS=Gossypium hirsutum OX=3635 GN=LOC107938439 PE=4 SV=1	2.05173	0.636081	7.97154	7.633	7.64962	7.00675	7.26021	7.07895
862	Down	A0A1U8MKA8	uncharacterized protein LOC107937600 isoform X1 OS=Gossypium hirsutum OX=3635 GN=LOC107937600 PE=4 SV=1	1.97696	-2.92419	2.90689	4.59694	2.61805	6.49185	5.92362	6.47897
863	Up	A0A1U8MLQ7	syntaxin-32-like OS=Gossypium hirsutum OX=3635 GN=LOC107938015 PE=3 SV=1	3.50448	3.65067	6.34873	6.97039	6.7761	3.51096	3	2.63227
864	Up	A0A1U8MM16	procollagen-proline 4-dioxygenase OS=Gossypium hirsutum OX=3635 GN=LOC107939077 PE=3 SV=1	1.89421	2.33732	4.59694	4.49185	5.16189	3.21723	1.48543	2.53605
865	Up	A0A1U8MMB0	uncharacterized protein LOC107939179 OS=Gossypium hirsutum OX=3635 GN=LOC107939179 PE=4 SV=1	1.75325	1.91208	6.42459	6.88509	7.71836	5.2891	4.48543	5.51728
866	Down	A0A1U8MMC1	Expansin OS=Gossypium hirsutum OX=3635 GN=LOC107938113 PE=2 SV=1	2.36793	-5.17951	3.80735	1.53605	2.58496	9.0045	7.0917	7.37069
867	Up	A0A1U8MMD7	uncharacterized protein LOC107936949 OS=Gossypium hirsutum OX=3635 GN=LOC107939215 PE=4 SV=1	1.8287	2.83168	4.45286	4.96809	5.63046	3.21723	2.20163	1.1375
868	Down	A0A1U8MMD9	homogentisate 1,2-dioxygenase OS=Gossypium hirsutum OX=3635 GN=LOC107939200 PE=3 SV=1	2.0134	-2.92015	4	3.10434	4.53605	7.01011	7.48864	5.90207
869	Up	A0A1U8MMM3	UDP-glucuronate decarboxylase OS=Gossypium hirsutum OX=3635 GN=LOC107938200 PE=3 SV=1	1.96864	3.34124	7.67525	7.88813	5.99322	2.97463	4.22817	4.33007
870	Up	A0A1U8MMM5	50S ribosomal protein L7/L12-like OS=Gossypium hirsutum OX=3635 GN=LOC107939288 PE=4 SV=1	1.4934	4.54666	9.80945	9.50064	5.83783	2.75779	3.91956	4.8306
871	Up	A0A1U8MN65	Pyruvate dehydrogenase E1 component subunit beta OS=Gossypium hirsutum OX=3635 GN=LOC107939441 PE=4 SV=1	1.53037	1.37852	6.10014	4.79181	5.71699	3.8679	4.35755	4.24793
872	Down	A0A1U8MNF2	lactoylglutathione lyase OS=Gossypium hirsutum OX=3635 GN=LOC107939499 PE=3 SV=1	2.19074	-0.722761	6.97039	6.96578	7.11998	7.89057	7.48462	7.84925
873	Up	A0A1U8MP14	Guanosine nucleotide diphosphate dissociation inhibitor OS=Gossypium hirsutum OX=3635 GN=LOC107939685 PE=3 SV=1	1.65129	1.10835	7.46189	6.62205	7.27984	6.13955	5.67807	6.2211
874	Down	A0A1U8MP57	50S ribosomal protein L17, chloroplastic-like OS=Gossypium hirsutum OX=3635 GN=LOC107938672 PE=3 SV=1	1.66031	-1.07267	6.55152	5.78921	6.38716	7.6489	7.02459	7.2724
875	Down	A0A1U8MPA5	GDSL esterase/lipase At5g62930-like OS=Gossypium hirsutum OX=3635 GN=LOC107939775 PE=3 SV=1	1.94601	-2.08201	5.20555	4.77083	5.14568	7.67737	7.45615	6.23458
876	Up	A0A1U8MPE2	60S ribosomal protein L7a OS=Gossypium hirsutum OX=3635 GN=LOC107939841 PE=3 SV=1	2.65614	4.17306	8.13648	7.59395	8.68405	3.72247	4.94017	3.23266
877	Down	A0A1U8MPG1	dual specificity protein phosphatase PHS1-like isoform X1 OS=Gossypium hirsutum OX=3635 GN=LOC107939816 PE=4 SV=1	1.43037	-2.7512	3.49825	2.70044	2.03562	6.89845	4.16993	5.41954
878	Up	A0A1U8MPL5	Ubiquitin carboxyl-terminal hydrolase OS=Gossypium hirsutum OX=3635 GN=LOC107939903 PE=3 SV=1	2.79964	1.4562	6.19574	6.51728	6.42459	5.19771	4.62644	4.94486
879	Down	A0A1U8MPU3	probable pectate lyase P59 OS=Gossypium hirsutum OX=3635 GN=LOC107939967 PE=3 SV=1	2.41278	-2.91738	4.28409	4.49245	3.15662	6.73877	7.38888	6.55766
880	Down	A0A1U8MQ13	polyadenylation and cleavage factor homolog 4-like OS=Gossypium hirsutum OX=3635 GN=LOC107939993 PE=4 SV=1	1.63413	-2.4138	5.1375	3.28487	5.26679	6.85175	6.6865	7.39232
881	Down	A0A1U8MQA1	uncharacterized protein LOC107940075 OS=Gossypium hirsutum OX=3635 GN=LOC107940075 PE=4 SV=1	2.83649	-4.1993	3.26303	4.07895	2.3505	7.04221	7.71836	7.52982
882	Up	A0A1U8MQJ6	probable aspartyl aminopeptidase OS=Gossypium hirsutum OX=3635 GN=LOC107940210 PE=3 SV=1	2.01313	0.888982	7.2817	6.8716	7.09276	5.89482	6.30925	6.37504
883	Down	A0A1U8MQU4	succinate dehydrogenase subunit 5, mitochondrial-like OS=Gossypium hirsutum OX=3635 GN=LOC107940310 PE=4 SV=1	1.36057	-0.51188	5.9331	5.45286	5.67243	6.40599	6.04439	6.14364
884	Down	A0A1U8MRI3	amidase 1-like isoform X1 OS=Gossypium hirsutum OX=3635 GN=LOC107939320 PE=3 SV=1	2.11476	-1.05351	6.71699	6.65964	6.56682	8.11634	7.50541	7.4822
885	Down	A0A1U8MSH7	monosaccharide-sensing protein 2-like OS=Gossypium hirsutum OX=3635 GN=LOC107940825 PE=4 SV=1	3.20729	-5.33303	1.76553	1.96347	0.263034	6.63081	6.49985	6.86047
886	Down	A0A1U8MSP1	plasminogen activator inhibitor 1 RNA-binding protein-like OS=Gossypium hirsutum OX=3635 GN=LOC107939709 PE=4 SV=1	1.7162	-1.22433	6.27984	6.21335	7.16491	7.97728	7.69488	7.65893
887	Down	A0A1U8MSU2	uncharacterized protein LOC107940948 OS=Gossypium hirsutum OX=3635 GN=LOC107940948 PE=4 SV=1	1.31714	-1.58791	5.59395	3.89724	5.49506	6.76951	6.33807	6.64241
888	Down	A0A1U8MTE6	uncharacterized protein LOC107941110 OS=Gossypium hirsutum OX=3635 GN=LOC107941110 PE=4 SV=1	1.54366	-2.36662	4.56212	4.14457	4.40351	5.43449	7.81442	6.96116
889	Down	A0A1U8MTG9	oxygen-evolving enhancer protein 3, chloroplastic-like OS=Gossypium hirsutum OX=3635 GN=LOC107941101 PE=3 SV=1	2.32453	-1.13878	7.1467	6.71287	7.16591	8.40854	7.95594	8.07735
890	Up	A0A1U8MTJ3	uncharacterized protein LOC107941126 isoform X3 OS=Gossypium hirsutum OX=3635 GN=LOC107941126 PE=4 SV=1	2.14378	1.95835	7.79377	8.65464	7.9507	5.64097	6.6014	6.2817
891	Down	A0A1U8MU22	Ribosomal protein OS=Gossypium hirsutum OX=3635 GN=LOC107941273 PE=3 SV=1	2.87435	-1.43194	4.58496	4.52356	4.74953	6.19574	5.71973	6.2384
892	Down	A0A1U8MUG5	uncharacterized protein At4g14100-like OS=Gossypium hirsutum OX=3635 GN=LOC107941405 PE=4 SV=1	1.37144	-2.02821	4.77083	4.6893	6.7879	7.53605	7.29278	7.50383
893	Down	A0A1U8MUJ9	chaperone protein ClpB1-like OS=Gossypium hirsutum OX=3635 GN=LOC107941442 PE=3 SV=1	1.87249	-0.8583	7.20555	7.10119	6.69905	7.70874	7.74886	8.12309
894	Down	A0A1U8MUQ1	uncharacterized protein LOC107940379 OS=Gossypium hirsutum OX=3635 GN=LOC107940379 PE=4 SV=1	1.37215	-2.96608	4.73335	3.36457	6.38198	8.59619	6.853	7.92896
895	Down	A0A1U8MVN2	pentatricopeptide repeat-containing protein At1g09900 OS=Gossypium hirsutum OX=3635 GN=LOC107941798 PE=4 SV=1	2.36151	-3.37633	4.36255	4.0902	5.7323	7.72656	8.6532	7.93428
896	Down	A0A1U8MW22	glucan endo-1,3-beta-D-glucosidase OS=Gossypium hirsutum OX=3635 GN=LOC107941914 PE=3 SV=1	1.46419	-1.84999	4.15381	4.44626	2.74416	5.926	5.1127	5.85549
897	Down	A0A1U8MWW2	protein disulfide isomerase-like 1-6 OS=Gossypium hirsutum OX=3635 GN=LOC107941082 PE=4 SV=1	1.40581	-0.860449	7.11686	6.57743	6.2075	7.61102	7.27891	7.5932
898	Up	A0A1U8MXD0	uncharacterized protein At4g14342-like OS=Gossypium hirsutum OX=3635 GN=LOC107941154 PE=4 SV=1	3.12391	4.97011	7.80993	9.24674	9.24745	4.25824	3.68683	3.44872
899	Up	A0A1U8MXE6	phosphoglucan phosphatase LSF1, chloroplastic-like OS=Gossypium hirsutum OX=3635 GN=LOC107942327 PE=4 SV=1	1.61806	3.2686	7.81057	5.74147	7.8802	3.57289	3.01792	5.03562
900	Down	A0A1U8MXF3	phosphoinositide phosphatase SAC3-like OS=Gossypium hirsutum OX=3635 GN=LOC107942372 PE=4 SV=1	3.13793	-3.23418	4.72792	3.76553	4.74953	7.44708	7.86109	7.63735
901	Up	A0A1U8MXG2	uncharacterized protein LOC107942388 isoform X2 OS=Gossypium hirsutum OX=3635 GN=LOC107942388 PE=4 SV=1	1.52294	2.06228	6.63081	6.4545	5.37156	4.63807	4.51096	3.12102
902	Down	A0A1U8MXK1	uncharacterized HTH-type transcriptional regulator YbaO-like OS=Gossypium hirsutum OX=3635 GN=LOC107941215 PE=4 SV=1	1.70543	-1.06543	6.8189	6.30925	7.17991	7.76686	7.65535	8.08215
903	Down	A0A1U8MXT3	uncharacterized protein At2g34160-like OS=Gossypium hirsutum OX=3635 GN=LOC107942461 PE=4 SV=1	1.3348	-0.538813	6.3345	6.68089	6.43796	7.20457	6.70736	7.15785
904	Down	A0A1U8MXX9	Eukaryotic translation initiation factor 5A OS=Gossypium hirsutum OX=3635 GN=LOC107942513 PE=3 SV=1	2.75085	-1.23548	6.32012	6.48543	6.74953	7.55075	7.93074	7.78005
905	Down	A0A1U8MY22	Phosphoribulokinase OS=Gossypium hirsutum OX=3635 GN=LOC107941387 PE=3 SV=1	2.07509	-0.38651	7.10957	7.37764	7.26679	7.6489	7.60214	7.66249
906	Up	A0A1U8MY42	probable calcium-binding protein CML27 OS=Gossypium hirsutum OX=3635 GN=LOC107941454 PE=4 SV=1	1.5604	2.69023	6.34873	7.37504	5.29646	3.7329	2.712	4.50462
907	Down	A0A1U8MY63	beta-ketoacyl-[acyl-carrier-protein] synthase I OS=Gossypium hirsutum OX=3635 GN=LOC107942569 PE=3 SV=1	2.31403	-2.65657	6.47249	4.89724	5.4363	8.08799	8.30058	8.38716
908	Down	A0A1U8MY79	Methylthioribose-1-phosphate isomerase OS=Gossypium hirsutum OX=3635 GN=LOC107942567 PE=3 SV=1	1.65881	-4.41468	5.39575	1.43296	4.37851	8.63154	7.90087	7.91886
909	Down	A0A1U8MYA5	uncharacterized protein SYNPCC7002_A1590-like OS=Gossypium hirsutum OX=3635 GN=LOC107942603 PE=4 SV=1	1.83592	-3.93397	4.96347	2.8679	4.3147	8.21091	6.62644	9.11061
910	Down	A0A1U8MYB7	pentatricopeptide repeat-containing protein At1g74850, chloroplastic-like OS=Gossypium hirsutum OX=3635 GN=LOC107941546 PE=4 SV=1	1.3213	-1.73431	4.37998	6.42459	5.19771	7.36107	6.824	7.02015
911	Down	A0A1U8MYI6	probable carboxylesterase 12 OS=Gossypium hirsutum OX=3635 GN=LOC107942661 PE=3 SV=1	1.53254	-3.28101	2.67538	4.44992	5.70321	8.1375	7.86728	6.66676
912	Up	A0A1U8MYL4	Pyruvate kinase OS=Gossypium hirsutum OX=3635 GN=LOC107942729 PE=3 SV=1	1.76377	1.66906	5.2817	4.30743	4.57894	3.40599	2.43296	3.32193
913	Up	A0A1U8MYW5	12S seed storage protein CRD-like OS=Gossypium hirsutum OX=3635 GN=LOC107942781 PE=3 SV=1	1.46747	3.89102	6.10224	8.05257	8.47208	5.49506	2.10434	3.35444
914	Up	A0A1U8MYX3	fructose-bisphosphatase OS=Gossypium hirsutum OX=3635 GN=LOC107941694 PE=3 SV=1	1.66785	0.286502	7.78005	7.72928	7.86666	7.37851	7.60659	7.53138
915	Down	A0A1U8MZ69	uncharacterized protein At2g34160-like OS=Gossypium hirsutum OX=3635 GN=LOC107942880 PE=4 SV=1	1.79704	-1.34396	4.67243	5.17792	4.2555	5.79181	5.89966	6.44626
916	Up	A0A1U8MZ91	serrate RNA effector molecule-like isoform X2 OS=Gossypium hirsutum OX=3635 GN=LOC107942911 PE=3 SV=1	2.97114	4.05114	8.14822	8.94075	8.91019	5.41847	4.25946	4.16781
917	Up	A0A1U8MZB7	double-stranded RNA-binding protein 1-like OS=Gossypium hirsutum OX=3635 GN=LOC107942931 PE=4 SV=1	2.5109	5.70627	8.00338	9.7848	8.75288	4.36871	1.8459	3.20762
918	Down	A0A1U8MZD1	Glucose-1-phosphate adenylyltransferase OS=Gossypium hirsutum OX=3635 GN=LOC107941820 PE=3 SV=1	2.70658	-0.661164	6.89482	7.02237	7.11998	7.77873	7.55612	7.6858
919	Up	A0A1U8MZG5	uncharacterized protein LOC107943013 OS=Gossypium hirsutum OX=3635 GN=LOC107943013 PE=4 SV=1	2.23601	2.58128	7.06501	6.69349	7.27519	4.49535	3.62059	5.17393
920	Down	A0A1U8MZL0	casein kinase II subunit alpha-like OS=Gossypium hirsutum OX=3635 GN=LOC107941899 PE=3 SV=1	1.98565	-2.51907	5.84298	4.59096	5.95187	8.64782	7.74752	7.54767
921	Down	A0A1U8MZL7	rab3 GTPase-activating protein regulatory subunit-like OS=Gossypium hirsutum OX=3635 GN=LOC107943064 PE=4 SV=1	3.38963	-3.73909	3.78445	4.32193	3.5678	8.15279	7.38111	7.35755
922	Up	A0A1U8MZM6	peroxisomal and mitochondrial division factor 2-like OS=Gossypium hirsutum OX=3635 GN=LOC107941913 PE=4 SV=1	1.34186	1.96368	6.79312	6.3147	5.87036	3.15381	4.65535	5.27798
923	Up	A0A1U8MZT7	Glutamyl-tRNA(Gln) amidotransferase subunit B, chloroplastic/mitochondrial OS=Gossypium hirsutum OX=3635 GN=LOC107943115 PE=3 SV=1	1.79962	0.92526	6.56834	6.52513	6.6837	5.94486	5.2211	5.83542
924	Down	A0A1U8N028	heme oxygenase 1, chloroplastic-like OS=Gossypium hirsutum OX=3635 GN=LOC107943214 PE=3 SV=1	2.00935	-3.17377	5.14975	2.90689	4.16189	7.6837	6.99435	7.06178
925	Up	A0A1U8N076	glucan endo-1,3-beta-D-glucosidase OS=Gossypium hirsutum OX=3635 GN=LOC107943261 PE=3 SV=1	1.85173	3.2656	6.16792	6.49506	7.44045	2.07039	4.20945	4.0268
926	Down	A0A1U8N0B2	60S ribosomal protein L7-4-like OS=Gossypium hirsutum OX=3635 GN=LOC107943245 PE=3 SV=1	1.75386	-1.03774	6.07039	5.80478	5.83794	7.28355	6.44791	7.09487
927	Down	A0A1U8N0D9	DEAD-box ATP-dependent RNA helicase 20 isoform X1 OS=Gossypium hirsutum OX=3635 GN=LOC107943288 PE=3 SV=1	2.02217	-0.645353	6.33092	6.32553	6.02459	7.05202	6.83036	6.73471
928	Down	A0A1U8N1C1	actin-like OS=Gossypium hirsutum OX=3635 GN=LOC107943635 PE=3 SV=1	1.50215	-2.18242	2.56071	2.51096	3.41954	5.25172	5.91886	3.8679
929	Down	A0A1U8N1K6	Gamma-glutamylcyclotransferase family protein OS=Gossypium hirsutum OX=3635 GN=LOC107943694 PE=3 SV=1	1.86549	-4.0647	5.74953	3.03562	3.6893	7.19476	8.68264	8.79116
930	Up	A0A1U8N1T1	beta-galactosidase OS=Gossypium hirsutum OX=3635 GN=LOC107942561 PE=3 SV=1	1.48519	3.82593	3.51096	6.64818	7.30925	2.37002	2.03562	1.58496
931	Down	A0A1U8N204	Methylenetetrahydrofolate reductase OS=Gossypium hirsutum OX=3635 GN=LOC107943814 PE=3 SV=1	1.67449	-1.08306	5.31832	5.44294	5.15381	6.94369	6.19377	6.0268
932	Down	A0A1U8N245	Serine hydroxymethyltransferase OS=Gossypium hirsutum OX=3635 GN=LOC107943813 PE=3 SV=1	1.69107	-1.43405	5.1375	5.01346	6.1334	6.66249	6.76818	7.15583
933	Up	A0A1U8N285	60S ribosomal protein L13a-4 OS=Gossypium hirsutum OX=3635 GN=LOC107943908 PE=3 SV=1	1.8405	1.75309	7.59021	7.3147	7.78333	5.1416	5.75756	6.52982
934	Up	A0A1U8N2J1	L-ascorbate oxidase homolog OS=Gossypium hirsutum OX=3635 GN=LOC107942800 PE=3 SV=1	1.71281	1.79887	3.29278	3.66676	4.30743	1.58496	2.70044	1.58496
935	Up	A0A1U8N2N5	adenine nucleotide transporter BT1, chloroplastic/mitochondrial-like OS=Gossypium hirsutum OX=3635 GN=LOC107942879 PE=3 SV=1	1.6201	5.43037	4.58496	9.73759	7.86542	1.926	2.48543	1.48543
936	Down	A0A1U8N2P1	phosphoglucomutase (alpha-D-glucose-1,6-bisphosphate-dependent) OS=Gossypium hirsutum OX=3635 GN=LOC107944052 PE=3 SV=1	1.47921	-0.709054	6.28725	6.77215	6.77347	7.17692	7.15886	7.62425
937	Down	A0A1U8N2R9	30S ribosomal protein S20, chloroplastic-like OS=Gossypium hirsutum OX=3635 GN=LOC107944081 PE=3 SV=1	2.15378	-2.52735	4.60288	5.43962	5.26303	8.38672	6.91289	7.58797
938	Down	A0A1U8N2Z5	uncharacterized mitochondrial protein AtMg00810-like OS=Gossypium hirsutum OX=3635 GN=LOC107944138 PE=4 SV=1	2.34389	-3.19345	4.62059	4.46597	4.75489	8.89542	7.1375	7.38888
939	Up	A0A1U8N3A7	cell division cycle protein 48 homolog OS=Gossypium hirsutum OX=3635 GN=LOC107944187 PE=4 SV=1	1.41162	2.29091	5.57289	7.2724	8.10905	4.91169	4.67807	4.49185
940	Down	A0A1U8N3P8	protein TIC 56, chloroplastic-like OS=Gossypium hirsutum OX=3635 GN=LOC107943205 PE=4 SV=1	1.44125	-3.00721	4.18587	1.63227	4	7.16892	5.38543	6.2854
941	Down	A0A1U8N3W2	probable 2-carboxy-D-arabinitol-1-phosphatase OS=Gossypium hirsutum OX=3635 GN=LOC107944363 PE=4 SV=1	1.34514	-1.61895	4.0268	3.6893	5.33271	6.42794	5.93546	5.54226
942	Down	A0A1U8N405	Glucose-6-phosphate isomerase OS=Gossypium hirsutum OX=3635 GN=LOC107943319 PE=3 SV=1	1.65181	-1.31571	6.00225	5.40599	6.54998	7.38111	7.51412	7.01011
943	Up	A0A1U8N451	bifunctional epoxide hydrolase 2-like OS=Gossypium hirsutum OX=3635 GN=LOC107944429 PE=4 SV=1	1.359	1.70451	4.75331	6.44626	4.67243	3.77689	3.48712	3.49443
944	Up	A0A1U8N4A4	uncharacterized protein LOC107943419 OS=Gossypium hirsutum OX=3635 GN=LOC107943419 PE=4 SV=1	1.98138	3.70023	6.58946	7.43296	7.84423	2.315	3.62506	4.8259
945	Down	A0A1U8N4I9	T-complex protein 1 subunit zeta 1-like OS=Gossypium hirsutum OX=3635 GN=LOC107944687 PE=3 SV=1	1.38101	-0.627393	6.59096	6.00675	6.19377	7.13648	6.79571	6.74147
946	Down	A0A1U8N4X9	beta-glucosidase OS=Gossypium hirsutum OX=3635 GN=LOC107943616 PE=3 SV=1	1.32215	-1.29595	6.52826	4.96347	5.62059	6.88264	6.99548	7.12205
947	Down	A0A1U8N4Y3	heat shock 70 kDa protein 6, chloroplastic-like OS=Gossypium hirsutum OX=3635 GN=LOC107943622 PE=3 SV=1	2.86733	-1.37683	6.72247	6.65392	6.83036	8.24174	7.78398	8.31152
948	Down	A0A1U8N558	uncharacterized protein LOC107943689 OS=Gossypium hirsutum OX=3635 GN=LOC107943689 PE=4 SV=1	1.89494	-1.11792	5.54226	5.37851	4.87283	6.6279	6.45121	6.06824
949	Down	A0A1U8N5G3	GDSL esterase/lipase CPRD49-like OS=Gossypium hirsutum OX=3635 GN=LOC107944907 PE=3 SV=1	1.61899	-0.60463	5.33628	4.79701	5.25927	5.77083	5.75756	5.67807
950	Up	A0A1U8N5U4	cysteine dioxygenase OS=Gossypium hirsutum OX=3635 GN=LOC107943921 PE=3 SV=1	1.38843	0.660776	7.32463	7.43879	7.15381	6.8189	6.23458	6.88142
951	Up	A0A1U8N658	pentatricopeptide repeat-containing protein At4g21065-like OS=Gossypium hirsutum OX=3635 GN=LOC107945217 PE=3 SV=1	1.30907	1.71914	7.6879	6.84172	8.7187	5.53605	6.53916	6.01569
952	Up	A0A1U8N6P2	uncharacterized protein LOC107945230 OS=Gossypium hirsutum OX=3635 GN=LOC107945230 PE=4 SV=1	2.52369	2.46478	4.853	5.68089	4.76553	2.58496	3.08746	2.23266
953	Up	A0A1U8N6P5	cysteine desulfurase OS=Gossypium hirsutum OX=3635 GN=LOC107945333 PE=3 SV=1	2.0516	0.85155	7.02126	6.47573	6.88631	5.84549	6.08108	5.90207
954	Up	A0A1U8N6U4	actin-related protein 4 OS=Gossypium hirsutum OX=3635 GN=LOC107945368 PE=3 SV=1	2.06225	0.896117	7.77083	7.42291	7.52199	6.41109	6.66676	6.94953
955	Up	A0A1U8N729	pentatricopeptide repeat-containing protein At5g65560-like OS=Gossypium hirsutum OX=3635 GN=LOC107945421 PE=3 SV=1	1.43424	0.773554	7.64746	7.95594	8.04876	6.72656	7.48704	7.1179
956	Down	A0A1U8N789	Peroxidase OS=Gossypium hirsutum OX=3635 GN=LOC107945362 PE=3 SV=1	1.7811	-3.85853	3.45398	4.48973	6.6851	9.04439	8.78365	8.37634
957	Down	A0A1U8N7P2	ras-related protein RABH1b-like OS=Gossypium hirsutum OX=3635 GN=LOC107945588 PE=4 SV=1	1.97938	-4.10183	2.51096	3.9542	3.40599	8.96319	6.3505	6.86295
958	Down	A0A1U8N7R0	glutamine--fructose-6-phosphate transaminase (isomerizing) OS=Gossypium hirsutum OX=3635 GN=LOC107945602 PE=4 SV=1	1.4308	-2.52087	4.1375	2.10434	2.56071	6.5345	4.85798	4.97269
959	Down	A0A1U8N847	mitochondrial outer membrane protein porin 2-like OS=Gossypium hirsutum OX=3635 GN=LOC107945707 PE=3 SV=1	1.48306	-0.496115	4.87283	5.15785	4.77083	5.27798	5.38543	5.62644
960	Up	A0A1U8N892	peroxisomal and mitochondrial division factor 2-like OS=Gossypium hirsutum OX=3635 GN=LOC107945734 PE=4 SV=1	1.46065	1.26303	7.3733	7.0542	7.79636	6.82273	5.79442	5.81762
961	Down	A0A1U8N8U3	GTP-binding protein YPTM2-like OS=Gossypium hirsutum OX=3635 GN=LOC107944894 PE=4 SV=1	1.43558	-2.91959	2.53767	3.24167	4.20163	4.63373	6.86666	7.23936
962	Up	A0A1U8N8X6	Ferredoxin--NADP reductase, chloroplastic OS=Gossypium hirsutum OX=3635 GN=LOC107945802 PE=3 SV=1	1.6982	0.736739	7.04549	6.96924	7.4363	6.26303	6.67948	6.29829
963	Down	A0A1U8N909	probable inactive purple acid phosphatase 29 OS=Gossypium hirsutum OX=3635 GN=LOC107945930 PE=4 SV=1	1.65434	-1.10562	6.01346	5.30743	5.07895	6.45779	6.80607	6.45286
964	Down	A0A1U8N9G4	uncharacterized protein At5g01610-like OS=Gossypium hirsutum OX=3635 GN=LOC107946065 PE=4 SV=1	1.46535	-3.65169	3.49365	3.9151	2.40555	7.11166	8.66676	4.99095
965	Down	A0A1U8N9H9	uncharacterized protein LOC107945970 isoform X2 OS=Gossypium hirsutum OX=3635 GN=LOC107945970 PE=4 SV=1	1.48897	-2.07818	6.06824	4.56072	4.29278	7.65033	6.49025	7.01569
966	Up	A0A1U8N9L4	probable glutamyl endopeptidase, chloroplastic OS=Gossypium hirsutum OX=3635 GN=LOC107945997 PE=4 SV=1	1.55098	0.615103	7.33628	7.21723	7.16792	6.8936	6.6879	6.29462
967	Up	A0A1U8N9Y6	3-hydroxyisobutyryl-CoA hydrolase OS=Gossypium hirsutum OX=3635 GN=LOC107946096 PE=3 SV=1	1.589	1.37853	7.88631	6.67948	7.78529	6.01792	5.94017	6.25739
968	Down	A0A1U8NA66	pyridoxal reductase, chloroplastic-like isoform X2 OS=Gossypium hirsutum OX=3635 GN=LOC107946237 PE=4 SV=1	1.94008	-4.12317	3.59983	2.44614	4.64564	8.95099	6.61029	7.49985
969	Up	A0A1U8NAF0	dynamin-related protein 1C-like OS=Gossypium hirsutum OX=3635 GN=LOC107946294 PE=3 SV=1	1.36211	1.71532	5.9472	6.97957	5.2891	4.07895	3.99095	5
970	Down	A0A1U8NB22	serine/threonine-protein kinase STN7, chloroplastic isoform X1 OS=Gossypium hirsutum OX=3635 GN=LOC107946424 PE=4 SV=1	1.4645	-0.714968	6.33807	6.4363	6.62498	7.06286	6.89118	7.59021
971	Up	A0A1U8NBQ0	serine/threonine-protein kinase 16-like OS=Gossypium hirsutum OX=3635 GN=LOC107946568 PE=3 SV=1	2.37779	2.92315	6.79442	8.1918	7.507	5.14975	4.36457	4.20945
972	Up	A0A1U8NBS0	LOW QUALITY PROTEIN: cytochrome P450 71A26-like OS=Gossypium hirsutum OX=3635 GN=LOC107946578 PE=3 SV=1	1.78632	1.16096	6.37851	6.38543	5.58797	4.98185	4.73335	5.15381
973	Up	A0A1U8NCA0	Methyltransferase OS=Gossypium hirsutum OX=3635 GN=LOC107946720 PE=3 SV=1	2.04228	2.45346	8.07307	8.03562	7.51728	6.36632	5.14975	4.74953
974	Down	A0A1U8NCY1	Ribonuclease OS=Gossypium hirsutum OX=3635 GN=LOC107946899 PE=4 SV=1	1.84085	-3.70685	2.63227	1.67807	2.98185	7.75154	5.36107	5.30012
975	Up	A0A1U8ND57	probable inactive ATP-dependent zinc metalloprotease FTSHI 1, chloroplastic OS=Gossypium hirsutum OX=3635 GN=LOC107946950 PE=3 SV=1	1.78755	2.46682	6.1416	6.63081	7.10748	4.926	3.08746	4.46597
976	Down	A0A1U8ND76	ATP-dependent Clp protease proteolytic subunit OS=Gossypium hirsutum OX=3635 GN=LOC107946968 PE=3 SV=1	2.37204	-1.20031	6.47573	6.05094	5.8505	7.15076	7.44708	7.38024
977	Down	A0A1U8NDL4	UDP-glucose 6-dehydrogenase OS=Gossypium hirsutum OX=3635 GN=LOC107947049 PE=3 SV=1	1.41011	-0.468529	7.09064	7.57592	7.24127	7.79766	7.65964	7.85611
978	Up	A0A1U8NDR5	Methyltransferase OS=Gossypium hirsutum OX=3635 GN=LOC107947113 PE=3 SV=1	1.35474	0.547867	5.24031	5.17393	5.11686	4.56682	4.97728	4.34341
979	Up	A0A1U8NDV7	UPF0160 protein-like OS=Gossypium hirsutum OX=3635 GN=LOC107947153 PE=3 SV=1	2.18406	0.670617	6.57137	6.31832	6.71699	5.75489	5.93546	5.90448
980	Down	A0A1U8NDW1	SKP1-like protein OS=Gossypium hirsutum OX=3635 GN=LOC107947149 PE=3 SV=1	1.61621	-1.53033	7.03892	5.56377	6.43962	8.00843	7.79961	7.82528
981	Up	A0A1U8NEF9	membrane steroid-binding protein 2-like OS=Gossypium hirsutum OX=3635 GN=LOC107947305 PE=4 SV=1	1.44559	0.555152	7.50064	7.8157	7.50144	6.82146	7.01346	7.31741
982	Up	A0A1U8NEM6	peptide-methionine (S)-S-oxide reductase OS=Gossypium hirsutum OX=3635 GN=LOC107947333 PE=3 SV=1	2.28925	0.747591	7.99266	7.87713	7.93251	7.37591	6.93664	7.24698
983	Down	A0A1U8NET3	RINT1-like protein MAG2 OS=Gossypium hirsutum OX=3635 GN=LOC107946506 PE=4 SV=1	1.6956	-6.32362	-0.736966	4.19377	0.378512	9.18562	6.67101	6.94953
984	Down	A0A1U8NEX2	Translocon-associated protein subunit alpha OS=Gossypium hirsutum OX=3635 GN=LOC107947403 PE=3 SV=1	1.52571	-0.925343	5.16591	5.95884	5.78136	6.46761	6.37156	6.84298
985	Up	A0A1U8NF87	poly(U)-specific endoribonuclease-A OS=Gossypium hirsutum OX=3635 GN=LOC107946708 PE=3 SV=1	1.8055	0.702675	5.86295	6.13545	5.99774	5.51412	4.99548	5.37851
986	Up	A0A1U8NFC7	uncharacterized protein LOC107946626 OS=Gossypium hirsutum OX=3635 GN=LOC107946626 PE=4 SV=1	2.76143	2.01898	7.96232	7.84925	7.94017	5.36107	6.15381	6.17991
987	Down	A0A1U8NFE0	Pectinesterase OS=Gossypium hirsutum OX=3635 GN=LOC107946640 PE=4 SV=1	1.98492	-1.48295	3.43296	3.32193	3.29278	4.24793	4.88753	5.36107
988	Up	A0A1U8NFY1	binding partner of ACD11 1-like isoform X1 OS=Gossypium hirsutum OX=3635 GN=LOC107946765 PE=4 SV=1	1.56466	2.23501	6.86419	8.85767	8.07682	5.2555	5.54535	6.29278
989	Down	A0A1U8NG64	uncharacterized protein LOC107946841 OS=Gossypium hirsutum OX=3635 GN=LOC107946841 PE=3 SV=1	1.50252	-3.1127	3.59731	2.49776	2.06819	6.49665	6.84549	4.1592
990	Down	A0A1U8NGJ5	uncharacterized protein LOC107946933 isoform X1 OS=Gossypium hirsutum OX=3635 GN=LOC107946933 PE=4 SV=1	1.86385	-5.05613	3.19598	2.7876	6.37678	8.37547	9.63227	9.52101
991	Down	A0A1U8NGL9	putative transferase At4g12130, mitochondrial OS=Gossypium hirsutum OX=3635 GN=LOC107946955 PE=4 SV=1	1.49412	-3.60743	0.847997	2.32193	4.47897	6.83794	6.07253	5.56072
992	Down	A0A1U8NGR9	glucose-6-phosphate 1-epimerase OS=Gossypium hirsutum OX=3635 GN=LOC107947102 PE=3 SV=1	1.70916	-0.887008	5.12102	5.83542	5.52042	6.49985	6.15583	6.4822
993	Down	A0A1U8NHE2	uncharacterized protein LOC107947164 OS=Gossypium hirsutum OX=3635 GN=LOC107947164 PE=4 SV=1	1.96787	-1.78304	5.58797	6.56224	5.67243	8.2114	7.47492	7.48543
994	Up	A0A1U8NHJ3	Pyruvate kinase OS=Gossypium hirsutum OX=3635 GN=LOC107947330 PE=3 SV=1	1.85129	1.15319	6.52826	7.43879	7.01123	5.66959	5.89724	5.95187
995	Up	A0A1U8NHL9	protein BOBBER 1-like isoform X1 OS=Gossypium hirsutum OX=3635 GN=LOC107947245 PE=4 SV=1	1.50336	2.54523	5.97039	6.36457	8.22641	4.86328	3.63446	4.42796
996	Down	A0A1U8NI72	Alpha-mannosidase OS=Gossypium hirsutum OX=3635 GN=LOC107948508 PE=3 SV=1	1.37639	-2.08315	5.83542	4.71149	6.61765	8.68018	7.29921	7.43463
997	Down	A0A1U8NIJ0	uncharacterized protein LOC107948756 OS=Gossypium hirsutum OX=3635 GN=LOC107948756 PE=4 SV=1	1.69833	-2.63527	5.94953	4.96347	3.72247	8.07842	7.20359	7.25927
998	Up	A0A1U8NIX2	OTU domain-containing protein 6B-like OS=Gossypium hirsutum OX=3635 GN=LOC107947944 PE=4 SV=1	1.35028	2.02427	7.99039	9.37526	7.86542	5.4363	7.16892	6.55305
999	Up	A0A1U8NIY7	acetyl-CoA carboxytransferase OS=Gossypium hirsutum OX=3635 GN=LOC107948866 PE=3 SV=1	2.19974	1.47771	7.45943	7.47978	6.77215	5.49506	5.73877	6.04439
1000	Up	A0A1U8NJ27	histone acetyltransferase KAT6A-like isoform X1 OS=Gossypium hirsutum OX=3635 GN=LOC107948935 PE=4 SV=1	2.03415	1.70953	7.57137	7.83605	7.67101	5.31107	6.5157	6.12309
1001	Down	A0A1U8NJ50	uncharacterized protein LOC107948064 OS=Gossypium hirsutum OX=3635 GN=LOC107948064 PE=4 SV=1	1.95564	-3.16031	2.80636	3.59908	3.87907	7.83794	6.10224	5.82528
1002	Down	A0A1U8NJ64	aldo-keto reductase family 4 member C9-like OS=Gossypium hirsutum OX=3635 GN=LOC107948914 PE=3 SV=1	2.45485	-0.756723	5.74685	5.47897	5.65535	6.33092	6.25361	6.56682
1003	Down	A0A1U8NJF1	uncharacterized protein LOC107948816 OS=Gossypium hirsutum OX=3635 GN=LOC107948816 PE=4 SV=1	1.7658	-2.70238	3.64386	3.58496	5.3147	6.25172	7.59544	6.80349
1004	Up	A0A1U8NJH8	uncharacterized protein LOC107948987 OS=Gossypium hirsutum OX=3635 GN=LOC107948987 PE=4 SV=1	1.56953	2.22117	8.14517	6.56986	8.48261	5.11686	6.04221	5.37504
1005	Up	A0A1U8NJI3	10 kDa chaperonin-like OS=Gossypium hirsutum OX=3635 GN=LOC107949067 PE=3 SV=1	1.39904	0.662226	7.28448	7.64024	7.35931	6.41447	6.80607	7.07682
1006	Up	A0A1U8NJN1	26S proteasome non-ATPase regulatory subunit 4 homolog OS=Gossypium hirsutum OX=3635 GN=LOC107949106 PE=3 SV=1	1.42887	0.520706	7.39232	7.6014	7.94544	7.19672	7.15684	7.02348
1007	Down	A0A1U8NJN5	1,4-alpha-glucan branching enzyme OS=Gossypium hirsutum OX=3635 GN=LOC107948121 PE=3 SV=1	1.99717	-1.68504	3.37851	2.48543	3.21299	4.89966	4.22781	5.00458
1008	Up	A0A1U8NJW0	CASP-like protein OS=Gossypium hirsutum OX=3635 GN=LOC107949160 PE=3 SV=1	2.67946	3.23537	7.99548	7.90147	7.50938	4.04467	4.23266	5.42291
1009	Down	A0A1U8NJW8	uncharacterized protein At4g15545-like isoform X1 OS=Gossypium hirsutum OX=3635 GN=LOC107949174 PE=4 SV=1	1.47181	-1.32213	0.378512	0.485427	0.925999	2.65535	1.37851	1.72247
1010	Up	A0A1U8NK33	serine carboxypeptidase-like 47 OS=Gossypium hirsutum OX=3635 GN=LOC107948259 PE=3 SV=1	1.65013	1.26762	6.98185	6.12515	5.95187	4.83794	5.34341	5.07468
1011	Down	A0A1U8NKA2	phosphoribosylaminoimidazole carboxylase OS=Gossypium hirsutum OX=3635 GN=LOC107949056 PE=3 SV=1	3.06647	-2.02497	4.64386	4.98185	4.40599	6.41447	6.76022	6.93192
1012	Up	A0A1U8NKI8	40S ribosomal protein S6 OS=Gossypium hirsutum OX=3635 GN=LOC107949142 PE=3 SV=1	1.69011	0.504605	6.96232	6.76818	6.50621	6.1819	6.26115	6.27984
1013	Up	A0A1U8NKK2	Obg-like ATPase 1 OS=Gossypium hirsutum OX=3635 GN=LOC107948495 PE=3 SV=1	1.70545	3.29679	7.09487	8.14822	5.32158	3.02154	4.03777	3.615
1014	Down	A0A1U8NKL7	V-type proton ATPase subunit C OS=Gossypium hirsutum OX=3635 GN=LOC107948506 PE=3 SV=1	3.05301	-0.578883	5.39575	5.41954	5.43962	6.10014	5.8802	6.01123
1015	Down	A0A1U8NKM9	cystathionine gamma-synthase 1, chloroplastic-like OS=Gossypium hirsutum OX=3635 GN=LOC107949182 PE=3 SV=1	1.36206	-1.6678	3.83794	3.96347	3.76553	6.29462	4.41278	5.86295
1016	Down	A0A1U8NL07	Chlorophyll a-b binding protein, chloroplastic OS=Gossypium hirsutum OX=3635 GN=LOC107948620 PE=3 SV=1	1.79378	-1.29029	6.71562	6.22689	7.30195	8.18537	7.88996	8.04002
1017	Down	A0A1U8NL20	D-glycerate 3-kinase, chloroplastic-like OS=Gossypium hirsutum OX=3635 GN=LOC107949570 PE=4 SV=1	1.36917	-0.84152	6.27984	6.14568	6.85175	7.61397	6.96578	7.22207
1018	Up	A0A1U8NL84	protein-serine/threonine phosphatase OS=Gossypium hirsutum OX=3635 GN=LOC107948690 PE=3 SV=1	2.84904	1.26915	6.50462	6.76288	6.77083	5.43962	5.16189	5.62936
1019	Down	A0A1U8NLD6	uncharacterized protein LOC107948614 OS=Gossypium hirsutum OX=3635 GN=LOC107948614 PE=4 SV=1	1.45858	-0.990791	6.25172	7.01681	7.30834	7.87406	7.82718	7.848
1020	Up	A0A1U8NLP6	cullin-3A-like OS=Gossypium hirsutum OX=3635 GN=LOC107948715 PE=3 SV=1	2.83971	4.01085	7.92837	8.10276	9.54516	4.51096	4.56682	4.46597
1021	Up	A0A1U8NLR7	protein SIEVE ELEMENT OCCLUSION B-like OS=Gossypium hirsutum OX=3635 GN=LOC107949723 PE=4 SV=1	1.69805	2.30866	6.61618	6.88753	6.08746	3.61642	5.36107	3.6877
1022	Down	A0A1U8NM42	phosphoinositide phosphatase SAC8-like isoform X2 OS=Gossypium hirsutum OX=3635 GN=LOC107948943 PE=4 SV=1	2.9827	-3.94025	3.9008	4.71855	3.62428	8.31606	8.37678	7.37156
1023	Up	A0A1U8NM86	diaminopimelate epimerase OS=Gossypium hirsutum OX=3635 GN=LOC107948874 PE=3 SV=1	2.20459	0.624224	7.43796	7.18587	7.32823	6.79181	6.50621	6.78136
1024	Up	A0A1U8NML7	translation initiation factor eIF-2B subunit gamma-like OS=Gossypium hirsutum OX=3635 GN=LOC107949070 PE=4 SV=1	1.59325	1.26541	6	6.76288	7.23362	5.32193	5.51728	5.36107
1025	Down	A0A1U8NN09	Alpha-galactosidase OS=Gossypium hirsutum OX=3635 GN=LOC107949218 PE=3 SV=1	3.14882	-1.76818	5.98641	5.86295	6.39746	7.99831	7.67101	7.88203
1026	Up	A0A1U8NN43	probable protein phosphatase 2C 9 OS=Gossypium hirsutum OX=3635 GN=LOC107949135 PE=4 SV=1	2.4355	2.0217	7.69349	8.14771	8.54419	6.24982	5.66959	6.40088
1027	Down	A0A1U8NN46	protein EXORDIUM-like 2 OS=Gossypium hirsutum OX=3635 GN=LOC107949141 PE=3 SV=1	1.6948	-2.43682	5.90207	4.41278	6.38543	8.36588	7.47492	8.16992
1028	Up	A0A1U8NN88	probable ADP-ribosylation factor GTPase-activating protein AGD8 OS=Gossypium hirsutum OX=3635 GN=LOC107950174 PE=4 SV=1	1.89422	1.11027	6.89118	7.46597	6.68089	5.7866	5.79961	6.12102
1029	Up	A0A1U8NN99	Purple acid phosphatase OS=Gossypium hirsutum OX=3635 GN=LOC107950184 PE=3 SV=1	1.75402	2.51151	7.99492	7.70113	6.25361	4.99378	5.30378	4.11756
1030	Up	A0A1U8NNH4	uncharacterized protein LOC107949282 isoform X2 OS=Gossypium hirsutum OX=3635 GN=LOC107949282 PE=4 SV=1	2.44734	1.67054	5.43962	5.99322	5.34696	3.56071	4.06178	4.14568
1031	Down	A0A1U8NNN4	rho GDP-dissociation inhibitor 1-like OS=Gossypium hirsutum OX=3635 GN=LOC107949371 PE=3 SV=1	2.46461	-3.4259	0.847997	2.1375	2.26303	5.65821	5.2891	4.57894
1032	Up	A0A1U8NNY8	uncharacterized protein LOC107950373 isoform X1 OS=Gossypium hirsutum OX=3635 GN=LOC107950373 PE=4 SV=1	2.97351	3.85188	7.24793	7.84737	8.72485	4.38543	3.89724	3.98185
1033	Up	A0A1U8NP22	calcium-transporting ATPase 1, endoplasmic reticulum-type-like OS=Gossypium hirsutum OX=3635 GN=LOC107950299 PE=4 SV=1	1.88062	1.43564	4.20163	4.32912	4.86295	3.56071	2.67807	2.848
1034	Down	A0A1U8NP44	uncharacterized protein LOC107950313 OS=Gossypium hirsutum OX=3635 GN=LOC107950313 PE=4 SV=1	1.33046	-1.88429	4.91169	6.12309	4.63807	7.98185	7.02015	6.32373
1035	Down	A0A1U8NP54	D-xylose-proton symporter-like 3, chloroplastic OS=Gossypium hirsutum OX=3635 GN=LOC107950323 PE=3 SV=1	1.46978	-2.87286	4.82273	4.02192	6.82528	8.78758	7.90026	7.60066
1036	Up	A0A1U8NPD4	probable starch synthase 4, chloroplastic/amyloplastic isoform X2 OS=Gossypium hirsutum OX=3635 GN=LOC107950505 PE=4 SV=1	1.49283	2.4298	8	8.02015	6.848	4.32912	6.45779	4.79181
1037	Down	A0A1U8NPE3	chaperone protein dnaJ GFA2, mitochondrial-like OS=Gossypium hirsutum OX=3635 GN=LOC107950509 PE=3 SV=1	3.47024	-3.68959	3.37021	3.81087	3.05311	7.41278	6.63372	7.25644
1038	Down	A0A1U8NPF3	Xyloglucan endotransglucosylase/hydrolase OS=Gossypium hirsutum OX=3635 GN=LOC107950518 PE=3 SV=1	1.8795	-1.14199	7.11894	7.01458	6.36982	8.24031	7.85611	7.83289
1039	Down	A0A1U8NPG1	uncharacterized protein At3g49720-like OS=Gossypium hirsutum OX=3635 GN=LOC107950524 PE=4 SV=1	1.51893	-2.30494	3.4942	4.62599	3.18804	6.84046	5.01277	6.36982
1040	Down	A0A1U8NPL0	Co-chaperone protein p23 OS=Gossypium hirsutum OX=3635 GN=LOC107949661 PE=3 SV=1	1.57999	-2.40572	3.92928	4.97872	5.80219	8.18339	6.75756	6.98641
1041	Up	A0A1U8NPN1	protein BOLA2-like OS=Gossypium hirsutum OX=3635 GN=LOC107950584 PE=3 SV=1	2.16831	4.8551	7.77149	7.37938	10.169	4.28935	3.08164	3.38363
1042	Up	A0A1U8NPR3	probable glycosyltransferase At5g03795 OS=Gossypium hirsutum OX=3635 GN=LOC107950486 PE=3 SV=1	1.77312	1.54837	7.04767	5.99774	6.43463	4.70044	5.43962	4.69488
1043	Down	A0A1U8NPU8	Malate dehydrogenase OS=Gossypium hirsutum OX=3635 GN=LOC107950511 PE=3 SV=1	1.69565	-1.78069	3.47413	2.98185	2.50998	4.05036	5.37504	4.88264
1044	Down	A0A1U8NR19	inactive tetrahydrocannabinolic acid synthase-like OS=Gossypium hirsutum OX=3635 GN=LOC107951045 PE=3 SV=1	1.46628	-2.05091	5.08822	3.18587	3.13003	5.78136	5.75756	6.01792
1045	Down	A0A1U8NR20	uncharacterized protein LOC107950213 OS=Gossypium hirsutum OX=3635 GN=LOC107950213 PE=4 SV=1	1.56083	-1.21933	5.64386	6.02901	6.26115	7.78986	7.06609	6.73606
1046	Up	A0A1U8NR89	Pyrophosphate--fructose 6-phosphate 1-phosphotransferase subunit alpha OS=Gossypium hirsutum OX=3635 GN=LOC107951094 PE=3 SV=1	2.01773	0.822745	7.42459	7.41701	7.00787	6.6014	6.24222	6.53761
1047	Up	A0A1U8NRK2	GTP cyclohydrolase II OS=Gossypium hirsutum OX=3635 GN=LOC107950290 PE=3 SV=1	1.80409	1.36224	7.3345	7.77149	6.75087	6.19771	5.63227	5.94017
1048	Up	A0A1U8NRL5	probable inactive receptor kinase At5g10020 OS=Gossypium hirsutum OX=3635 GN=LOC107950377 PE=4 SV=1	1.70845	0.906254	8.03617	8.39017	7.6893	6.8802	7.20653	7.31016
1049	Down	A0A1U8NRV0	probable bifunctional methylthioribulose-1-phosphate dehydratase/enolase-phosphatase E1 OS=Gossypium hirsutum OX=3635 GN=LOC107951147 PE=4 SV=1	1.64752	-2.96772	3.94544	4.06555	4.66537	5.75221	8.47857	7.34873
1050	Down	A0A1U8NS94	small G protein signaling modulator 1-like OS=Gossypium hirsutum OX=3635 GN=LOC107951346 PE=4 SV=1	1.62766	-2.06234	5.00899	3.40295	5.14533	6.8392	6.32012	6.58496
1051	Down	A0A1U8NS97	trafficking protein particle complex subunit 2-like OS=Gossypium hirsutum OX=3635 GN=LOC107951349 PE=4 SV=1	1.33	-1.48664	4.95794	3.72611	5.01346	6.44128	5.4363	6.27984
1052	Up	A0A1U8NSA4	phosphoglycerate mutase (2,3-diphosphoglycerate-independent) OS=Gossypium hirsutum OX=3635 GN=LOC107951353 PE=3 SV=1	1.41831	0.577069	7.07146	6.57289	6.46271	6.06824	6.15381	6.15381
1053	Down	A0A1U8NSJ6	Serine/threonine-protein phosphatase 2A 55 kDa regulatory subunit B OS=Gossypium hirsutum OX=3635 GN=LOC107950671 PE=3 SV=1	1.74259	-1.69986	6.06178	5.76022	4.77083	7.24888	6.86913	7.5744
1054	Down	A0A1U8NSN0	uncharacterized protein LOC107950606 OS=Gossypium hirsutum OX=3635 GN=LOC107950606 PE=4 SV=1	2.57391	-2.69884	5.1334	4.21723	4.76553	8.01792	7.07895	7.11582
1055	Down	A0A1U8NT26	30S ribosomal protein S13, chloroplastic-like OS=Gossypium hirsutum OX=3635 GN=LOC107951440 PE=3 SV=1	1.52612	-2.19389	5.52669	4.12928	4.10434	7.71149	6.2211	6.40939
1056	Down	A0A1U8NTH2	GTP-binding protein YPTM2-like isoform X2 OS=Gossypium hirsutum OX=3635 GN=LOC107950826 PE=4 SV=1	1.31237	-2.35673	2.23266	4.45943	1.96347	5.78398	4.8125	5.12928
1057	Up	A0A1U8NTI7	inositol-3-phosphate synthase OS=Gossypium hirsutum OX=3635 GN=LOC107951681 PE=3 SV=1	1.99749	2.22161	7.84549	6.24793	6.88874	4.52356	4.80735	4.98641
1058	Up	A0A1U8NTK0	GDSL esterase/lipase At1g29670-like OS=Gossypium hirsutum OX=3635 GN=LOC107951019 PE=3 SV=1	1.55961	1.29024	7.82209	7.1639	6.84046	6.3837	5.52982	6.04221
1059	Down	A0A1U8NTK7	ATP-dependent 6-phosphofructokinase OS=Gossypium hirsutum OX=3635 GN=LOC107951697 PE=3 SV=1	1.81373	-1.43922	5.04876	4.96809	5.57289	7.1127	6.71149	6.08321
1060	Down	A0A1U8NUA0	splicing factor U2AF-associated protein 2-like isoform X1 OS=Gossypium hirsutum OX=3635 GN=LOC107951796 PE=3 SV=1	2.7141	-4.46794	3.87934	2.59404	4.66159	8.4446	8.05582	8.03837
1061	Up	A0A1U8NUD9	Ribosomal protein L37 OS=Gossypium hirsutum OX=3635 GN=LOC107951909 PE=3 SV=1	1.44486	2.3683	6.67101	8.47857	7.57818	6.22497	5.08321	4.3147
1062	Down	A0A1U8NUI7	Sulfotransferase OS=Gossypium hirsutum OX=3635 GN=LOC107951206 PE=3 SV=1	3.57025	-3.28243	4.36941	5.21433	4.65591	7.95012	7.88935	8.24745
1063	Up	A0A1U8NUN5	probable acyl-activating enzyme 1, peroxisomal OS=Gossypium hirsutum OX=3635 GN=LOC107951293 PE=4 SV=1	1.3519	1.87307	7.04767	7.58946	7.38629	4.21723	6.19377	5.99322
1064	Down	A0A1U8NUV4	alcohol dehydrogenase class-P-like OS=Gossypium hirsutum OX=3635 GN=LOC107952016 PE=4 SV=1	1.39878	-3.87539	3.57289	2.29278	4.15381	5.65821	9.50363	6.48382
1065	Down	A0A1U8NUW0	Peroxidase OS=Gossypium hirsutum OX=3635 GN=LOC107951347 PE=3 SV=1	1.9024	-0.89012	5.45615	4.97269	5.24031	6.30012	5.8125	6.22689
1066	Up	A0A1U8NUX3	uncharacterized protein LOC107951356 OS=Gossypium hirsutum OX=3635 GN=LOC107951356 PE=4 SV=1	1.3375	1.32001	6.44626	6.66391	7.2555	4.6837	5.90689	5.81506
1067	Down	A0A1U8NV21	transmembrane protein 120 homolog isoform X2 OS=Gossypium hirsutum OX=3635 GN=LOC107951386 PE=3 SV=1	1.56353	-1.61	4.35755	2.77288	3.51096	5.33985	4.926	5.20555
1068	Up	A0A1U8NV58	Probable bifunctional methylthioribulose-1-phosphate dehydratase/enolase-phosphatase E1 OS=Gossypium hirsutum OX=3635 GN=LOC107952099 PE=3 SV=1	2.043	0.905969	6.65105	6.14568	6.04658	5.30012	5.39232	5.43296
1069	Up	A0A1U8NVC6	Derlin OS=Gossypium hirsutum OX=3635 GN=LOC107951397 PE=3 SV=1	2.01024	1.71754	4.49691	3.91103	3.93372	3	1.926	2.26303
1070	Up	A0A1U8NVF5	uncharacterized protein LOC107952162 OS=Gossypium hirsutum OX=3635 GN=LOC107952162 PE=4 SV=1	2.78617	1.02141	6.56529	6.64097	6.65821	5.73877	5.33628	5.7252
1071	Down	A0A1U8NVW0	pto-interacting protein 1-like isoform X2 OS=Gossypium hirsutum OX=3635 GN=LOC107951539 PE=3 SV=1	2.26035	-1.81737	5.55766	5.29278	6.1918	7.76553	7.10748	7.62132
1072	Up	A0A1U8NVX0	late embryogenesis abundant protein D-29-like OS=Gossypium hirsutum OX=3635 GN=LOC107951546 PE=4 SV=1	1.41975	2.39578	7.03672	6.38024	6.67807	2.94219	5.57894	4.38657
1073	Down	A0A1U8NW04	glycine hydroxymethyltransferase OS=Gossypium hirsutum OX=3635 GN=LOC107952394 PE=4 SV=1	3.47501	-4.83064	3.24068	2.77842	3.9542	8.61397	7.75956	8.0917
1074	Down	A0A1U8NWC1	probable calcium-binding protein CML15 OS=Gossypium hirsutum OX=3635 GN=LOC107952538 PE=4 SV=1	3.67838	-3.02348	4.07895	4.0268	4.06178	7.22593	6.62059	7.39146
1075	Down	A0A1U8NWQ5	Ubiquitin carboxyl-terminal hydrolase OS=Gossypium hirsutum OX=3635 GN=LOC107951863 PE=3 SV=1	1.62002	-3.09855	4.45943	3.96347	5.88264	6.54844	8.50819	8.54458
1076	Up	A0A1U8NWX7	threonine--tRNA ligase OS=Gossypium hirsutum OX=3635 GN=LOC107952800 PE=3 SV=1	1.93112	1.16283	7.29921	7.98868	8.15735	6.58946	6.67101	6.69627
1077	Down	A0A1U8NX34	GPCR-type G protein 1 isoform X1 OS=Gossypium hirsutum OX=3635 GN=LOC107951881 PE=4 SV=1	3.15125	-5.39257	3.46097	4.56432	2.58877	8.93634	8.96607	8.88935
1078	Down	A0A1U8NXA3	HMG-Y-related protein A-like OS=Gossypium hirsutum OX=3635 GN=LOC107952816 PE=4 SV=1	2.01236	-2.83253	3.97797	5.14975	5.03122	8.29829	6.64674	7.71149
1079	Up	A0A1U8NXA4	uncharacterized protein LOC107951934 OS=Gossypium hirsutum OX=3635 GN=LOC107951934 PE=3 SV=1	1.4218	1.43115	4.22119	3.2968	3.10691	2.52408	1.48543	2.32193
1080	Up	A0A1U8NXB1	auxin transport protein BIG-like OS=Gossypium hirsutum OX=3635 GN=LOC107952823 PE=3 SV=1	1.94554	2.15154	5.97957	6.71836	5.67243	3.49825	4.70598	3.71149
1081	Down	A0A1U8NXK8	histidine--tRNA ligase OS=Gossypium hirsutum OX=3635 GN=LOC107952913 PE=3 SV=1	1.92539	-1.71045	5.99774	5.99322	5.7252	8.36063	7.1127	7.37417
1082	Down	A0A1U8NXP0	Glucose-1-phosphate adenylyltransferase OS=Gossypium hirsutum OX=3635 GN=LOC107953012 PE=3 SV=1	2.52952	-4.34539	2.35069	3.2141	4.62298	7.95361	7.54921	7.7211
1083	Down	A0A1U8NXS8	haloacid dehalogenase-like hydrolase domain-containing protein At2g33255 OS=Gossypium hirsutum OX=3635 GN=LOC107952056 PE=4 SV=1	2.15995	-7.05547	4.43962	-0.152003	1.37851	9.49045	8.8205	8.5216
1084	Down	A0A1U8NXY8	uncharacterized protein LOC107953029 OS=Gossypium hirsutum OX=3635 GN=LOC107953029 PE=4 SV=1	1.9382	-4.53301	2.74416	3.62733	2.90814	5.76022	9.13031	7.98812
1085	Down	A0A1U8NXZ6	probable plastid-lipid-associated protein 11 OS=Gossypium hirsutum OX=3635 GN=LOC107952163 PE=3 SV=1	3.25949	-4.59121	3.46121	3.07768	3.58111	7.11582	8.26209	8.5157
1086	Down	A0A1U8NY29	2-C-methyl-D-erythritol 2,4-cyclodiphosphate synthase OS=Gossypium hirsutum OX=3635 GN=LOC107952123 PE=3 SV=1	3.23352	-2.43751	4.41954	4.6893	4.63227	7.2075	6.55612	7.29002
1087	Up	A0A1U8NY36	Histone H2A OS=Gossypium hirsutum OX=3635 GN=LOC107952215 PE=3 SV=1	1.55253	1.64427	8.05582	8.1814	7.48301	7.1375	5.79442	5.85549
1088	Up	A0A1U8NY47	uncharacterized protein LOC107953094 OS=Gossypium hirsutum OX=3635 GN=LOC107953094 PE=4 SV=1	2.07998	1.56758	7.6489	7.16692	7.73944	6.32193	5.42626	6.10434
1089	Down	A0A1U8NYD2	60S ribosomal protein L7-4-like OS=Gossypium hirsutum OX=3635 GN=LOC107953238 PE=3 SV=1	1.74121	-1.20514	6.0917	5.54535	6.32012	7.50541	6.78921	7.27798
1090	Down	A0A1U8NYG9	rhodanese-like/PpiC domain-containing protein 12, chloroplastic OS=Gossypium hirsutum OX=3635 GN=LOC107953191 PE=4 SV=1	1.87308	-1.90542	3.54844	3.72247	4.9542	6.15178	5.88509	5.90448
1091	Up	A0A1U8NYX6	50S ribosomal protein L19-1, chloroplastic-like OS=Gossypium hirsutum OX=3635 GN=LOC107953367 PE=3 SV=1	1.50338	3.3891	7.37764	8.00675	8.0045	6.3505	2.88907	3.98202
1092	Down	A0A1U8NZ31	reticulocalbin-2-like isoform X1 OS=Gossypium hirsutum OX=3635 GN=LOC107953409 PE=4 SV=1	1.72479	-4.35153	2.74227	6.23266	3.38973	8.30515	7.89905	9.21505
1093	Down	A0A1U8NZ34	UDP-glucose:glycoprotein glucosyltransferase-like isoform X1 OS=Gossypium hirsutum OX=3635 GN=LOC107953424 PE=3 SV=1	2.25687	-1.89594	3.60881	3.66676	4.46597	6.23074	5.64097	5.55766
1094	Up	A0A1U8NZB7	uncharacterized protein LOC107953483 OS=Gossypium hirsutum OX=3635 GN=LOC107953483 PE=4 SV=1	1.70666	1.47957	7.38457	7.8679	8.04385	6.46271	6.76553	5.62936
1095	Up	A0A1U8NZE1	protein QUIRKY-like OS=Gossypium hirsutum OX=3635 GN=LOC107953520 PE=3 SV=1	3.83303	4.4237	8.37025	8.26725	7.71493	3.77588	4.06027	3.24518
1096	Up	A0A1U8NZE2	Malate dehydrogenase OS=Gossypium hirsutum OX=3635 GN=LOC107953505 PE=3 SV=1	2.48805	1.01818	7.29462	7.56758	7.65105	6.25361	6.54689	6.65821
1097	Down	A0A1U8P0A2	fumarate hydratase OS=Gossypium hirsutum OX=3635 GN=LOC107953056 PE=3 SV=1	2.03754	-0.672935	4.59694	4.43962	4.69488	5.48543	5.07895	5.18587
1098	Down	A0A1U8P0C4	ATP synthase subunit b', chloroplastic OS=Gossypium hirsutum OX=3635 GN=LOC107953773 PE=3 SV=1	1.58784	-1.55706	5.1127	5.926	5.88264	7.90207	6.6837	7.00675
1099	Down	A0A1U8P0G0	F-box protein CPR30-like OS=Gossypium hirsutum OX=3635 GN=LOC107953794 PE=4 SV=1	1.69341	-3.48996	3.89925	4.88525	2.82663	8.3672	7.75288	5.96094
1100	Down	A0A1U8P114	Ammonium transporter OS=Gossypium hirsutum OX=3635 GN=LOC107953962 PE=3 SV=1	1.65844	-2.99467	4.56072	4.34341	5.99548	9.23769	7.36982	7.27612
1101	Down	A0A1U8P1G4	PI-PLC X domain-containing protein At5g67130-like OS=Gossypium hirsutum OX=3635 GN=LOC107953388 PE=4 SV=1	2.60316	-1.36128	6.21335	6.19967	5.87529	7.73877	7.15684	7.47654
1102	Down	A0A1U8P1S2	pheophorbide a oxygenase, chloroplastic-like OS=Gossypium hirsutum OX=3635 GN=LOC107954179 PE=4 SV=1	1.42089	-3.9205	1.848	6.10434	3.99095	8.58158	7.29094	7.83226
1103	Down	A0A1U8P293	basic proline-rich protein-like OS=Gossypium hirsutum OX=3635 GN=LOC107953510 PE=4 SV=1	1.82974	-1.44406	5.926	5.73877	6.47573	7.57137	7.91946	6.98185
1104	Down	A0A1U8P2A4	Ribosomal protein L15 OS=Gossypium hirsutum OX=3635 GN=LOC107953634 PE=3 SV=1	2.38483	-3.1166	6.2384	6.22304	4.93546	9.46312	8.41321	8.87037
1105	Down	A0A1U8P2W7	Transmembrane 9 superfamily member OS=Gossypium hirsutum OX=3635 GN=LOC107953674 PE=3 SV=1	1.61582	-3.1197	0.678072	2.43296	2.96347	5.89724	4.07039	5.46597
1106	Down	A0A1U8P2Y8	cytochrome b5-like OS=Gossypium hirsutum OX=3635 GN=LOC107954437 PE=3 SV=1	1.49601	-2.5308	4.15381	2.03562	4.49185	5.80993	6.32012	6.14364
1107	Up	A0A1U8P342	Malic enzyme OS=Gossypium hirsutum OX=3635 GN=LOC107954551 PE=3 SV=1	2.28312	0.650455	7.32823	7.64169	7.6575	6.94017	6.94017	6.79571
1108	Up	A0A1U8P370	Golgi SNAP receptor complex member 1 OS=Gossypium hirsutum OX=3635 GN=LOC107954569 PE=3 SV=1	1.36446	1.56083	7.47735	8.89452	7.98868	7.1416	5.97269	6.56377
1109	Down	A0A1U8P381	Proteasome subunit beta OS=Gossypium hirsutum OX=3635 GN=LOC107954580 PE=3 SV=1	2.86397	-1.01125	6.48382	6.61176	6.25361	7.32912	7.47411	7.57969
1110	Up	A0A1U8P3G0	Sucrose synthase OS=Gossypium hirsutum OX=3635 GN=LOC107953943 PE=3 SV=1	1.97147	1.25953	8.55574	8.09329	7.72656	7.08002	6.59694	6.92005
1111	Down	A0A1U8P3P4	Aminopeptidase OS=Gossypium hirsutum OX=3635 GN=LOC107953894 PE=3 SV=1	2.61653	-1.89818	4.853	4.73335	4.39232	6.85549	6.07895	6.73877
1112	Up	A0A1U8P3T0	ras-related protein RABB1c-like OS=Gossypium hirsutum OX=3635 GN=LOC107954731 PE=4 SV=1	2.30389	4.85115	5.83289	7.84925	7.59991	1.32193	2.07039	3.33628
1113	Up	A0A1U8P415	Lipase OS=Gossypium hirsutum OX=3635 GN=LOC107954708 PE=3 SV=1	1.95499	1.33233	4.94953	4.09592	4.90689	3.27798	3.52356	3.15381
1114	Up	A0A1U8P498	ABC transporter G family member 31-like OS=Gossypium hirsutum OX=3635 GN=LOC107954190 PE=3 SV=1	1.80409	1.21776	6.33092	6.25739	6.36457	5.70044	4.80735	4.79181
1115	Down	A0A1U8P4E3	vesicle-associated membrane protein 722-like OS=Gossypium hirsutum OX=3635 GN=LOC107954915 PE=3 SV=1	1.56159	-0.840125	5.76022	5.94251	5.90448	7.05311	6.24413	6.83036
1116	Up	A0A1U8P4M7	transmembrane emp24 domain-containing protein p24beta2-like OS=Gossypium hirsutum OX=3635 GN=LOC107954987 PE=3 SV=1	2.24368	3.22945	5.63517	6.23266	7.39232	2.8679	2.90689	3.79701
1117	Up	A0A1U8P4S5	heterogeneous nuclear ribonucleoprotein 1-like OS=Gossypium hirsutum OX=3635 GN=LOC107955026 PE=4 SV=1	2.83538	3.74801	7.91886	8.31877	6.79312	3.71149	4.21723	3.85798
1118	Up	A0A1U8P4W7	ABC transporter F family member 4-like OS=Gossypium hirsutum OX=3635 GN=LOC107954333 PE=4 SV=1	1.41685	1.19397	5.20945	4.38543	4.76513	4.11075	3.03281	3.63454
1119	Up	A0A1U8P506	polyadenylate-binding protein 1-like OS=Gossypium hirsutum OX=3635 GN=LOC107955099 PE=4 SV=1	2.48659	1.92074	7.73335	7.73403	7.2891	5.30378	5.50462	6.18587
1120	Up	A0A1U8P563	NAD(P)H-quinone oxidoreductase subunit S, chloroplastic-like OS=Gossypium hirsutum OX=3635 GN=LOC107955147 PE=4 SV=1	1.83277	0.267568	5.27798	5.36107	5.25927	4.98185	4.96809	5.14568
1121	Up	A0A1U8P586	Protein yippee-like OS=Gossypium hirsutum OX=3635 GN=LOC107955170 PE=3 SV=1	1.89717	2.50092	6.63517	5.90448	7.75756	3.8679	4.30012	4.62644
1122	Down	A0A1U8P622	monothiol glutaredoxin-S10-like OS=Gossypium hirsutum OX=3635 GN=LOC107955407 PE=3 SV=1	1.61907	-1.41	6.7046	6.99548	5.75221	8.15381	7.81698	7.71149
1123	Up	A0A1U8P6B0	protein OSB2, chloroplastic-like OS=Gossypium hirsutum OX=3635 GN=LOC107955470 PE=4 SV=1	1.89558	2.97964	8.44211	6.58646	8.26209	4.57894	5.49185	4.28095
1124	Up	A0A1U8P6B5	guanylate-binding protein 5-like OS=Gossypium hirsutum OX=3635 GN=LOC107955475 PE=3 SV=1	1.94002	1.50197	5.90689	5.18982	5.10014	3.82782	4.3147	3.54844
1125	Up	A0A1U8P6I9	Alpha-mannosidase OS=Gossypium hirsutum OX=3635 GN=LOC107955563 PE=3 SV=1	1.6094	3.0312	7.64602	8.43087	5.89966	3.44995	4.853	4.58002
1126	Down	A0A1U8P6M1	peptidylprolyl isomerase OS=Gossypium hirsutum OX=3635 GN=LOC107955588 PE=4 SV=1	1.61115	-0.343366	7.57592	7.40599	7.41109	7.65105	7.91468	7.85736
1127	Up	A0A1U8P6R9	Chlorophyll a-b binding protein, chloroplastic OS=Gossypium hirsutum OX=3635 GN=LOC107955629 PE=3 SV=1	1.49883	2.90025	8.19918	8.35931	8.35094	3.62059	6.41616	6.17193
1128	Up	A0A1U8P7S5	uncharacterized protein LOC107956025 OS=Gossypium hirsutum OX=3635 GN=LOC107956025 PE=4 SV=1	2.44855	5.99572	8.74483	9.52611	7.66107	1.07039	3.10111	3.77336
1129	Down	A0A1U8P8L1	BTB/POZ domain-containing protein At3g09030 OS=Gossypium hirsutum OX=3635 GN=LOC107955340 PE=4 SV=1	3.1526	-4.70147	4.51203	3.08215	3.90689	8.21578	9.0864	8.30332
1130	Down	A0A1U8P928	polygalacturonase-like OS=Gossypium hirsutum OX=3635 GN=LOC107956615 PE=4 SV=1	1.62532	-3.75508	3.44626	4.39917	4.15381	9.03947	5.74685	8.47816
1131	Up	A0A1U8P981	probable carboxylesterase 9 OS=Gossypium hirsutum OX=3635 GN=LOC107956725 PE=3 SV=1	1.31871	1.16018	5.53294	6.43962	6.44338	4.42152	5.29278	5.2211
1132	Up	A0A1U8P9I5	Small ubiquitin-related modifier OS=Gossypium hirsutum OX=3635 GN=LOC107955663 PE=3 SV=1	2.69406	1.10256	8.16792	8.52239	8.59842	7.40429	7.40684	7.16993
1133	Up	A0A1U8P9J8	Glycosyltransferase OS=Gossypium hirsutum OX=3635 GN=LOC107955635 PE=3 SV=1	1.48346	1.3035	5.04876	5.0917	5.42962	4.47897	4.0268	3.15381
1134	Up	A0A1U8P9N1	glucan endo-1,3-beta-D-glucosidase OS=Gossypium hirsutum OX=3635 GN=LOC107955664 PE=3 SV=1	1.80553	5.13465	6.93546	9.89739	5.70598	2.67807	2.60881	1.848
1135	Up	A0A1U8P9R5	cold and drought-regulated protein CORA-like isoform X2 OS=Gossypium hirsutum OX=3635 GN=LOC107955730 PE=4 SV=1	1.91578	5.24439	9.9558	9.886	6.81634	2.41106	4.17239	4.34151
1136	Up	A0A1U8P9S7	GDSL esterase/lipase At2g04570-like OS=Gossypium hirsutum OX=3635 GN=LOC107955720 PE=3 SV=1	2.05315	0.835633	7.89845	8.07842	8.09645	6.87774	7.43129	7.25739
1137	Up	A0A1U8P9U1	probable disease resistance protein At4g27220 OS=Gossypium hirsutum OX=3635 GN=LOC107957057 PE=4 SV=1	2.47014	4.38533	8.50978	9.74096	7.44211	4.64559	3.91064	3.98063
1138	Down	A0A1U8P9V3	acanthoscurrin-2-like OS=Gossypium hirsutum OX=3635 GN=LOC107957053 PE=4 SV=1	1.40869	-3.33037	6.92719	3.49694	4.22912	8.87866	7.6703	8.0954
1139	Up	A0A1U8P9Z3	macrophage erythroblast attacher-like OS=Gossypium hirsutum OX=3635 GN=LOC107957100 PE=4 SV=1	1.63173	3.50621	8.42752	8.29416	5.64097	4.64112	3.84845	3.35446
1140	Down	A0A1U8PA30	5'-deoxynucleotidase OS=Gossypium hirsutum OX=3635 GN=LOC107957134 PE=3 SV=1	2.34109	-1.82366	5.71973	6.28725	6.66391	7.84612	8.36326	7.93251
1141	Up	A0A1U8PAH9	Transmembrane 9 superfamily member OS=Gossypium hirsutum OX=3635 GN=LOC107957210 PE=3 SV=1	1.40422	0.723883	4.79701	4.46597	4.69488	4.36457	3.75489	3.66676
1142	Down	A0A1U8PAY8	UPF0613 protein PB24D3.06c-like OS=Gossypium hirsutum OX=3635 GN=LOC107957322 PE=4 SV=1	1.41901	-2.57925	4.74953	4.42626	6.36632	6.67525	8.73302	7.8716
1143	Down	A0A1U8PB32	auxin-induced in root cultures protein 12-like OS=Gossypium hirsutum OX=3635 GN=LOC107956342 PE=4 SV=1	2.76898	-1.66797	4.8679	4.85798	5.43962	6.93074	6.54381	6.69488
1144	Down	A0A1U8PBI8	protein NETWORKED 2A-like OS=Gossypium hirsutum OX=3635 GN=LOC107957534 PE=4 SV=1	1.30469	-1.87173	3.32193	4.78136	5.06178	5.81506	5.90448	7.0607
1145	Down	A0A1U8PBQ2	putative invertase inhibitor OS=Gossypium hirsutum OX=3635 GN=LOC107956668 PE=4 SV=1	2.13506	-1.95061	3.56954	2.93479	4.20945	5.63227	5.27798	5.65535
1146	Up	A0A1U8PBT8	large proline-rich protein BAG6-like isoform X2 OS=Gossypium hirsutum OX=3635 GN=LOC107957621 PE=4 SV=1	2.30062	1.641	7.78202	8.30012	7.52748	6.57289	6.17592	5.93782
1147	Down	A0A1U8PC43	60S ribosomal protein L10-like OS=Gossypium hirsutum OX=3635 GN=LOC107957673 PE=3 SV=1	2.55673	-0.401164	5.57592	5.61471	5.57592	6.0045	6.08534	5.8802
1148	Down	A0A1U8PCH7	uncharacterized protein LOC107957812 OS=Gossypium hirsutum OX=3635 GN=LOC107957812 PE=4 SV=1	1.64833	-4.10733	5.26985	2.74237	6.51412	9.03067	9.32823	8.48945
1149	Down	A0A1U8PCX6	Aconitate hydratase OS=Gossypium hirsutum OX=3635 GN=LOC107957204 PE=3 SV=1	1.73665	-0.642913	5.42291	5.2555	5.06178	6.09381	5.64674	5.92837
1150	Up	A0A1U8PD10	50S ribosomal protein L31 OS=Gossypium hirsutum OX=3635 GN=LOC107957961 PE=3 SV=1	1.44122	1.99837	6.65678	7.58797	5.42357	4.4569	4.36332	4.853
1151	Down	A0A1U8PD50	GTPase HflX-like OS=Gossypium hirsutum OX=3635 GN=LOC107957950 PE=3 SV=1	1.37483	-2.54398	3.94799	4.66107	5.51096	8.1205	5.7866	7.84486
1152	Up	A0A1U8PDH7	uncharacterized protein LOC107939674 OS=Gossypium hirsutum OX=3635 GN=LOC107958085 PE=4 SV=1	2.83242	1.80243	7.29462	7.57818	7.69766	5.67525	5.40259	6.08534
1153	Up	A0A1U8PDI0	protein SRG1-like OS=Gossypium hirsutum OX=3635 GN=LOC107958057 PE=3 SV=1	1.7241	3.25535	6.15381	5.70598	7.15583	4.04439	1.63227	3.57289
1154	Down	A0A1U8PDS7	3-oxo-Delta(4,5)-steroid 5-beta-reductase-like OS=Gossypium hirsutum OX=3635 GN=LOC107958170 PE=4 SV=1	1.80838	-0.908134	5.76818	5.37851	5.62059	6.24413	6.36982	6.87774
1155	Up	A0A1U8PDT9	adenine phosphoribosyltransferase OS=Gossypium hirsutum OX=3635 GN=LOC107958182 PE=3 SV=1	1.37625	1.59959	7.72588	8.65213	7.23936	6.96809	6	5.8505
1156	Up	A0A1U8PDY0	transcription factor TCP23-like OS=Gossypium hirsutum OX=3635 GN=LOC107957490 PE=4 SV=1	1.33797	2.91511	7.4363	8.6077	8.77742	3.90436	7.08428	5.08746
1157	Up	A0A1U8PDY9	protein QUIRKY-like isoform X3 OS=Gossypium hirsutum OX=3635 GN=LOC107957494 PE=4 SV=1	2.892	4.90858	8.46434	6.85798	7.51885	3.03562	3.15381	1.926
1158	Down	A0A1U8PDZ4	patellin-3-like OS=Gossypium hirsutum OX=3635 GN=LOC107957498 PE=3 SV=1	1.59798	-0.586108	6.50938	6.16189	6.35403	7	6.66676	7.11686
1159	Up	A0A1U8PE45	starch synthase 3, chloroplastic/amyloplastic-like OS=Gossypium hirsutum OX=3635 GN=LOC107958271 PE=3 SV=1	1.84765	1.45779	6.64962	7.07575	7.04439	5.91169	4.83794	5.64674
1160	Up	A0A1U8PEJ6	uncharacterized protein LOC107957674 OS=Gossypium hirsutum OX=3635 GN=LOC107957674 PE=4 SV=1	2.56239	4.37845	7.43546	7.8505	9.06259	3.18475	4.62931	3.39913
1161	Down	A0A1U8PEN9	Calcyclin-binding protein OS=Gossypium hirsutum OX=3635 GN=LOC107958414 PE=4 SV=1	1.94577	-3.89341	4.37043	2.956	4.55709	9.21213	6.77873	7.57289
1162	Up	A0A1U8PEU7	Inositol-1-monophosphatase OS=Gossypium hirsutum OX=3635 GN=LOC107958425 PE=3 SV=1	2.19416	1.1044	7.18289	7.16189	7.8009	6.23649	6.32733	6.26866
1163	Up	A0A1U8PF22	Glucose-6-phosphate isomerase OS=Gossypium hirsutum OX=3635 GN=LOC107957810 PE=3 SV=1	1.54204	2.1971	7.57516	8.58233	7.6388	6.83794	4.93074	5.4363
1164	Down	A0A1U8PFG2	uncharacterized protein At1g03900-like OS=Gossypium hirsutum OX=3635 GN=LOC107958641 PE=4 SV=1	3.02775	-5.47646	4.07039	2.47178	3.6062	8.09961	8.9847	9.49345
1165	Up	A0A1U8PFJ1	3-dehydroquinate synthase homolog OS=Gossypium hirsutum OX=3635 GN=LOC107958613 PE=4 SV=1	1.63455	1.76318	6.81634	7.89603	8.23458	5.59096	6.37156	5.69488
1166	Down	A0A1U8PFT2	eukaryotic translation initiation factor-like isoform X2 OS=Gossypium hirsutum OX=3635 GN=LOC107958684 PE=3 SV=1	2.60212	-2.00189	4.96347	4.27053	4.66107	7.06178	6.34873	6.49025
1167	Down	A0A1U8PFU1	glutathione S-transferase L1-like OS=Gossypium hirsutum OX=3635 GN=LOC107957971 PE=3 SV=1	2.99927	-1.98142	4.67243	4.83289	5.14568	6.81378	6.57592	7.20555
1168	Down	A0A1U8PG89	40S ribosomal protein S3-3-like OS=Gossypium hirsutum OX=3635 GN=LOC107958848 PE=3 SV=1	2.16514	-2.92249	4.27605	3.70044	4.59096	8.08215	6.87774	6.37504
1169	Up	A0A1U8PGL5	protein MEMO1-like OS=Gossypium hirsutum OX=3635 GN=LOC107958907 PE=3 SV=1	1.49689	2.03718	8.60548	7.69766	7	4.92125	5.90929	6.36107
1170	Down	A0A1U8PGW8	Thiamine thiazole synthase, chloroplastic OS=Gossypium hirsutum OX=3635 GN=LOC107958248 PE=3 SV=1	1.51859	-1.47059	5.62644	6.2817	5.86542	8.15735	7.24793	6.78005
1171	Up	A0A1U8PH23	60S ribosomal protein L30 OS=Gossypium hirsutum OX=3635 GN=LOC107959055 PE=3 SV=1	1.42791	0.700899	6.80993	7.39232	6.98527	6.31107	6.13134	6.64241
1172	Down	A0A1U8PH36	oligouridylate-binding protein 1B-like isoform X2 OS=Gossypium hirsutum OX=3635 GN=LOC107958370 PE=4 SV=1	2.47567	-1.11745	5.91648	6.10643	6.38198	7.19081	7.08746	7.47897
1173	Up	A0A1U8PHH2	uncharacterized protein LOC107959174 OS=Gossypium hirsutum OX=3635 GN=LOC107959174 PE=4 SV=1	2.17007	3.45564	6.74012	7.27984	8.05637	4.30743	2.81102	4.59096
1174	Up	A0A1U8PHM4	Ferredoxin--NADP reductase, chloroplastic OS=Gossypium hirsutum OX=3635 GN=LOC107958513 PE=3 SV=1	2.94255	1.78564	8.06393	8.1809	8.52591	6.14568	6.6014	6.66676
1175	Down	A0A1U8PI86	hydroxypyruvate reductase-like isoform X2 OS=Gossypium hirsutum OX=3635 GN=LOC107959380 PE=3 SV=1	1.39515	-2.93613	3.65408	6.99209	4.76666	8.05799	8.08162	8.08162
1176	Down	A0A1U8PIS2	Exocyst complex component OS=Gossypium hirsutum OX=3635 GN=LOC107959537 PE=3 SV=1	1.77495	-1.74491	3.05311	3.53605	3.29278	5.42962	4.20163	5.48543
1177	Down	A0A1U8PIY7	UDP-sulfoquinovose synthase, chloroplastic-like OS=Gossypium hirsutum OX=3635 GN=LOC107958874 PE=4 SV=1	1.43989	-0.999742	6.59991	6.58946	7.17393	8.14057	7.28355	7.9384
1178	Down	A0A1U8PIZ0	Receptor-like serine/threonine-protein kinase OS=Gossypium hirsutum OX=3635 GN=LOC107959590 PE=3 SV=1	3.67232	-4.82516	2.71917	3.53901	2.48211	7.35226	7.86295	8.00056
1179	Up	A0A1U8PJ11	BURP domain protein RD22-like isoform X1 OS=Gossypium hirsutum OX=3635 GN=LOC107958896 PE=4 SV=1	1.43501	3.57269	9.03425	8.46842	8.10957	2.717	5.96578	6.2114
1180	Down	A0A1U8PJ20	photosystem I reaction center subunit N, chloroplastic-like OS=Gossypium hirsutum OX=3635 GN=LOC107959615 PE=3 SV=1	1.84624	-1.67822	6.32012	6.18785	6.79961	8.81282	7.62132	7.90809
1181	Up	A0A1U8PJ21	LOW QUALITY PROTEIN: uncharacterized protein LOC107958901 OS=Gossypium hirsutum OX=3635 GN=LOC107958901 PE=4 SV=1	2.17305	6.98654	7.16189	10.4088	6.848	2.61104	0.584962	0.263034
1182	Down	A0A1U8PJ74	nucleoid-associated protein At2g24020, chloroplastic-like OS=Gossypium hirsutum OX=3635 GN=LOC107958943 PE=4 SV=1	1.46283	-2.36329	5.41954	5.09592	5.16591	9.06259	6.67525	7.03342
1183	Down	A0A1U8PJL8	3-hydroxyisobutyryl-CoA hydrolase OS=Gossypium hirsutum OX=3635 GN=LOC107958985 PE=3 SV=1	2.33351	-1.81757	4.47249	3.99286	4.51728	6.52826	5.62352	6.28355
1184	Down	A0A1U8PK63	chaperone protein dnaJ 15-like OS=Gossypium hirsutum OX=3635 GN=LOC107959928 PE=4 SV=1	1.93176	-1.62405	6.55919	5.3147	6.13134	7.71836	7.63154	7.52748
1185	Down	A0A1U8PKG3	alanine--glyoxylate transaminase OS=Gossypium hirsutum OX=3635 GN=LOC107959294 PE=3 SV=1	1.42662	-3.50667	6.82655	3.29642	3.8669	8.50184	8.50502	7.50303
1186	Up	A0A1U8PKR5	mitochondrial outer membrane protein porin of 36 kDa-like OS=Gossypium hirsutum OX=3635 GN=LOC107960080 PE=3 SV=1	1.95812	2.12194	8.13545	7.04549	6.64241	4.848	5.39232	5.21723
1187	Up	A0A1U8PKY8	40S ribosomal protein S26 OS=Gossypium hirsutum OX=3635 GN=LOC107959340 PE=3 SV=1	2.6426	2.42252	8.17143	7.93723	8.35535	5.59096	5.24793	6.35755
1188	Down	A0A1U8PLD2	Vesicle-fusing ATPase OS=Gossypium hirsutum OX=3635 GN=LOC107960208 PE=3 SV=1	1.37037	-0.89862	5.32193	6.2211	5.45615	6.81121	6.46597	6.41785
1189	Up	A0A1U8PLQ0	Acetyltransferase component of pyruvate dehydrogenase complex OS=Gossypium hirsutum OX=3635 GN=LOC107960303 PE=3 SV=1	1.86654	1.34716	6.27798	5.6893	6.76288	4.88753	4.76553	5.03562
1190	Down	A0A1U8PLW6	ATP-dependent zinc metalloprotease FTSH 6, chloroplastic-like OS=Gossypium hirsutum OX=3635 GN=LOC107960354 PE=3 SV=1	1.39247	-2.18431	3.97426	5.98413	6.15785	7.96463	7.26491	7.43962
1191	Down	A0A1U8PLY1	DEAD-box ATP-dependent RNA helicase 53-like OS=Gossypium hirsutum OX=3635 GN=LOC107959632 PE=4 SV=1	1.45843	-2.51659	4.22601	3.27319	4.15852	5.59395	5.73335	7.8802
1192	Down	A0A1U8PLY5	chaperone protein ClpB3, chloroplastic-like OS=Gossypium hirsutum OX=3635 GN=LOC107960369 PE=3 SV=1	1.63696	-1.25293	4.15381	4.8679	5.11686	5.97957	6.30012	5.61765
1193	Up	A0A1U8PM91	uncharacterized PE-PGRS family protein PE_PGRS46-like OS=Gossypium hirsutum OX=3635 GN=LOC107960481 PE=4 SV=1	4.82177	4.19009	7.67525	7.70943	7.51412	3.48543	3.15381	3.6893
1194	Up	A0A1U8PMA4	glycine, alanine and asparagine-rich protein-like OS=Gossypium hirsutum OX=3635 GN=LOC107960482 PE=4 SV=1	2.0792	4.18661	4.7761	7.45697	6.82782	1.848	2.76553	1.88753
1195	Down	A0A1U8PMZ3	protein STRUBBELIG-RECEPTOR FAMILY 5-like OS=Gossypium hirsutum OX=3635 GN=LOC107960758 PE=4 SV=1	1.38559	-1.91618	5.11686	3.37851	3.64386	6.44791	5.27798	6.16189
1196	Down	A0A1U8PMZ8	phagocyte signaling-impaired protein-like OS=Gossypium hirsutum OX=3635 GN=LOC107960765 PE=3 SV=1	1.46981	-2.69746	4.69488	2.60881	3.33628	5.8802	5.44956	7.40259
1197	Down	A0A1U8PNZ6	peamaclein-like OS=Gossypium hirsutum OX=3635 GN=LOC107961214 PE=3 SV=1	1.90601	-2.5497	3.02739	2.03562	3.66676	5.99774	5.57894	4.80219
1198	Up	A0A1U8PP21	photosystem I reaction center subunit IV A, chloroplastic-like OS=Gossypium hirsutum OX=3635 GN=LOC107961211 PE=3 SV=1	2.00162	0.847481	7.9384	8.14313	8.51649	7.49506	7.26866	7.29186
1199	Up	A0A1U8PPL1	ras-related protein RABA1c-like OS=Gossypium hirsutum OX=3635 GN=LOC107960440 PE=4 SV=1	1.77719	3.41838	7.09592	8.28309	9.42038	5.64097	5.09592	3.80735
1200	Up	A0A1U8PPP7	uncharacterized PE-PGRS family protein PE_PGRS54-like OS=Gossypium hirsutum OX=3635 GN=LOC107960483 PE=4 SV=1	2.72365	1.22503	4.93546	5.10014	5.41954	3.91648	4.08746	3.7761
1201	Up	A0A1U8PQW2	apyrase OS=Gossypium hirsutum OX=3635 GN=LOC107961896 PE=3 SV=1	2.11822	1.61863	5.38543	5.1375	5.91409	4.30743	3.73764	3.53605
1202	Down	A0A1U8PR65	Thiamine thiazole synthase, chloroplastic OS=Gossypium hirsutum OX=3635 GN=LOC107961959 PE=3 SV=1	1.84679	-0.899799	6.57894	6.63807	6.75622	7.31741	7.97671	7.37851
1203	Up	A0A1U8PRL4	G-type lectin S-receptor-like serine/threonine-protein kinase CES101 OS=Gossypium hirsutum OX=3635 GN=LOC107962095 PE=4 SV=1	1.3668	3.0562	5.57894	8.83036	6.57743	4.70975	3.32363	3.78474
1204	Down	A0A1U8PS19	Purple acid phosphatase OS=Gossypium hirsutum OX=3635 GN=LOC107961443 PE=4 SV=1	1.90849	-1.79173	3.72247	3.67807	3.72247	5.91409	5.91169	4.67243
1205	Up	A0A1U8PS68	uncharacterized protein LOC107962215 OS=Gossypium hirsutum OX=3635 GN=LOC107962215 PE=4 SV=1	1.85398	1.66828	6.08746	7.36807	6.92837	5.26679	5.25927	4.853
1206	Down	A0A1U8PSM6	ribonuclease 1-like OS=Gossypium hirsutum OX=3635 GN=LOC107962346 PE=3 SV=1	2.44472	-2.27124	5.97499	5.43962	5.80735	8.65069	7.51649	7.86851
1207	Down	A0A1U8PTG6	protein transport protein Sec24-like At4g32640 OS=Gossypium hirsutum OX=3635 GN=LOC107962524 PE=3 SV=1	1.79748	-1.99743	3.31034	3.95853	4.9688	6.27053	6.10643	5.853
1208	Down	A0A1U8PTM3	transcription factor Pur-alpha 1-like isoform X1 OS=Gossypium hirsutum OX=3635 GN=LOC107962559 PE=3 SV=1	2.03373	-0.91283	7.18686	6.58496	6.75889	7.60733	7.81826	7.84361
1209	Up	A0A1U8PTY8	cucumisin-like isoform X1 OS=Gossypium hirsutum OX=3635 GN=LOC107962037 PE=3 SV=1	1.31538	2.3979	6.36282	5.2555	5.06178	2.1375	4.62644	2.72247
1210	Down	A0A1U8PUA5	probable leucine-rich repeat receptor-like protein kinase IMK3 OS=Gossypium hirsutum OX=3635 GN=LOC107962130 PE=4 SV=1	2.85027	-3.34094	2.8184	3.66653	2.5883	6.90328	6.1375	6.05528
1211	Down	A0A1U8PUG9	uncharacterized aarF domain-containing protein kinase At5g05200, chloroplastic-like OS=Gossypium hirsutum OX=3635 GN=LOC107962210 PE=4 SV=1	1.73303	-1.56448	5.36107	4.52982	5.84549	7.04002	6.82146	6.56834
1212	Up	A0A1U8PUT1	14-3-3-like protein OS=Gossypium hirsutum OX=3635 GN=LOC107962242 PE=3 SV=1	1.43762	1.04777	4.23266	4.89724	4.89239	3.41954	3.32193	4.1375
1213	Up	A0A1U8PV70	Glutathione peroxidase OS=Gossypium hirsutum OX=3635 GN=LOC107962973 PE=3 SV=1	1.38449	0.857595	6.90689	6.63807	7.30834	5.67807	6.38716	6.21529
1214	Down	A0A1U8PWC9	Profilin OS=Gossypium hirsutum OX=3635 GN=LOC107962708 PE=3 SV=1	1.4367	-4.77061	1.76553	1.58496	6.27053	7.77347	7.808	8.35138
1215	Down	A0A1U8PWN8	4-hydroxy-3-methylbut-2-en-1-yl diphosphate synthase (Ferredoxin), chloroplastic OS=Gossypium hirsutum OX=3635 GN=LOC107962783 PE=3 SV=1	1.48589	-0.349526	6.59544	6.57289	6.53761	7.1334	6.81634	6.80478
1216	Down	A0A1U8PWP7	peptidyl-tRNA hydrolase ICT1, mitochondrial-like isoform X1 OS=Gossypium hirsutum OX=3635 GN=LOC107963665 PE=4 SV=1	1.91797	-1.38113	6.34696	6.30925	5.83794	8.04876	7.47086	7.1179
1217	Up	A0A1U8PWS9	RPM1-interacting protein 4-like OS=Gossypium hirsutum OX=3635 GN=LOC107962808 PE=4 SV=1	1.38952	1.56669	7.83352	6.70736	7.19279	5.31107	5.2211	6.50144
1218	Up	A0A1U8PWW5	eukaryotic initiation factor 4A-8-like OS=Gossypium hirsutum OX=3635 GN=LOC107962830 PE=3 SV=1	2.03969	3.76187	7.79181	6.48382	9.04903	3.48543	4.49185	4.06178
1219	Down	A0A1U8PX77	short-chain dehydrogenase TIC 32, chloroplastic-like isoform X2 OS=Gossypium hirsutum OX=3635 GN=LOC107963793 PE=3 SV=1	1.63575	-0.555135	6.81634	6.76951	6.90929	7.61471	7.10538	7.44045
1220	Up	A0A1U8PXF7	Rab3 GTPase-activating protein catalytic subunit OS=Gossypium hirsutum OX=3635 GN=LOC107963850 PE=3 SV=1	1.91894	3.96572	8.33181	6.35579	7.14975	4.19422	3.82699	1.91897
1221	Up	A0A1U8PXH9	5-methyltetrahydropteroyltriglutamate--homocysteine S-methyltransferase OS=Gossypium hirsutum OX=3635 GN=LOC107962933 PE=3 SV=1	2.37547	2.84956	7.42962	8.36413	7.62571	5.6865	4.33628	4.848
1222	Down	A0A1U8PXL5	serine/threonine-protein phosphatase 6 regulatory subunit 3-like isoform X4 OS=Gossypium hirsutum OX=3635 GN=LOC107963882 PE=3 SV=1	2.53939	-3.77879	5.08746	3.31767	4.71699	8.09064	7.81057	8.55727
1223	Up	A0A1U8PY24	dr1-associated corepressor homolog OS=Gossypium hirsutum OX=3635 GN=LOC107963203 PE=4 SV=1	1.49206	6.42756	4.14568	10.2929	9.87267	2	1.26303	1.76553
1224	Up	A0A1U8PYZ9	Deoxyribodipyrimidine photo-lyase OS=Gossypium hirsutum OX=3635 GN=LOC107963663 PE=3 SV=1	1.41974	3.90224	7.72042	9.62826	9.3921	7.16792	3.34812	4.51802
1225	Down	A0A1U8PZD4	putative disease resistance protein RGA3 OS=Gossypium hirsutum OX=3635 GN=LOC107963766 PE=4 SV=1	2.11751	-2.35025	6.3345	5.77083	5.66107	9.10512	7.99435	7.71768
1226	Up	A0A1U8Q016	ABC transporter F family member 1-like OS=Gossypium hirsutum OX=3635 GN=LOC107963909 PE=4 SV=1	1.65343	0.270989	6.0268	5.83289	5.83542	5.55459	5.64386	5.6837
1227	Up	A0A218KFA7	Trihelix transcription factor OS=Gossypium hirsutum OX=3635 GN=GT1 PE=2 SV=1	1.32946	2.70192	6.59694	8.76022	9.77066	5.41278	5.98868	5.62059
1228	Up	A0A2D0UV87	Auxilin-related protein 2-like protein 1 OS=Gossypium hirsutum OX=3635 GN=ARP2L1 PE=2 SV=1	1.36782	3.67048	4.79701	8.19426	8.7252	3.33996	4.04439	3.32067
1229	Down	A0A2H4C3X4	14-3-3j protein OS=Gossypium hirsutum OX=3635 GN=14-3-3j PE=2 SV=1	1.73215	-2.14416	5.91886	4.60288	6.47735	7.91946	7.70736	7.80478
1230	Down	A0A2H4C3Y2	glutathione transferase OS=Gossypium hirsutum OX=3635 GN=GSTP9 PE=2 SV=1	1.69787	-0.940701	6.27612	6.41278	5.62059	7.15785	6.96924	7.0045
1231	Down	A0A346KLJ1	Photosystem I iron-sulfur center OS=Gossypium hirsutum subsp. latifolium OX=511459 GN=psaC PE=3 SV=1	2.13132	-0.366658	7.34873	7.31741	7.14466	7.63807	7.57365	7.69905
1232	Down	A0A5A4CY04	Enoyl-ACP reductase OS=Gossypium hirsutum OX=3635 GN=ENR PE=2 SV=1	2.70289	-1.51066	6.39746	5.9472	6.53761	8.02735	7.70321	7.6837
1233	Down	A0A5P9NVG0	NAD(P)H-quinone oxidoreductase subunit 5, chloroplastic OS=Gossypium hirsutum var. punctatum OX=511460 GN=ndhF PE=3 SV=1	1.59341	-2.87584	5.6865	3.41954	5.62644	8.40599	7.16088	7.79312
1234	Down	A0A866WKQ2	4-coumarate:CoA ligase 15 OS=Gossypium hirsutum OX=3635 GN=4CL15 PE=2 SV=1	1.33494	-2.10524	4.83794	4.89239	4.47897	8.24127	5.80478	6.47897
1235	Down	A0A866WKR0	4-coumarate:CoA ligase 25 OS=Gossypium hirsutum OX=3635 GN=4CL25 PE=2 SV=1	1.72992	-1.31637	6.1918	6.62498	7.32553	7.86109	8.04002	8.19032
1236	Down	A1XJ43	14-3-3-like protein OS=Gossypium hirsutum OX=3635 GN=14-3-3L PE=2 SV=1	1.75004	-2.72298	5.83542	4.36457	6.71836	8.40684	8.09698	8.58346
1237	Up	A2IBG0	Dihydroflavonol 4-reductase OS=Gossypium hirsutum OX=3635 GN=LOC107957957 PE=2 SV=1	3.1727	1.70418	7.1416	7.58045	7.66818	5.62059	5.78921	5.8679
1238	Up	A3F7Q2	NAD(P)H dehydrogenase (quinone) OS=Gossypium hirsutum OX=3635 GN=LOC107917815 PE=2 SV=1	2.28177	0.680932	5.45943	5.77873	5.82782	5.0268	4.926	5.07039
1239	Up	A7L2Z4	Chalcone synthase OS=Gossypium hirsutum OX=3635 GN=CHS PE=2 SV=1	1.35951	1.32711	8.67631	7.50462	7.34961	6.84172	6.49025	6.21723
1240	Up	A9PL17	Tubulin alpha chain OS=Gossypium hirsutum OX=3635 GN=TUA8 PE=2 SV=1	1.52064	1.20534	6.83416	7.05853	6.39746	5.31832	5.1819	6.17393
1241	Down	B6RF01	14-3-3 protein 6-like OS=Gossypium hirsutum OX=3635 GN=LOC107898790 PE=2 SV=1	1.95074	-1.11088	6.59395	6.14771	6.73606	7.89178	7.28633	7.63227
1242	Down	C6GFP4	ATP synthase delta subunit 2 OS=Gossypium hirsutum OX=3635 GN=LOC107946711 PE=2 SV=1	1.44698	-0.951011	5.74953	4.87283	5.45615	6.63517	6.10852	6.18785
1243	Up	D2D302	2-nitropropane dioxygenase OS=Gossypium hirsutum OX=3635 GN=LOC107942989 PE=2 SV=1	1.62077	4.18522	6.80219	8.44045	9.08985	3.45943	2.53605	5.78136
1244	Down	D3IZZ4	Pectate lyase OS=Gossypium hirsutum OX=3635 GN=Pel PE=2 SV=1	1.82792	-3.62054	6.46107	3.48084	5.55459	8.69488	8.83289	8.83036
1245	Down	D6N3G5	Eukaryotic translation initiation factor 5A OS=Gossypium hirsutum OX=3635 PE=2 SV=1	1.48332	-0.345158	6.26679	6.48864	6.2854	6.853	6.59395	6.62936
1246	Down	D6PY90	Putative C-8,7 sterol isomerase OS=Gossypium hirsutum OX=3635 GN=HYDRA1 PE=2 SV=1	1.56731	-3.29539	3.92474	1.79933	4.27594	7.46516	5.51412	6.90689
1247	Down	D8FSJ8	Aquaporin PIP15 OS=Gossypium hirsutum OX=3635 GN=GhPIP1;5 PE=2 SV=1	2.06558	-2.4909	4.51728	5.51728	5.99548	8.38457	7.46352	7.65464
1248	Down	F1BWW8	14-3-3-like protein OS=Gossypium barbadense OX=3634 GN=14-3-3L PE=3 SV=1	3.95359	-5.74599	3.0759	3.38122	3.55856	9.78937	8.75622	8.70805
1249	Up	G8XR16	UDP-glucuronate decarboxylase OS=Gossypium hirsutum OX=3635 GN=LOC107957976 PE=2 SV=1	2.48978	1.83444	5.91648	5.74416	6.25361	4.26303	4.49227	3.65561
1250	Down	G9JJW3	Purple acid phosphatase OS=Gossypium hirsutum OX=3635 PE=2 SV=1	1.40023	-1.13009	6.02015	7.21335	6.76155	7.52435	7.84862	8.01235
1251	Down	G9JJW4	Purple acid phosphatase OS=Gossypium hirsutum OX=3635 PE=2 SV=1	1.6684	-0.930448	3.90689	4.29278	4.73335	5.18982	5.12515	5.40939
1252	Down	H2DJ28	Multifunctional fusion protein OS=Gossypium hirsutum OX=3635 GN=rbcS2a PE=3 SV=1	1.61325	-1.54491	7.11894	6.08746	5.72247	8.11582	7.69488	7.75288
1253	Down	H6AC57	Sucrose synthase OS=Gossypium hirsutum OX=3635 PE=3 SV=1	1.91536	-1.47983	5.23266	4.39917	5.34696	6.73064	6.17193	6.5157
1254	Down	H6WYN9	Pectinesterase OS=Gossypium hirsutum OX=3635 GN=PME1 PE=2 SV=1	2.05504	-1.19324	7.22593	6.59096	6.4822	8.11738	7.96636	7.79507
1255	Down	H9LEZ3	NAD(P)H-quinone oxidoreductase subunit J, chloroplastic OS=Gossypium hirsutum OX=3635 GN=ndhJ PE=3 SV=1	1.61035	-0.521967	6.70044	6.48382	6.62498	7.3906	7.02569	6.95884
1256	Down	H9LF02	50S ribosomal protein L20, chloroplastic OS=Gossypium hirsutum OX=3635 GN=rpl20 PE=3 SV=1	2.30923	-1.62879	5.47249	6.21335	5.61471	7.58871	7.03672	7.56148
1257	Down	H9LFY0	NAD(P)H-quinone oxidoreductase subunit 1, chloroplastic OS=Gossypium hirsutum OX=3635 GN=ndhA PE=3 SV=1	2.59185	-5.22228	2.00068	3.94562	3.91043	8.74517	7.65893	9.11946
1258	Down	H9LHL9	30S ribosomal protein S19, chloroplastic OS=Gossypium hirsutum OX=3635 GN=rps19 PE=3 SV=1	1.75016	-1.1394	6.16792	5.21723	5.67525	7.0268	6.68229	6.76951
1259	Down	H9LIA2	Cytochrome b559 subunit alpha OS=Gossypium hirsutum OX=3635 GN=psbE PE=3 SV=1	1.97713	-0.664165	7.3505	7.03892	7.49985	8.07039	7.90268	7.90869
1260	Down	H9LIB6	NAD(P)H-quinone oxidoreductase subunit K, chloroplastic OS=Gossypium hirsutum OX=3635 GN=ndhK PE=3 SV=1	1.49526	-1.24951	5.83289	6.02459	6.90569	7.8679	7.17293	7.47086
1261	Up	I3NMW8	40S ribosomal protein S6 OS=Gossypium hirsutum OX=3635 GN=LOC107945391 PE=3 SV=1	2.25749	2.50227	7.45121	8.57024	7.79701	6.04439	4.96347	5.30378
1262	Down	Q08671	Peroxidase OS=Gossypium hirsutum OX=3635 GN=LOC107905931 PE=2 SV=1	1.32813	-2.18772	6.63227	5.49506	4.52356	8.3733	8.02569	6.81506
1263	Down	Q2L8Z6	30S ribosomal protein S2, chloroplastic OS=Gossypium hirsutum OX=3635 GN=rps2 PE=3 SV=1	1.69045	-1.95762	6.3345	5.35403	6.59991	8.77939	7.63372	7.74819
1264	Up	Q2L915	Acetyl-coenzyme A carboxylase carboxyl transferase subunit beta, chloroplastic OS=Gossypium hirsutum OX=3635 GN=accD PE=3 SV=1	1.58736	0.673787	7.19476	6.60881	7.11686	6.16993	6.36632	6.36282
1265	Down	Q3SAX1	Superoxide dismutase [Cu-Zn] OS=Gossypium hirsutum OX=3635 GN=LOC107893157 PE=2 SV=1	1.52629	-0.505203	7.75956	7.29737	7.33092	8.03672	7.92422	7.94251
1266	Down	Q5G0E9	Pathogenesis-related protein 10 (Fragment) OS=Gossypium hirsutum OX=3635 GN=PR10 PE=4 SV=1	1.45548	-3.41898	3.32193	1.66575	3.96041	5.1819	5.98641	8.03672
1267	Up	Q8LJT0	WD-repeat protein GhTTG3 OS=Gossypium hirsutum OX=3635 GN=LOC107904228 PE=4 SV=1	2.42343	3.57374	7.29278	8.01123	8.95041	4.06612	4.27725	5.18982
1268	Up	S4TID2	Lipid transfer protein OS=Gossypium hirsutum OX=3635 GN=LTP9 PE=2 SV=1	4.4648	4.45502	8.63118	8.63045	7.99605	3.89811	3.92041	4.07409
1269	Down	S5GFP3	Annexin OS=Gossypium hirsutum OX=3635 GN=LOC107957745 PE=2 SV=1	2.18731	-2.2959	6.85674	5.39575	5.87283	8.1639	8.34607	8.50303
1270	Up	V9N2U1	LIM domain protein a OS=Gossypium hirsutum OX=3635 GN=LIM4 PE=2 SV=1	1.80498	2.89285	4.98641	4.16993	6.40599	2.33164	1.76553	2.7866
