# Supplementary material for: Integrative physiological, biochemical, and proteomic analysis of the leaves of two cotton genotypes under heat stress
Source: PLoS One. 2025 Jan 9;20(1):e0316630. doi: 10.1371/journal.pone.0316630 (PMC11717266; doi:10.1371/journal.pone.0316630)
Supplement: S4 Table — (XLSX) [file pone.0316630.s004.xlsx]

## Sheet: Htol Down Detail pathways 
Supplementary Table 4. Gene ontology functional classification of the differentially expressed downregulated proteins identified in the leaves of Htol genotype.
GO: Cellular Component
Slim id: GO:0005575	cellular_component	77
A0A1U8NF10	GO:0031307	integral component of mitochondrial outer membrane
A0A1U8IZR2	GO:0009538	photosystem I reaction center
A0A1U8JDE5	GO:0009538	photosystem I reaction center
A0A1U8M7J7	GO:0030131	clathrin adaptor complex
A0A1U8K6G7	GO:0000139	Golgi membrane
A0A1U8MY13	GO:0000139	Golgi membrane
A0A1U8IFA4	GO:0031225	anchored component of membrane
A0A1U8KJZ8	GO:0031225	anchored component of membrane
A0A1U8IW80	GO:0005743	mitochondrial inner membrane
A0A1U8JQ20	GO:0005743	mitochondrial inner membrane
A0A1U8ND61	GO:0005743	mitochondrial inner membrane
A0A1U8P7W1	GO:0019005	SCF ubiquitin ligase complex
A0A1U8HKD5	GO:0016021	integral component of membrane
A0A1U8HP69	GO:0016021	integral component of membrane
A0A1U8I629	GO:0016021	integral component of membrane
A0A1U8IFA4	GO:0016021	integral component of membrane
A0A1U8IHY0	GO:0016021	integral component of membrane
A0A1U8IZR2	GO:0016021	integral component of membrane
A0A1U8JDE5	GO:0016021	integral component of membrane
A0A1U8JL22	GO:0016021	integral component of membrane
A0A1U8JQQ3	GO:0016021	integral component of membrane
A0A1U8JZZ9	GO:0016021	integral component of membrane
A0A1U8K2E4	GO:0016021	integral component of membrane
A0A1U8KRM3	GO:0016021	integral component of membrane
A0A1U8KZI4	GO:0016021	integral component of membrane
A0A1U8L2J9	GO:0016021	integral component of membrane
A0A1U8L4R0	GO:0016021	integral component of membrane
A0A1U8L7N3	GO:0016021	integral component of membrane
A0A1U8LLB6	GO:0016021	integral component of membrane
A0A1U8LP67	GO:0016021	integral component of membrane
A0A1U8LX59	GO:0016021	integral component of membrane
A0A1U8MUE4	GO:0016021	integral component of membrane
A0A1U8MVH8	GO:0016021	integral component of membrane
A0A1U8ND61	GO:0016021	integral component of membrane
A0A1U8NF10	GO:0016021	integral component of membrane
A0A1U8NI40	GO:0016021	integral component of membrane
A0A1U8NZG5	GO:0016021	integral component of membrane
A0A1U8PXG7	GO:0016021	integral component of membrane
A0A346KLK2	GO:0016021	integral component of membrane
A0A1U8IHY0	GO:0110165	cellular anatomical entity
A0A1U8KIK7	GO:0110165	cellular anatomical entity
A0A1U8KJZ8	GO:0110165	cellular anatomical entity
A0A1U8KKG9	GO:0110165	cellular anatomical entity
A0A1U8L4R0	GO:0110165	cellular anatomical entity
A0A1U8LN82	GO:0110165	cellular anatomical entity
A0A1U8HUR8	GO:0048471	perinuclear region of cytoplasm
A0A1U8MCX1	GO:0048471	perinuclear region of cytoplasm
A0A1U8MIL8	GO:0048471	perinuclear region of cytoplasm
A0A0A8KAA1	GO:0042025	host cell nucleus
A0A1U8K6G7	GO:0031410	cytoplasmic vesicle
A0A1U8M7J7	GO:0031410	cytoplasmic vesicle
A0A1U8IB08	GO:0043231	intracellular membrane-bounded organelle
A0A1U8LP67	GO:0043231	intracellular membrane-bounded organelle
A0A1U8NZG5	GO:0043231	intracellular membrane-bounded organelle
A0A1U8PVQ7	GO:0043231	intracellular membrane-bounded organelle
A0A1U8PFL5	GO:0031080	nuclear pore outer ring
A0A1U8IUW1	GO:0042597	periplasmic space
A0A1U8KKG9	GO:0005615	extracellular space
A0A1U8K8P7	GO:0097255	R2TP complex
A0A1U8K6G7	GO:0030117	membrane coat
A0A1U8K8P7	GO:0035267	NuA4 histone acetyltransferase complex
A0A1U8K8P7	GO:0031011	Ino80 complex
A0A1U8HL03	GO:0005759	mitochondrial matrix
A0A1U8NGL9	GO:0005759	mitochondrial matrix
A0A1U8J689	GO:0019898	extrinsic component of membrane
A0A1U8JD88	GO:0019898	extrinsic component of membrane
A0A1U8KCT9	GO:0019898	extrinsic component of membrane
A0A1U8KE59	GO:0019898	extrinsic component of membrane
A0A1U8L8S3	GO:0019898	extrinsic component of membrane
A0A1U8PJK1	GO:0019898	extrinsic component of membrane
A0A1U8L4R0	GO:0031201	SNARE complex
A0A1U8JQB7	GO:0022627	cytosolic small ribosomal subunit
A0A1U8ICD9	GO:0012505	endomembrane system
A0A1U8L4R0	GO:0012505	endomembrane system
A0A1U8P3P7	GO:0000776	kinetochore
A0A1U8JCD8	GO:0031981	nuclear lumen
A0A1U8N526	GO:0017101	aminoacyl-tRNA synthetase multienzyme complex
A0A1U8PJ20	GO:0030093	chloroplast photosystem I
A0A1U8MY13	GO:0012507	ER to Golgi transport vesicle membrane
A0A1U8M7J7	GO:0005905	clathrin-coated pit
A0A1U8I6U4	GO:0005789	endoplasmic reticulum membrane
A0A1U8IHY0	GO:0005789	endoplasmic reticulum membrane
A0A1U8KRM3	GO:0005789	endoplasmic reticulum membrane
A0A1U8L7N3	GO:0005789	endoplasmic reticulum membrane
A0A1U8KR91	GO:0005741	mitochondrial outer membrane
A0A1U8HUR8	GO:0009570	chloroplast stroma
A0A1U8I874	GO:0009570	chloroplast stroma
A0A1U8IZS7	GO:0009570	chloroplast stroma
A0A1U8MCX1	GO:0009570	chloroplast stroma
A0A1U8MX89	GO:0009570	chloroplast stroma
A0A1U8PR65	GO:0009570	chloroplast stroma
A0A1U8L7N3	GO:0008250	oligosaccharyltransferase complex
A0A0A8KAA1	GO:0019028	viral capsid
A0A1U8JQ20	GO:0005749	mitochondrial respiratory chain complex II, succinate dehydrogenase complex (ubiquinone)
A0A1U8IZR2	GO:0009522	photosystem I
A0A1U8JDE5	GO:0009522	photosystem I
A0A1U8JLI2	GO:0009522	photosystem I
A0A1U8JND4	GO:0009522	photosystem I
A0A1U8KGP0	GO:0009522	photosystem I
A0A1U8LX59	GO:0009522	photosystem I
A0A1U8NL07	GO:0009522	photosystem I
A0A1U8PJ20	GO:0009522	photosystem I
A0A1U8K6G7	GO:0030663	COPI-coated vesicle membrane
A0A1U8IVZ4	GO:0016272	prefoldin complex
A0A1U8NI40	GO:0042651	thylakoid membrane
A0A1U8J689	GO:0009654	photosystem II oxygen evolving complex
A0A1U8JD88	GO:0009654	photosystem II oxygen evolving complex
A0A1U8KCT9	GO:0009654	photosystem II oxygen evolving complex
A0A1U8KE59	GO:0009654	photosystem II oxygen evolving complex
A0A1U8L8S3	GO:0009654	photosystem II oxygen evolving complex
A0A1U8NI40	GO:0009654	photosystem II oxygen evolving complex
A0A1U8PJK1	GO:0009654	photosystem II oxygen evolving complex
A0A1U8IFA4	GO:0046658	anchored component of plasma membrane
A0A1U8JIY6	GO:0005947	mitochondrial alpha-ketoglutarate dehydrogenase complex
A0A1U8JD88	GO:0009535	chloroplast thylakoid membrane
A0A1U8JLI2	GO:0009535	chloroplast thylakoid membrane
A0A1U8JND4	GO:0009535	chloroplast thylakoid membrane
A0A1U8JZZ9	GO:0009535	chloroplast thylakoid membrane
A0A1U8KGP0	GO:0009535	chloroplast thylakoid membrane
A0A1U8L0D1	GO:0009535	chloroplast thylakoid membrane
A0A1U8L8S3	GO:0009535	chloroplast thylakoid membrane
A0A1U8LX59	GO:0009535	chloroplast thylakoid membrane
A0A1U8NI40	GO:0009535	chloroplast thylakoid membrane
A0A1U8NL07	GO:0009535	chloroplast thylakoid membrane
A0A1U8P5G0	GO:0009535	chloroplast thylakoid membrane
A0A346KLK2	GO:0009535	chloroplast thylakoid membrane
H9LF28	GO:0009535	chloroplast thylakoid membrane
H9LIB6	GO:0009535	chloroplast thylakoid membrane
A0A1U8N2R9	GO:0015935	small ribosomal subunit
A0A0A8KAA1	GO:0039615	T=1 icosahedral viral capsid
A0A346KLK2	GO:0009539	photosystem II reaction center
A0A1U8MY13	GO:0070971	endoplasmic reticulum exit site
A0A1U8J689	GO:0009523	photosystem II
A0A1U8JD88	GO:0009523	photosystem II
A0A1U8JLI2	GO:0009523	photosystem II
A0A1U8JND4	GO:0009523	photosystem II
A0A1U8KCT9	GO:0009523	photosystem II
A0A1U8KE59	GO:0009523	photosystem II
A0A1U8KGP0	GO:0009523	photosystem II
A0A1U8L8S3	GO:0009523	photosystem II
A0A1U8LX59	GO:0009523	photosystem II
A0A1U8NI40	GO:0009523	photosystem II
A0A1U8NL07	GO:0009523	photosystem II
A0A1U8PJK1	GO:0009523	photosystem II
A0A346KLK2	GO:0009523	photosystem II
A0A1U8P3P7	GO:0005694	chromosome
A0A1U8K8P7	GO:0000812	Swr1 complex
A0A1U8P3P7	GO:0000775	chromosome, centromeric region
A0A1U8K6G7	GO:0030126	COPI vesicle coat
Slim id: GO:0005576	extracellular region	9
A0A1U8KKG9	GO:0005615	extracellular space
O23946	GO:0048046	apoplast
A0A068EWI7	GO:0005576	extracellular region
A0A1U8HUE4	GO:0005576	extracellular region
A0A1U8INX8	GO:0005576	extracellular region
A0A1U8KKG9	GO:0005576	extracellular region
A0A1U8LCR1	GO:0005576	extracellular region
A0A1U8MPM7	GO:0005576	extracellular region
A0A1U8N4X9	GO:0005576	extracellular region
A0A1U8NGY4	GO:0005576	extracellular region
Slim id: GO:0005618	cell wall	1
A0A1U8HUE4	GO:0009505	plant-type cell wall
Slim id: GO:0005622	intracellular anatomical structure	41
A0A1U8NF10	GO:0031307	integral component of mitochondrial outer membrane
A0A1U8IW80	GO:0005743	mitochondrial inner membrane
A0A1U8JQ20	GO:0005743	mitochondrial inner membrane
A0A1U8ND61	GO:0005743	mitochondrial inner membrane
A0A1U8K6G7	GO:0031410	cytoplasmic vesicle
A0A1U8M7J7	GO:0031410	cytoplasmic vesicle
A0A1U8IB08	GO:0043231	intracellular membrane-bounded organelle
A0A1U8LP67	GO:0043231	intracellular membrane-bounded organelle
A0A1U8NZG5	GO:0043231	intracellular membrane-bounded organelle
A0A1U8PVQ7	GO:0043231	intracellular membrane-bounded organelle
A0A1U8PFL5	GO:0031080	nuclear pore outer ring
A0A1U8K8P7	GO:0031011	Ino80 complex
A0A1U8HL03	GO:0005759	mitochondrial matrix
A0A1U8NGL9	GO:0005759	mitochondrial matrix
A0A1U8JQB7	GO:0022627	cytosolic small ribosomal subunit
A0A1U8P3P7	GO:0000776	kinetochore
A0A1U8JCD8	GO:0031981	nuclear lumen
A0A1U8N526	GO:0017101	aminoacyl-tRNA synthetase multienzyme complex
A0A1U8PJ20	GO:0030093	chloroplast photosystem I
A0A1U8MY13	GO:0012507	ER to Golgi transport vesicle membrane
A0A1U8I6U4	GO:0005789	endoplasmic reticulum membrane
A0A1U8IHY0	GO:0005789	endoplasmic reticulum membrane
A0A1U8KRM3	GO:0005789	endoplasmic reticulum membrane
A0A1U8L7N3	GO:0005789	endoplasmic reticulum membrane
A0A1U8KR91	GO:0005741	mitochondrial outer membrane
A0A1U8L7N3	GO:0008250	oligosaccharyltransferase complex
A0A1U8JQ20	GO:0005749	mitochondrial respiratory chain complex II, succinate dehydrogenase complex (ubiquinone)
A0A1U8K6G7	GO:0030663	COPI-coated vesicle membrane
A0A1U8JIY6	GO:0005947	mitochondrial alpha-ketoglutarate dehydrogenase complex
A0A1U8JD88	GO:0009535	chloroplast thylakoid membrane
A0A1U8JLI2	GO:0009535	chloroplast thylakoid membrane
A0A1U8JND4	GO:0009535	chloroplast thylakoid membrane
A0A1U8JZZ9	GO:0009535	chloroplast thylakoid membrane
A0A1U8KGP0	GO:0009535	chloroplast thylakoid membrane
A0A1U8L0D1	GO:0009535	chloroplast thylakoid membrane
A0A1U8L8S3	GO:0009535	chloroplast thylakoid membrane
A0A1U8LX59	GO:0009535	chloroplast thylakoid membrane
A0A1U8NI40	GO:0009535	chloroplast thylakoid membrane
A0A1U8NL07	GO:0009535	chloroplast thylakoid membrane
A0A1U8P5G0	GO:0009535	chloroplast thylakoid membrane
A0A346KLK2	GO:0009535	chloroplast thylakoid membrane
H9LF28	GO:0009535	chloroplast thylakoid membrane
H9LIB6	GO:0009535	chloroplast thylakoid membrane
A0A1U8N2R9	GO:0015935	small ribosomal subunit
A0A1U8P3P7	GO:0005694	chromosome
A0A1U8K8P7	GO:0000812	Swr1 complex
A0A1U8P3P7	GO:0000775	chromosome, centromeric region
A0A1U8K6G7	GO:0030126	COPI vesicle coat
Slim id: GO:0005634	nucleus	16
A0A0A7R5A9	GO:0005634	nucleus
A0A1U8HJ69	GO:0005634	nucleus
A0A1U8HX67	GO:0005634	nucleus
A0A1U8J0C8	GO:0005634	nucleus
A0A1U8JCD8	GO:0005634	nucleus
A0A1U8JMX7	GO:0005634	nucleus
A0A1U8K8P7	GO:0005634	nucleus
A0A1U8KJ74	GO:0005634	nucleus
A0A1U8KYQ7	GO:0005634	nucleus
A0A1U8L8H1	GO:0005634	nucleus
A0A1U8LAJ2	GO:0005634	nucleus
A0A1U8LM64	GO:0005634	nucleus
A0A1U8MVH5	GO:0005634	nucleus
A0A1U8NPL0	GO:0005634	nucleus
A0A1U8P3P7	GO:0005634	nucleus
A0A1U8PFL5	GO:0031080	nuclear pore outer ring
A0A1U8K8P7	GO:0035267	NuA4 histone acetyltransferase complex
A0A1U8K8P7	GO:0031011	Ino80 complex
A0A1U8JCD8	GO:0031981	nuclear lumen
A0A1U8K8P7	GO:0000812	Swr1 complex
Slim id: GO:0005635	nuclear envelope	1
A0A1U8PFL5	GO:0031080	nuclear pore outer ring
Slim id: GO:0005654	nucleoplasm	1
A0A1U8K8P7	GO:0035267	NuA4 histone acetyltransferase complex
A0A1U8K8P7	GO:0000812	Swr1 complex
Slim id: GO:0005737	cytoplasm	38
A0A1U8M7J7	GO:0030131	clathrin adaptor complex
A0A1U8HUR8	GO:0048471	perinuclear region of cytoplasm
A0A1U8MCX1	GO:0048471	perinuclear region of cytoplasm
A0A1U8MIL8	GO:0048471	perinuclear region of cytoplasm
A0A0A7R5A9	GO:0005737	cytoplasm
A0A1U8IHB1	GO:0005737	cytoplasm
A0A1U8IKB5	GO:0005737	cytoplasm
A0A1U8IPL0	GO:0005737	cytoplasm
A0A1U8IRQ3	GO:0005737	cytoplasm
A0A1U8IVZ4	GO:0005737	cytoplasm
A0A1U8IZL3	GO:0005737	cytoplasm
A0A1U8J0C8	GO:0005737	cytoplasm
A0A1U8J9B1	GO:0005737	cytoplasm
A0A1U8JCW3	GO:0005737	cytoplasm
A0A1U8K6G7	GO:0005737	cytoplasm
A0A1U8KNG0	GO:0005737	cytoplasm
A0A1U8KU37	GO:0005737	cytoplasm
A0A1U8KYG9	GO:0005737	cytoplasm
A0A1U8L8H1	GO:0005737	cytoplasm
A0A1U8LP67	GO:0005737	cytoplasm
A0A1U8MG51	GO:0005737	cytoplasm
A0A1U8MPT0	GO:0005737	cytoplasm
A0A1U8N526	GO:0005737	cytoplasm
A0A1U8NNJ0	GO:0005737	cytoplasm
A0A1U8NUI7	GO:0005737	cytoplasm
A0A1U8NXQ5	GO:0005737	cytoplasm
A0A1U8NZG5	GO:0005737	cytoplasm
A0A1U8P2Q1	GO:0005737	cytoplasm
A0A1U8P3P7	GO:0005737	cytoplasm
A0A1U8P7N7	GO:0005737	cytoplasm
A0A1U8PD50	GO:0005737	cytoplasm
A0A1U8PFU1	GO:0005737	cytoplasm
A0A1U8PVQ7	GO:0005737	cytoplasm
E7BQV6	GO:0005737	cytoplasm
O23946	GO:0005737	cytoplasm
A0A1U8K6G7	GO:0031410	cytoplasmic vesicle
A0A1U8M7J7	GO:0031410	cytoplasmic vesicle
A0A1U8K6G7	GO:0030117	membrane coat
A0A1U8L4R0	GO:0031201	SNARE complex
A0A1U8MY13	GO:0012507	ER to Golgi transport vesicle membrane
A0A1U8K6G7	GO:0030663	COPI-coated vesicle membrane
A0A1U8JIY6	GO:0005947	mitochondrial alpha-ketoglutarate dehydrogenase complex
A0A1U8K6G7	GO:0030126	COPI vesicle coat
Slim id: GO:0005739	mitochondrion	15
A0A1U8NF10	GO:0031307	integral component of mitochondrial outer membrane
A0A1U8IW80	GO:0005743	mitochondrial inner membrane
A0A1U8JQ20	GO:0005743	mitochondrial inner membrane
A0A1U8ND61	GO:0005743	mitochondrial inner membrane
A0A1U8HL03	GO:0005759	mitochondrial matrix
A0A1U8NGL9	GO:0005759	mitochondrial matrix
A0A1U8KR91	GO:0005741	mitochondrial outer membrane
A0A1U8JQ20	GO:0005749	mitochondrial respiratory chain complex II, succinate dehydrogenase complex (ubiquinone)
A0A1U8HXN2	GO:0005739	mitochondrion
A0A1U8IPL0	GO:0005739	mitochondrion
A0A1U8IW80	GO:0005739	mitochondrion
A0A1U8JWC8	GO:0005739	mitochondrion
A0A1U8KR91	GO:0005739	mitochondrion
A0A1U8KS69	GO:0005739	mitochondrion
A0A1U8MG51	GO:0005739	mitochondrion
A0A1U8N526	GO:0005739	mitochondrion
A0A1U8NM67	GO:0005739	mitochondrion
A0A1U8JIY6	GO:0005947	mitochondrial alpha-ketoglutarate dehydrogenase complex
Slim id: GO:0005773	vacuole	2
A0A1U8KKG9	GO:0005773	vacuole
A0A1U8NGY4	GO:0005773	vacuole
Slim id: GO:0005777	peroxisome	2
A0A1U8KYG9	GO:0005777	peroxisome
A0A1U8N9X9	GO:0005777	peroxisome
Slim id: GO:0005783	endoplasmic reticulum	10
A0A1U8HUR8	GO:0005783	endoplasmic reticulum
A0A1U8I874	GO:0005783	endoplasmic reticulum
A0A1U8IHY0	GO:0005783	endoplasmic reticulum
A0A1U8K2E4	GO:0005783	endoplasmic reticulum
A0A1U8KRM3	GO:0005783	endoplasmic reticulum
A0A1U8L7N3	GO:0005783	endoplasmic reticulum
A0A1U8MCX1	GO:0005783	endoplasmic reticulum
A0A1U8MIL8	GO:0005783	endoplasmic reticulum
A0A1U8MY13	GO:0005783	endoplasmic reticulum
A0A1U8I6U4	GO:0005789	endoplasmic reticulum membrane
A0A1U8IHY0	GO:0005789	endoplasmic reticulum membrane
A0A1U8KRM3	GO:0005789	endoplasmic reticulum membrane
A0A1U8L7N3	GO:0005789	endoplasmic reticulum membrane
A0A1U8L7N3	GO:0008250	oligosaccharyltransferase complex
A0A1U8MY13	GO:0070971	endoplasmic reticulum exit site
Slim id: GO:0005794	Golgi apparatus	3
A0A1U8K6G7	GO:0000139	Golgi membrane
A0A1U8MY13	GO:0000139	Golgi membrane
A0A1U8K6G7	GO:0005794	Golgi apparatus
A0A1U8M7J7	GO:0005794	Golgi apparatus
A0A1U8MY13	GO:0005794	Golgi apparatus
A0A1U8K6G7	GO:0030126	COPI vesicle coat
Slim id: GO:0005829	cytosol	23
A0A1U8HII4	GO:0005829	cytosol
A0A1U8HY40	GO:0005829	cytosol
A0A1U8I9V0	GO:0005829	cytosol
A0A1U8IRQ3	GO:0005829	cytosol
A0A1U8IZS7	GO:0005829	cytosol
A0A1U8JNQ7	GO:0005829	cytosol
A0A1U8JRR8	GO:0005829	cytosol
A0A1U8JWC8	GO:0005829	cytosol
A0A1U8KGF2	GO:0005829	cytosol
A0A1U8KJ74	GO:0005829	cytosol
A0A1U8KR66	GO:0005829	cytosol
A0A1U8LGT0	GO:0005829	cytosol
A0A1U8MPE3	GO:0005829	cytosol
A0A1U8MPT0	GO:0005829	cytosol
A0A1U8MXK1	GO:0005829	cytosol
A0A1U8NED5	GO:0005829	cytosol
A0A1U8NPL0	GO:0005829	cytosol
A0A1U8NWQ0	GO:0005829	cytosol
A0A1U8P2Q1	GO:0005829	cytosol
A0A1U8PR65	GO:0005829	cytosol
O23946	GO:0005829	cytosol
A0A1U8JQB7	GO:0022627	cytosolic small ribosomal subunit
A0A1U8P078	GO:0000015	phosphopyruvate hydratase complex
Slim id: GO:0005840	ribosome	4
A0A1U8JQB7	GO:0022627	cytosolic small ribosomal subunit
A0A1U8IJR3	GO:0005840	ribosome
A0A1U8MBC6	GO:0005840	ribosome
A0A1U8N2R9	GO:0005840	ribosome
A0A1U8N2R9	GO:0015935	small ribosomal subunit
Slim id: GO:0005886	plasma membrane	6
A0A1U8IFA4	GO:0005886	plasma membrane
A0A1U8JL22	GO:0005886	plasma membrane
A0A1U8KJZ8	GO:0005886	plasma membrane
A0A1U8KYG9	GO:0005886	plasma membrane
A0A1U8M7J7	GO:0005886	plasma membrane
A0A1U8MVH8	GO:0005886	plasma membrane
A0A1U8M7J7	GO:0005905	clathrin-coated pit
A0A1U8IFA4	GO:0046658	anchored component of plasma membrane
Slim id: GO:0009507	chloroplast	36
A0A1U8I9V0	GO:0009507	chloroplast
A0A1U8IEG4	GO:0009507	chloroplast
A0A1U8IH68	GO:0009507	chloroplast
A0A1U8IZS7	GO:0009507	chloroplast
A0A1U8J689	GO:0009507	chloroplast
A0A1U8JD88	GO:0009507	chloroplast
A0A1U8JLI2	GO:0009507	chloroplast
A0A1U8JND4	GO:0009507	chloroplast
A0A1U8K464	GO:0009507	chloroplast
A0A1U8KCT9	GO:0009507	chloroplast
A0A1U8KE59	GO:0009507	chloroplast
A0A1U8KGP0	GO:0009507	chloroplast
A0A1U8KR33	GO:0009507	chloroplast
A0A1U8L2Z8	GO:0009507	chloroplast
A0A1U8L8S3	GO:0009507	chloroplast
A0A1U8LKW5	GO:0009507	chloroplast
A0A1U8LX19	GO:0009507	chloroplast
A0A1U8LX59	GO:0009507	chloroplast
A0A1U8MYB7	GO:0009507	chloroplast
A0A1U8N4Y3	GO:0009507	chloroplast
A0A1U8NI40	GO:0009507	chloroplast
A0A1U8NL07	GO:0009507	chloroplast
A0A1U8PJ20	GO:0009507	chloroplast
A0A1U8PJK1	GO:0009507	chloroplast
A0A1U8PR65	GO:0009507	chloroplast
A0A1U8PWN8	GO:0009507	chloroplast
A0A346KLK2	GO:0009507	chloroplast
H9LF28	GO:0009507	chloroplast
H9LIB6	GO:0009507	chloroplast
A0A1U8PJ20	GO:0030093	chloroplast photosystem I
A0A1U8HUR8	GO:0009570	chloroplast stroma
A0A1U8I874	GO:0009570	chloroplast stroma
A0A1U8IZS7	GO:0009570	chloroplast stroma
A0A1U8MCX1	GO:0009570	chloroplast stroma
A0A1U8MX89	GO:0009570	chloroplast stroma
A0A1U8PR65	GO:0009570	chloroplast stroma
A0A1U8JD88	GO:0009535	chloroplast thylakoid membrane
A0A1U8JLI2	GO:0009535	chloroplast thylakoid membrane
A0A1U8JND4	GO:0009535	chloroplast thylakoid membrane
A0A1U8JZZ9	GO:0009535	chloroplast thylakoid membrane
A0A1U8KGP0	GO:0009535	chloroplast thylakoid membrane
A0A1U8L0D1	GO:0009535	chloroplast thylakoid membrane
A0A1U8L8S3	GO:0009535	chloroplast thylakoid membrane
A0A1U8LX59	GO:0009535	chloroplast thylakoid membrane
A0A1U8NI40	GO:0009535	chloroplast thylakoid membrane
A0A1U8NL07	GO:0009535	chloroplast thylakoid membrane
A0A1U8P5G0	GO:0009535	chloroplast thylakoid membrane
A0A346KLK2	GO:0009535	chloroplast thylakoid membrane
H9LF28	GO:0009535	chloroplast thylakoid membrane
H9LIB6	GO:0009535	chloroplast thylakoid membrane
Slim id: GO:0009536	plastid	27
A0A1U8IZS7	GO:0009536	plastid
A0A1U8JLI2	GO:0009536	plastid
A0A1U8JND4	GO:0009536	plastid
A0A1U8JRR8	GO:0009536	plastid
A0A1U8K464	GO:0009536	plastid
A0A1U8KGP0	GO:0009536	plastid
A0A1U8KR33	GO:0009536	plastid
A0A1U8L2Z8	GO:0009536	plastid
A0A1U8LX19	GO:0009536	plastid
A0A1U8LX59	GO:0009536	plastid
A0A1U8MEE4	GO:0009536	plastid
A0A1U8NI40	GO:0009536	plastid
A0A1U8NL07	GO:0009536	plastid
A0A1U8PJ20	GO:0009536	plastid
A0A1U8PR65	GO:0009536	plastid
A0A346KLK2	GO:0009536	plastid
H9LF28	GO:0009536	plastid
H9LIB6	GO:0009536	plastid
A0A1U8PJ20	GO:0030093	chloroplast photosystem I
A0A1U8HUR8	GO:0009570	chloroplast stroma
A0A1U8I874	GO:0009570	chloroplast stroma
A0A1U8IZS7	GO:0009570	chloroplast stroma
A0A1U8MCX1	GO:0009570	chloroplast stroma
A0A1U8MX89	GO:0009570	chloroplast stroma
A0A1U8PR65	GO:0009570	chloroplast stroma
A0A1U8JD88	GO:0009535	chloroplast thylakoid membrane
A0A1U8JLI2	GO:0009535	chloroplast thylakoid membrane
A0A1U8JND4	GO:0009535	chloroplast thylakoid membrane
A0A1U8JZZ9	GO:0009535	chloroplast thylakoid membrane
A0A1U8KGP0	GO:0009535	chloroplast thylakoid membrane
A0A1U8L0D1	GO:0009535	chloroplast thylakoid membrane
A0A1U8L8S3	GO:0009535	chloroplast thylakoid membrane
A0A1U8LX59	GO:0009535	chloroplast thylakoid membrane
A0A1U8NI40	GO:0009535	chloroplast thylakoid membrane
A0A1U8NL07	GO:0009535	chloroplast thylakoid membrane
A0A1U8P5G0	GO:0009535	chloroplast thylakoid membrane
A0A346KLK2	GO:0009535	chloroplast thylakoid membrane
H9LF28	GO:0009535	chloroplast thylakoid membrane
H9LIB6	GO:0009535	chloroplast thylakoid membrane
Slim id: GO:0009579	thylakoid	21
A0A1U8IZR2	GO:0009538	photosystem I reaction center
A0A1U8JDE5	GO:0009538	photosystem I reaction center
A0A1U8PJ20	GO:0030093	chloroplast photosystem I
A0A1U8J689	GO:0009579	thylakoid
A0A1U8JD88	GO:0009579	thylakoid
A0A1U8JLI2	GO:0009579	thylakoid
A0A1U8JND4	GO:0009579	thylakoid
A0A1U8JZZ9	GO:0009579	thylakoid
A0A1U8KCT9	GO:0009579	thylakoid
A0A1U8KE59	GO:0009579	thylakoid
A0A1U8KGP0	GO:0009579	thylakoid
A0A1U8L8S3	GO:0009579	thylakoid
A0A1U8LX59	GO:0009579	thylakoid
A0A1U8NL07	GO:0009579	thylakoid
A0A1U8PJK1	GO:0009579	thylakoid
A0A346KLK2	GO:0009579	thylakoid
H9LF28	GO:0009579	thylakoid
H9LIB6	GO:0009579	thylakoid
A0A1U8IZR2	GO:0009522	photosystem I
A0A1U8JDE5	GO:0009522	photosystem I
A0A1U8JLI2	GO:0009522	photosystem I
A0A1U8JND4	GO:0009522	photosystem I
A0A1U8KGP0	GO:0009522	photosystem I
A0A1U8LX59	GO:0009522	photosystem I
A0A1U8NL07	GO:0009522	photosystem I
A0A1U8PJ20	GO:0009522	photosystem I
A0A1U8NI40	GO:0042651	thylakoid membrane
A0A1U8J689	GO:0009654	photosystem II oxygen evolving complex
A0A1U8JD88	GO:0009654	photosystem II oxygen evolving complex
A0A1U8KCT9	GO:0009654	photosystem II oxygen evolving complex
A0A1U8KE59	GO:0009654	photosystem II oxygen evolving complex
A0A1U8L8S3	GO:0009654	photosystem II oxygen evolving complex
A0A1U8NI40	GO:0009654	photosystem II oxygen evolving complex
A0A1U8PJK1	GO:0009654	photosystem II oxygen evolving complex
A0A1U8JD88	GO:0009535	chloroplast thylakoid membrane
A0A1U8JLI2	GO:0009535	chloroplast thylakoid membrane
A0A1U8JND4	GO:0009535	chloroplast thylakoid membrane
A0A1U8JZZ9	GO:0009535	chloroplast thylakoid membrane
A0A1U8KGP0	GO:0009535	chloroplast thylakoid membrane
A0A1U8L0D1	GO:0009535	chloroplast thylakoid membrane
A0A1U8L8S3	GO:0009535	chloroplast thylakoid membrane
A0A1U8LX59	GO:0009535	chloroplast thylakoid membrane
A0A1U8NI40	GO:0009535	chloroplast thylakoid membrane
A0A1U8NL07	GO:0009535	chloroplast thylakoid membrane
A0A1U8P5G0	GO:0009535	chloroplast thylakoid membrane
A0A346KLK2	GO:0009535	chloroplast thylakoid membrane
H9LF28	GO:0009535	chloroplast thylakoid membrane
H9LIB6	GO:0009535	chloroplast thylakoid membrane
A0A346KLK2	GO:0009539	photosystem II reaction center
A0A1U8J689	GO:0009523	photosystem II
A0A1U8JD88	GO:0009523	photosystem II
A0A1U8JLI2	GO:0009523	photosystem II
A0A1U8JND4	GO:0009523	photosystem II
A0A1U8KCT9	GO:0009523	photosystem II
A0A1U8KE59	GO:0009523	photosystem II
A0A1U8KGP0	GO:0009523	photosystem II
A0A1U8L8S3	GO:0009523	photosystem II
A0A1U8LX59	GO:0009523	photosystem II
A0A1U8NI40	GO:0009523	photosystem II
A0A1U8NL07	GO:0009523	photosystem II
A0A1U8PJK1	GO:0009523	photosystem II
A0A346KLK2	GO:0009523	photosystem II
Slim id: GO:0016020	membrane	56
A0A1U8NF10	GO:0031307	integral component of mitochondrial outer membrane
A0A1U8IZR2	GO:0009538	photosystem I reaction center
A0A1U8JDE5	GO:0009538	photosystem I reaction center
A0A1U8M7J7	GO:0030131	clathrin adaptor complex
A0A1U8K6G7	GO:0000139	Golgi membrane
A0A1U8MY13	GO:0000139	Golgi membrane
A0A1U8IFA4	GO:0031225	anchored component of membrane
A0A1U8KJZ8	GO:0031225	anchored component of membrane
A0A1U8IW80	GO:0005743	mitochondrial inner membrane
A0A1U8JQ20	GO:0005743	mitochondrial inner membrane
A0A1U8ND61	GO:0005743	mitochondrial inner membrane
A0A1U8HKD5	GO:0016021	integral component of membrane
A0A1U8HP69	GO:0016021	integral component of membrane
A0A1U8I629	GO:0016021	integral component of membrane
A0A1U8IFA4	GO:0016021	integral component of membrane
A0A1U8IHY0	GO:0016021	integral component of membrane
A0A1U8IZR2	GO:0016021	integral component of membrane
A0A1U8JDE5	GO:0016021	integral component of membrane
A0A1U8JL22	GO:0016021	integral component of membrane
A0A1U8JQQ3	GO:0016021	integral component of membrane
A0A1U8JZZ9	GO:0016021	integral component of membrane
A0A1U8K2E4	GO:0016021	integral component of membrane
A0A1U8KRM3	GO:0016021	integral component of membrane
A0A1U8KZI4	GO:0016021	integral component of membrane
A0A1U8L2J9	GO:0016021	integral component of membrane
A0A1U8L4R0	GO:0016021	integral component of membrane
A0A1U8L7N3	GO:0016021	integral component of membrane
A0A1U8LLB6	GO:0016021	integral component of membrane
A0A1U8LP67	GO:0016021	integral component of membrane
A0A1U8LX59	GO:0016021	integral component of membrane
A0A1U8MUE4	GO:0016021	integral component of membrane
A0A1U8MVH8	GO:0016021	integral component of membrane
A0A1U8ND61	GO:0016021	integral component of membrane
A0A1U8NF10	GO:0016021	integral component of membrane
A0A1U8NI40	GO:0016021	integral component of membrane
A0A1U8NZG5	GO:0016021	integral component of membrane
A0A1U8PXG7	GO:0016021	integral component of membrane
A0A346KLK2	GO:0016021	integral component of membrane
A0A1U8K6G7	GO:0030117	membrane coat
A0A1U8J689	GO:0019898	extrinsic component of membrane
A0A1U8JD88	GO:0019898	extrinsic component of membrane
A0A1U8KCT9	GO:0019898	extrinsic component of membrane
A0A1U8KE59	GO:0019898	extrinsic component of membrane
A0A1U8L8S3	GO:0019898	extrinsic component of membrane
A0A1U8PJK1	GO:0019898	extrinsic component of membrane
A0A1U8L4R0	GO:0031201	SNARE complex
A0A1U8PJ20	GO:0030093	chloroplast photosystem I
A0A1U8MY13	GO:0012507	ER to Golgi transport vesicle membrane
A0A1U8M7J7	GO:0005905	clathrin-coated pit
A0A1U8I6U4	GO:0005789	endoplasmic reticulum membrane
A0A1U8IHY0	GO:0005789	endoplasmic reticulum membrane
A0A1U8KRM3	GO:0005789	endoplasmic reticulum membrane
A0A1U8L7N3	GO:0005789	endoplasmic reticulum membrane
A0A1U8KR91	GO:0005741	mitochondrial outer membrane
A0A1U8L7N3	GO:0008250	oligosaccharyltransferase complex
A0A1U8JQ20	GO:0005749	mitochondrial respiratory chain complex II, succinate dehydrogenase complex (ubiquinone)
A0A1U8IZR2	GO:0009522	photosystem I
A0A1U8JDE5	GO:0009522	photosystem I
A0A1U8JLI2	GO:0009522	photosystem I
A0A1U8JND4	GO:0009522	photosystem I
A0A1U8KGP0	GO:0009522	photosystem I
A0A1U8LX59	GO:0009522	photosystem I
A0A1U8NL07	GO:0009522	photosystem I
A0A1U8PJ20	GO:0009522	photosystem I
A0A1U8K6G7	GO:0030663	COPI-coated vesicle membrane
A0A1U8NI40	GO:0042651	thylakoid membrane
A0A1U8J689	GO:0009654	photosystem II oxygen evolving complex
A0A1U8JD88	GO:0009654	photosystem II oxygen evolving complex
A0A1U8KCT9	GO:0009654	photosystem II oxygen evolving complex
A0A1U8KE59	GO:0009654	photosystem II oxygen evolving complex
A0A1U8L8S3	GO:0009654	photosystem II oxygen evolving complex
A0A1U8NI40	GO:0009654	photosystem II oxygen evolving complex
A0A1U8PJK1	GO:0009654	photosystem II oxygen evolving complex
A0A1U8IFA4	GO:0046658	anchored component of plasma membrane
A0A1U8JD88	GO:0009535	chloroplast thylakoid membrane
A0A1U8JLI2	GO:0009535	chloroplast thylakoid membrane
A0A1U8JND4	GO:0009535	chloroplast thylakoid membrane
A0A1U8JZZ9	GO:0009535	chloroplast thylakoid membrane
A0A1U8KGP0	GO:0009535	chloroplast thylakoid membrane
A0A1U8L0D1	GO:0009535	chloroplast thylakoid membrane
A0A1U8L8S3	GO:0009535	chloroplast thylakoid membrane
A0A1U8LX59	GO:0009535	chloroplast thylakoid membrane
A0A1U8NI40	GO:0009535	chloroplast thylakoid membrane
A0A1U8NL07	GO:0009535	chloroplast thylakoid membrane
A0A1U8P5G0	GO:0009535	chloroplast thylakoid membrane
A0A346KLK2	GO:0009535	chloroplast thylakoid membrane
H9LF28	GO:0009535	chloroplast thylakoid membrane
H9LIB6	GO:0009535	chloroplast thylakoid membrane
A0A346KLK2	GO:0009539	photosystem II reaction center
A0A1U8J689	GO:0009523	photosystem II
A0A1U8JD88	GO:0009523	photosystem II
A0A1U8JLI2	GO:0009523	photosystem II
A0A1U8JND4	GO:0009523	photosystem II
A0A1U8KCT9	GO:0009523	photosystem II
A0A1U8KE59	GO:0009523	photosystem II
A0A1U8KGP0	GO:0009523	photosystem II
A0A1U8L8S3	GO:0009523	photosystem II
A0A1U8LX59	GO:0009523	photosystem II
A0A1U8NI40	GO:0009523	photosystem II
A0A1U8NL07	GO:0009523	photosystem II
A0A1U8PJK1	GO:0009523	photosystem II
A0A346KLK2	GO:0009523	photosystem II
A0A1U8K6G7	GO:0030126	COPI vesicle coat
A0A1U8HKD5	GO:0016020	membrane
A0A1U8HP69	GO:0016020	membrane
A0A1U8I629	GO:0016020	membrane
A0A1U8ICD9	GO:0016020	membrane
A0A1U8IFA4	GO:0016020	membrane
A0A1U8IHY0	GO:0016020	membrane
A0A1U8IZR2	GO:0016020	membrane
A0A1U8J9B1	GO:0016020	membrane
A0A1U8JDE5	GO:0016020	membrane
A0A1U8JL22	GO:0016020	membrane
A0A1U8JLI2	GO:0016020	membrane
A0A1U8JND4	GO:0016020	membrane
A0A1U8JQ20	GO:0016020	membrane
A0A1U8JQQ3	GO:0016020	membrane
A0A1U8JZZ9	GO:0016020	membrane
A0A1U8K2E4	GO:0016020	membrane
A0A1U8K464	GO:0016020	membrane
A0A1U8K6G7	GO:0016020	membrane
A0A1U8KGP0	GO:0016020	membrane
A0A1U8KRM3	GO:0016020	membrane
A0A1U8KZI4	GO:0016020	membrane
A0A1U8L2J9	GO:0016020	membrane
A0A1U8L4R0	GO:0016020	membrane
A0A1U8L7N3	GO:0016020	membrane
A0A1U8LCP2	GO:0016020	membrane
A0A1U8LLB6	GO:0016020	membrane
A0A1U8LP67	GO:0016020	membrane
A0A1U8LX59	GO:0016020	membrane
A0A1U8M7J7	GO:0016020	membrane
A0A1U8MUE4	GO:0016020	membrane
A0A1U8MVH8	GO:0016020	membrane
A0A1U8MY13	GO:0016020	membrane
A0A1U8ND61	GO:0016020	membrane
A0A1U8NF10	GO:0016020	membrane
A0A1U8NI40	GO:0016020	membrane
A0A1U8NL07	GO:0016020	membrane
A0A1U8NWW4	GO:0016020	membrane
A0A1U8NZG5	GO:0016020	membrane
A0A1U8PJ20	GO:0016020	membrane
A0A1U8PXG7	GO:0016020	membrane
A0A346KLK2	GO:0016020	membrane
H9LF28	GO:0016020	membrane
H9LIB6	GO:0016020	membrane
O23946	GO:0016020	membrane
GO: Molecular Function
Slim id: GO:0000166	nucleotide binding	42
A0A1U8JQ20	GO:0050660	flavin adenine dinucleotide binding
A0A1U8MPM7	GO:0050660	flavin adenine dinucleotide binding
A0A1U8N9X9	GO:0050660	flavin adenine dinucleotide binding
A0A1U8NNJ0	GO:0070403	NAD+ binding
A0A0A7R5A9	GO:0000166	nucleotide binding
A0A1U8HJ69	GO:0000166	nucleotide binding
A0A1U8HR98	GO:0000166	nucleotide binding
A0A1U8HUR8	GO:0000166	nucleotide binding
A0A1U8HVB7	GO:0000166	nucleotide binding
A0A1U8HY40	GO:0000166	nucleotide binding
A0A1U8IH68	GO:0000166	nucleotide binding
A0A1U8IKB5	GO:0000166	nucleotide binding
A0A1U8IPL0	GO:0000166	nucleotide binding
A0A1U8JQQ3	GO:0000166	nucleotide binding
A0A1U8JRR8	GO:0000166	nucleotide binding
A0A1U8JWC8	GO:0000166	nucleotide binding
A0A1U8K8P7	GO:0000166	nucleotide binding
A0A1U8KNG0	GO:0000166	nucleotide binding
A0A1U8KYQ7	GO:0000166	nucleotide binding
A0A1U8L2J6	GO:0000166	nucleotide binding
A0A1U8L2J9	GO:0000166	nucleotide binding
A0A1U8L8H1	GO:0000166	nucleotide binding
A0A1U8LKW5	GO:0000166	nucleotide binding
A0A1U8LLB6	GO:0000166	nucleotide binding
A0A1U8MCX1	GO:0000166	nucleotide binding
A0A1U8MG51	GO:0000166	nucleotide binding
A0A1U8MIL8	GO:0000166	nucleotide binding
A0A1U8MMJ9	GO:0000166	nucleotide binding
A0A1U8MPT0	GO:0000166	nucleotide binding
A0A1U8N4Y3	GO:0000166	nucleotide binding
A0A1U8N526	GO:0000166	nucleotide binding
A0A1U8NBY8	GO:0000166	nucleotide binding
A0A1U8PCF7	GO:0000166	nucleotide binding
A0A1U8PD50	GO:0000166	nucleotide binding
A0A1U8PYX7	GO:0043531	ADP binding
A0A1U8J0C8	GO:0071949	FAD binding
A0A1U8K464	GO:0071949	FAD binding
A0A1U8MPM7	GO:0071949	FAD binding
A0A1U8N9X9	GO:0071949	FAD binding
A0A1U8JRR8	GO:0051287	NAD binding
A0A1U8MEE4	GO:0051287	NAD binding
A0A0A7R5A9	GO:0005524	ATP binding
A0A1U8HJ69	GO:0005524	ATP binding
A0A1U8HR98	GO:0005524	ATP binding
A0A1U8HUR8	GO:0005524	ATP binding
A0A1U8HY40	GO:0005524	ATP binding
A0A1U8IH68	GO:0005524	ATP binding
A0A1U8IKB5	GO:0005524	ATP binding
A0A1U8IPL0	GO:0005524	ATP binding
A0A1U8JQQ3	GO:0005524	ATP binding
A0A1U8JWC8	GO:0005524	ATP binding
A0A1U8K8P7	GO:0005524	ATP binding
A0A1U8KFN2	GO:0005524	ATP binding
A0A1U8KNG0	GO:0005524	ATP binding
A0A1U8KYQ7	GO:0005524	ATP binding
A0A1U8L2J6	GO:0005524	ATP binding
A0A1U8L2J9	GO:0005524	ATP binding
A0A1U8L8H1	GO:0005524	ATP binding
A0A1U8LKW5	GO:0005524	ATP binding
A0A1U8LLB6	GO:0005524	ATP binding
A0A1U8MCX1	GO:0005524	ATP binding
A0A1U8MG51	GO:0005524	ATP binding
A0A1U8MIL8	GO:0005524	ATP binding
A0A1U8MMJ9	GO:0005524	ATP binding
A0A1U8MPT0	GO:0005524	ATP binding
A0A1U8N4Y3	GO:0005524	ATP binding
A0A1U8N526	GO:0005524	ATP binding
A0A1U8NBY8	GO:0005524	ATP binding
A0A1U8PCF7	GO:0005524	ATP binding
A0A1U8PVQ7	GO:0005524	ATP binding
A0A1U8PD50	GO:0005525	GTP binding
A0A1U8I8X7	GO:0050661	NADP binding
A0A1U8JRR8	GO:0050661	NADP binding
A0A1U8LJX7	GO:0050661	NADP binding
A0A1U8MEE4	GO:0050661	NADP binding
Slim id: GO:0003674	molecular_function	26
A0A1U8K8P7	GO:0004386	helicase activity
A0A1U8KYQ7	GO:0004386	helicase activity
A0A1U8ND61	GO:0005347	ATP transmembrane transporter activity
A0A1U8P066	GO:0004602	glutathione peroxidase activity
A0A1U8KYG9	GO:0004096	catalase activity
A0A1U8K8P7	GO:0043139	5'-3' DNA helicase activity
A0A1U8NWW4	GO:0008137	NADH dehydrogenase (ubiquinone) activity
H9LIB6	GO:0008137	NADH dehydrogenase (ubiquinone) activity
A0A1U8KYQ7	GO:0003724	RNA helicase activity
A0A1U8MUE4	GO:0005355	glucose transmembrane transporter activity
A0A1U8MUE4	GO:0022857	transmembrane transporter activity
A0A1U8K8P7	GO:0003678	DNA helicase activity
A0A1U8ND61	GO:0005471	ATP:ADP antiporter activity
A0A1U8I6U4	GO:0004791	thioredoxin-disulfide reductase activity
A0A1U8LLB6	GO:0042626	ATPase-coupled transmembrane transporter activity
A0A1U8KR91	GO:0008308	voltage-gated anion channel activity
A0A1U8I0I1	GO:0004869	cysteine-type endopeptidase inhibitor activity
A0A1U8KCP0	GO:0016209	antioxidant activity
A0A1U8PFU1	GO:0045174	glutathione dehydrogenase (ascorbate) activity
A0A1U8HUR8	GO:0016887	ATP hydrolysis activity
A0A1U8IH68	GO:0016887	ATP hydrolysis activity
A0A1U8IKB5	GO:0016887	ATP hydrolysis activity
A0A1U8K8P7	GO:0016887	ATP hydrolysis activity
A0A1U8KYQ7	GO:0016887	ATP hydrolysis activity
A0A1U8L2J6	GO:0016887	ATP hydrolysis activity
A0A1U8LKW5	GO:0016887	ATP hydrolysis activity
A0A1U8MCX1	GO:0016887	ATP hydrolysis activity
A0A1U8MIL8	GO:0016887	ATP hydrolysis activity
A0A1U8N4Y3	GO:0016887	ATP hydrolysis activity
A0A1U8I0I1	GO:0030414	peptidase inhibitor activity
A0A1U8L4R0	GO:0005484	SNAP receptor activity
A0A1U8HUE4	GO:0004601	peroxidase activity
A0A1U8KYG9	GO:0004601	peroxidase activity
A0A1U8P066	GO:0004601	peroxidase activity
A0A1U8MUE4	GO:0005353	fructose transmembrane transporter activity
A0A1U8L2J9	GO:0140359	ABC-type transporter activity
A0A1U8LLB6	GO:0140359	ABC-type transporter activity
A0A1U8J0C8	GO:0009882	blue light photoreceptor activity
Slim id: GO:0003676	nucleic acid binding	9
A0A1U8LM64	GO:0000977	RNA polymerase II transcription regulatory region sequence-specific DNA binding
A0A1U8LAJ2	GO:0003680	minor groove of adenine-thymine-rich DNA binding
A0A1U8HX67	GO:0003676	nucleic acid binding
A0A1U8KYQ7	GO:0003676	nucleic acid binding
A0A1U8MBC6	GO:0003676	nucleic acid binding
A0A1U8IHB1	GO:0003729	mRNA binding
A0A1U8JCW3	GO:0003729	mRNA binding
A0A1U8MXK1	GO:0043565	sequence-specific DNA binding
A0A1U8N2R9	GO:0019843	rRNA binding
A0A1U8N2R9	GO:0070181	small ribosomal subunit rRNA binding
Slim id: GO:0003677	DNA binding	7
A0A1U8LM64	GO:0000977	RNA polymerase II transcription regulatory region sequence-specific DNA binding
A0A1U8LAJ2	GO:0003680	minor groove of adenine-thymine-rich DNA binding
A0A0A8KAA1	GO:0003677	DNA binding
A0A1U8HX67	GO:0003677	DNA binding
A0A1U8J0C8	GO:0003677	DNA binding
A0A1U8LAJ2	GO:0003677	DNA binding
A0A1U8LM64	GO:0003677	DNA binding
A0A1U8MVH5	GO:0003677	DNA binding
A0A1U8MXK1	GO:0003677	DNA binding
A0A1U8MXK1	GO:0043565	sequence-specific DNA binding
Slim id: GO:0003700	DNA-binding transcription factor activity	1
A0A1U8LM64	GO:0003700	DNA-binding transcription factor activity
Slim id: GO:0003723	RNA binding	8
A0A1U8MPT0	GO:0000049	tRNA binding
A0A1U8IHB1	GO:0003729	mRNA binding
A0A1U8JCW3	GO:0003729	mRNA binding
A0A1U8N2R9	GO:0019843	rRNA binding
A0A1U8HII4	GO:0003723	RNA binding
A0A1U8IHB1	GO:0003723	RNA binding
A0A1U8JCW3	GO:0003723	RNA binding
A0A1U8JP83	GO:0003723	RNA binding
A0A1U8KYQ7	GO:0003723	RNA binding
A0A1U8LGT0	GO:0003723	RNA binding
A0A1U8N2R9	GO:0003723	RNA binding
A0A1U8N2R9	GO:0070181	small ribosomal subunit rRNA binding
Slim id: GO:0003824	catalytic activity	90
A0A1U8K8P7	GO:0004386	helicase activity
A0A1U8KYQ7	GO:0004386	helicase activity
A0A1U8P2Q1	GO:0003960	NADPH:quinone reductase activity
A0A1U8MPT0	GO:0004828	serine-tRNA ligase activity
A0A1U8L0D1	GO:0048529	magnesium-protoporphyrin IX monomethyl ester (oxidative) cyclase activity
A0A1U8KWP8	GO:0016638	oxidoreductase activity, acting on the CH-NH2 group of donors
A0A1U8KJ74	GO:0036524	protein deglycase activity
A0A1U8IPL0	GO:0016874	ligase activity
A0A1U8KNG0	GO:0016874	ligase activity
A0A1U8MG51	GO:0016874	ligase activity
A0A1U8MMJ9	GO:0016874	ligase activity
A0A1U8MPT0	GO:0016874	ligase activity
A0A1U8N526	GO:0016874	ligase activity
A0A1U8PCF7	GO:0016874	ligase activity
A0A1U8IEG4	GO:0004324	ferredoxin-NADP+ reductase activity
A0A1U8HWP1	GO:0016829	lyase activity
A0A1U8KR66	GO:0016829	lyase activity
A0A1U8KY70	GO:0016829	lyase activity
A0A1U8LDW5	GO:0016829	lyase activity
A0A1U8P078	GO:0016829	lyase activity
O23946	GO:0016829	lyase activity
A0A1U8IB08	GO:0004252	serine-type endopeptidase activity
A0A1U8LN82	GO:0004252	serine-type endopeptidase activity
A0A1U8JQ20	GO:0000104	succinate dehydrogenase activity
H9LIB6	GO:0016655	oxidoreductase activity, acting on NAD(P)H, quinone or similar compound as acceptor
A0A1U8P066	GO:0004602	glutathione peroxidase activity
A0A1U8KR66	GO:0004332	fructose-bisphosphate aldolase activity
A0A1U8KYG9	GO:0004096	catalase activity
A0A1U8K8P7	GO:0043139	5'-3' DNA helicase activity
A0A1U8LFC3	GO:0004722	protein serine/threonine phosphatase activity
A0A1U8NHK4	GO:0004722	protein serine/threonine phosphatase activity
A0A1U8IHY0	GO:0016616	oxidoreductase activity, acting on the CH-OH group of donors, NAD or NADP as acceptor
A0A1U8P7N7	GO:0036456	L-methionine-(S)-S-oxide reductase activity
A0A1U8NWW4	GO:0008137	NADH dehydrogenase (ubiquinone) activity
H9LIB6	GO:0008137	NADH dehydrogenase (ubiquinone) activity
A0A1U8P9P2	GO:0016279	protein-lysine N-methyltransferase activity
A0A1U8KYQ7	GO:0003724	RNA helicase activity
A0A1U8LCR1	GO:0004180	carboxypeptidase activity
A0A1U8NGY4	GO:0004180	carboxypeptidase activity
A0A1U8JQ20	GO:0009055	electron transfer activity
A0A1U8LX19	GO:0009055	electron transfer activity
A0A346KLK2	GO:0009055	electron transfer activity
A0A1U8I8X7	GO:0004345	glucose-6-phosphate dehydrogenase activity
A0A1U8LJX7	GO:0004345	glucose-6-phosphate dehydrogenase activity
A0A1U8NHK4	GO:0004721	phosphoprotein phosphatase activity
O23946	GO:0008964	phosphoenolpyruvate carboxylase activity
A0A1U8NWW4	GO:0016651	oxidoreductase activity, acting on NAD(P)H
A0A1U8K8P7	GO:0003678	DNA helicase activity
A0A1U8K2E4	GO:0004656	procollagen-proline 4-dioxygenase activity
A0A1U8NWQ0	GO:0106321	S-(hydroxymethyl)glutathione dehydrogenase NADP activity
A0A1U8KY70	GO:0016831	carboxy-lyase activity
A0A1U8NNJ0	GO:0016831	carboxy-lyase activity
A0A1U8NED5	GO:0004614	phosphoglucomutase activity
A0A1U8IPL0	GO:0004820	glycine-tRNA ligase activity
A0A1U8MG51	GO:0004820	glycine-tRNA ligase activity
A0A1U8I8X7	GO:0016614	oxidoreductase activity, acting on CH-OH group of donors
A0A1U8LJX7	GO:0016614	oxidoreductase activity, acting on CH-OH group of donors
A0A1U8NNJ0	GO:0048040	UDP-glucuronate decarboxylase activity
A0A1U8JQ20	GO:0008177	succinate dehydrogenase (ubiquinone) activity
A0A1U8N526	GO:0004827	proline-tRNA ligase activity
A0A1U8HY40	GO:0004066	asparagine synthase (glutamine-hydrolyzing) activity
A0A1U8I6U4	GO:0004791	thioredoxin-disulfide reductase activity
A0A1U8NWQ0	GO:0004024	alcohol dehydrogenase activity, zinc-dependent
A0A1U8KWP8	GO:0015930	glutamate synthase activity
A0A1U8K464	GO:0052662	zeaxanthin epoxidase activity
A0A1U8HRA6	GO:0016853	isomerase activity
A0A1U8IA66	GO:0016853	isomerase activity
A0A1U8KGF2	GO:0016853	isomerase activity
A0A1U8NED5	GO:0016853	isomerase activity
A0A1U8P700	GO:0016853	isomerase activity
A0A1U8KWP8	GO:0016040	glutamate synthase (NADH) activity
A0A1U8KKG9	GO:0008242	omega peptidase activity
A0A1U8MMJ9	GO:0004329	formate-tetrahydrofolate ligase activity
A0A1U8MX89	GO:0016702	oxidoreductase activity, acting on single donors with incorporation of molecular oxygen, incorporation of two atoms of oxygen
A0A1U8PI24	GO:0016702	oxidoreductase activity, acting on single donors with incorporation of molecular oxygen, incorporation of two atoms of oxygen
A0A1U8NED5	GO:0016868	intramolecular transferase activity, phosphotransferases
A0A1U8P700	GO:0016868	intramolecular transferase activity, phosphotransferases
A0A1U8IB08	GO:0008233	peptidase activity
A0A1U8LCR1	GO:0008233	peptidase activity
A0A1U8NGY4	GO:0008233	peptidase activity
A0A1U8KKG9	GO:0034722	gamma-glutamyl-peptidase activity
A0A1U8HII4	GO:0003824	catalytic activity
A0A1U8HR98	GO:0003824	catalytic activity
A0A1U8HXN2	GO:0003824	catalytic activity
A0A1U8I9V0	GO:0003824	catalytic activity
A0A1U8IZL3	GO:0003824	catalytic activity
A0A1U8JC30	GO:0003824	catalytic activity
A0A1U8JIY6	GO:0003824	catalytic activity
A0A1U8JV30	GO:0003824	catalytic activity
A0A1U8KGF2	GO:0003824	catalytic activity
A0A1U8KQV6	GO:0003824	catalytic activity
A0A1U8KR66	GO:0003824	catalytic activity
A0A1U8KS69	GO:0003824	catalytic activity
A0A1U8KWP8	GO:0003824	catalytic activity
A0A1U8KY70	GO:0003824	catalytic activity
A0A1U8LGT0	GO:0003824	catalytic activity
A0A1U8LPJ1	GO:0003824	catalytic activity
A0A1U8MN82	GO:0003824	catalytic activity
A0A1U8PZ56	GO:0003824	catalytic activity
O23946	GO:0003824	catalytic activity
A0A1U8HJ69	GO:0061631	ubiquitin conjugating enzyme activity
A0A1U8IHY0	GO:0003854	3-beta-hydroxy-delta5-steroid dehydrogenase activity
A0A1U8PWN8	GO:0046429	4-hydroxy-3-methylbut-2-en-1-yl diphosphate synthase activity
A0A1U8IPL0	GO:0004812	aminoacyl-tRNA ligase activity
A0A1U8MG51	GO:0004812	aminoacyl-tRNA ligase activity
A0A1U8MPT0	GO:0004812	aminoacyl-tRNA ligase activity
A0A1U8N526	GO:0004812	aminoacyl-tRNA ligase activity
A0A1U8JF25	GO:0004665	prephenate dehydrogenase (NADP+) activity
A0A1U8P700	GO:0004610	phosphoacetylglucosamine mutase activity
A0A1U8JBM8	GO:0016671	oxidoreductase activity, acting on a sulfur group of donors, disulfide as acceptor
A0A1U8LFC3	GO:0106306	protein serine/threonine phosphatase activity
A0A1U8NHK4	GO:0106306	protein serine/threonine phosphatase activity
A0A1U8JRR8	GO:0004365	glyceraldehyde-3-phosphate dehydrogenase (NAD+) (phosphorylating) activity
A0A1U8MEE4	GO:0004365	glyceraldehyde-3-phosphate dehydrogenase (NAD+) (phosphorylating) activity
A0A1U8HWP1	GO:0004089	carbonate dehydratase activity
A0A1U8LDW5	GO:0004089	carbonate dehydratase activity
A0A1U8LCR1	GO:0004185	serine-type carboxypeptidase activity
A0A1U8NGY4	GO:0004185	serine-type carboxypeptidase activity
A0A1U8PFU1	GO:0045174	glutathione dehydrogenase (ascorbate) activity
A0A1U8NWQ0	GO:0051903	S-(hydroxymethyl)glutathione dehydrogenase activity
A0A1U8JRR8	GO:0016620	oxidoreductase activity, acting on the aldehyde or oxo group of donors, NAD or NADP as acceptor
A0A1U8MEE4	GO:0016620	oxidoreductase activity, acting on the aldehyde or oxo group of donors, NAD or NADP as acceptor
A0A1U8NM67	GO:0016620	oxidoreductase activity, acting on the aldehyde or oxo group of donors, NAD or NADP as acceptor
A0A1U8NXQ5	GO:0016620	oxidoreductase activity, acting on the aldehyde or oxo group of donors, NAD or NADP as acceptor
A0A1U8JNQ7	GO:0061929	gamma-glutamylaminecyclotransferase activity
A0A1U8JF25	GO:0008977	prephenate dehydrogenase (NAD+) activity
A0A0A7R5A9	GO:0004707	MAP kinase activity
A0A1U8L8H1	GO:0004707	MAP kinase activity
A0A1U8N9X9	GO:0003997	acyl-CoA oxidase activity
A0A1U8LN82	GO:0008236	serine-type peptidase activity
A0A1U8HUE4	GO:0004601	peroxidase activity
A0A1U8KYG9	GO:0004601	peroxidase activity
A0A1U8P066	GO:0004601	peroxidase activity
A0A1U8LFC3	GO:0106307	protein serine/threonine phosphatase activity
A0A1U8NHK4	GO:0106307	protein serine/threonine phosphatase activity
A0A1U8K2E4	GO:0051213	dioxygenase activity
A0A1U8MX89	GO:0051213	dioxygenase activity
A0A1U8PI24	GO:0051213	dioxygenase activity
A0A1U8HUE4	GO:0016491	oxidoreductase activity
A0A1U8HVB7	GO:0016491	oxidoreductase activity
A0A1U8I8X7	GO:0016491	oxidoreductase activity
A0A1U8IEG4	GO:0016491	oxidoreductase activity
A0A1U8IKI7	GO:0016491	oxidoreductase activity
A0A1U8JQ20	GO:0016491	oxidoreductase activity
A0A1U8JRR8	GO:0016491	oxidoreductase activity
A0A1U8JVK5	GO:0016491	oxidoreductase activity
A0A1U8K2E4	GO:0016491	oxidoreductase activity
A0A1U8K464	GO:0016491	oxidoreductase activity
A0A1U8KWP8	GO:0016491	oxidoreductase activity
A0A1U8KYG9	GO:0016491	oxidoreductase activity
A0A1U8L0D1	GO:0016491	oxidoreductase activity
A0A1U8LJX7	GO:0016491	oxidoreductase activity
A0A1U8MEE4	GO:0016491	oxidoreductase activity
A0A1U8MPM7	GO:0016491	oxidoreductase activity
A0A1U8NM67	GO:0016491	oxidoreductase activity
A0A1U8NWQ0	GO:0016491	oxidoreductase activity
A0A1U8NWW4	GO:0016491	oxidoreductase activity
A0A1U8NXQ5	GO:0016491	oxidoreductase activity
A0A1U8P066	GO:0016491	oxidoreductase activity
A0A1U8P2Q1	GO:0016491	oxidoreductase activity
A0A1U8P7N7	GO:0016491	oxidoreductase activity
A0A1U8PFU1	GO:0016491	oxidoreductase activity
A0A1U8PI24	GO:0016491	oxidoreductase activity
A0A1U8PWN8	GO:0016491	oxidoreductase activity
A0A1U8NWQ0	GO:0106322	S-(hydroxymethyl)glutathione dehydrogenase NAD activity
A0A0A7R5A9	GO:0004712	protein serine/threonine/tyrosine kinase activity
A0A1U8NM67	GO:0003842	1-pyrroline-5-carboxylate dehydrogenase activity
A0A1U8NM67	GO:0004029	aldehyde dehydrogenase (NAD+) activity
A0A1U8NXQ5	GO:0004029	aldehyde dehydrogenase (NAD+) activity
A0A1U8P7N7	GO:0008113	peptide-methionine (S)-S-oxide reductase activity
A0A1U8PCF7	GO:0004639	phosphoribosylaminoimidazolesuccinocarboxamide synthase activity
A0A1U8JQ20	GO:0016627	oxidoreductase activity, acting on the CH-CH group of donors
A0A1U8N9X9	GO:0016627	oxidoreductase activity, acting on the CH-CH group of donors
A0A1U8KNG0	GO:0004088	carbamoyl-phosphate synthase (glutamine-hydrolyzing) activity
A0A1U8KY70	GO:0016830	carbon-carbon lyase activity
A0A1U8JF25	GO:0033730	arogenate dehydrogenase (NADP+) activity
A0A1U8JD88	GO:0045156	electron transporter, transferring electrons within the cyclic electron transport pathway of photosynthesis activity
A0A1U8L8S3	GO:0045156	electron transporter, transferring electrons within the cyclic electron transport pathway of photosynthesis activity
A0A1U8HP69	GO:0016705	oxidoreductase activity, acting on paired donors, with incorporation or reduction of molecular oxygen
A0A1U8K2E4	GO:0016705	oxidoreductase activity, acting on paired donors, with incorporation or reduction of molecular oxygen
A0A1U8KGF2	GO:0004807	triose-phosphate isomerase activity
A0A0A7R5A9	GO:0004672	protein kinase activity
A0A1U8JQQ3	GO:0004672	protein kinase activity
A0A1U8KFN2	GO:0004672	protein kinase activity
A0A1U8L8H1	GO:0004672	protein kinase activity
A0A1U8HP69	GO:0004497	monooxygenase activity
A0A1U8I255	GO:0004497	monooxygenase activity
A0A1U8MX89	GO:0010436	carotenoid dioxygenase activity
A0A1U8P078	GO:0004634	phosphopyruvate hydratase activity
Slim id: GO:0005198	structural molecule activity	4
A0A1U8IJR3	GO:0003735	structural constituent of ribosome
A0A1U8N2R9	GO:0003735	structural constituent of ribosome
A0A0A8KAA1	GO:0005198	structural molecule activity
A0A1U8K6G7	GO:0005198	structural molecule activity
Slim id: GO:0005215	transporter activity	7
A0A1U8ND61	GO:0005347	ATP transmembrane transporter activity
A0A1U8NWW4	GO:0008137	NADH dehydrogenase (ubiquinone) activity
H9LIB6	GO:0008137	NADH dehydrogenase (ubiquinone) activity
A0A1U8MUE4	GO:0005355	glucose transmembrane transporter activity
A0A1U8LLB6	GO:0042626	ATPase-coupled transmembrane transporter activity
A0A1U8KR91	GO:0008308	voltage-gated anion channel activity
A0A1U8L2J9	GO:0140359	ABC-type transporter activity
Slim id: GO:0005488	binding	100
A0A1U8JQ20	GO:0050660	flavin adenine dinucleotide binding
A0A1U8MPM7	GO:0050660	flavin adenine dinucleotide binding
A0A1U8N9X9	GO:0050660	flavin adenine dinucleotide binding
A0A1U8HXN2	GO:0030170	pyridoxal phosphate binding
A0A1U8IZL3	GO:0030170	pyridoxal phosphate binding
A0A1U8KY70	GO:0030170	pyridoxal phosphate binding
A0A1U8MN82	GO:0030170	pyridoxal phosphate binding
A0A1U8J0C8	GO:1901363	heterocyclic compound binding
A0A1U8LM64	GO:0000977	RNA polymerase II transcription regulatory region sequence-specific DNA binding
A0A1U8JWC8	GO:0005536	glucose binding
A0A1U8LAJ2	GO:0003680	minor groove of adenine-thymine-rich DNA binding
A0A1U8I255	GO:0005509	calcium ion binding
A0A1U8J689	GO:0005509	calcium ion binding
A0A1U8JD88	GO:0005509	calcium ion binding
A0A1U8KCT9	GO:0005509	calcium ion binding
A0A1U8KDD7	GO:0005509	calcium ion binding
A0A1U8KE59	GO:0005509	calcium ion binding
A0A1U8KYE7	GO:0005509	calcium ion binding
A0A1U8L8S3	GO:0005509	calcium ion binding
A0A1U8PJK1	GO:0005509	calcium ion binding
A0A1U8NNJ0	GO:0070403	NAD+ binding
A0A1U8JLI2	GO:0016168	chlorophyll binding
A0A1U8JND4	GO:0016168	chlorophyll binding
A0A1U8KGP0	GO:0016168	chlorophyll binding
A0A1U8LX59	GO:0016168	chlorophyll binding
A0A1U8NL07	GO:0016168	chlorophyll binding
A0A1U8HP69	GO:0005506	iron ion binding
A0A1U8IZS7	GO:0005506	iron ion binding
A0A1U8K2E4	GO:0005506	iron ion binding
A0A1U8PR65	GO:0005506	iron ion binding
A0A1U8PWN8	GO:0005506	iron ion binding
A0A346KLK2	GO:0005506	iron ion binding
A0A1U8IUW1	GO:0019808	polyamine binding
A0A1U8KS69	GO:0051539	4 iron, 4 sulfur cluster binding
A0A1U8MVH8	GO:0051539	4 iron, 4 sulfur cluster binding
A0A1U8JQB7	GO:0043024	ribosomal small subunit binding
A0A1U8HMU8	GO:0008198	ferrous iron binding
A0A1U8PPN8	GO:0008198	ferrous iron binding
A0A1U8PYX7	GO:0043531	ADP binding
A0A1U8K464	GO:0071949	FAD binding
A0A1U8NED5	GO:0000287	magnesium ion binding
A0A1U8P078	GO:0000287	magnesium ion binding
A0A1U8IRQ3	GO:0043295	glutathione binding
A0A1U8KWP8	GO:0051536	iron-sulfur cluster binding
A0A1U8LX19	GO:0051536	iron-sulfur cluster binding
A0A1U8IHB1	GO:0003729	mRNA binding
A0A1U8JCW3	GO:0003729	mRNA binding
A0A1U8MXK1	GO:0043565	sequence-specific DNA binding
A0A1U8N2R9	GO:0019843	rRNA binding
A0A1U8NHK4	GO:0043169	cation binding
A0A1U8HUE4	GO:0020037	heme binding
A0A1U8KYG9	GO:0020037	heme binding
A0A1U8NPL0	GO:0051087	chaperone binding
A0A0A8KAA1	GO:0046872	metal ion binding
A0A1U8JC30	GO:0046872	metal ion binding
A0A1U8KNG0	GO:0046872	metal ion binding
A0A1U8L0D1	GO:0046872	metal ion binding
A0A1U8MVH5	GO:0046872	metal ion binding
A0A1U8MX89	GO:0046872	metal ion binding
A0A1U8NWQ0	GO:0046872	metal ion binding
A0A1U8P700	GO:0046872	metal ion binding
A0A1U8PD50	GO:0046872	metal ion binding
A0A1U8PI24	GO:0046872	metal ion binding
A0A1U8PZ56	GO:0046872	metal ion binding
A0A1U8L5P4	GO:0046983	protein dimerization activity
A0A1U8LGJ8	GO:0003779	actin binding
A0A0A7R5A9	GO:0005524	ATP binding
A0A1U8HJ69	GO:0005524	ATP binding
A0A1U8HR98	GO:0005524	ATP binding
A0A1U8HUR8	GO:0005524	ATP binding
A0A1U8HY40	GO:0005524	ATP binding
A0A1U8IH68	GO:0005524	ATP binding
A0A1U8IKB5	GO:0005524	ATP binding
A0A1U8IPL0	GO:0005524	ATP binding
A0A1U8JQQ3	GO:0005524	ATP binding
A0A1U8K8P7	GO:0005524	ATP binding
A0A1U8KFN2	GO:0005524	ATP binding
A0A1U8KYQ7	GO:0005524	ATP binding
A0A1U8L2J6	GO:0005524	ATP binding
A0A1U8L8H1	GO:0005524	ATP binding
A0A1U8LKW5	GO:0005524	ATP binding
A0A1U8MCX1	GO:0005524	ATP binding
A0A1U8MG51	GO:0005524	ATP binding
A0A1U8MIL8	GO:0005524	ATP binding
A0A1U8MMJ9	GO:0005524	ATP binding
A0A1U8MPT0	GO:0005524	ATP binding
A0A1U8N4Y3	GO:0005524	ATP binding
A0A1U8N526	GO:0005524	ATP binding
A0A1U8NBY8	GO:0005524	ATP binding
A0A1U8PCF7	GO:0005524	ATP binding
A0A1U8PVQ7	GO:0005524	ATP binding
A0A1U8HWP1	GO:0008270	zinc ion binding
A0A1U8LDW5	GO:0008270	zinc ion binding
Slim id: GO:0005515	protein binding	16
A0A1U8HUR8	GO:0051082	unfolded protein binding
A0A1U8IH68	GO:0051082	unfolded protein binding
A0A1U8IVZ4	GO:0051082	unfolded protein binding
A0A1U8LKW5	GO:0051082	unfolded protein binding
A0A1U8MCX1	GO:0051082	unfolded protein binding
A0A1U8MIL8	GO:0051082	unfolded protein binding
A0A1U8N4Y3	GO:0051082	unfolded protein binding
A0A1U8PUW8	GO:0051082	unfolded protein binding
A0A1U8JCI9	GO:0051879	Hsp90 protein binding
A0A1U8NPL0	GO:0051879	Hsp90 protein binding
A0A1U8L5P4	GO:0031072	heat shock protein binding
A0A1U8IZL3	GO:0042802	identical protein binding
A0A1U8L4R0	GO:0000149	SNARE binding
A0A1U8LM64	GO:0046983	protein dimerization activity
A0A1U8MVH5	GO:0046983	protein dimerization activity
A0A1U8LGJ8	GO:0003779	actin binding
Slim id: GO:0008135	translation factor activity, RNA binding	1
A0A1U8JP83	GO:0003743	translation initiation factor activity
Slim id: GO:0008289	lipid binding	3
A0A1U8IW80	GO:0008289	lipid binding
A0A1U8J9B1	GO:0008289	lipid binding
A0A1U8N9X9	GO:0005504	fatty acid binding
Slim id: GO:0016301	kinase activity	11
A0A1U8NBY8	GO:0047326	inositol tetrakisphosphate 5-kinase activity
A0A1U8PVQ7	GO:0004017	adenylate kinase activity
A0A1U8L2J6	GO:0000285	1-phosphatidylinositol-3-phosphate 5-kinase activity
A0A1U8I9V0	GO:0008902	hydroxymethylpyrimidine kinase activity
A0A0A7R5A9	GO:0004674	protein serine/threonine kinase activity
A0A1U8L8H1	GO:0004674	protein serine/threonine kinase activity
A0A1U8JWC8	GO:0004396	hexokinase activity
A0A1U8NHC8	GO:0019200	carbohydrate kinase activity
A0A1U8PNY6	GO:0019200	carbohydrate kinase activity
A0A1U8JQQ3	GO:0016301	kinase activity
A0A1U8KFN2	GO:0016301	kinase activity
Slim id: GO:0016740	transferase activity	38
A0A1U8KS69	GO:0102552	lipoyl synthase activity (acting on glycine-cleavage complex H protein
A0A1U8LPJ1	GO:0004766	spermidine synthase activity
A0A1U8LP67	GO:0008168	methyltransferase activity
A0A1U8NZG5	GO:0008168	methyltransferase activity
A0A1U8MPE3	GO:0004048	anthranilate phosphoribosyltransferase activity
E7BQV6	GO:0016746	acyltransferase activity
A0A1U8IZL3	GO:0050155	ornithine(lysine) transaminase activity
A0A1U8MN82	GO:0031071	cysteine desulfurase activity
A0A1U8P9P2	GO:0016279	protein-lysine N-methyltransferase activity
A0A1U8IZS7	GO:0016763	pentosyltransferase activity
A0A1U8PR65	GO:0016763	pentosyltransferase activity
A0A1U8NUI7	GO:0047364	desulfoglucosinolate sulfotransferase activity
A0A1U8HXN2	GO:0004069	L-aspartate:2-oxoglutarate aminotransferase activity
A0A1U8HJ69	GO:0016740	transferase activity
A0A1U8I874	GO:0016740	transferase activity
A0A1U8IPL0	GO:0016740	transferase activity
A0A1U8IRQ3	GO:0016740	transferase activity
A0A1U8JKS8	GO:0016740	transferase activity
A0A1U8JNQ7	GO:0016740	transferase activity
A0A1U8KRM3	GO:0016740	transferase activity
A0A1U8KU37	GO:0016740	transferase activity
A0A1U8L7N3	GO:0016740	transferase activity
A0A1U8NGL9	GO:0016740	transferase activity
A0A1U8NWH6	GO:0016740	transferase activity
A0A1U8PFU1	GO:0016740	transferase activity
A0A1U8PXG7	GO:0016740	transferase activity
H6AC57	GO:0016740	transferase activity
Slim id: GO:0016787	hydrolase activity	33
A0A1U8LCP2	GO:0004563	beta-N-acetylhexosaminidase activity
A0A1U8HR98	GO:0004636	phosphoribosyl-ATP diphosphatase activity
A0A1U8IB08	GO:0004252	serine-type endopeptidase activity
A0A1U8LN82	GO:0004252	serine-type endopeptidase activity
A0A1U8LFC3	GO:0004722	protein serine/threonine phosphatase activity
A0A1U8NHK4	GO:0004722	protein serine/threonine phosphatase activity
A0A1U8N4X9	GO:0102483	scopolin beta-glucosidase activity
A0A1U8NHK4	GO:0016791	phosphatase activity
A0A1U8LCR1	GO:0004180	carboxypeptidase activity
A0A1U8NGY4	GO:0004180	carboxypeptidase activity
A0A1U8HMU8	GO:0003993	acid phosphatase activity
A0A1U8PPN8	GO:0003993	acid phosphatase activity
A0A1U8NHK4	GO:0004721	phosphoprotein phosphatase activity
A0A1U8JC30	GO:0004334	fumarylacetoacetase activity
A0A1U8PZ56	GO:0004334	fumarylacetoacetase activity
A0A068EWI7	GO:0016787	hydrolase activity
A0A1U8HMU8	GO:0016787	hydrolase activity
A0A1U8HR98	GO:0016787	hydrolase activity
A0A1U8IJR5	GO:0016787	hydrolase activity
A0A1U8INX8	GO:0016787	hydrolase activity
A0A1U8JC30	GO:0016787	hydrolase activity
A0A1U8K8P7	GO:0016787	hydrolase activity
A0A1U8KKG9	GO:0016787	hydrolase activity
A0A1U8KQV6	GO:0016787	hydrolase activity
A0A1U8KYQ7	GO:0016787	hydrolase activity
A0A1U8LCP2	GO:0016787	hydrolase activity
A0A1U8LCR1	GO:0016787	hydrolase activity
A0A1U8LFC3	GO:0016787	hydrolase activity
A0A1U8LN82	GO:0016787	hydrolase activity
A0A1U8N4X9	GO:0016787	hydrolase activity
A0A1U8NGY4	GO:0016787	hydrolase activity
A0A1U8NHK4	GO:0016787	hydrolase activity
A0A1U8PPN8	GO:0016787	hydrolase activity
A0A1U8PZ56	GO:0016787	hydrolase activity
A0A1U8INX8	GO:0046556	alpha-L-arabinofuranosidase activity
A0A1U8P4L4	GO:0046556	alpha-L-arabinofuranosidase activity
A0A068EWI7	GO:0016798	hydrolase activity, acting on glycosyl bonds
A0A1U8INX8	GO:0016798	hydrolase activity, acting on glycosyl bonds
A0A1U8LCP2	GO:0016798	hydrolase activity, acting on glycosyl bonds
A0A1U8N4X9	GO:0016798	hydrolase activity, acting on glycosyl bonds
A0A1U8INX8	GO:0009044	xylan 1,4-beta-xylosidase activity
A0A1U8KKG9	GO:0008242	omega peptidase activity
A0A1U8IB08	GO:0008233	peptidase activity
A0A1U8LCR1	GO:0008233	peptidase activity
A0A1U8NGY4	GO:0008233	peptidase activity
A0A1U8KKG9	GO:0034722	gamma-glutamyl-peptidase activity
A0A1U8LFC3	GO:0106306	protein serine/threonine phosphatase activity
A0A1U8NHK4	GO:0106306	protein serine/threonine phosphatase activity
A0A1U8LCR1	GO:0004185	serine-type carboxypeptidase activity
A0A1U8NGY4	GO:0004185	serine-type carboxypeptidase activity
A0A1U8HUR8	GO:0016887	ATP hydrolysis activity
A0A1U8IH68	GO:0016887	ATP hydrolysis activity
A0A1U8IKB5	GO:0016887	ATP hydrolysis activity
A0A1U8K8P7	GO:0016887	ATP hydrolysis activity
A0A1U8KYQ7	GO:0016887	ATP hydrolysis activity
A0A1U8L2J6	GO:0016887	ATP hydrolysis activity
A0A1U8LKW5	GO:0016887	ATP hydrolysis activity
A0A1U8MCX1	GO:0016887	ATP hydrolysis activity
A0A1U8MIL8	GO:0016887	ATP hydrolysis activity
A0A1U8N4Y3	GO:0016887	ATP hydrolysis activity
A0A1U8HR98	GO:0004635	phosphoribosyl-AMP cyclohydrolase activity
A0A1U8K4E7	GO:0004806	triglyceride lipase activity
A0A1U8N3U6	GO:0004806	triglyceride lipase activity
A0A1U8LN82	GO:0008236	serine-type peptidase activity
A0A1U8LMG8	GO:0008081	phosphoric diester hydrolase activity
A0A1U8LFC3	GO:0106307	protein serine/threonine phosphatase activity
A0A1U8NHK4	GO:0106307	protein serine/threonine phosphatase activity
A0A1U8LCP2	GO:0102148	N-acetyl-beta-D-galactosaminidase activity
A0A068EWI7	GO:0008810	cellulase activity
A0A068EWI7	GO:0004553	hydrolase activity, hydrolyzing O-glycosyl compounds
A0A1U8INX8	GO:0004553	hydrolase activity, hydrolyzing O-glycosyl compounds
A0A1U8LCP2	GO:0004553	hydrolase activity, hydrolyzing O-glycosyl compounds
A0A1U8MDF5	GO:0004553	hydrolase activity, hydrolyzing O-glycosyl compounds
A0A1U8N4X9	GO:0004553	hydrolase activity, hydrolyzing O-glycosyl compounds
A0A1U8MDF5	GO:0008422	beta-glucosidase activity
A0A1U8N4X9	GO:0008422	beta-glucosidase activity
Slim id: GO:0030234	enzyme regulator activity	1
A0A1U8I0I1	GO:0004869	cysteine-type endopeptidase inhibitor activity
A0A1U8I0I1	GO:0030414	peptidase inhibitor activity
Slim id: GO:0030246	carbohydrate binding	3
A0A1U8JWC8	GO:0005536	glucose binding
A0A068EWI7	GO:0030246	carbohydrate binding
A0A1U8K2E4	GO:0031418	L-ascorbic acid binding
Slim id: GO:0038023	signaling receptor activity	1
A0A1U8J0C8	GO:0009882	blue light photoreceptor activity
Biological Process Accessions
Slim id: GO:0000003	reproduction	1
O23946	GO:0090378	seed trichome elongation
O23946	GO:0090377	seed trichome initiation
Slim id: GO:0005975	carbohydrate metabolic process	23
A0A1U8NWH6	GO:0006004	fucose metabolic process
A0A068EWI7	GO:0030245	cellulose catabolic process
A0A1U8INX8	GO:0031222	arabinan catabolic process
A0A1U8I8X7	GO:0006006	glucose metabolic process
A0A1U8JRR8	GO:0006006	glucose metabolic process
A0A1U8LJX7	GO:0006006	glucose metabolic process
A0A1U8MEE4	GO:0006006	glucose metabolic process
A0A1U8NED5	GO:0006006	glucose metabolic process
A0A1U8JWC8	GO:0019318	hexose metabolic process
A0A1U8KGF2	GO:0006094	gluconeogenesis
A0A1U8N4X9	GO:0009251	glucan catabolic process
A0A1U8L2Z8	GO:0080153	negative regulation of reductive pentose-phosphate cycle
A0A1U8NNJ0	GO:0042732	D-xylose metabolic process
H6AC57	GO:0005985	sucrose metabolic process
A0A1U8NHC8	GO:0019252	starch biosynthetic process
A0A1U8PNY6	GO:0019252	starch biosynthetic process
A0A1U8P4L4	GO:0046373	L-arabinose metabolic process
A0A1U8HRA6	GO:0005975	carbohydrate metabolic process
A0A1U8LCP2	GO:0005975	carbohydrate metabolic process
A0A1U8MDF5	GO:0005975	carbohydrate metabolic process
A0A1U8P700	GO:0005975	carbohydrate metabolic process
A0A1U8KR66	GO:0006096	glycolytic process
A0A1U8P078	GO:0006096	glycolytic process
Slim id: GO:0006091	generation of precursor metabolites and energy	23
A0A1U8JLI2	GO:0009765	photosynthesis, light harvesting
A0A1U8JND4	GO:0009765	photosynthesis, light harvesting
A0A1U8KGP0	GO:0009765	photosynthesis, light harvesting
A0A1U8LX59	GO:0009765	photosynthesis, light harvesting
A0A1U8NL07	GO:0009765	photosynthesis, light harvesting
A0A1U8JQ20	GO:0022900	electron transport chain
A0A1U8LX19	GO:0022900	electron transport chain
H9LIB6	GO:0022900	electron transport chain
O23946	GO:0006099	tricarboxylic acid cycle
A0A1U8HVB7	GO:0006740	NADPH regeneration
A0A346KLK2	GO:0019684	photosynthesis, light reaction
H9LF28	GO:0048564	photosystem I assembly
A0A1U8NWQ0	GO:0006069	ethanol oxidation
A0A1U8NWW4	GO:0042773	ATP synthesis coupled electron transport
A0A1U8JD88	GO:0009767	photosynthetic electron transport chain
A0A1U8L8S3	GO:0009767	photosynthetic electron transport chain
Slim id: GO:0006139	nucleobase-containing compound metabolic process	24
A0A1U8IHB1	GO:0061157	mRNA destabilization
A0A1U8HJ69	GO:0006301	postreplication repair
A0A1U8IPL0	GO:0070150	mitochondrial glycyl-tRNA aminoacylation
A0A1U8HX67	GO:0006310	DNA recombination
A0A1U8IVZ4	GO:0006355	regulation of transcription, DNA-templated
A0A1U8LM64	GO:0006355	regulation of transcription, DNA-templated
A0A1U8KJ74	GO:0106046	guanine deglycation, glyoxal removal
A0A1U8J0C8	GO:0006139	nucleobase-containing compound metabolic process
A0A1U8PVQ7	GO:0006139	nucleobase-containing compound metabolic process
A0A1U8PVQ7	GO:0046940	nucleoside monophosphate phosphorylation
A0A1U8KNG0	GO:0044205	'de novo' UMP biosynthetic process
A0A1U8N526	GO:0006433	prolyl-tRNA aminoacylation
A0A1U8IPL0	GO:0006426	glycyl-tRNA aminoacylation
A0A1U8MG51	GO:0006426	glycyl-tRNA aminoacylation
A0A1U8HX67	GO:0006281	DNA repair
A0A1U8P700	GO:0006048	UDP-N-acetylglucosamine biosynthetic process
A0A1U8NNJ0	GO:0033320	UDP-D-xylose biosynthetic process
A0A1U8KNG0	GO:0006221	pyrimidine nucleotide biosynthetic process
A0A1U8HII4	GO:0006364	rRNA processing
A0A1U8LGT0	GO:0006364	rRNA processing
A0A1U8IPL0	GO:0006418	tRNA aminoacylation for protein translation
A0A1U8MPT0	GO:0006418	tRNA aminoacylation for protein translation
A0A1U8N526	GO:0006418	tRNA aminoacylation for protein translation
A0A1U8MPT0	GO:0006434	seryl-tRNA aminoacylation
A0A1U8PVQ7	GO:0009142	nucleoside triphosphate biosynthetic process
A0A1U8K8P7	GO:0006357	regulation of transcription by RNA polymerase II
A0A1U8JRR8	GO:0006096	glycolytic process
A0A1U8JWC8	GO:0006096	glycolytic process
A0A1U8KGF2	GO:0006096	glycolytic process
A0A1U8KR66	GO:0006096	glycolytic process
A0A1U8P078	GO:0006096	glycolytic process
A0A1U8PCF7	GO:0006189	'de novo' IMP biosynthetic process
A0A1U8LM64	GO:0045944	positive regulation of transcription by RNA polymerase II
A0A1U8PVQ7	GO:0006165	nucleoside diphosphate phosphorylation
A0A1U8PCF7	GO:0006164	purine nucleotide biosynthetic process
Slim id: GO:0006259	DNA metabolic process	2
A0A1U8HJ69	GO:0006301	postreplication repair
A0A1U8HX67	GO:0006310	DNA recombination
A0A1U8HX67	GO:0006281	DNA repair
Slim id: GO:0006412	translation	10
A0A1U8IJR3	GO:0006412	translation
A0A1U8IPL0	GO:0006412	translation
A0A1U8MG51	GO:0006412	translation
A0A1U8N2R9	GO:0006412	translation
A0A1U8JQB7	GO:0045900	negative regulation of translational elongation
A0A1U8IHB1	GO:0061157	mRNA destabilization
A0A1U8JP83	GO:0006413	translational initiation
A0A1U8JP83	GO:0001731	formation of translation preinitiation complex
A0A1U8IPL0	GO:0070150	mitochondrial glycyl-tRNA aminoacylation
A0A1U8JCW3	GO:0006417	regulation of translation
A0A1U8JQB7	GO:0006417	regulation of translation
A0A1U8N526	GO:0006433	prolyl-tRNA aminoacylation
A0A1U8IPL0	GO:0006426	glycyl-tRNA aminoacylation
A0A1U8MG51	GO:0006426	glycyl-tRNA aminoacylation
A0A1U8IPL0	GO:0006418	tRNA aminoacylation for protein translation
A0A1U8MPT0	GO:0006418	tRNA aminoacylation for protein translation
A0A1U8N526	GO:0006418	tRNA aminoacylation for protein translation
A0A1U8MPT0	GO:0006434	seryl-tRNA aminoacylation
Slim id: GO:0006464	cellular protein modification process	22
A0A1U8LFC3	GO:0006470	protein dephosphorylation
A0A1U8NHK4	GO:0006470	protein dephosphorylation
A0A1U8HJ69	GO:0070534	protein K63-linked ubiquitination
A0A1U8I874	GO:0006486	protein glycosylation
A0A1U8KRM3	GO:0006486	protein glycosylation
A0A1U8L7N3	GO:0006486	protein glycosylation
A0A1U8KS69	GO:0009249	protein lipoylation
A0A1U8HJ69	GO:0000209	protein polyubiquitination
A0A1U8K8P7	GO:0016573	histone acetylation
A0A0A7R5A9	GO:0006468	protein phosphorylation
A0A1U8JQQ3	GO:0006468	protein phosphorylation
A0A1U8KFN2	GO:0006468	protein phosphorylation
A0A1U8L8H1	GO:0006468	protein phosphorylation
A0A1U8K2E4	GO:0018401	peptidyl-proline hydroxylation to 4-hydroxy-L-proline
A0A1U8KRM3	GO:0006487	protein N-linked glycosylation
A0A1U8L7N3	GO:0006487	protein N-linked glycosylation
A0A1U8PFU1	GO:0010731	protein glutathionylation
A0A1U8P9P2	GO:0018026	peptidyl-lysine monomethylation
A0A1U8KJ74	GO:0036529	protein deglycation, glyoxal removal
A0A1U8J0C8	GO:0018298	protein-chromophore linkage
A0A1U8JLI2	GO:0018298	protein-chromophore linkage
A0A1U8JND4	GO:0018298	protein-chromophore linkage
A0A1U8KGP0	GO:0018298	protein-chromophore linkage
A0A1U8LX59	GO:0018298	protein-chromophore linkage
A0A1U8NL07	GO:0018298	protein-chromophore linkage
Slim id: GO:0006629	lipid metabolic process	12
A0A1U8N9X9	GO:0033540	fatty acid beta-oxidation using acyl-CoA oxidase			A0A1U8IHY0	steroid biosynthetic process
A0A1U8L2J6	GO:0046488	phosphatidylinositol metabolic process			A0A1U8L2J6	phosphatidylinositol metabolic process
A0A1U8PWN8	GO:0019288	isopentenyl diphosphate biosynthetic process, methylerythritol 4-phosphate pathway			A0A1U8K4E7	lipid metabolic process
A0A1U8PI24	GO:0006631	fatty acid metabolic process			A0A1U8MX89	carotene catabolic process
A0A1U8MX89	GO:0016121	carotene catabolic process			A0A1U8KS69	lipoate biosynthetic process
A0A1U8KS69	GO:0009107	lipoate biosynthetic process			A0A1U8PI24	fatty acid metabolic process
A0A1U8K4E7	GO:0006629	lipid metabolic process			A0A1U8PWN8	isopentenyl diphosphate biosynthetic process, methylerythritol 4-phosphate pathway
A0A1U8LMG8	GO:0006629	lipid metabolic process			A0A1U8I874	polyprenol biosynthetic process
A0A1U8N3U6	GO:0006629	lipid metabolic process			A0A1U8K464	abscisic acid biosynthetic process
A0A1U8K464	GO:0009688	abscisic acid biosynthetic process			A0A1U8N9X9	fatty acid beta-oxidation using acyl-CoA oxidase
A0A1U8IHY0	GO:0006694	steroid biosynthetic process			A0A1U8LMG8	lipid metabolic process
A0A1U8I874	GO:0016094	polyprenol biosynthetic process
Slim id: GO:0006810	transport	14
H9LIB6	GO:0015990	electron transport coupled proton transport
A0A1U8K6G7	GO:0015031	protein transport
A0A1U8KR33	GO:0015031	protein transport
A0A1U8L4R0	GO:0015031	protein transport
A0A1U8M7J7	GO:0015031	protein transport
A0A1U8MY13	GO:0015031	protein transport
A0A1U8K6G7	GO:0006888	endoplasmic reticulum to Golgi vesicle-mediated transport
A0A1U8MUE4	GO:0015755	fructose transmembrane transport
A0A1U8MUE4	GO:1904659	glucose transmembrane transport
A0A1U8MY13	GO:0046907	intracellular transport
A0A1U8K6G7	GO:0006886	intracellular protein transport
A0A1U8L4R0	GO:0006886	intracellular protein transport
A0A1U8M7J7	GO:0006886	intracellular protein transport
A0A1U8ND61	GO:1990544	mitochondrial ATP transmembrane transport
A0A1U8KR91	GO:0098656	anion transmembrane transport
A0A1U8L4R0	GO:0048278	vesicle docking
A0A1U8ND61	GO:0140021	mitochondrial ADP transmembrane transport
A0A1U8KR91	GO:0055085	transmembrane transport
A0A1U8L2J9	GO:0055085	transmembrane transport
A0A1U8LLB6	GO:0055085	transmembrane transport
A0A1U8MUE4	GO:0055085	transmembrane transport
A0A1U8ND61	GO:0055085	transmembrane transport
A0A1U8M7J7	GO:0006897	endocytosis
A0A1U8JL22	GO:0006865	amino acid transport
A0A1U8K6G7	GO:0006891	intra-Golgi vesicle-mediated transport
A0A1U8K6G7	GO:0016192	vesicle-mediated transport
A0A1U8LJT8	GO:0016192	vesicle-mediated transport
A0A1U8M7J7	GO:0016192	vesicle-mediated transport
A0A1U8MY13	GO:0016192	vesicle-mediated transport
A0A1U8K6G7	GO:0006890	retrograde vesicle-mediated transport, Golgi to endoplasmic reticulum
A0A1U8IUW1	GO:0015846	polyamine transport
A0A1U8MY13	GO:0048208	COPII vesicle coating
A0A1U8L4R0	GO:0006906	vesicle fusion
A0A1U8KR91	GO:0015698	inorganic anion transport
Slim id: GO:0006950	response to stress	12
A0A1U8I874	GO:0009409	response to cold
A0A1U8KYG9	GO:0042542	response to hydrogen peroxide
A0A1U8HUE4	GO:0006979	response to oxidative stress
A0A1U8P066	GO:0006979	response to oxidative stress
A0A1U8HJ69	GO:0006301	postreplication repair
A0A1U8J0C8	GO:0006950	response to stress
A0A1U8NG24	GO:0034976	response to endoplasmic reticulum stress
A0A1U8HX67	GO:0006281	DNA repair
A0A1U8PYX7	GO:0006952	defense response
O23946	GO:0016036	cellular response to phosphate starvation
A0A1U8P2Q1	GO:0034599	cellular response to oxidative stress
A0A1U8P7N7	GO:0034599	cellular response to oxidative stress
Slim id: GO:0007049	cell cycle	2
A0A1U8J9B1	GO:0007049	cell cycle
A0A1U8P3P7	GO:0007049	cell cycle
A0A1U8P3P7	GO:0000278	mitotic cell cycle
Slim id: GO:0007154	cell communication	4
A0A0A7R5A9	GO:0000165	MAPK cascade
A0A1U8L8H1	GO:0000165	MAPK cascade
A0A1U8J0C8	GO:0009785	blue light signaling pathway
A0A0A7R5A9	GO:0035556	intracellular signal transduction
A0A1U8L8H1	GO:0035556	intracellular signal transduction
O23946	GO:0016036	cellular response to phosphate starvation
Slim id: GO:0007165	signal transduction	3
A0A0A7R5A9	GO:0000165	MAPK cascade
A0A1U8L8H1	GO:0000165	MAPK cascade
A0A1U8J0C8	GO:0009785	blue light signaling pathway
A0A0A7R5A9	GO:0035556	intracellular signal transduction
A0A1U8L8H1	GO:0035556	intracellular signal transduction
Slim id: GO:0007275	multicellular organism development	1
O23946	GO:0090378	seed trichome elongation
O23946	GO:0090377	seed trichome initiation
O23946	GO:0048366	leaf development
Slim id: GO:0007623	circadian rhythm	1
A0A1U8J0C8	GO:0032922	circadian regulation of gene expression
A0A1U8J0C8	GO:0043153	entrainment of circadian clock by photoperiod
Slim id: GO:0008150	biological_process	144
A0A1U8JQB7	GO:0045900	negative regulation of translational elongation
A0A1U8NED5	GO:0071704	organic substance metabolic process
A0A1U8NWQ0	GO:0071704	organic substance metabolic process
A0A1U8P700	GO:0071704	organic substance metabolic process
A0A1U8PFU1	GO:0071704	organic substance metabolic process
A0A1U8IHB1	GO:0061157	mRNA destabilization
A0A1U8I9V0	GO:0009229	thiamine diphosphate biosynthetic process
A0A1U8JP83	GO:0006413	translational initiation
O23946	GO:0051262	protein tetramerization
H9LIB6	GO:0015990	electron transport coupled proton transport
A0A1U8PUW8	GO:0010257	NADH dehydrogenase complex assembly
A0A1U8MY13	GO:0006914	autophagy
A0A1U8LFC3	GO:0006470	protein dephosphorylation
A0A1U8NHK4	GO:0006470	protein dephosphorylation
A0A1U8K6G7	GO:0015031	protein transport
A0A1U8KR33	GO:0015031	protein transport
A0A1U8L4R0	GO:0015031	protein transport
A0A1U8M7J7	GO:0015031	protein transport
A0A1U8MY13	GO:0015031	protein transport
E7BQV6	GO:0006526	arginine biosynthetic process
A0A1U8P7W1	GO:0031146	SCF-dependent proteasomal ubiquitin-dependent protein catabolic process
A0A1U8K6G7	GO:0006888	endoplasmic reticulum to Golgi vesicle-mediated transport
A0A1U8PI24	GO:0031408	oxylipin biosynthetic process
A0A1U8JP83	GO:0001731	formation of translation preinitiation complex
A0A1U8HWP1	GO:0015976	carbon utilization
A0A1U8LDW5	GO:0015976	carbon utilization
A0A1U8LGJ8	GO:0007010	cytoskeleton organization
A0A1U8N9X9	GO:0033540	fatty acid beta-oxidation using acyl-CoA oxidase
A0A1U8HJ69	GO:0006301	postreplication repair
A0A1U8IPL0	GO:0070150	mitochondrial glycyl-tRNA aminoacylation
A0A1U8NWH6	GO:0006004	fucose metabolic process
A0A1U8L2J6	GO:0046488	phosphatidylinositol metabolic process
A0A1U8MUE4	GO:0015755	fructose transmembrane transport
A0A1U8MUE4	GO:1904659	glucose transmembrane transport
A0A1U8HX67	GO:0006310	DNA recombination
A0A1U8HR98	GO:0008652	cellular amino acid biosynthetic process
A0A1U8HY40	GO:0008652	cellular amino acid biosynthetic process
A0A1U8KWP8	GO:0008652	cellular amino acid biosynthetic process
A0A068EWI7	GO:0030245	cellulose catabolic process
A0A1U8PWN8	GO:0019288	isopentenyl diphosphate biosynthetic process, methylerythritol 4-phosphate pathway
A0A1U8I8X7	GO:0009051	pentose-phosphate shunt, oxidative branch
A0A1U8L5P4	GO:0065003	protein-containing complex assembly
A0A1U8JCW3	GO:0006417	regulation of translation
A0A1U8JQB7	GO:0006417	regulation of translation
A0A1U8IVZ4	GO:0006355	regulation of transcription, DNA-templated
A0A1U8LM64	GO:0006355	regulation of transcription, DNA-templated
O23946	GO:0090378	seed trichome elongation
A0A1U8KJ74	GO:0106046	guanine deglycation, glyoxal removal
A0A1U8J0C8	GO:0032922	circadian regulation of gene expression
A0A1U8JCW3	GO:0010608	posttranscriptional regulation of gene expression
A0A1U8IW80	GO:0006744	ubiquinone biosynthetic process
A0A1U8L2J6	GO:0046854	phosphatidylinositol phosphate biosynthetic process
A0A1U8PVQ7	GO:0046940	nucleoside monophosphate phosphorylation
A0A1U8JC30	GO:0009072	aromatic amino acid family metabolic process
A0A1U8PZ56	GO:0009072	aromatic amino acid family metabolic process
A0A0A8KAA1	GO:0046718	viral entry into host cell
A0A1U8KGF2	GO:0046166	glyceraldehyde-3-phosphate biosynthetic process
A0A1U8I874	GO:0009668	plastid membrane organization
A0A1U8HUE4	GO:0042744	hydrogen peroxide catabolic process
A0A1U8KYG9	GO:0042744	hydrogen peroxide catabolic process
A0A1U8INX8	GO:0031222	arabinan catabolic process
A0A1U8NGL9	GO:0016226	iron-sulfur cluster assembly
A0A1U8I8X7	GO:0006006	glucose metabolic process
A0A1U8JRR8	GO:0006006	glucose metabolic process
A0A1U8LJX7	GO:0006006	glucose metabolic process
A0A1U8MEE4	GO:0006006	glucose metabolic process
A0A1U8NED5	GO:0006006	glucose metabolic process
A0A1U8KNG0	GO:0044205	'de novo' UMP biosynthetic process
A0A1U8HX67	GO:0006260	DNA replication
A0A1U8N526	GO:0006433	prolyl-tRNA aminoacylation
A0A1U8I0I1	GO:0010466	negative regulation of peptidase activity
A0A1U8N9X9	GO:0006635	fatty acid beta-oxidation
A0A1U8J0C8	GO:0043153	entrainment of circadian clock by photoperiod
A0A1U8N9X9	GO:0006631	fatty acid metabolic process
A0A1U8PI24	GO:0006631	fatty acid metabolic process
A0A1U8I0I1	GO:0010951	negative regulation of endopeptidase activity
A0A1U8IKB5	GO:0042026	protein refolding
A0A1U8N9X9	GO:0055088	lipid homeostasis
A0A1U8JQ20	GO:0006099	tricarboxylic acid cycle
O23946	GO:0006099	tricarboxylic acid cycle
A0A1U8JWC8	GO:0019318	hexose metabolic process
A0A1U8I874	GO:0006486	protein glycosylation
A0A1U8KRM3	GO:0006486	protein glycosylation
A0A1U8L7N3	GO:0006486	protein glycosylation
A0A1U8LCP2	GO:0030203	glycosaminoglycan metabolic process
A0A1U8I6U4	GO:0045454	cell redox homeostasis
A0A1U8NHC8	GO:0044281	small molecule metabolic process
A0A1U8NWQ0	GO:0044281	small molecule metabolic process
A0A1U8PNY6	GO:0044281	small molecule metabolic process
O23946	GO:0090377	seed trichome initiation
A0A1U8LGJ8	GO:0007015	actin filament organization
A0A1U8IPL0	GO:0006426	glycyl-tRNA aminoacylation
A0A1U8MG51	GO:0006426	glycyl-tRNA aminoacylation
A0A1U8JQB7	GO:0044238	primary metabolic process
A0A1U8HVB7	GO:0006740	NADPH regeneration
A0A1U8NUI7	GO:0051923	sulfation
A0A1U8NG24	GO:0034976	response to endoplasmic reticulum stress
A0A1U8MPE3	GO:0000162	tryptophan biosynthetic process
A0A1U8IZS7	GO:0052837	thiazole biosynthetic process
A0A1U8PR65	GO:0052837	thiazole biosynthetic process
A0A1U8J0C8	GO:0051716	cellular response to stimulus
A0A1U8KYG9	GO:0051716	cellular response to stimulus
A0A1U8L0D1	GO:0015995	chlorophyll biosynthetic process
A0A1U8KGF2	GO:0006094	gluconeogenesis
A0A1U8HX67	GO:0006281	DNA repair
A0A1U8MY13	GO:0046907	intracellular transport
A0A1U8N4X9	GO:0009251	glucan catabolic process
A0A1U8LPJ1	GO:0006595	polyamine metabolic process
A0A1U8P5G0	GO:0010027	thylakoid membrane organization
A0A1U8J9B1	GO:0051301	cell division
A0A1U8P3P7	GO:0051301	cell division
A0A1U8I9V0	GO:0009228	thiamine biosynthetic process
A0A1U8IZS7	GO:0009228	thiamine biosynthetic process
A0A1U8PR65	GO:0009228	thiamine biosynthetic process
A0A1U8P700	GO:0006048	UDP-N-acetylglucosamine biosynthetic process
A0A1U8NNJ0	GO:0033320	UDP-D-xylose biosynthetic process
A0A1U8KS69	GO:0009249	protein lipoylation
A0A1U8L2Z8	GO:0080153	negative regulation of reductive pentose-phosphate cycle
A0A1U8KNG0	GO:0006221	pyrimidine nucleotide biosynthetic process
A0A1U8MX89	GO:0016121	carotene catabolic process
A0A1U8IB08	GO:0006508	proteolysis
A0A1U8KKG9	GO:0006508	proteolysis
A0A1U8LCR1	GO:0006508	proteolysis
A0A1U8LN82	GO:0006508	proteolysis
A0A1U8NGY4	GO:0006508	proteolysis
A0A1U8NNJ0	GO:0042732	D-xylose metabolic process
A0A1U8K6G7	GO:0006886	intracellular protein transport
A0A1U8L4R0	GO:0006886	intracellular protein transport
A0A1U8M7J7	GO:0006886	intracellular protein transport
A0A1U8K8P7	GO:0006338	chromatin remodeling
A0A1U8LP67	GO:0032259	methylation
A0A1U8NZG5	GO:0032259	methylation
A0A1U8HII4	GO:0006364	rRNA processing
A0A1U8LGT0	GO:0006364	rRNA processing
H6AC57	GO:0005985	sucrose metabolic process
A0A1U8KS69	GO:0009107	lipoate biosynthetic process
A0A1U8IPL0	GO:0006418	tRNA aminoacylation for protein translation
A0A1U8MPT0	GO:0006418	tRNA aminoacylation for protein translation
A0A1U8N526	GO:0006418	tRNA aminoacylation for protein translation
A0A1U8ND61	GO:1990544	mitochondrial ATP transmembrane transport
A0A1U8MY13	GO:0070973	protein localization to endoplasmic reticulum exit site
A0A1U8IZL3	GO:0055129	L-proline biosynthetic process
A0A0A7R5A9	GO:0000165	MAPK cascade
A0A1U8L8H1	GO:0000165	MAPK cascade
A0A1U8MPT0	GO:0006434	seryl-tRNA aminoacylation
A0A1U8J0C8	GO:0009785	blue light signaling pathway
A0A1U8PVQ7	GO:0009142	nucleoside triphosphate biosynthetic process
O23946	GO:0015977	carbon fixation
A0A1U8KR91	GO:0098656	anion transmembrane transport
A0A0A7R5A9	GO:0035556	intracellular signal transduction
A0A1U8L8H1	GO:0035556	intracellular signal transduction
A0A1U8NHC8	GO:0019252	starch biosynthetic process
A0A1U8PNY6	GO:0019252	starch biosynthetic process
A0A1U8JWC8	GO:0046835	carbohydrate phosphorylation
A0A1U8NHC8	GO:0046835	carbohydrate phosphorylation
A0A1U8PNY6	GO:0046835	carbohydrate phosphorylation
A0A0A7R5A9	GO:0006468	protein phosphorylation
A0A1U8JQQ3	GO:0006468	protein phosphorylation
A0A1U8KFN2	GO:0006468	protein phosphorylation
A0A1U8L8H1	GO:0006468	protein phosphorylation
A0A1U8L4R0	GO:0048278	vesicle docking
A0A1U8P4L4	GO:0046373	L-arabinose metabolic process
A0A1U8HUE4	GO:0098869	cellular oxidant detoxification
A0A1U8I6U4	GO:0098869	cellular oxidant detoxification
A0A1U8KCP0	GO:0098869	cellular oxidant detoxification
A0A1U8KYG9	GO:0098869	cellular oxidant detoxification
A0A1U8P066	GO:0098869	cellular oxidant detoxification
A0A1U8PFU1	GO:0098869	cellular oxidant detoxification
A0A1U8ND61	GO:0140021	mitochondrial ADP transmembrane transport
A0A1U8NBY8	GO:0032958	inositol phosphate biosynthetic process
A0A1U8K8P7	GO:0006357	regulation of transcription by RNA polymerase II
A0A1U8LGJ8	GO:0051014	actin filament severing
A0A1U8LGJ8	GO:0051693	actin filament capping
A0A1U8JRR8	GO:0006096	glycolytic process
A0A1U8JWC8	GO:0006096	glycolytic process
A0A1U8KGF2	GO:0006096	glycolytic process
A0A1U8KR66	GO:0006096	glycolytic process
A0A1U8P078	GO:0006096	glycolytic process
A0A1U8MMJ9	GO:0006730	one-carbon metabolic process
A0A1U8JC30	GO:0006572	tyrosine catabolic process
A0A1U8PZ56	GO:0006572	tyrosine catabolic process
A0A0A7R5A9	GO:0016310	phosphorylation
A0A1U8I9V0	GO:0016310	phosphorylation
A0A1U8JQQ3	GO:0016310	phosphorylation
A0A1U8JWC8	GO:0016310	phosphorylation
A0A1U8KFN2	GO:0016310	phosphorylation
A0A1U8L2J6	GO:0016310	phosphorylation
A0A1U8L8H1	GO:0016310	phosphorylation
A0A1U8NBY8	GO:0016310	phosphorylation
A0A1U8NHC8	GO:0016310	phosphorylation
A0A1U8PNY6	GO:0016310	phosphorylation
A0A1U8PVQ7	GO:0016310	phosphorylation
A0A1U8KR66	GO:0030388	fructose 1,6-bisphosphate metabolic process
H9LF28	GO:0048564	photosystem I assembly
A0A1U8NPL0	GO:0051131	chaperone-mediated protein complex assembly
A0A1U8JC30	GO:1902000	homogentisate catabolic process
A0A1U8PZ56	GO:1902000	homogentisate catabolic process
A0A1U8KKG9	GO:0046900	tetrahydrofolylpolyglutamate metabolic process
A0A1U8MMJ9	GO:0035999	tetrahydrofolate interconversion
A0A1U8HR98	GO:0000105	histidine biosynthetic process
A0A1U8JWC8	GO:0051156	glucose 6-phosphate metabolic process
A0A1U8IRQ3	GO:0006749	glutathione metabolic process
A0A1U8KU37	GO:0006749	glutathione metabolic process
A0A1U8PFU1	GO:0006749	glutathione metabolic process
A0A1U8KWP8	GO:0019676	ammonia assimilation cycle
A0A1U8MN82	GO:0006534	cysteine metabolic process
A0A1U8KR91	GO:0055085	transmembrane transport
A0A1U8L2J9	GO:0055085	transmembrane transport
A0A1U8LLB6	GO:0055085	transmembrane transport
A0A1U8MUE4	GO:0055085	transmembrane transport
A0A1U8ND61	GO:0055085	transmembrane transport
A0A1U8JQ20	GO:0006121	mitochondrial electron transport, succinate to ubiquinone
A0A1U8M7J7	GO:0006897	endocytosis
A0A1U8PI24	GO:0034440	lipid oxidation
A0A1U8K464	GO:0009688	abscisic acid biosynthetic process
A0A1U8IHY0	GO:0006694	steroid biosynthetic process
O23946	GO:0016036	cellular response to phosphate starvation
A0A1U8KGF2	GO:0019563	glycerol catabolic process
A0A1U8MY13	GO:0007030	Golgi organization
A0A1U8KRM3	GO:0006487	protein N-linked glycosylation
A0A1U8L7N3	GO:0006487	protein N-linked glycosylation
A0A068EWI7	GO:0000272	polysaccharide catabolic process
A0A1U8HY40	GO:0006529	asparagine biosynthetic process
A0A1U8IZL3	GO:0019544	arginine catabolic process to glutamate
A0A1U8JL22	GO:0006865	amino acid transport
A0A1U8KY70	GO:0019752	carboxylic acid metabolic process
A0A1U8IRQ3	GO:0009407	toxin catabolic process
A0A1U8KRM3	GO:0097502	mannosylation
A0A1U8K6G7	GO:0006891	intra-Golgi vesicle-mediated transport
A0A1U8KNG0	GO:0006807	nitrogen compound metabolic process
A0A1U8KWP8	GO:0006807	nitrogen compound metabolic process
A0A1U8NWQ0	GO:0006069	ethanol oxidation
A0A1U8I8X7	GO:0006098	pentose-phosphate shunt
A0A1U8LJX7	GO:0006098	pentose-phosphate shunt
A0A1U8INX8	GO:0045493	xylan catabolic process
A0A1U8K6G7	GO:0016192	vesicle-mediated transport
A0A1U8LJT8	GO:0016192	vesicle-mediated transport
A0A1U8M7J7	GO:0016192	vesicle-mediated transport
A0A1U8MY13	GO:0016192	vesicle-mediated transport
A0A1U8K6G7	GO:0006890	retrograde vesicle-mediated transport, Golgi to endoplasmic reticulum
A0A1U8IKB5	GO:0051085	chaperone cofactor-dependent protein refolding
A0A1U8L5P4	GO:0051085	chaperone cofactor-dependent protein refolding
A0A1U8HY40	GO:0006541	glutamine metabolic process
A0A1U8KNG0	GO:0006541	glutamine metabolic process
A0A1U8KWP8	GO:0006541	glutamine metabolic process
A0A1U8IUW1	GO:0015846	polyamine transport
A0A1U8PCF7	GO:0006189	'de novo' IMP biosynthetic process
A0A1U8HUR8	GO:0006457	protein folding
A0A1U8IH68	GO:0006457	protein folding
A0A1U8IKB5	GO:0006457	protein folding
A0A1U8IVZ4	GO:0006457	protein folding
A0A1U8LKW5	GO:0006457	protein folding
A0A1U8MCX1	GO:0006457	protein folding
A0A1U8MIL8	GO:0006457	protein folding
A0A1U8N4Y3	GO:0006457	protein folding
A0A1U8NPL0	GO:0006457	protein folding
A0A0A8KAA1	GO:0075732	viral penetration into host nucleus
A0A1U8LPJ1	GO:0006596	polyamine biosynthetic process
A0A1U8MVH8	GO:0042545	cell wall modification
A0A1U8KWP8	GO:0006537	glutamate biosynthetic process
A0A1U8HMU8	GO:0016311	dephosphorylation
A0A1U8PPN8	GO:0016311	dephosphorylation
A0A1U8JWC8	GO:0001678	cellular glucose homeostasis
A0A1U8NWQ0	GO:0046294	formaldehyde catabolic process
A0A1U8PWN8	GO:0016114	terpenoid biosynthetic process
A0A1U8JIY6	GO:0009083	branched-chain amino acid catabolic process
A0A1U8HXN2	GO:0006520	cellular amino acid metabolic process
A0A1U8MY13	GO:0048208	COPII vesicle coating
A0A1U8NWW4	GO:0042773	ATP synthesis coupled electron transport
A0A1U8K8P7	GO:0032508	DNA duplex unwinding
A0A1U8P9P2	GO:0018026	peptidyl-lysine monomethylation
A0A1U8NXQ5	GO:0006081	cellular aldehyde metabolic process
A0A1U8LM64	GO:0045944	positive regulation of transcription by RNA polymerase II
A0A1U8JC30	GO:0006559	L-phenylalanine catabolic process
A0A1U8PZ56	GO:0006559	L-phenylalanine catabolic process
A0A1U8L4R0	GO:0006906	vesicle fusion
A0A1U8P2Q1	GO:0034599	cellular response to oxidative stress
A0A1U8P7N7	GO:0034599	cellular response to oxidative stress
A0A1U8NM67	GO:0010133	proline catabolic process to glutamate
A0A1U8K8P7	GO:0000492	box C/D snoRNP assembly
A0A1U8PVQ7	GO:0006165	nucleoside diphosphate phosphorylation
A0A1U8KJ74	GO:0036529	protein deglycation, glyoxal removal
A0A1U8MVH8	GO:0007043	cell-cell junction assembly
A0A1U8PI24	GO:0006633	fatty acid biosynthetic process
A0A1U8KR91	GO:0015698	inorganic anion transport
A0A1U8PCF7	GO:0006164	purine nucleotide biosynthetic process
A0A1U8JF25	GO:0006571	tyrosine biosynthetic process
A0A1U8I874	GO:0016094	polyprenol biosynthetic process
A0A1U8IZL3	GO:0010121	arginine catabolic process to proline via ornithine
A0A1U8PWN8	GO:0008299	isoprenoid biosynthetic process
Slim id: GO:0008152	metabolic process	106
A0A068EWI7	GO:0008152	metabolic process
A0A1U8HR98	GO:0008152	metabolic process
A0A1U8I9V0	GO:0008152	metabolic process
A0A1U8INX8	GO:0008152	metabolic process
A0A1U8LCP2	GO:0008152	metabolic process
A0A1U8N4X9	GO:0008152	metabolic process
A0A1U8JQB7	GO:0045900	negative regulation of translational elongation
A0A1U8NED5	GO:0071704	organic substance metabolic process
A0A1U8NWQ0	GO:0071704	organic substance metabolic process
A0A1U8P700	GO:0071704	organic substance metabolic process
A0A1U8PFU1	GO:0071704	organic substance metabolic process
A0A1U8IHB1	GO:0061157	mRNA destabilization
A0A1U8I9V0	GO:0009229	thiamine diphosphate biosynthetic process
A0A1U8JP83	GO:0006413	translational initiation
A0A1U8MY13	GO:0006914	autophagy
A0A1U8LFC3	GO:0006470	protein dephosphorylation
A0A1U8NHK4	GO:0006470	protein dephosphorylation
E7BQV6	GO:0006526	arginine biosynthetic process
A0A1U8P7W1	GO:0031146	SCF-dependent proteasomal ubiquitin-dependent protein catabolic process
A0A1U8PI24	GO:0031408	oxylipin biosynthetic process
A0A1U8JP83	GO:0001731	formation of translation preinitiation complex
A0A1U8N9X9	GO:0033540	fatty acid beta-oxidation using acyl-CoA oxidase
A0A1U8HJ69	GO:0006301	postreplication repair
A0A1U8IPL0	GO:0070150	mitochondrial glycyl-tRNA aminoacylation
A0A1U8NWH6	GO:0006004	fucose metabolic process
A0A1U8L2J6	GO:0046488	phosphatidylinositol metabolic process
A0A1U8HX67	GO:0006310	DNA recombination
A0A1U8HR98	GO:0008652	cellular amino acid biosynthetic process
A0A1U8HY40	GO:0008652	cellular amino acid biosynthetic process
A0A1U8KWP8	GO:0008652	cellular amino acid biosynthetic process
A0A068EWI7	GO:0030245	cellulose catabolic process
A0A1U8PWN8	GO:0019288	isopentenyl diphosphate biosynthetic process, methylerythritol 4-phosphate pathway
A0A1U8I8X7	GO:0009051	pentose-phosphate shunt, oxidative branch
A0A1U8JCW3	GO:0006417	regulation of translation
A0A1U8JQB7	GO:0006417	regulation of translation
A0A1U8IVZ4	GO:0006355	regulation of transcription, DNA-templated
A0A1U8LM64	GO:0006355	regulation of transcription, DNA-templated
A0A1U8KJ74	GO:0106046	guanine deglycation, glyoxal removal
A0A1U8J0C8	GO:0032922	circadian regulation of gene expression
A0A1U8JCW3	GO:0010608	posttranscriptional regulation of gene expression
A0A1U8IW80	GO:0006744	ubiquinone biosynthetic process
A0A1U8L2J6	GO:0046854	phosphatidylinositol phosphate biosynthetic process
A0A1U8PVQ7	GO:0046940	nucleoside monophosphate phosphorylation
A0A1U8JC30	GO:0009072	aromatic amino acid family metabolic process
A0A1U8PZ56	GO:0009072	aromatic amino acid family metabolic process
A0A1U8KGF2	GO:0046166	glyceraldehyde-3-phosphate biosynthetic process
A0A1U8HUE4	GO:0042744	hydrogen peroxide catabolic process
A0A1U8KYG9	GO:0042744	hydrogen peroxide catabolic process
A0A1U8INX8	GO:0031222	arabinan catabolic process
A0A1U8NGL9	GO:0016226	iron-sulfur cluster assembly
A0A1U8I8X7	GO:0006006	glucose metabolic process
A0A1U8JRR8	GO:0006006	glucose metabolic process
A0A1U8LJX7	GO:0006006	glucose metabolic process
A0A1U8MEE4	GO:0006006	glucose metabolic process
A0A1U8NED5	GO:0006006	glucose metabolic process
A0A1U8KNG0	GO:0044205	'de novo' UMP biosynthetic process
A0A1U8HX67	GO:0006260	DNA replication
A0A1U8N526	GO:0006433	prolyl-tRNA aminoacylation
A0A1U8I0I1	GO:0010466	negative regulation of peptidase activity
A0A1U8N9X9	GO:0006635	fatty acid beta-oxidation
A0A1U8N9X9	GO:0006631	fatty acid metabolic process
A0A1U8PI24	GO:0006631	fatty acid metabolic process
A0A1U8I0I1	GO:0010951	negative regulation of endopeptidase activity
A0A1U8JQ20	GO:0006099	tricarboxylic acid cycle
O23946	GO:0006099	tricarboxylic acid cycle
A0A1U8JWC8	GO:0019318	hexose metabolic process
A0A1U8I874	GO:0006486	protein glycosylation
A0A1U8KRM3	GO:0006486	protein glycosylation
A0A1U8L7N3	GO:0006486	protein glycosylation
A0A1U8LCP2	GO:0030203	glycosaminoglycan metabolic process
A0A1U8NHC8	GO:0044281	small molecule metabolic process
A0A1U8NWQ0	GO:0044281	small molecule metabolic process
A0A1U8PNY6	GO:0044281	small molecule metabolic process
A0A1U8IPL0	GO:0006426	glycyl-tRNA aminoacylation
A0A1U8MG51	GO:0006426	glycyl-tRNA aminoacylation
A0A1U8JQB7	GO:0044238	primary metabolic process
A0A1U8HVB7	GO:0006740	NADPH regeneration
A0A1U8NUI7	GO:0051923	sulfation
A0A1U8MPE3	GO:0000162	tryptophan biosynthetic process
A0A1U8IZS7	GO:0052837	thiazole biosynthetic process
A0A1U8PR65	GO:0052837	thiazole biosynthetic process
A0A1U8L0D1	GO:0015995	chlorophyll biosynthetic process
A0A1U8KGF2	GO:0006094	gluconeogenesis
A0A1U8HX67	GO:0006281	DNA repair
A0A1U8N4X9	GO:0009251	glucan catabolic process
A0A1U8LPJ1	GO:0006595	polyamine metabolic process
A0A1U8I9V0	GO:0009228	thiamine biosynthetic process
A0A1U8IZS7	GO:0009228	thiamine biosynthetic process
A0A1U8PR65	GO:0009228	thiamine biosynthetic process
A0A1U8P700	GO:0006048	UDP-N-acetylglucosamine biosynthetic process
A0A1U8NNJ0	GO:0033320	UDP-D-xylose biosynthetic process
A0A1U8KS69	GO:0009249	protein lipoylation
A0A1U8L2Z8	GO:0080153	negative regulation of reductive pentose-phosphate cycle
A0A1U8KNG0	GO:0006221	pyrimidine nucleotide biosynthetic process
A0A1U8MX89	GO:0016121	carotene catabolic process
A0A1U8IB08	GO:0006508	proteolysis
A0A1U8KKG9	GO:0006508	proteolysis
A0A1U8LCR1	GO:0006508	proteolysis
A0A1U8LN82	GO:0006508	proteolysis
A0A1U8NGY4	GO:0006508	proteolysis
A0A1U8NNJ0	GO:0042732	D-xylose metabolic process
A0A1U8LP67	GO:0032259	methylation
A0A1U8NZG5	GO:0032259	methylation
A0A1U8HII4	GO:0006364	rRNA processing
A0A1U8LGT0	GO:0006364	rRNA processing
H6AC57	GO:0005985	sucrose metabolic process
A0A1U8KS69	GO:0009107	lipoate biosynthetic process
A0A1U8IPL0	GO:0006418	tRNA aminoacylation for protein translation
A0A1U8MPT0	GO:0006418	tRNA aminoacylation for protein translation
A0A1U8N526	GO:0006418	tRNA aminoacylation for protein translation
A0A1U8IZL3	GO:0055129	L-proline biosynthetic process
A0A1U8MPT0	GO:0006434	seryl-tRNA aminoacylation
A0A1U8PVQ7	GO:0009142	nucleoside triphosphate biosynthetic process
O23946	GO:0015977	carbon fixation
A0A1U8NHC8	GO:0019252	starch biosynthetic process
A0A1U8PNY6	GO:0019252	starch biosynthetic process
A0A1U8JWC8	GO:0046835	carbohydrate phosphorylation
A0A1U8NHC8	GO:0046835	carbohydrate phosphorylation
A0A1U8PNY6	GO:0046835	carbohydrate phosphorylation
A0A0A7R5A9	GO:0006468	protein phosphorylation
A0A1U8JQQ3	GO:0006468	protein phosphorylation
A0A1U8KFN2	GO:0006468	protein phosphorylation
A0A1U8L8H1	GO:0006468	protein phosphorylation
A0A1U8P4L4	GO:0046373	L-arabinose metabolic process
A0A1U8NBY8	GO:0032958	inositol phosphate biosynthetic process
A0A1U8K8P7	GO:0006357	regulation of transcription by RNA polymerase II
A0A1U8JRR8	GO:0006096	glycolytic process
A0A1U8JWC8	GO:0006096	glycolytic process
A0A1U8KGF2	GO:0006096	glycolytic process
A0A1U8KR66	GO:0006096	glycolytic process
A0A1U8P078	GO:0006096	glycolytic process
A0A1U8MMJ9	GO:0006730	one-carbon metabolic process
A0A1U8JC30	GO:0006572	tyrosine catabolic process
A0A1U8PZ56	GO:0006572	tyrosine catabolic process
A0A0A7R5A9	GO:0016310	phosphorylation
A0A1U8I9V0	GO:0016310	phosphorylation
A0A1U8JQQ3	GO:0016310	phosphorylation
A0A1U8JWC8	GO:0016310	phosphorylation
A0A1U8KFN2	GO:0016310	phosphorylation
A0A1U8L2J6	GO:0016310	phosphorylation
A0A1U8L8H1	GO:0016310	phosphorylation
A0A1U8NBY8	GO:0016310	phosphorylation
A0A1U8NHC8	GO:0016310	phosphorylation
A0A1U8PNY6	GO:0016310	phosphorylation
A0A1U8PVQ7	GO:0016310	phosphorylation
A0A1U8KR66	GO:0030388	fructose 1,6-bisphosphate metabolic process
A0A1U8JC30	GO:1902000	homogentisate catabolic process
A0A1U8PZ56	GO:1902000	homogentisate catabolic process
A0A1U8KKG9	GO:0046900	tetrahydrofolylpolyglutamate metabolic process
A0A1U8MMJ9	GO:0035999	tetrahydrofolate interconversion
A0A1U8HR98	GO:0000105	histidine biosynthetic process
A0A1U8JWC8	GO:0051156	glucose 6-phosphate metabolic process
A0A1U8IRQ3	GO:0006749	glutathione metabolic process
A0A1U8KU37	GO:0006749	glutathione metabolic process
A0A1U8PFU1	GO:0006749	glutathione metabolic process
A0A1U8KWP8	GO:0019676	ammonia assimilation cycle
A0A1U8MN82	GO:0006534	cysteine metabolic process
A0A1U8JQ20	GO:0006121	mitochondrial electron transport, succinate to ubiquinone
A0A1U8PI24	GO:0034440	lipid oxidation
A0A1U8K464	GO:0009688	abscisic acid biosynthetic process
A0A1U8IHY0	GO:0006694	steroid biosynthetic process
A0A1U8KGF2	GO:0019563	glycerol catabolic process
A0A1U8KRM3	GO:0006487	protein N-linked glycosylation
A0A1U8L7N3	GO:0006487	protein N-linked glycosylation
A0A068EWI7	GO:0000272	polysaccharide catabolic process
A0A1U8HY40	GO:0006529	asparagine biosynthetic process
A0A1U8IZL3	GO:0019544	arginine catabolic process to glutamate
A0A1U8KY70	GO:0019752	carboxylic acid metabolic process
A0A1U8IRQ3	GO:0009407	toxin catabolic process
A0A1U8KRM3	GO:0097502	mannosylation
A0A1U8KNG0	GO:0006807	nitrogen compound metabolic process
A0A1U8KWP8	GO:0006807	nitrogen compound metabolic process
A0A1U8NWQ0	GO:0006069	ethanol oxidation
A0A1U8I8X7	GO:0006098	pentose-phosphate shunt
A0A1U8LJX7	GO:0006098	pentose-phosphate shunt
A0A1U8INX8	GO:0045493	xylan catabolic process
A0A1U8HY40	GO:0006541	glutamine metabolic process
A0A1U8KNG0	GO:0006541	glutamine metabolic process
A0A1U8KWP8	GO:0006541	glutamine metabolic process
A0A1U8PCF7	GO:0006189	'de novo' IMP biosynthetic process
A0A1U8LPJ1	GO:0006596	polyamine biosynthetic process
A0A1U8KWP8	GO:0006537	glutamate biosynthetic process
A0A1U8HMU8	GO:0016311	dephosphorylation
A0A1U8PPN8	GO:0016311	dephosphorylation
A0A1U8NWQ0	GO:0046294	formaldehyde catabolic process
A0A1U8PWN8	GO:0016114	terpenoid biosynthetic process
A0A1U8JIY6	GO:0009083	branched-chain amino acid catabolic process
A0A1U8HXN2	GO:0006520	cellular amino acid metabolic process
A0A1U8NWW4	GO:0042773	ATP synthesis coupled electron transport
A0A1U8P9P2	GO:0018026	peptidyl-lysine monomethylation
A0A1U8NXQ5	GO:0006081	cellular aldehyde metabolic process
A0A1U8LM64	GO:0045944	positive regulation of transcription by RNA polymerase II
A0A1U8JC30	GO:0006559	L-phenylalanine catabolic process
A0A1U8PZ56	GO:0006559	L-phenylalanine catabolic process
A0A1U8NM67	GO:0010133	proline catabolic process to glutamate
A0A1U8PVQ7	GO:0006165	nucleoside diphosphate phosphorylation
A0A1U8KJ74	GO:0036529	protein deglycation, glyoxal removal
A0A1U8PI24	GO:0006633	fatty acid biosynthetic process
A0A1U8PCF7	GO:0006164	purine nucleotide biosynthetic process
A0A1U8JF25	GO:0006571	tyrosine biosynthetic process
A0A1U8I874	GO:0016094	polyprenol biosynthetic process
A0A1U8IZL3	GO:0010121	arginine catabolic process to proline via ornithine
A0A1U8PWN8	GO:0008299	isoprenoid biosynthetic process
Slim id: GO:0009056	catabolic process	22
A0A1U8IHB1	GO:0061157	mRNA destabilization
A0A1U8MY13	GO:0006914	autophagy
A0A1U8P7W1	GO:0031146	SCF-dependent proteasomal ubiquitin-dependent protein catabolic process
A0A1U8N9X9	GO:0033540	fatty acid beta-oxidation using acyl-CoA oxidase
A0A068EWI7	GO:0030245	cellulose catabolic process
A0A1U8HUE4	GO:0042744	hydrogen peroxide catabolic process
A0A1U8KYG9	GO:0042744	hydrogen peroxide catabolic process
A0A1U8INX8	GO:0031222	arabinan catabolic process
A0A1U8N9X9	GO:0006635	fatty acid beta-oxidation
A0A1U8N4X9	GO:0009251	glucan catabolic process
A0A1U8MX89	GO:0016121	carotene catabolic process
A0A1U8JRR8	GO:0006096	glycolytic process
A0A1U8JWC8	GO:0006096	glycolytic process
A0A1U8KGF2	GO:0006096	glycolytic process
A0A1U8KR66	GO:0006096	glycolytic process
A0A1U8P078	GO:0006096	glycolytic process
A0A1U8JC30	GO:0006572	tyrosine catabolic process
[truncated: 438 more rows]
