# Supplementary material for: Integrative physiological, biochemical, and proteomic analysis of the leaves of two cotton genotypes under heat stress
Source: PLoS One. 2025 Jan 9;20(1):e0316630. doi: 10.1371/journal.pone.0316630 (PMC11717266; doi:10.1371/journal.pone.0316630)
Supplement: S5 Table — (XLSX) [file pone.0316630.s005.xlsx]

## Sheet: Htol up Pathways detail
Supplementary Table 5. Gene ontology functional classification of the differentially expressed upregulated proteins identified in the leaves of Htol genotype.
GO: Cellular Component
Slim id: GO:0005575	cellular_component	209
A0A1U8HUE6	GO:0005615	extracellular space
A0A1U8IPB4	GO:0005615	extracellular space
A0A1U8JN11	GO:0005615	extracellular space
A0A1U8KQS9	GO:0005615	extracellular space
A0A1U8MVL0	GO:0005615	extracellular space
A0A1U8PZL7	GO:0005615	extracellular space
A0A1U8J3V2	GO:0010008	endosome membrane
A0A1U8L2T3	GO:0010008	endosome membrane
A0A1U8L2T3	GO:0070772	PAS complex
A0A1U8IA25	GO:0030117	membrane coat
A0A1U8JRY3	GO:0030117	membrane coat
A0A1U8JU65	GO:0030117	membrane coat
A0A1U8KV46	GO:0030117	membrane coat
A0A1U8I2N6	GO:0032040	small-subunit processome
A0A1U8MT90	GO:0031080	nuclear pore outer ring
A0A1U8MZA5	GO:0034515	proteasome storage granule
A0A1U8PD04	GO:0031597	cytosolic proteasome complex
A0A1U8LVU7	GO:0071006	U2-type catalytic step 1 spliceosome
A0A1U8IBF6	GO:0000786	nucleosome
A0A1U8IEZ9	GO:0000786	nucleosome
A0A1U8JJF5	GO:0000786	nucleosome
A0A1U8KTN7	GO:0000786	nucleosome
A0A1U8LZK6	GO:0000786	nucleosome
A0A1U8NY36	GO:0000786	nucleosome
A0A1U8LD82	GO:0030176	integral component of endoplasmic reticulum membrane
A0A1U8LDD2	GO:0030125	clathrin vesicle coat
A0A1U8KPL8	GO:0032991	protein-containing complex
A0A1U8PKN5	GO:0035145	exon-exon junction complex
A0A1U8IG65	GO:0005874	microtubule
A0A1U8LNG0	GO:0005874	microtubule
A0A1U8PVB0	GO:0005874	microtubule
B1PBW5	GO:0005874	microtubule
Q6VAF7	GO:0005874	microtubule
A0A1U8I0E3	GO:0000177	cytoplasmic exosome (RNase complex)
A0A1U8HXU8	GO:0022626	cytosolic ribosome
A0A1U8JT39	GO:0022626	cytosolic ribosome
A0A1U8K049	GO:0022626	cytosolic ribosome
A0A1U8KSV6	GO:0022626	cytosolic ribosome
A0A1U8LXY9	GO:0022626	cytosolic ribosome
A0A1U8M0N8	GO:0022626	cytosolic ribosome
A0A1U8M2Z4	GO:0022626	cytosolic ribosome
A0A1U8M3A5	GO:0022626	cytosolic ribosome
A0A1U8N2M9	GO:0022626	cytosolic ribosome
A0A1U8P582	GO:0022626	cytosolic ribosome
A0A1U8PL37	GO:0022626	cytosolic ribosome
A0A1U8PLU2	GO:0022626	cytosolic ribosome
A0A1U8NS80	GO:0031902	late endosome membrane
A0A1U8P916	GO:0031902	late endosome membrane
A0A1U8PGR2	GO:0031902	late endosome membrane
A0A1U8LK06	GO:0016282	eukaryotic 43S preinitiation complex
A0A1U8IW32	GO:0031201	SNARE complex
A0A1U8P916	GO:0031201	SNARE complex
A0A1U8LK06	GO:0033290	eukaryotic 48S preinitiation complex
A0A1U8HRG1	GO:0017119	Golgi transport complex
A0A1U8IHT9	GO:0017119	Golgi transport complex
A0A1U8P586	GO:0000151	ubiquitin ligase complex
A0A1U8IJ01	GO:0005740	mitochondrial envelope
A0A1U8INS6	GO:0005759	mitochondrial matrix
A0A1U8JEC8	GO:0005759	mitochondrial matrix
A0A1U8MKI5	GO:0016281	eukaryotic translation initiation factor 4F complex
A0A1U8PAI3	GO:0031981	nuclear lumen
A0A1U8HTP1	GO:0022627	cytosolic small ribosomal subunit
A0A1U8HWC1	GO:0022627	cytosolic small ribosomal subunit
A0A1U8HZK5	GO:0022627	cytosolic small ribosomal subunit
A0A1U8I2N6	GO:0022627	cytosolic small ribosomal subunit
A0A1U8I660	GO:0022627	cytosolic small ribosomal subunit
A0A1U8ICD8	GO:0022627	cytosolic small ribosomal subunit
A0A1U8IDM3	GO:0022627	cytosolic small ribosomal subunit
A0A1U8IY21	GO:0022627	cytosolic small ribosomal subunit
A0A1U8J892	GO:0022627	cytosolic small ribosomal subunit
A0A1U8LK15	GO:0022627	cytosolic small ribosomal subunit
A0A1U8LMW6	GO:0022627	cytosolic small ribosomal subunit
A0A1U8LQS5	GO:0022627	cytosolic small ribosomal subunit
A0A1U8LXS9	GO:0022627	cytosolic small ribosomal subunit
A0A1U8M0N8	GO:0022627	cytosolic small ribosomal subunit
A0A1U8M7J0	GO:0022627	cytosolic small ribosomal subunit
A0A1U8MID7	GO:0022627	cytosolic small ribosomal subunit
A0A1U8N9M8	GO:0022627	cytosolic small ribosomal subunit
A0A1U8NMG0	GO:0022627	cytosolic small ribosomal subunit
A0A1U8NZY8	GO:0022627	cytosolic small ribosomal subunit
A0A1U8PFX7	GO:0022627	cytosolic small ribosomal subunit
A0A1U8IA25	GO:0005793	endoplasmic reticulum-Golgi intermediate compartment
A0A1U8JRY3	GO:0005793	endoplasmic reticulum-Golgi intermediate compartment
A0A1U8KV46	GO:0005793	endoplasmic reticulum-Golgi intermediate compartment
A0A1U8IW32	GO:0012505	endomembrane system
A0A1U8K355	GO:0012505	endomembrane system
A0A1U8P916	GO:0012505	endomembrane system
A0A1U8KR45	GO:0070531	BRCA1-A complex
A0A1U8NF67	GO:0009526	plastid envelope
A0A1U8LMF2	GO:0008540	proteasome regulatory particle, base subcomplex
A0A1U8MZA5	GO:0008540	proteasome regulatory particle, base subcomplex
A0A1U8PD04	GO:0008540	proteasome regulatory particle, base subcomplex
A0A1U8IA25	GO:0000139	Golgi membrane
A0A1U8JRY3	GO:0000139	Golgi membrane
A0A1U8KIF2	GO:0000139	Golgi membrane
A0A1U8KML5	GO:0000139	Golgi membrane
A0A1U8KV46	GO:0000139	Golgi membrane
A0A1U8MZD8	GO:0000139	Golgi membrane
A0A1U8HZN0	GO:0005763	mitochondrial small ribosomal subunit
A0A1U8LDU5	GO:0072546	EMC complex
A0A1U8M8P4	GO:0019773	proteasome core complex, alpha-subunit complex
A0A1U8PE87	GO:0019773	proteasome core complex, alpha-subunit complex
A0A1U8HWJ1	GO:0015934	large ribosomal subunit
A0A1U8I683	GO:0015934	large ribosomal subunit
A0A1U8IUM8	GO:0015934	large ribosomal subunit
A0A1U8JQV3	GO:0015934	large ribosomal subunit
A0A1U8KC96	GO:0015934	large ribosomal subunit
A0A1U8LGP3	GO:0015934	large ribosomal subunit
A0A1U8LZY4	GO:0015934	large ribosomal subunit
A0A1U8M8C0	GO:0015934	large ribosomal subunit
A0A1U8PXK5	GO:0015934	large ribosomal subunit
A0A1U8I6I7	GO:0005743	mitochondrial inner membrane
A0A1U8K2E0	GO:0005743	mitochondrial inner membrane
A0A1U8MY92	GO:0005743	mitochondrial inner membrane
A0A1U8IVW2	GO:0005742	mitochondrial outer membrane translocase complex
A0A1U8I6I7	GO:0005747	mitochondrial respiratory chain complex I
A0A1U8KLQ6	GO:0005747	mitochondrial respiratory chain complex I
A0A1U8NMS3	GO:0005747	mitochondrial respiratory chain complex I
A0A1U8M160	GO:0005844	polysome
A0A1U8HWC1	GO:0110165	cellular anatomical entity
A0A1U8IF70	GO:0110165	cellular anatomical entity
A0A1U8IJA6	GO:0110165	cellular anatomical entity
A0A1U8IW32	GO:0110165	cellular anatomical entity
A0A1U8LK06	GO:0110165	cellular anatomical entity
A0A1U8N394	GO:0110165	cellular anatomical entity
A0A1U8N910	GO:0110165	cellular anatomical entity
A0A1U8PSA4	GO:0110165	cellular anatomical entity
A0A1U8HH12	GO:0016021	integral component of membrane
A0A1U8HK13	GO:0016021	integral component of membrane
A0A1U8HRG1	GO:0016021	integral component of membrane
A0A1U8HSA3	GO:0016021	integral component of membrane
A0A1U8HT57	GO:0016021	integral component of membrane
A0A1U8I3W5	GO:0016021	integral component of membrane
A0A1U8II44	GO:0016021	integral component of membrane
A0A1U8II50	GO:0016021	integral component of membrane
A0A1U8IL78	GO:0016021	integral component of membrane
A0A1U8ILI3	GO:0016021	integral component of membrane
A0A1U8INT5	GO:0016021	integral component of membrane
A0A1U8IPQ8	GO:0016021	integral component of membrane
A0A1U8IQN2	GO:0016021	integral component of membrane
A0A1U8IT84	GO:0016021	integral component of membrane
A0A1U8IUC8	GO:0016021	integral component of membrane
A0A1U8IUY2	GO:0016021	integral component of membrane
A0A1U8IVN0	GO:0016021	integral component of membrane
A0A1U8IW32	GO:0016021	integral component of membrane
A0A1U8JA90	GO:0016021	integral component of membrane
A0A1U8K1V6	GO:0016021	integral component of membrane
A0A1U8K2E0	GO:0016021	integral component of membrane
A0A1U8K355	GO:0016021	integral component of membrane
A0A1U8K3F6	GO:0016021	integral component of membrane
A0A1U8K410	GO:0016021	integral component of membrane
A0A1U8K584	GO:0016021	integral component of membrane
A0A1U8KIF2	GO:0016021	integral component of membrane
A0A1U8KML5	GO:0016021	integral component of membrane
A0A1U8L7C1	GO:0016021	integral component of membrane
A0A1U8L877	GO:0016021	integral component of membrane
A0A1U8LBH1	GO:0016021	integral component of membrane
A0A1U8LBQ7	GO:0016021	integral component of membrane
A0A1U8LD82	GO:0016021	integral component of membrane
A0A1U8LDU5	GO:0016021	integral component of membrane
A0A1U8LHX4	GO:0016021	integral component of membrane
A0A1U8LLX4	GO:0016021	integral component of membrane
A0A1U8M1F7	GO:0016021	integral component of membrane
A0A1U8M5M9	GO:0016021	integral component of membrane
A0A1U8M6R4	GO:0016021	integral component of membrane
A0A1U8MHX2	GO:0016021	integral component of membrane
A0A1U8MZD8	GO:0016021	integral component of membrane
A0A1U8MZM6	GO:0016021	integral component of membrane
A0A1U8N6G9	GO:0016021	integral component of membrane
A0A1U8N8M5	GO:0016021	integral component of membrane
A0A1U8NBY0	GO:0016021	integral component of membrane
A0A1U8NCA0	GO:0016021	integral component of membrane
A0A1U8NFC7	GO:0016021	integral component of membrane
A0A1U8NFF3	GO:0016021	integral component of membrane
A0A1U8NH34	GO:0016021	integral component of membrane
A0A1U8NHI9	GO:0016021	integral component of membrane
A0A1U8NMS3	GO:0016021	integral component of membrane
A0A1U8NXC9	GO:0016021	integral component of membrane
A0A1U8NZW5	GO:0016021	integral component of membrane
A0A1U8P049	GO:0016021	integral component of membrane
A0A1U8P6B1	GO:0016021	integral component of membrane
A0A1U8P916	GO:0016021	integral component of membrane
A0A1U8PIE2	GO:0016021	integral component of membrane
A0A1U8PPY4	GO:0016021	integral component of membrane
A9XUG7	GO:0016021	integral component of membrane
A0A1U8NB59	GO:0031225	anchored component of membrane
A0A1U8I6I7	GO:0070469	respirasome
A0A1U8K2E0	GO:0070469	respirasome
A0A1U8MY92	GO:0070469	respirasome
A0A1U8K2E0	GO:0031967	organelle envelope
A0A1U8JDV8	GO:0043229	intracellular organelle
A0A1U8K4W4	GO:0043229	intracellular organelle
A0A1U8KJV9	GO:0043229	intracellular organelle
A0A1U8M2N6	GO:0043229	intracellular organelle
A0A1U8N4S6	GO:0043229	intracellular organelle
A0A1U8I0E3	GO:0000178	exosome (RNase complex)
A0A1U8KPL8	GO:0048471	perinuclear region of cytoplasm
A0A1U8N7Z9	GO:0009317	acetyl-CoA carboxylase complex
A0A1U8PSF1	GO:0009317	acetyl-CoA carboxylase complex
A0A1U8I9W9	GO:0043231	intracellular membrane-bounded organelle
A0A1U8IUC8	GO:0043231	intracellular membrane-bounded organelle
A0A1U8JU65	GO:0043231	intracellular membrane-bounded organelle
A0A1U8K355	GO:0043231	intracellular membrane-bounded organelle
A0A1U8LHX4	GO:0043231	intracellular membrane-bounded organelle
A0A1U8NCA0	GO:0043231	intracellular membrane-bounded organelle
A0A1U8P916	GO:0043231	intracellular membrane-bounded organelle
A0A1U8PXG3	GO:0043231	intracellular membrane-bounded organelle
Q3LUL8	GO:0043231	intracellular membrane-bounded organelle
Q3LUM0	GO:0043231	intracellular membrane-bounded organelle
Q3LUM3	GO:0043231	intracellular membrane-bounded organelle
Q3LUM4	GO:0043231	intracellular membrane-bounded organelle
S4SKS9	GO:0043231	intracellular membrane-bounded organelle
S4SKS9	GO:0031090	organelle membrane
A0A1U8IA25	GO:0031410	cytoplasmic vesicle
A0A1U8JRY3	GO:0031410	cytoplasmic vesicle
A0A1U8JU65	GO:0031410	cytoplasmic vesicle
A0A1U8KV46	GO:0031410	cytoplasmic vesicle
A0A1U8LDD2	GO:0031410	cytoplasmic vesicle
A0A1U8LLG7	GO:0031410	cytoplasmic vesicle
A0A1U8I0E3	GO:0000176	nuclear exosome (RNase complex)
A0A1U8I1M2	GO:0000974	Prp19 complex
A0A1U8LVU7	GO:0000974	Prp19 complex
A0A1U8K553	GO:0005960	glycine cleavage complex
A0A1U8I2Y8	GO:0046658	anchored component of plasma membrane
A0A1U8JMJ4	GO:0046658	anchored component of plasma membrane
A0A1U8N819	GO:0046658	anchored component of plasma membrane
A0A1U8NB59	GO:0046658	anchored component of plasma membrane
A0A1U8IPQ8	GO:0031966	mitochondrial membrane
A0A1U8JF27	GO:0010598	NAD(P)H dehydrogenase complex (plastoquinone)
A0A1U8LDD2	GO:0030130	clathrin coat of trans-Golgi network vesicle
A0A1U8KR45	GO:0070552	BRISC complex
A0A1U8JEC8	GO:0001405	PAM complex, Tim23 associated import motor
A0A1U8NX82	GO:0042709	succinate-CoA ligase complex
A0A1U8N394	GO:0045261	proton-transporting ATP synthase complex, catalytic core F(1)
S4SKS9	GO:0045261	proton-transporting ATP synthase complex, catalytic core F(1)
A0A1U8KS47	GO:0070971	endoplasmic reticulum exit site
A0A1U8LLG7	GO:0070971	endoplasmic reticulum exit site
A0A1U8P6B0	GO:0009295	nucleoid
A0A1U8IBF6	GO:0005694	chromosome
A0A1U8IEZ9	GO:0005694	chromosome
A0A1U8JJF5	GO:0005694	chromosome
A0A1U8KTN7	GO:0005694	chromosome
A0A1U8LZK6	GO:0005694	chromosome
A0A1U8NY36	GO:0005694	chromosome
A0A1U8HTP1	GO:0015935	small ribosomal subunit
A0A1U8HWC1	GO:0015935	small ribosomal subunit
A0A1U8HZK5	GO:0015935	small ribosomal subunit
A0A1U8HZN0	GO:0015935	small ribosomal subunit
A0A1U8I660	GO:0015935	small ribosomal subunit
A0A1U8J892	GO:0015935	small ribosomal subunit
A0A1U8LQS5	GO:0015935	small ribosomal subunit
A0A1U8M7J0	GO:0015935	small ribosomal subunit
A0A1U8N9M8	GO:0015935	small ribosomal subunit
A0A1U8NMG0	GO:0015935	small ribosomal subunit
A0A1U8NZY8	GO:0015935	small ribosomal subunit
A0A1U8PFX7	GO:0015935	small ribosomal subunit
A0A1U8II50	GO:0005887	integral component of plasma membrane
A0A1U8JT07	GO:0010005	cortical microtubule, transverse to long axis
A0A1U8LAP3	GO:0005639	integral component of nuclear inner membrane
A0A1U8LLX4	GO:0005639	integral component of nuclear inner membrane
A0A1U8P6B0	GO:0042645	mitochondrial nucleoid
A0A1U8K2E0	GO:0005750	mitochondrial respiratory chain complex III
A0A1U8M8P4	GO:0005839	proteasome core complex
A0A1U8PE87	GO:0005839	proteasome core complex
A0A1U8HH12	GO:0005775	vacuolar lumen
A0A1U8IA25	GO:0030126	COPI vesicle coat
A0A1U8JRY3	GO:0030126	COPI vesicle coat
A0A1U8KV46	GO:0030126	COPI vesicle coat
A0A1U8IJ01	GO:0005751	mitochondrial respiratory chain complex IV
A0A1U8N394	GO:0000275	mitochondrial proton-transporting ATP synthase complex, catalytic sector F(1)
A0A1U8LWP0	GO:0000127	transcription factor TFIIIC complex
A0A1U8JU65	GO:0030121	AP-1 adaptor complex
A0A1U8KS47	GO:0030127	COPII vesicle coat
A0A1U8LLG7	GO:0030127	COPII vesicle coat
A0A1U8MT90	GO:0030127	COPII vesicle coat
A0A1U8I1M2	GO:0005681	spliceosomal complex
A0A1U8LVU7	GO:0005681	spliceosomal complex
A0A1U8PAI3	GO:0005652	nuclear lamina
A0A1U8JEK3	GO:0045277	respiratory chain complex IV
A0A1U8LLG7	GO:0012507	ER to Golgi transport vesicle membrane
A0A1U8P916	GO:0012507	ER to Golgi transport vesicle membrane
A0A0U1WT33	GO:0022625	cytosolic large ribosomal subunit
A0A1U8HWJ1	GO:0022625	cytosolic large ribosomal subunit
A0A1U8HXU8	GO:0022625	cytosolic large ribosomal subunit
A0A1U8I683	GO:0022625	cytosolic large ribosomal subunit
A0A1U8I9M7	GO:0022625	cytosolic large ribosomal subunit
A0A1U8IL26	GO:0022625	cytosolic large ribosomal subunit
A0A1U8IL72	GO:0022625	cytosolic large ribosomal subunit
A0A1U8ISM4	GO:0022625	cytosolic large ribosomal subunit
A0A1U8IUM8	GO:0022625	cytosolic large ribosomal subunit
A0A1U8JJL2	GO:0022625	cytosolic large ribosomal subunit
A0A1U8JQV3	GO:0022625	cytosolic large ribosomal subunit
A0A1U8JT39	GO:0022625	cytosolic large ribosomal subunit
A0A1U8K5R9	GO:0022625	cytosolic large ribosomal subunit
A0A1U8KC96	GO:0022625	cytosolic large ribosomal subunit
A0A1U8KEX3	GO:0022625	cytosolic large ribosomal subunit
A0A1U8KSV6	GO:0022625	cytosolic large ribosomal subunit
A0A1U8L3Q2	GO:0022625	cytosolic large ribosomal subunit
A0A1U8L5N2	GO:0022625	cytosolic large ribosomal subunit
A0A1U8LB83	GO:0022625	cytosolic large ribosomal subunit
A0A1U8LGP3	GO:0022625	cytosolic large ribosomal subunit
A0A1U8LPN2	GO:0022625	cytosolic large ribosomal subunit
A0A1U8LXY9	GO:0022625	cytosolic large ribosomal subunit
A0A1U8LZY4	GO:0022625	cytosolic large ribosomal subunit
A0A1U8M1S2	GO:0022625	cytosolic large ribosomal subunit
A0A1U8M2N6	GO:0022625	cytosolic large ribosomal subunit
A0A1U8M2Z4	GO:0022625	cytosolic large ribosomal subunit
A0A1U8M3A5	GO:0022625	cytosolic large ribosomal subunit
A0A1U8M8C0	GO:0022625	cytosolic large ribosomal subunit
A0A1U8MJ84	GO:0022625	cytosolic large ribosomal subunit
A0A1U8MZH1	GO:0022625	cytosolic large ribosomal subunit
A0A1U8N2M9	GO:0022625	cytosolic large ribosomal subunit
A0A1U8NNY9	GO:0022625	cytosolic large ribosomal subunit
A0A1U8NZU2	GO:0022625	cytosolic large ribosomal subunit
A0A1U8P582	GO:0022625	cytosolic large ribosomal subunit
A0A1U8PL37	GO:0022625	cytosolic large ribosomal subunit
A0A1U8PLU2	GO:0022625	cytosolic large ribosomal subunit
A0A1U8PXK5	GO:0022625	cytosolic large ribosomal subunit
A0A1U8I660	GO:1990904	ribonucleoprotein complex
A0A1U8M160	GO:1990904	ribonucleoprotein complex
A0A1U8MBR4	GO:1990904	ribonucleoprotein complex
A0A1U8NMG0	GO:1990904	ribonucleoprotein complex
A0A1U8NF67	GO:0009368	endopeptidase Clp complex
A0A1U8HRG1	GO:0005802	trans-Golgi network
A0A1U8INT5	GO:0008250	oligosaccharyltransferase complex
A0A1U8LBQ7	GO:0008250	oligosaccharyltransferase complex
A0A1U8P049	GO:0008250	oligosaccharyltransferase complex
A0A1U8HSA3	GO:0005789	endoplasmic reticulum membrane
A0A1U8INT5	GO:0005789	endoplasmic reticulum membrane
A0A1U8JA90	GO:0005789	endoplasmic reticulum membrane
A0A1U8LBQ7	GO:0005789	endoplasmic reticulum membrane
A0A1U8LLG7	GO:0005789	endoplasmic reticulum membrane
A0A1U8M6R4	GO:0005789	endoplasmic reticulum membrane
A0A1U8MQP1	GO:0005789	endoplasmic reticulum membrane
A0A1U8NBY0	GO:0005789	endoplasmic reticulum membrane
A0A1U8NFF3	GO:0005789	endoplasmic reticulum membrane
A0A1U8NHI9	GO:0005789	endoplasmic reticulum membrane
A0A1U8P049	GO:0005789	endoplasmic reticulum membrane
A0A1U8P916	GO:0005789	endoplasmic reticulum membrane
A0A1U8LDD2	GO:0005905	clathrin-coated pit
A0A1U8LDD2	GO:0030659	cytoplasmic vesicle membrane
A0A1U8LDD2	GO:0030132	clathrin coat of coated pit
A0A1U8HQH5	GO:0009570	chloroplast stroma
A0A1U8NF67	GO:0009570	chloroplast stroma
A0A1U8IVW2	GO:0005741	mitochondrial outer membrane
A0A1U8IJA6	GO:0000145	exocyst
A0A1U8LK06	GO:0005852	eukaryotic translation initiation factor 3 complex
A0A1U8JWS2	GO:0034663	endoplasmic reticulum chaperone complex
A0A1U8IA25	GO:0030663	COPI-coated vesicle membrane
A0A1U8JRY3	GO:0030663	COPI-coated vesicle membrane
A0A1U8KV46	GO:0030663	COPI-coated vesicle membrane
A0A1U8IMC1	GO:0071013	catalytic step 2 spliceosome
A0A1U8JWS2	GO:0005788	endoplasmic reticulum lumen
A0A1U8MQP1	GO:0005788	endoplasmic reticulum lumen
A4L9I3	GO:0005788	endoplasmic reticulum lumen
A0A1U8NS80	GO:0000813	ESCRT I complex
A0A1U8PGR2	GO:0000813	ESCRT I complex
A0A1U8IHR2	GO:0009506	plasmodesma
A0A1U8M6B6	GO:0009506	plasmodesma
A0A1U8L2T3	GO:0000306	extrinsic component of vacuolar membrane
A0A1U8LMF2	GO:0000502	proteasome complex
A0A1U8M8P4	GO:0000502	proteasome complex
A0A1U8MZA5	GO:0000502	proteasome complex
A0A1U8PD04	GO:0000502	proteasome complex
A0A1U8PE87	GO:0000502	proteasome complex
Slim id: GO:0005576	extracellular region	25
A0A1U8HUE6	GO:0005615	extracellular space
A0A1U8IPB4	GO:0005615	extracellular space
A0A1U8JN11	GO:0005615	extracellular space
A0A1U8KQS9	GO:0005615	extracellular space
A0A1U8MVL0	GO:0005615	extracellular space
A0A1U8PZL7	GO:0005615	extracellular space
A0A1U8HK13	GO:0048046	apoplast
A0A1U8KXR8	GO:0048046	apoplast
A0A1U8M219	GO:0048046	apoplast
A0A1U8MDA8	GO:0048046	apoplast
A0A1U8PJM1	GO:0048046	apoplast
A0A1U8HK13	GO:0005576	extracellular region
A0A1U8IU46	GO:0005576	extracellular region
A0A1U8IUY2	GO:0005576	extracellular region
A0A1U8IVQ4	GO:0005576	extracellular region
A0A1U8J484	GO:0005576	extracellular region
A0A1U8KE96	GO:0005576	extracellular region
A0A1U8KXR8	GO:0005576	extracellular region
A0A1U8L190	GO:0005576	extracellular region
A0A1U8L1X5	GO:0005576	extracellular region
A0A1U8L3D9	GO:0005576	extracellular region
A0A1U8M219	GO:0005576	extracellular region
A0A1U8MDA8	GO:0005576	extracellular region
A0A1U8MFM7	GO:0005576	extracellular region
A0A1U8MRU8	GO:0005576	extracellular region
A0A1U8P0I0	GO:0005576	extracellular region
A0A1U8PJM1	GO:0005576	extracellular region
A0A1U8PUH5	GO:0005576	extracellular region
A0A1U8PVG0	GO:0005576	extracellular region
Q8VWQ0	GO:0005576	extracellular region
Slim id: GO:0005622	intracellular anatomical structure	131
A0A1U8J3V2	GO:0010008	endosome membrane
A0A1U8L2T3	GO:0010008	endosome membrane
A0A1U8MT90	GO:0031080	nuclear pore outer ring
A0A1U8MZA5	GO:0034515	proteasome storage granule
A0A1U8IBF6	GO:0000786	nucleosome
A0A1U8IEZ9	GO:0000786	nucleosome
A0A1U8JJF5	GO:0000786	nucleosome
A0A1U8KTN7	GO:0000786	nucleosome
A0A1U8LZK6	GO:0000786	nucleosome
A0A1U8NY36	GO:0000786	nucleosome
A0A1U8LD82	GO:0030176	integral component of endoplasmic reticulum membrane
A0A1U8LDD2	GO:0030125	clathrin vesicle coat
A0A1U8I0E3	GO:0000177	cytoplasmic exosome (RNase complex)
A0A1U8HXU8	GO:0022626	cytosolic ribosome
A0A1U8JT39	GO:0022626	cytosolic ribosome
A0A1U8K049	GO:0022626	cytosolic ribosome
A0A1U8KSV6	GO:0022626	cytosolic ribosome
A0A1U8LXY9	GO:0022626	cytosolic ribosome
A0A1U8M0N8	GO:0022626	cytosolic ribosome
A0A1U8M2Z4	GO:0022626	cytosolic ribosome
A0A1U8M3A5	GO:0022626	cytosolic ribosome
A0A1U8N2M9	GO:0022626	cytosolic ribosome
A0A1U8P582	GO:0022626	cytosolic ribosome
A0A1U8PL37	GO:0022626	cytosolic ribosome
A0A1U8PLU2	GO:0022626	cytosolic ribosome
A0A1U8NS80	GO:0031902	late endosome membrane
A0A1U8P916	GO:0031902	late endosome membrane
A0A1U8PGR2	GO:0031902	late endosome membrane
A0A1U8IJ01	GO:0005740	mitochondrial envelope
A0A1U8INS6	GO:0005759	mitochondrial matrix
A0A1U8JEC8	GO:0005759	mitochondrial matrix
A0A1U8PAI3	GO:0031981	nuclear lumen
A0A1U8HTP1	GO:0022627	cytosolic small ribosomal subunit
A0A1U8HWC1	GO:0022627	cytosolic small ribosomal subunit
A0A1U8HZK5	GO:0022627	cytosolic small ribosomal subunit
A0A1U8I2N6	GO:0022627	cytosolic small ribosomal subunit
A0A1U8I660	GO:0022627	cytosolic small ribosomal subunit
A0A1U8ICD8	GO:0022627	cytosolic small ribosomal subunit
A0A1U8IDM3	GO:0022627	cytosolic small ribosomal subunit
A0A1U8IY21	GO:0022627	cytosolic small ribosomal subunit
A0A1U8J892	GO:0022627	cytosolic small ribosomal subunit
A0A1U8LK15	GO:0022627	cytosolic small ribosomal subunit
A0A1U8LMW6	GO:0022627	cytosolic small ribosomal subunit
A0A1U8LQS5	GO:0022627	cytosolic small ribosomal subunit
A0A1U8LXS9	GO:0022627	cytosolic small ribosomal subunit
A0A1U8M0N8	GO:0022627	cytosolic small ribosomal subunit
A0A1U8M7J0	GO:0022627	cytosolic small ribosomal subunit
A0A1U8MID7	GO:0022627	cytosolic small ribosomal subunit
A0A1U8N9M8	GO:0022627	cytosolic small ribosomal subunit
A0A1U8NMG0	GO:0022627	cytosolic small ribosomal subunit
A0A1U8NZY8	GO:0022627	cytosolic small ribosomal subunit
A0A1U8PFX7	GO:0022627	cytosolic small ribosomal subunit
A0A1U8IA25	GO:0005793	endoplasmic reticulum-Golgi intermediate compartment
A0A1U8JRY3	GO:0005793	endoplasmic reticulum-Golgi intermediate compartment
A0A1U8KV46	GO:0005793	endoplasmic reticulum-Golgi intermediate compartment
A0A1U8NF67	GO:0009526	plastid envelope
A0A1U8LMF2	GO:0008540	proteasome regulatory particle, base subcomplex
A0A1U8MZA5	GO:0008540	proteasome regulatory particle, base subcomplex
A0A1U8PD04	GO:0008540	proteasome regulatory particle, base subcomplex
A0A1U8HZN0	GO:0005763	mitochondrial small ribosomal subunit
A0A1U8LDU5	GO:0072546	EMC complex
A0A1U8M8P4	GO:0019773	proteasome core complex, alpha-subunit complex
A0A1U8PE87	GO:0019773	proteasome core complex, alpha-subunit complex
A0A1U8HWJ1	GO:0015934	large ribosomal subunit
A0A1U8I683	GO:0015934	large ribosomal subunit
A0A1U8IUM8	GO:0015934	large ribosomal subunit
A0A1U8JQV3	GO:0015934	large ribosomal subunit
A0A1U8KC96	GO:0015934	large ribosomal subunit
A0A1U8LGP3	GO:0015934	large ribosomal subunit
A0A1U8LZY4	GO:0015934	large ribosomal subunit
A0A1U8M8C0	GO:0015934	large ribosomal subunit
A0A1U8PXK5	GO:0015934	large ribosomal subunit
A0A1U8I6I7	GO:0005743	mitochondrial inner membrane
A0A1U8K2E0	GO:0005743	mitochondrial inner membrane
A0A1U8MY92	GO:0005743	mitochondrial inner membrane
A0A1U8IVW2	GO:0005742	mitochondrial outer membrane translocase complex
A0A1U8I6I7	GO:0005747	mitochondrial respiratory chain complex I
A0A1U8KLQ6	GO:0005747	mitochondrial respiratory chain complex I
A0A1U8NMS3	GO:0005747	mitochondrial respiratory chain complex I
A0A1U8K2E0	GO:0031967	organelle envelope
A0A1U8JDV8	GO:0043229	intracellular organelle
A0A1U8K4W4	GO:0043229	intracellular organelle
A0A1U8KJV9	GO:0043229	intracellular organelle
A0A1U8M2N6	GO:0043229	intracellular organelle
A0A1U8N4S6	GO:0043229	intracellular organelle
A0A1U8I0E3	GO:0000178	exosome (RNase complex)
A0A1U8I9W9	GO:0043231	intracellular membrane-bounded organelle
A0A1U8IUC8	GO:0043231	intracellular membrane-bounded organelle
A0A1U8JU65	GO:0043231	intracellular membrane-bounded organelle
A0A1U8K355	GO:0043231	intracellular membrane-bounded organelle
A0A1U8LHX4	GO:0043231	intracellular membrane-bounded organelle
A0A1U8NCA0	GO:0043231	intracellular membrane-bounded organelle
A0A1U8P916	GO:0043231	intracellular membrane-bounded organelle
A0A1U8PXG3	GO:0043231	intracellular membrane-bounded organelle
Q3LUL8	GO:0043231	intracellular membrane-bounded organelle
Q3LUM0	GO:0043231	intracellular membrane-bounded organelle
Q3LUM3	GO:0043231	intracellular membrane-bounded organelle
Q3LUM4	GO:0043231	intracellular membrane-bounded organelle
S4SKS9	GO:0043231	intracellular membrane-bounded organelle
A0A1U8IA25	GO:0031410	cytoplasmic vesicle
A0A1U8JRY3	GO:0031410	cytoplasmic vesicle
A0A1U8JU65	GO:0031410	cytoplasmic vesicle
A0A1U8KV46	GO:0031410	cytoplasmic vesicle
A0A1U8LDD2	GO:0031410	cytoplasmic vesicle
A0A1U8LLG7	GO:0031410	cytoplasmic vesicle
A0A1U8I0E3	GO:0000176	nuclear exosome (RNase complex)
A0A1U8IPQ8	GO:0031966	mitochondrial membrane
A0A1U8LDD2	GO:0030130	clathrin coat of trans-Golgi network vesicle
A0A1U8JEC8	GO:0001405	PAM complex, Tim23 associated import motor
A0A1U8N394	GO:0045261	proton-transporting ATP synthase complex, catalytic core F(1)
S4SKS9	GO:0045261	proton-transporting ATP synthase complex, catalytic core F(1)
A0A1U8IBF6	GO:0005694	chromosome
A0A1U8IEZ9	GO:0005694	chromosome
A0A1U8JJF5	GO:0005694	chromosome
A0A1U8KTN7	GO:0005694	chromosome
A0A1U8LZK6	GO:0005694	chromosome
A0A1U8NY36	GO:0005694	chromosome
A0A1U8HTP1	GO:0015935	small ribosomal subunit
A0A1U8HWC1	GO:0015935	small ribosomal subunit
A0A1U8HZK5	GO:0015935	small ribosomal subunit
A0A1U8HZN0	GO:0015935	small ribosomal subunit
A0A1U8I660	GO:0015935	small ribosomal subunit
A0A1U8J892	GO:0015935	small ribosomal subunit
A0A1U8LQS5	GO:0015935	small ribosomal subunit
A0A1U8M7J0	GO:0015935	small ribosomal subunit
A0A1U8N9M8	GO:0015935	small ribosomal subunit
A0A1U8NMG0	GO:0015935	small ribosomal subunit
A0A1U8NZY8	GO:0015935	small ribosomal subunit
A0A1U8PFX7	GO:0015935	small ribosomal subunit
A0A1U8LAP3	GO:0005639	integral component of nuclear inner membrane
A0A1U8LLX4	GO:0005639	integral component of nuclear inner membrane
A0A1U8P6B0	GO:0042645	mitochondrial nucleoid
A0A1U8K2E0	GO:0005750	mitochondrial respiratory chain complex III
A0A1U8M8P4	GO:0005839	proteasome core complex
A0A1U8PE87	GO:0005839	proteasome core complex
A0A1U8HH12	GO:0005775	vacuolar lumen
A0A1U8IA25	GO:0030126	COPI vesicle coat
A0A1U8JRY3	GO:0030126	COPI vesicle coat
A0A1U8KV46	GO:0030126	COPI vesicle coat
A0A1U8IJ01	GO:0005751	mitochondrial respiratory chain complex IV
A0A1U8N394	GO:0000275	mitochondrial proton-transporting ATP synthase complex, catalytic sector F(1)
A0A1U8JU65	GO:0030121	AP-1 adaptor complex
A0A1U8KS47	GO:0030127	COPII vesicle coat
A0A1U8LLG7	GO:0030127	COPII vesicle coat
A0A1U8MT90	GO:0030127	COPII vesicle coat
A0A1U8PAI3	GO:0005652	nuclear lamina
A0A1U8LLG7	GO:0012507	ER to Golgi transport vesicle membrane
A0A1U8P916	GO:0012507	ER to Golgi transport vesicle membrane
A0A0U1WT33	GO:0022625	cytosolic large ribosomal subunit
A0A1U8HWJ1	GO:0022625	cytosolic large ribosomal subunit
A0A1U8HXU8	GO:0022625	cytosolic large ribosomal subunit
A0A1U8I683	GO:0022625	cytosolic large ribosomal subunit
A0A1U8I9M7	GO:0022625	cytosolic large ribosomal subunit
A0A1U8IL26	GO:0022625	cytosolic large ribosomal subunit
A0A1U8IL72	GO:0022625	cytosolic large ribosomal subunit
A0A1U8ISM4	GO:0022625	cytosolic large ribosomal subunit
A0A1U8IUM8	GO:0022625	cytosolic large ribosomal subunit
A0A1U8JJL2	GO:0022625	cytosolic large ribosomal subunit
A0A1U8JQV3	GO:0022625	cytosolic large ribosomal subunit
A0A1U8JT39	GO:0022625	cytosolic large ribosomal subunit
A0A1U8K5R9	GO:0022625	cytosolic large ribosomal subunit
A0A1U8KC96	GO:0022625	cytosolic large ribosomal subunit
A0A1U8KEX3	GO:0022625	cytosolic large ribosomal subunit
A0A1U8KSV6	GO:0022625	cytosolic large ribosomal subunit
A0A1U8L3Q2	GO:0022625	cytosolic large ribosomal subunit
A0A1U8L5N2	GO:0022625	cytosolic large ribosomal subunit
A0A1U8LB83	GO:0022625	cytosolic large ribosomal subunit
A0A1U8LGP3	GO:0022625	cytosolic large ribosomal subunit
A0A1U8LPN2	GO:0022625	cytosolic large ribosomal subunit
A0A1U8LXY9	GO:0022625	cytosolic large ribosomal subunit
A0A1U8LZY4	GO:0022625	cytosolic large ribosomal subunit
A0A1U8M1S2	GO:0022625	cytosolic large ribosomal subunit
A0A1U8M2N6	GO:0022625	cytosolic large ribosomal subunit
A0A1U8M2Z4	GO:0022625	cytosolic large ribosomal subunit
A0A1U8M3A5	GO:0022625	cytosolic large ribosomal subunit
A0A1U8M8C0	GO:0022625	cytosolic large ribosomal subunit
A0A1U8MJ84	GO:0022625	cytosolic large ribosomal subunit
A0A1U8MZH1	GO:0022625	cytosolic large ribosomal subunit
A0A1U8N2M9	GO:0022625	cytosolic large ribosomal subunit
A0A1U8NNY9	GO:0022625	cytosolic large ribosomal subunit
A0A1U8NZU2	GO:0022625	cytosolic large ribosomal subunit
A0A1U8P582	GO:0022625	cytosolic large ribosomal subunit
A0A1U8PL37	GO:0022625	cytosolic large ribosomal subunit
A0A1U8PLU2	GO:0022625	cytosolic large ribosomal subunit
A0A1U8PXK5	GO:0022625	cytosolic large ribosomal subunit
A0A1U8HRG1	GO:0005802	trans-Golgi network
A0A1U8INT5	GO:0008250	oligosaccharyltransferase complex
A0A1U8LBQ7	GO:0008250	oligosaccharyltransferase complex
A0A1U8P049	GO:0008250	oligosaccharyltransferase complex
A0A1U8HSA3	GO:0005789	endoplasmic reticulum membrane
A0A1U8INT5	GO:0005789	endoplasmic reticulum membrane
A0A1U8JA90	GO:0005789	endoplasmic reticulum membrane
A0A1U8LBQ7	GO:0005789	endoplasmic reticulum membrane
A0A1U8LLG7	GO:0005789	endoplasmic reticulum membrane
A0A1U8M6R4	GO:0005789	endoplasmic reticulum membrane
A0A1U8MQP1	GO:0005789	endoplasmic reticulum membrane
A0A1U8NBY0	GO:0005789	endoplasmic reticulum membrane
A0A1U8NFF3	GO:0005789	endoplasmic reticulum membrane
A0A1U8NHI9	GO:0005789	endoplasmic reticulum membrane
A0A1U8P049	GO:0005789	endoplasmic reticulum membrane
A0A1U8P916	GO:0005789	endoplasmic reticulum membrane
A0A1U8LDD2	GO:0030659	cytoplasmic vesicle membrane
A0A1U8IVW2	GO:0005741	mitochondrial outer membrane
A0A1U8IA25	GO:0030663	COPI-coated vesicle membrane
A0A1U8JRY3	GO:0030663	COPI-coated vesicle membrane
A0A1U8KV46	GO:0030663	COPI-coated vesicle membrane
A0A1U8JWS2	GO:0005788	endoplasmic reticulum lumen
A0A1U8MQP1	GO:0005788	endoplasmic reticulum lumen
A4L9I3	GO:0005788	endoplasmic reticulum lumen
A0A1U8L2T3	GO:0000306	extrinsic component of vacuolar membrane
Slim id: GO:0005634	nucleus	52
A0A1U8MT90	GO:0031080	nuclear pore outer ring
A0A1U8LVU7	GO:0071006	U2-type catalytic step 1 spliceosome
A0A1U8PKN5	GO:0035145	exon-exon junction complex
A0A1U8PAI3	GO:0031981	nuclear lumen
A0A1U8KR45	GO:0070531	BRCA1-A complex
A0A1U8HT44	GO:0005634	nucleus
A0A1U8I0E3	GO:0005634	nucleus
A0A1U8IBF6	GO:0005634	nucleus
A0A1U8ICG6	GO:0005634	nucleus
A0A1U8IEZ9	GO:0005634	nucleus
A0A1U8IQ87	GO:0005634	nucleus
A0A1U8J264	GO:0005634	nucleus
A0A1U8JJF5	GO:0005634	nucleus
A0A1U8JRN3	GO:0005634	nucleus
A0A1U8JT81	GO:0005634	nucleus
A0A1U8JWS2	GO:0005634	nucleus
A0A1U8KR45	GO:0005634	nucleus
A0A1U8KTN7	GO:0005634	nucleus
A0A1U8KVF4	GO:0005634	nucleus
A0A1U8KVY4	GO:0005634	nucleus
A0A1U8LAZ4	GO:0005634	nucleus
A0A1U8LMF2	GO:0005634	nucleus
A0A1U8LVU7	GO:0005634	nucleus
A0A1U8LWP0	GO:0005634	nucleus
A0A1U8LZJ2	GO:0005634	nucleus
A0A1U8LZK6	GO:0005634	nucleus
A0A1U8M160	GO:0005634	nucleus
A0A1U8M1F7	GO:0005634	nucleus
A0A1U8M2J4	GO:0005634	nucleus
A0A1U8M8P4	GO:0005634	nucleus
A0A1U8MBR4	GO:0005634	nucleus
A0A1U8MF38	GO:0005634	nucleus
A0A1U8MG00	GO:0005634	nucleus
A0A1U8MIE8	GO:0005634	nucleus
A0A1U8MJV5	GO:0005634	nucleus
A0A1U8ML49	GO:0005634	nucleus
A0A1U8MVS6	GO:0005634	nucleus
A0A1U8MXD4	GO:0005634	nucleus
A0A1U8MZ69	GO:0005634	nucleus
A0A1U8MZA5	GO:0005634	nucleus
A0A1U8N7U4	GO:0005634	nucleus
A0A1U8NDV7	GO:0005634	nucleus
A0A1U8NPN1	GO:0005634	nucleus
A0A1U8NY36	GO:0005634	nucleus
A0A1U8PAI3	GO:0005634	nucleus
A0A1U8PD04	GO:0005634	nucleus
A0A1U8PDH7	GO:0005634	nucleus
A0A1U8PE87	GO:0005634	nucleus
A0A1U8PFX7	GO:0005634	nucleus
A0A1U8PKN5	GO:0005634	nucleus
A0A1U8PXG3	GO:0005634	nucleus
Q9FE19	GO:0005634	nucleus
A0A1U8I0E3	GO:0000176	nuclear exosome (RNase complex)
A0A1U8KR45	GO:0070552	BRISC complex
A0A1U8LAP3	GO:0005639	integral component of nuclear inner membrane
A0A1U8LLX4	GO:0005639	integral component of nuclear inner membrane
A0A1U8I1M2	GO:0005681	spliceosomal complex
A0A1U8LVU7	GO:0005681	spliceosomal complex
A0A1U8PAI3	GO:0005652	nuclear lamina
A0A1U8IMC1	GO:0071013	catalytic step 2 spliceosome
Slim id: GO:0005635	nuclear envelope	3
A0A1U8MT90	GO:0031080	nuclear pore outer ring
A0A1U8LAP3	GO:0005639	integral component of nuclear inner membrane
A0A1U8LLX4	GO:0005639	integral component of nuclear inner membrane
A0A1U8LAP3	GO:0005635	nuclear envelope
A0A1U8LLX4	GO:0005635	nuclear envelope
Slim id: GO:0005654	nucleoplasm	3
A0A1U8IA10	GO:0005654	nucleoplasm
A0A1U8KVY4	GO:0005654	nucleoplasm
A0A1U8M2J4	GO:0005654	nucleoplasm
Slim id: GO:0005730	nucleolus	3
A0A1U8JJF5	GO:0005730	nucleolus
A0A1U8KZ28	GO:0005730	nucleolus
A0A1U8LXS9	GO:0005730	nucleolus
Slim id: GO:0005737	cytoplasm	113
A0A1U8J3V2	GO:0010008	endosome membrane
A0A1U8L2T3	GO:0010008	endosome membrane
A0A1U8IA25	GO:0030117	membrane coat
A0A1U8JRY3	GO:0030117	membrane coat
A0A1U8JU65	GO:0030117	membrane coat
A0A1U8KV46	GO:0030117	membrane coat
A0A1U8MZA5	GO:0034515	proteasome storage granule
A0A1U8LDD2	GO:0030125	clathrin vesicle coat
A0A1U8I0E3	GO:0000177	cytoplasmic exosome (RNase complex)
A0A1U8NS80	GO:0031902	late endosome membrane
A0A1U8P916	GO:0031902	late endosome membrane
A0A1U8PGR2	GO:0031902	late endosome membrane
A0A1U8LK06	GO:0016282	eukaryotic 43S preinitiation complex
A0A1U8IW32	GO:0031201	SNARE complex
A0A1U8P916	GO:0031201	SNARE complex
A0A1U8LK06	GO:0033290	eukaryotic 48S preinitiation complex
A0A1U8MKI5	GO:0016281	eukaryotic translation initiation factor 4F complex
A0A1U8IA25	GO:0005793	endoplasmic reticulum-Golgi intermediate compartment
A0A1U8JRY3	GO:0005793	endoplasmic reticulum-Golgi intermediate compartment
A0A1U8KV46	GO:0005793	endoplasmic reticulum-Golgi intermediate compartment
A0A1U8HT44	GO:0005737	cytoplasm
A0A1U8HWJ1	GO:0005737	cytoplasm
A0A1U8HXC0	GO:0005737	cytoplasm
A0A1U8HZN0	GO:0005737	cytoplasm
A0A1U8I0E3	GO:0005737	cytoplasm
A0A1U8I2M5	GO:0005737	cytoplasm
A0A1U8I683	GO:0005737	cytoplasm
A0A1U8IA25	GO:0005737	cytoplasm
A0A1U8IBP2	GO:0005737	cytoplasm
A0A1U8IDM3	GO:0005737	cytoplasm
A0A1U8IF70	GO:0005737	cytoplasm
A0A1U8IG65	GO:0005737	cytoplasm
A0A1U8ILM1	GO:0005737	cytoplasm
A0A1U8IN37	GO:0005737	cytoplasm
A0A1U8IP15	GO:0005737	cytoplasm
A0A1U8IQ87	GO:0005737	cytoplasm
A0A1U8IUC8	GO:0005737	cytoplasm
A0A1U8IV33	GO:0005737	cytoplasm
A0A1U8IY21	GO:0005737	cytoplasm
A0A1U8IYI2	GO:0005737	cytoplasm
A0A1U8J264	GO:0005737	cytoplasm
A0A1U8J2C6	GO:0005737	cytoplasm
A0A1U8J3V2	GO:0005737	cytoplasm
A0A1U8J4P3	GO:0005737	cytoplasm
A0A1U8J8K4	GO:0005737	cytoplasm
A0A1U8JA26	GO:0005737	cytoplasm
A0A1U8JA90	GO:0005737	cytoplasm
A0A1U8JDV8	GO:0005737	cytoplasm
A0A1U8JKZ2	GO:0005737	cytoplasm
A0A1U8JML0	GO:0005737	cytoplasm
A0A1U8JNP4	GO:0005737	cytoplasm
A0A1U8JQV3	GO:0005737	cytoplasm
A0A1U8JRN3	GO:0005737	cytoplasm
A0A1U8JRY3	GO:0005737	cytoplasm
A0A1U8JT81	GO:0005737	cytoplasm
A0A1U8JWS2	GO:0005737	cytoplasm
A0A1U8K016	GO:0005737	cytoplasm
A0A1U8K4W4	GO:0005737	cytoplasm
A0A1U8K553	GO:0005737	cytoplasm
A0A1U8K584	GO:0005737	cytoplasm
A0A1U8K9P6	GO:0005737	cytoplasm
A0A1U8KA39	GO:0005737	cytoplasm
A0A1U8KBB0	GO:0005737	cytoplasm
A0A1U8KJV9	GO:0005737	cytoplasm
A0A1U8KR45	GO:0005737	cytoplasm
A0A1U8KV46	GO:0005737	cytoplasm
A0A1U8KVY4	GO:0005737	cytoplasm
A0A1U8L542	GO:0005737	cytoplasm
A0A1U8L5H7	GO:0005737	cytoplasm
A0A1U8L5N2	GO:0005737	cytoplasm
A0A1U8LAZ4	GO:0005737	cytoplasm
A0A1U8LDD2	GO:0005737	cytoplasm
A0A1U8LFG2	GO:0005737	cytoplasm
A0A1U8LGP3	GO:0005737	cytoplasm
A0A1U8LHX4	GO:0005737	cytoplasm
A0A1U8LK06	GO:0005737	cytoplasm
A0A1U8LK44	GO:0005737	cytoplasm
A0A1U8LLG7	GO:0005737	cytoplasm
A0A1U8LML9	GO:0005737	cytoplasm
A0A1U8LMW6	GO:0005737	cytoplasm
A0A1U8LNG0	GO:0005737	cytoplasm
A0A1U8LV92	GO:0005737	cytoplasm
A0A1U8LVF4	GO:0005737	cytoplasm
A0A1U8LVU7	GO:0005737	cytoplasm
A0A1U8M0P6	GO:0005737	cytoplasm
A0A1U8M1S2	GO:0005737	cytoplasm
A0A1U8M2J4	GO:0005737	cytoplasm
A0A1U8M8P4	GO:0005737	cytoplasm
A0A1U8MBR4	GO:0005737	cytoplasm
A0A1U8MF38	GO:0005737	cytoplasm
A0A1U8MN15	GO:0005737	cytoplasm
A0A1U8MXD4	GO:0005737	cytoplasm
A0A1U8MZ54	GO:0005737	cytoplasm
A0A1U8N0J9	GO:0005737	cytoplasm
A0A1U8N8X9	GO:0005737	cytoplasm
A0A1U8N910	GO:0005737	cytoplasm
A0A1U8N9M8	GO:0005737	cytoplasm
A0A1U8NCA0	GO:0005737	cytoplasm
A0A1U8NDV7	GO:0005737	cytoplasm
A0A1U8NKL9	GO:0005737	cytoplasm
A0A1U8NSA4	GO:0005737	cytoplasm
A0A1U8NTM9	GO:0005737	cytoplasm
A0A1U8NV58	GO:0005737	cytoplasm
A0A1U8NWX7	GO:0005737	cytoplasm
A0A1U8NX82	GO:0005737	cytoplasm
A0A1U8NZE2	GO:0005737	cytoplasm
A0A1U8P0M9	GO:0005737	cytoplasm
A0A1U8P2T2	GO:0005737	cytoplasm
A0A1U8P916	GO:0005737	cytoplasm
A0A1U8PCL2	GO:0005737	cytoplasm
A0A1U8PD04	GO:0005737	cytoplasm
A0A1U8PDT9	GO:0005737	cytoplasm
A0A1U8PE87	GO:0005737	cytoplasm
A0A1U8PFX7	GO:0005737	cytoplasm
A0A1U8PKN5	GO:0005737	cytoplasm
A0A1U8PVB0	GO:0005737	cytoplasm
B1PBW5	GO:0005737	cytoplasm
Q6VAF7	GO:0005737	cytoplasm
Q9FE19	GO:0005737	cytoplasm
A0A1U8KPL8	GO:0048471	perinuclear region of cytoplasm
A0A1U8N7Z9	GO:0009317	acetyl-CoA carboxylase complex
A0A1U8PSF1	GO:0009317	acetyl-CoA carboxylase complex
A0A1U8IA25	GO:0031410	cytoplasmic vesicle
A0A1U8JRY3	GO:0031410	cytoplasmic vesicle
A0A1U8JU65	GO:0031410	cytoplasmic vesicle
A0A1U8KV46	GO:0031410	cytoplasmic vesicle
A0A1U8LDD2	GO:0031410	cytoplasmic vesicle
A0A1U8LLG7	GO:0031410	cytoplasmic vesicle
A0A1U8K553	GO:0005960	glycine cleavage complex
A0A1U8LDD2	GO:0030130	clathrin coat of trans-Golgi network vesicle
A0A1U8NX82	GO:0042709	succinate-CoA ligase complex
A0A1U8JT07	GO:0010005	cortical microtubule, transverse to long axis
A0A1U8IA25	GO:0030126	COPI vesicle coat
A0A1U8JRY3	GO:0030126	COPI vesicle coat
A0A1U8KV46	GO:0030126	COPI vesicle coat
A0A1U8JU65	GO:0030121	AP-1 adaptor complex
A0A1U8KS47	GO:0030127	COPII vesicle coat
A0A1U8LLG7	GO:0030127	COPII vesicle coat
A0A1U8MT90	GO:0030127	COPII vesicle coat
A0A1U8LLG7	GO:0012507	ER to Golgi transport vesicle membrane
A0A1U8P916	GO:0012507	ER to Golgi transport vesicle membrane
A0A1U8LDD2	GO:0030659	cytoplasmic vesicle membrane
A0A1U8LDD2	GO:0030132	clathrin coat of coated pit
A0A1U8IJA6	GO:0000145	exocyst
A0A1U8LK06	GO:0005852	eukaryotic translation initiation factor 3 complex
A0A1U8IA25	GO:0030663	COPI-coated vesicle membrane
A0A1U8JRY3	GO:0030663	COPI-coated vesicle membrane
A0A1U8KV46	GO:0030663	COPI-coated vesicle membrane
Slim id: GO:0005739	mitochondrion	26
A0A1U8IJ01	GO:0005740	mitochondrial envelope
A0A1U8INS6	GO:0005759	mitochondrial matrix
A0A1U8JEC8	GO:0005759	mitochondrial matrix
A0A1U8HZN0	GO:0005763	mitochondrial small ribosomal subunit
A0A1U8I6I7	GO:0005743	mitochondrial inner membrane
A0A1U8K2E0	GO:0005743	mitochondrial inner membrane
A0A1U8MY92	GO:0005743	mitochondrial inner membrane
A0A1U8IVW2	GO:0005742	mitochondrial outer membrane translocase complex
A0A1U8I6I7	GO:0005747	mitochondrial respiratory chain complex I
A0A1U8KLQ6	GO:0005747	mitochondrial respiratory chain complex I
A0A1U8NMS3	GO:0005747	mitochondrial respiratory chain complex I
A0A1U8IPQ8	GO:0031966	mitochondrial membrane
A0A1U8I6I7	GO:0005739	mitochondrion
A0A1U8IV10	GO:0005739	mitochondrion
A0A1U8IVW2	GO:0005739	mitochondrion
A0A1U8J4P3	GO:0005739	mitochondrion
A0A1U8JEC8	GO:0005739	mitochondrion
A0A1U8JEK3	GO:0005739	mitochondrion
A0A1U8K2E0	GO:0005739	mitochondrion
A0A1U8K553	GO:0005739	mitochondrion
A0A1U8L728	GO:0005739	mitochondrion
A0A1U8MS11	GO:0005739	mitochondrion
A0A1U8MY92	GO:0005739	mitochondrion
A0A1U8N4S6	GO:0005739	mitochondrion
A0A1U8NWX7	GO:0005739	mitochondrion
A0A1U8NX82	GO:0005739	mitochondrion
A0A1U8P7M9	GO:0005739	mitochondrion
A0A1U8P9X1	GO:0005739	mitochondrion
S4SJL9	GO:0005739	mitochondrion
S4SKS9	GO:0005739	mitochondrion
A0A1U8JEC8	GO:0001405	PAM complex, Tim23 associated import motor
A0A1U8P6B0	GO:0042645	mitochondrial nucleoid
A0A1U8K2E0	GO:0005750	mitochondrial respiratory chain complex III
A0A1U8IJ01	GO:0005751	mitochondrial respiratory chain complex IV
A0A1U8N394	GO:0000275	mitochondrial proton-transporting ATP synthase complex, catalytic sector F(1)
A0A1U8IVW2	GO:0005741	mitochondrial outer membrane
Slim id: GO:0005764	lysosome	5
A0A1U8HUE6	GO:0005764	lysosome
A0A1U8IPB4	GO:0005764	lysosome
A0A1U8JN11	GO:0005764	lysosome
A0A1U8KQS9	GO:0005764	lysosome
A0A1U8PZL7	GO:0005764	lysosome
Slim id: GO:0005768	endosome	6
A0A1U8J3V2	GO:0010008	endosome membrane
A0A1U8L2T3	GO:0010008	endosome membrane
A0A1U8NS80	GO:0031902	late endosome membrane
A0A1U8P916	GO:0031902	late endosome membrane
A0A1U8PGR2	GO:0031902	late endosome membrane
A0A1U8HRG1	GO:0005768	endosome
A0A1U8J3V2	GO:0005768	endosome
A0A1U8J3V2	GO:0005771	multivesicular body
A0A1U8NS80	GO:0000813	ESCRT I complex
A0A1U8PGR2	GO:0000813	ESCRT I complex
Slim id: GO:0005773	vacuole	7
A0A1U8L2T3	GO:0070772	PAS complex
A0A1U8HH12	GO:0005773	vacuole
A0A1U8HSW6	GO:0005773	vacuole
A0A1U8M219	GO:0005773	vacuole
A0A1U8MDA8	GO:0005773	vacuole
A0A1U8PJM1	GO:0005773	vacuole
Q8VWQ0	GO:0005773	vacuole
A0A1U8HH12	GO:0005775	vacuolar lumen
A0A1U8L2T3	GO:0000306	extrinsic component of vacuolar membrane
Slim id: GO:0005777	peroxisome	6
A0A1U8K1Y3	GO:0005777	peroxisome
A0A1U8KAZ0	GO:0005777	peroxisome
A0A1U8L6A5	GO:0005777	peroxisome
A0A1U8M0A9	GO:0005777	peroxisome
A0A1U8PL41	GO:0005777	peroxisome
A3F7Q2	GO:0005777	peroxisome
Slim id: GO:0005783	endoplasmic reticulum	23
A0A1U8LD82	GO:0030176	integral component of endoplasmic reticulum membrane
A0A1U8HSA3	GO:0005783	endoplasmic reticulum
A0A1U8IA25	GO:0005783	endoplasmic reticulum
A0A1U8INT5	GO:0005783	endoplasmic reticulum
A0A1U8JA90	GO:0005783	endoplasmic reticulum
A0A1U8JRY3	GO:0005783	endoplasmic reticulum
A0A1U8JWS2	GO:0005783	endoplasmic reticulum
A0A1U8K355	GO:0005783	endoplasmic reticulum
A0A1U8K410	GO:0005783	endoplasmic reticulum
A0A1U8KS47	GO:0005783	endoplasmic reticulum
A0A1U8KV46	GO:0005783	endoplasmic reticulum
A0A1U8LBQ7	GO:0005783	endoplasmic reticulum
A0A1U8LLG7	GO:0005783	endoplasmic reticulum
A0A1U8M6R4	GO:0005783	endoplasmic reticulum
A0A1U8MQP1	GO:0005783	endoplasmic reticulum
A0A1U8NBY0	GO:0005783	endoplasmic reticulum
A0A1U8NFF3	GO:0005783	endoplasmic reticulum
A0A1U8NHI9	GO:0005783	endoplasmic reticulum
A0A1U8P049	GO:0005783	endoplasmic reticulum
A0A1U8P6H8	GO:0005783	endoplasmic reticulum
A4L9I3	GO:0005783	endoplasmic reticulum
A0A1U8LDU5	GO:0072546	EMC complex
A0A1U8KS47	GO:0070971	endoplasmic reticulum exit site
A0A1U8LLG7	GO:0070971	endoplasmic reticulum exit site
A0A1U8INT5	GO:0008250	oligosaccharyltransferase complex
A0A1U8LBQ7	GO:0008250	oligosaccharyltransferase complex
A0A1U8P049	GO:0008250	oligosaccharyltransferase complex
A0A1U8HSA3	GO:0005789	endoplasmic reticulum membrane
A0A1U8INT5	GO:0005789	endoplasmic reticulum membrane
A0A1U8JA90	GO:0005789	endoplasmic reticulum membrane
A0A1U8LBQ7	GO:0005789	endoplasmic reticulum membrane
A0A1U8LLG7	GO:0005789	endoplasmic reticulum membrane
A0A1U8M6R4	GO:0005789	endoplasmic reticulum membrane
A0A1U8MQP1	GO:0005789	endoplasmic reticulum membrane
A0A1U8NBY0	GO:0005789	endoplasmic reticulum membrane
A0A1U8NFF3	GO:0005789	endoplasmic reticulum membrane
A0A1U8NHI9	GO:0005789	endoplasmic reticulum membrane
A0A1U8P049	GO:0005789	endoplasmic reticulum membrane
A0A1U8P916	GO:0005789	endoplasmic reticulum membrane
A0A1U8JWS2	GO:0034663	endoplasmic reticulum chaperone complex
A0A1U8JWS2	GO:0005788	endoplasmic reticulum lumen
A0A1U8MQP1	GO:0005788	endoplasmic reticulum lumen
A4L9I3	GO:0005788	endoplasmic reticulum lumen
Slim id: GO:0005794	Golgi apparatus	18
A0A1U8HRG1	GO:0017119	Golgi transport complex
A0A1U8IHT9	GO:0017119	Golgi transport complex
A0A1U8IA25	GO:0000139	Golgi membrane
A0A1U8JRY3	GO:0000139	Golgi membrane
A0A1U8KIF2	GO:0000139	Golgi membrane
A0A1U8KML5	GO:0000139	Golgi membrane
A0A1U8KV46	GO:0000139	Golgi membrane
A0A1U8MZD8	GO:0000139	Golgi membrane
A0A1U8LDD2	GO:0030130	clathrin coat of trans-Golgi network vesicle
A0A1U8IA25	GO:0030126	COPI vesicle coat
A0A1U8JRY3	GO:0030126	COPI vesicle coat
A0A1U8KV46	GO:0030126	COPI vesicle coat
A0A1U8JU65	GO:0030121	AP-1 adaptor complex
A0A1U8HRG1	GO:0005802	trans-Golgi network
A0A1U8HRG1	GO:0005794	Golgi apparatus
A0A1U8IA25	GO:0005794	Golgi apparatus
A0A1U8IHT9	GO:0005794	Golgi apparatus
A0A1U8JRY3	GO:0005794	Golgi apparatus
A0A1U8JU65	GO:0005794	Golgi apparatus
A0A1U8K410	GO:0005794	Golgi apparatus
A0A1U8KML5	GO:0005794	Golgi apparatus
A0A1U8KS47	GO:0005794	Golgi apparatus
A0A1U8KV46	GO:0005794	Golgi apparatus
A0A1U8KYZ8	GO:0005794	Golgi apparatus
A0A1U8L8L1	GO:0005794	Golgi apparatus
A0A1U8LFG2	GO:0005794	Golgi apparatus
A0A1U8NZ47	GO:0005794	Golgi apparatus
A0A1U8P916	GO:0005794	Golgi apparatus
A0A1U8PIE2	GO:0005794	Golgi apparatus
Slim id: GO:0005829	cytosol	83
A0A1U8PD04	GO:0031597	cytosolic proteasome complex
A0A1U8HXU8	GO:0022626	cytosolic ribosome
A0A1U8JT39	GO:0022626	cytosolic ribosome
A0A1U8K049	GO:0022626	cytosolic ribosome
A0A1U8KSV6	GO:0022626	cytosolic ribosome
A0A1U8LXY9	GO:0022626	cytosolic ribosome
A0A1U8M0N8	GO:0022626	cytosolic ribosome
A0A1U8M2Z4	GO:0022626	cytosolic ribosome
A0A1U8M3A5	GO:0022626	cytosolic ribosome
A0A1U8N2M9	GO:0022626	cytosolic ribosome
A0A1U8P582	GO:0022626	cytosolic ribosome
A0A1U8PL37	GO:0022626	cytosolic ribosome
A0A1U8PLU2	GO:0022626	cytosolic ribosome
A0A1U8HTP1	GO:0022627	cytosolic small ribosomal subunit
A0A1U8HWC1	GO:0022627	cytosolic small ribosomal subunit
A0A1U8HZK5	GO:0022627	cytosolic small ribosomal subunit
A0A1U8I2N6	GO:0022627	cytosolic small ribosomal subunit
A0A1U8I660	GO:0022627	cytosolic small ribosomal subunit
A0A1U8ICD8	GO:0022627	cytosolic small ribosomal subunit
A0A1U8IDM3	GO:0022627	cytosolic small ribosomal subunit
A0A1U8IY21	GO:0022627	cytosolic small ribosomal subunit
A0A1U8J892	GO:0022627	cytosolic small ribosomal subunit
A0A1U8LK15	GO:0022627	cytosolic small ribosomal subunit
A0A1U8LMW6	GO:0022627	cytosolic small ribosomal subunit
A0A1U8LQS5	GO:0022627	cytosolic small ribosomal subunit
A0A1U8LXS9	GO:0022627	cytosolic small ribosomal subunit
A0A1U8M0N8	GO:0022627	cytosolic small ribosomal subunit
A0A1U8M7J0	GO:0022627	cytosolic small ribosomal subunit
A0A1U8MID7	GO:0022627	cytosolic small ribosomal subunit
A0A1U8N9M8	GO:0022627	cytosolic small ribosomal subunit
A0A1U8NMG0	GO:0022627	cytosolic small ribosomal subunit
A0A1U8NZY8	GO:0022627	cytosolic small ribosomal subunit
A0A1U8PFX7	GO:0022627	cytosolic small ribosomal subunit
A0A0U1WT33	GO:0005829	cytosol
A0A1U8I660	GO:0005829	cytosol
A0A1U8ICT7	GO:0005829	cytosol
A0A1U8IL72	GO:0005829	cytosol
A0A1U8ILM1	GO:0005829	cytosol
A0A1U8IP15	GO:0005829	cytosol
A0A1U8J892	GO:0005829	cytosol
A0A1U8JA90	GO:0005829	cytosol
A0A1U8JB55	GO:0005829	cytosol
A0A1U8JCX3	GO:0005829	cytosol
A0A1U8JJL2	GO:0005829	cytosol
A0A1U8JML0	GO:0005829	cytosol
A0A1U8K016	GO:0005829	cytosol
A0A1U8KEX3	GO:0005829	cytosol
A0A1U8KPL8	GO:0005829	cytosol
A0A1U8KVY4	GO:0005829	cytosol
A0A1U8L3Q2	GO:0005829	cytosol
A0A1U8L542	GO:0005829	cytosol
A0A1U8LMF2	GO:0005829	cytosol
A0A1U8LMW6	GO:0005829	cytosol
A0A1U8LVF4	GO:0005829	cytosol
A0A1U8LXS9	GO:0005829	cytosol
A0A1U8LZY4	GO:0005829	cytosol
A0A1U8M0P6	GO:0005829	cytosol
A0A1U8M2J4	GO:0005829	cytosol
A0A1U8MBR4	GO:0005829	cytosol
A0A1U8MN15	GO:0005829	cytosol
A0A1U8MS11	GO:0005829	cytosol
A0A1U8MZH1	GO:0005829	cytosol
A0A1U8NDS2	GO:0005829	cytosol
A0A1U8NMG0	GO:0005829	cytosol
A0A1U8NPN1	GO:0005829	cytosol
A0A1U8NZ47	GO:0005829	cytosol
A0A1U8NZY8	GO:0005829	cytosol
A0A1U8P2T2	GO:0005829	cytosol
A0A1U8PDT9	GO:0005829	cytosol
Q8VWQ0	GO:0005829	cytosol
A0A0U1WT33	GO:0022625	cytosolic large ribosomal subunit
A0A1U8HWJ1	GO:0022625	cytosolic large ribosomal subunit
A0A1U8HXU8	GO:0022625	cytosolic large ribosomal subunit
A0A1U8I683	GO:0022625	cytosolic large ribosomal subunit
A0A1U8I9M7	GO:0022625	cytosolic large ribosomal subunit
A0A1U8IL26	GO:0022625	cytosolic large ribosomal subunit
A0A1U8IL72	GO:0022625	cytosolic large ribosomal subunit
A0A1U8ISM4	GO:0022625	cytosolic large ribosomal subunit
A0A1U8IUM8	GO:0022625	cytosolic large ribosomal subunit
A0A1U8JJL2	GO:0022625	cytosolic large ribosomal subunit
A0A1U8JQV3	GO:0022625	cytosolic large ribosomal subunit
A0A1U8JT39	GO:0022625	cytosolic large ribosomal subunit
A0A1U8K5R9	GO:0022625	cytosolic large ribosomal subunit
A0A1U8KC96	GO:0022625	cytosolic large ribosomal subunit
A0A1U8KEX3	GO:0022625	cytosolic large ribosomal subunit
A0A1U8KSV6	GO:0022625	cytosolic large ribosomal subunit
A0A1U8L3Q2	GO:0022625	cytosolic large ribosomal subunit
A0A1U8L5N2	GO:0022625	cytosolic large ribosomal subunit
A0A1U8LB83	GO:0022625	cytosolic large ribosomal subunit
A0A1U8LGP3	GO:0022625	cytosolic large ribosomal subunit
A0A1U8LPN2	GO:0022625	cytosolic large ribosomal subunit
A0A1U8LXY9	GO:0022625	cytosolic large ribosomal subunit
A0A1U8LZY4	GO:0022625	cytosolic large ribosomal subunit
A0A1U8M1S2	GO:0022625	cytosolic large ribosomal subunit
A0A1U8M2N6	GO:0022625	cytosolic large ribosomal subunit
A0A1U8M2Z4	GO:0022625	cytosolic large ribosomal subunit
A0A1U8M3A5	GO:0022625	cytosolic large ribosomal subunit
A0A1U8M8C0	GO:0022625	cytosolic large ribosomal subunit
A0A1U8MJ84	GO:0022625	cytosolic large ribosomal subunit
A0A1U8MZH1	GO:0022625	cytosolic large ribosomal subunit
A0A1U8N2M9	GO:0022625	cytosolic large ribosomal subunit
A0A1U8NNY9	GO:0022625	cytosolic large ribosomal subunit
A0A1U8NZU2	GO:0022625	cytosolic large ribosomal subunit
A0A1U8P582	GO:0022625	cytosolic large ribosomal subunit
A0A1U8PL37	GO:0022625	cytosolic large ribosomal subunit
A0A1U8PLU2	GO:0022625	cytosolic large ribosomal subunit
A0A1U8PXK5	GO:0022625	cytosolic large ribosomal subunit
Slim id: GO:0005840	ribosome	69
A0A1U8HXU8	GO:0022626	cytosolic ribosome
A0A1U8JT39	GO:0022626	cytosolic ribosome
A0A1U8K049	GO:0022626	cytosolic ribosome
A0A1U8KSV6	GO:0022626	cytosolic ribosome
A0A1U8LXY9	GO:0022626	cytosolic ribosome
A0A1U8M0N8	GO:0022626	cytosolic ribosome
A0A1U8M2Z4	GO:0022626	cytosolic ribosome
A0A1U8M3A5	GO:0022626	cytosolic ribosome
A0A1U8N2M9	GO:0022626	cytosolic ribosome
A0A1U8P582	GO:0022626	cytosolic ribosome
A0A1U8PL37	GO:0022626	cytosolic ribosome
A0A1U8PLU2	GO:0022626	cytosolic ribosome
A0A1U8HTP1	GO:0022627	cytosolic small ribosomal subunit
A0A1U8HWC1	GO:0022627	cytosolic small ribosomal subunit
A0A1U8HZK5	GO:0022627	cytosolic small ribosomal subunit
A0A1U8I2N6	GO:0022627	cytosolic small ribosomal subunit
A0A1U8I660	GO:0022627	cytosolic small ribosomal subunit
A0A1U8ICD8	GO:0022627	cytosolic small ribosomal subunit
A0A1U8IDM3	GO:0022627	cytosolic small ribosomal subunit
A0A1U8IY21	GO:0022627	cytosolic small ribosomal subunit
A0A1U8J892	GO:0022627	cytosolic small ribosomal subunit
A0A1U8LK15	GO:0022627	cytosolic small ribosomal subunit
A0A1U8LMW6	GO:0022627	cytosolic small ribosomal subunit
A0A1U8LQS5	GO:0022627	cytosolic small ribosomal subunit
A0A1U8LXS9	GO:0022627	cytosolic small ribosomal subunit
A0A1U8M0N8	GO:0022627	cytosolic small ribosomal subunit
A0A1U8M7J0	GO:0022627	cytosolic small ribosomal subunit
A0A1U8MID7	GO:0022627	cytosolic small ribosomal subunit
A0A1U8N9M8	GO:0022627	cytosolic small ribosomal subunit
A0A1U8NMG0	GO:0022627	cytosolic small ribosomal subunit
A0A1U8NZY8	GO:0022627	cytosolic small ribosomal subunit
A0A1U8PFX7	GO:0022627	cytosolic small ribosomal subunit
A0A1U8HZN0	GO:0005763	mitochondrial small ribosomal subunit
A0A1U8HWJ1	GO:0015934	large ribosomal subunit
A0A1U8I683	GO:0015934	large ribosomal subunit
A0A1U8IUM8	GO:0015934	large ribosomal subunit
A0A1U8JQV3	GO:0015934	large ribosomal subunit
A0A1U8KC96	GO:0015934	large ribosomal subunit
A0A1U8LGP3	GO:0015934	large ribosomal subunit
A0A1U8LZY4	GO:0015934	large ribosomal subunit
A0A1U8M8C0	GO:0015934	large ribosomal subunit
A0A1U8PXK5	GO:0015934	large ribosomal subunit
A0A1U8HTP1	GO:0015935	small ribosomal subunit
A0A1U8HWC1	GO:0015935	small ribosomal subunit
A0A1U8HZK5	GO:0015935	small ribosomal subunit
A0A1U8HZN0	GO:0015935	small ribosomal subunit
A0A1U8I660	GO:0015935	small ribosomal subunit
A0A1U8J892	GO:0015935	small ribosomal subunit
A0A1U8LQS5	GO:0015935	small ribosomal subunit
A0A1U8M7J0	GO:0015935	small ribosomal subunit
A0A1U8N9M8	GO:0015935	small ribosomal subunit
A0A1U8NMG0	GO:0015935	small ribosomal subunit
A0A1U8NZY8	GO:0015935	small ribosomal subunit
A0A1U8PFX7	GO:0015935	small ribosomal subunit
A0A0U1WT33	GO:0022625	cytosolic large ribosomal subunit
A0A1U8HWJ1	GO:0022625	cytosolic large ribosomal subunit
A0A1U8HXU8	GO:0022625	cytosolic large ribosomal subunit
A0A1U8I683	GO:0022625	cytosolic large ribosomal subunit
A0A1U8I9M7	GO:0022625	cytosolic large ribosomal subunit
A0A1U8IL26	GO:0022625	cytosolic large ribosomal subunit
A0A1U8IL72	GO:0022625	cytosolic large ribosomal subunit
A0A1U8ISM4	GO:0022625	cytosolic large ribosomal subunit
A0A1U8IUM8	GO:0022625	cytosolic large ribosomal subunit
A0A1U8JJL2	GO:0022625	cytosolic large ribosomal subunit
A0A1U8JQV3	GO:0022625	cytosolic large ribosomal subunit
A0A1U8JT39	GO:0022625	cytosolic large ribosomal subunit
A0A1U8K5R9	GO:0022625	cytosolic large ribosomal subunit
A0A1U8KC96	GO:0022625	cytosolic large ribosomal subunit
A0A1U8KEX3	GO:0022625	cytosolic large ribosomal subunit
A0A1U8KSV6	GO:0022625	cytosolic large ribosomal subunit
A0A1U8L3Q2	GO:0022625	cytosolic large ribosomal subunit
A0A1U8L5N2	GO:0022625	cytosolic large ribosomal subunit
A0A1U8LB83	GO:0022625	cytosolic large ribosomal subunit
A0A1U8LGP3	GO:0022625	cytosolic large ribosomal subunit
A0A1U8LPN2	GO:0022625	cytosolic large ribosomal subunit
A0A1U8LXY9	GO:0022625	cytosolic large ribosomal subunit
A0A1U8LZY4	GO:0022625	cytosolic large ribosomal subunit
A0A1U8M1S2	GO:0022625	cytosolic large ribosomal subunit
A0A1U8M2N6	GO:0022625	cytosolic large ribosomal subunit
A0A1U8M2Z4	GO:0022625	cytosolic large ribosomal subunit
A0A1U8M3A5	GO:0022625	cytosolic large ribosomal subunit
A0A1U8M8C0	GO:0022625	cytosolic large ribosomal subunit
A0A1U8MJ84	GO:0022625	cytosolic large ribosomal subunit
A0A1U8MZH1	GO:0022625	cytosolic large ribosomal subunit
A0A1U8N2M9	GO:0022625	cytosolic large ribosomal subunit
A0A1U8NNY9	GO:0022625	cytosolic large ribosomal subunit
A0A1U8NZU2	GO:0022625	cytosolic large ribosomal subunit
A0A1U8P582	GO:0022625	cytosolic large ribosomal subunit
A0A1U8PL37	GO:0022625	cytosolic large ribosomal subunit
A0A1U8PLU2	GO:0022625	cytosolic large ribosomal subunit
A0A1U8PXK5	GO:0022625	cytosolic large ribosomal subunit
A0A0U1WT33	GO:0005840	ribosome
A0A1U8HTP1	GO:0005840	ribosome
A0A1U8HWC1	GO:0005840	ribosome
A0A1U8HWJ1	GO:0005840	ribosome
A0A1U8HXU8	GO:0005840	ribosome
A0A1U8HZK5	GO:0005840	ribosome
A0A1U8HZN0	GO:0005840	ribosome
A0A1U8I2N6	GO:0005840	ribosome
A0A1U8I2Z5	GO:0005840	ribosome
A0A1U8I660	GO:0005840	ribosome
A0A1U8I683	GO:0005840	ribosome
A0A1U8I9M7	GO:0005840	ribosome
A0A1U8ICD8	GO:0005840	ribosome
A0A1U8IDM3	GO:0005840	ribosome
A0A1U8IL26	GO:0005840	ribosome
A0A1U8IL72	GO:0005840	ribosome
A0A1U8ISM4	GO:0005840	ribosome
A0A1U8IUM8	GO:0005840	ribosome
A0A1U8IY21	GO:0005840	ribosome
A0A1U8J892	GO:0005840	ribosome
A0A1U8JDV8	GO:0005840	ribosome
A0A1U8JIR4	GO:0005840	ribosome
A0A1U8JJL2	GO:0005840	ribosome
A0A1U8JQV3	GO:0005840	ribosome
A0A1U8JT39	GO:0005840	ribosome
A0A1U8K049	GO:0005840	ribosome
A0A1U8K5R9	GO:0005840	ribosome
A0A1U8KC96	GO:0005840	ribosome
A0A1U8KEX3	GO:0005840	ribosome
A0A1U8KJV9	GO:0005840	ribosome
A0A1U8KSV6	GO:0005840	ribosome
A0A1U8L3Q2	GO:0005840	ribosome
A0A1U8L5N2	GO:0005840	ribosome
A0A1U8LB83	GO:0005840	ribosome
A0A1U8LGP3	GO:0005840	ribosome
A0A1U8LK15	GO:0005840	ribosome
A0A1U8LK44	GO:0005840	ribosome
A0A1U8LMW6	GO:0005840	ribosome
A0A1U8LPN2	GO:0005840	ribosome
A0A1U8LQS5	GO:0005840	ribosome
A0A1U8LV92	GO:0005840	ribosome
A0A1U8LXS9	GO:0005840	ribosome
A0A1U8LXY9	GO:0005840	ribosome
A0A1U8LZY4	GO:0005840	ribosome
A0A1U8M0N8	GO:0005840	ribosome
A0A1U8M1S2	GO:0005840	ribosome
A0A1U8M2N6	GO:0005840	ribosome
A0A1U8M2Z4	GO:0005840	ribosome
A0A1U8M3A5	GO:0005840	ribosome
A0A1U8M7J0	GO:0005840	ribosome
A0A1U8M8C0	GO:0005840	ribosome
A0A1U8MID7	GO:0005840	ribosome
A0A1U8MJ84	GO:0005840	ribosome
A0A1U8MZH1	GO:0005840	ribosome
A0A1U8N2M9	GO:0005840	ribosome
A0A1U8N8X9	GO:0005840	ribosome
A0A1U8N9M8	GO:0005840	ribosome
A0A1U8NMG0	GO:0005840	ribosome
A0A1U8NNY9	GO:0005840	ribosome
A0A1U8NZU2	GO:0005840	ribosome
A0A1U8NZY8	GO:0005840	ribosome
A0A1U8P582	GO:0005840	ribosome
A0A1U8PFX7	GO:0005840	ribosome
A0A1U8PIS4	GO:0005840	ribosome
A0A1U8PL37	GO:0005840	ribosome
A0A1U8PLU2	GO:0005840	ribosome
A0A1U8PSA4	GO:0005840	ribosome
A0A1U8PXK5	GO:0005840	ribosome
Q2L942	GO:0005840	ribosome
Slim id: GO:0005856	cytoskeleton	6
A0A1U8LNG0	GO:0005856	cytoskeleton
A0A1U8PVB0	GO:0005856	cytoskeleton
B1PBW5	GO:0005856	cytoskeleton
Q6VAF7	GO:0005856	cytoskeleton
A0A1U8IG65	GO:0005874	microtubule
A0A1U8LNG0	GO:0005874	microtubule
A0A1U8PVB0	GO:0005874	microtubule
B1PBW5	GO:0005874	microtubule
Q6VAF7	GO:0005874	microtubule
A0A1U8JT07	GO:0010005	cortical microtubule, transverse to long axis
Slim id: GO:0005886	plasma membrane	18
A0A1U8HT44	GO:0005886	plasma membrane
A0A1U8IG65	GO:0005886	plasma membrane
A0A1U8II50	GO:0005886	plasma membrane
A0A1U8IM91	GO:0005886	plasma membrane
A0A1U8IT84	GO:0005886	plasma membrane
A0A1U8IW32	GO:0005886	plasma membrane
A0A1U8JF39	GO:0005886	plasma membrane
A0A1U8JRN3	GO:0005886	plasma membrane
A0A1U8K1V6	GO:0005886	plasma membrane
A0A1U8KPL8	GO:0005886	plasma membrane
A0A1U8LDD2	GO:0005886	plasma membrane
A0A1U8NB59	GO:0005886	plasma membrane
A0A1U8NH34	GO:0005886	plasma membrane
A0A1U8P0M9	GO:0005886	plasma membrane
A0A1U8PWS9	GO:0005886	plasma membrane
A0A1U8I2Y8	GO:0046658	anchored component of plasma membrane
A0A1U8JMJ4	GO:0046658	anchored component of plasma membrane
A0A1U8N819	GO:0046658	anchored component of plasma membrane
A0A1U8NB59	GO:0046658	anchored component of plasma membrane
A0A1U8II50	GO:0005887	integral component of plasma membrane
A0A1U8LDD2	GO:0005905	clathrin-coated pit
A0A1U8LDD2	GO:0030132	clathrin coat of coated pit
Slim id: GO:0009507	chloroplast	15
A0A1U8HQH5	GO:0009507	chloroplast
A0A1U8IF56	GO:0009507	chloroplast
A0A1U8ILI3	GO:0009507	chloroplast
A0A1U8ISI5	GO:0009507	chloroplast
A0A1U8JA26	GO:0009507	chloroplast
A0A1U8JEC8	GO:0009507	chloroplast
A0A1U8JF27	GO:0009507	chloroplast
A0A1U8K3F6	GO:0009507	chloroplast
A0A1U8LN46	GO:0009507	chloroplast
A0A1U8N6G9	GO:0009507	chloroplast
A0A1U8NTM9	GO:0009507	chloroplast
A0A1U8PIS4	GO:0009507	chloroplast
A0A1U8PSF1	GO:0009507	chloroplast
Q2L942	GO:0009507	chloroplast
A0A1U8HQH5	GO:0009570	chloroplast stroma
A0A1U8NF67	GO:0009570	chloroplast stroma
Slim id: GO:0009536	plastid	7
A0A1U8HQH5	GO:0009536	plastid
A0A1U8IF56	GO:0009536	plastid
A0A1U8JA26	GO:0009536	plastid
A0A1U8LN46	GO:0009536	plastid
A0A1U8PSF1	GO:0009536	plastid
Q2L942	GO:0009536	plastid
A0A1U8NF67	GO:0009526	plastid envelope
A0A1U8HQH5	GO:0009570	chloroplast stroma
A0A1U8NF67	GO:0009570	chloroplast stroma
Slim id: GO:0016020	membrane	92
A0A1U8J3V2	GO:0010008	endosome membrane
A0A1U8L2T3	GO:0010008	endosome membrane
A0A1U8L2T3	GO:0070772	PAS complex
A0A1U8IA25	GO:0030117	membrane coat
A0A1U8JRY3	GO:0030117	membrane coat
A0A1U8JU65	GO:0030117	membrane coat
A0A1U8KV46	GO:0030117	membrane coat
A0A1U8LD82	GO:0030176	integral component of endoplasmic reticulum membrane
A0A1U8LDD2	GO:0030125	clathrin vesicle coat
A0A1U8NS80	GO:0031902	late endosome membrane
A0A1U8P916	GO:0031902	late endosome membrane
A0A1U8PGR2	GO:0031902	late endosome membrane
A0A1U8IW32	GO:0031201	SNARE complex
A0A1U8P916	GO:0031201	SNARE complex
A0A1U8IA25	GO:0000139	Golgi membrane
A0A1U8JRY3	GO:0000139	Golgi membrane
A0A1U8KIF2	GO:0000139	Golgi membrane
A0A1U8KML5	GO:0000139	Golgi membrane
A0A1U8KV46	GO:0000139	Golgi membrane
A0A1U8MZD8	GO:0000139	Golgi membrane
A0A1U8LDU5	GO:0072546	EMC complex
A0A1U8I6I7	GO:0005743	mitochondrial inner membrane
A0A1U8K2E0	GO:0005743	mitochondrial inner membrane
A0A1U8MY92	GO:0005743	mitochondrial inner membrane
A0A1U8IVW2	GO:0005742	mitochondrial outer membrane translocase complex
A0A1U8I6I7	GO:0005747	mitochondrial respiratory chain complex I
A0A1U8KLQ6	GO:0005747	mitochondrial respiratory chain complex I
A0A1U8NMS3	GO:0005747	mitochondrial respiratory chain complex I
A0A1U8HH12	GO:0016021	integral component of membrane
A0A1U8HK13	GO:0016021	integral component of membrane
A0A1U8HRG1	GO:0016021	integral component of membrane
A0A1U8HSA3	GO:0016021	integral component of membrane
A0A1U8HT57	GO:0016021	integral component of membrane
A0A1U8I3W5	GO:0016021	integral component of membrane
A0A1U8II44	GO:0016021	integral component of membrane
A0A1U8II50	GO:0016021	integral component of membrane
A0A1U8IL78	GO:0016021	integral component of membrane
A0A1U8ILI3	GO:0016021	integral component of membrane
A0A1U8INT5	GO:0016021	integral component of membrane
A0A1U8IPQ8	GO:0016021	integral component of membrane
A0A1U8IQN2	GO:0016021	integral component of membrane
A0A1U8IT84	GO:0016021	integral component of membrane
A0A1U8IUC8	GO:0016021	integral component of membrane
A0A1U8IUY2	GO:0016021	integral component of membrane
A0A1U8IVN0	GO:0016021	integral component of membrane
A0A1U8IW32	GO:0016021	integral component of membrane
A0A1U8JA90	GO:0016021	integral component of membrane
A0A1U8K1V6	GO:0016021	integral component of membrane
A0A1U8K2E0	GO:0016021	integral component of membrane
A0A1U8K355	GO:0016021	integral component of membrane
A0A1U8K3F6	GO:0016021	integral component of membrane
A0A1U8K410	GO:0016021	integral component of membrane
A0A1U8K584	GO:0016021	integral component of membrane
A0A1U8KIF2	GO:0016021	integral component of membrane
A0A1U8KML5	GO:0016021	integral component of membrane
A0A1U8L7C1	GO:0016021	integral component of membrane
A0A1U8L877	GO:0016021	integral component of membrane
A0A1U8LBH1	GO:0016021	integral component of membrane
A0A1U8LBQ7	GO:0016021	integral component of membrane
A0A1U8LD82	GO:0016021	integral component of membrane
A0A1U8LDU5	GO:0016021	integral component of membrane
A0A1U8LHX4	GO:0016021	integral component of membrane
A0A1U8LLX4	GO:0016021	integral component of membrane
A0A1U8M1F7	GO:0016021	integral component of membrane
A0A1U8M5M9	GO:0016021	integral component of membrane
A0A1U8M6R4	GO:0016021	integral component of membrane
A0A1U8MHX2	GO:0016021	integral component of membrane
A0A1U8MZD8	GO:0016021	integral component of membrane
A0A1U8MZM6	GO:0016021	integral component of membrane
A0A1U8N6G9	GO:0016021	integral component of membrane
A0A1U8N8M5	GO:0016021	integral component of membrane
A0A1U8NBY0	GO:0016021	integral component of membrane
A0A1U8NCA0	GO:0016021	integral component of membrane
A0A1U8NFC7	GO:0016021	integral component of membrane
A0A1U8NFF3	GO:0016021	integral component of membrane
A0A1U8NH34	GO:0016021	integral component of membrane
A0A1U8NHI9	GO:0016021	integral component of membrane
A0A1U8NMS3	GO:0016021	integral component of membrane
A0A1U8NXC9	GO:0016021	integral component of membrane
A0A1U8NZW5	GO:0016021	integral component of membrane
A0A1U8P049	GO:0016021	integral component of membrane
A0A1U8P6B1	GO:0016021	integral component of membrane
A0A1U8P916	GO:0016021	integral component of membrane
A0A1U8PIE2	GO:0016021	integral component of membrane
A0A1U8PPY4	GO:0016021	integral component of membrane
A9XUG7	GO:0016021	integral component of membrane
A0A1U8NB59	GO:0031225	anchored component of membrane
A0A1U8I6I7	GO:0070469	respirasome
A0A1U8K2E0	GO:0070469	respirasome
A0A1U8MY92	GO:0070469	respirasome
S4SKS9	GO:0031090	organelle membrane
A0A1U8I2Y8	GO:0046658	anchored component of plasma membrane
A0A1U8JMJ4	GO:0046658	anchored component of plasma membrane
A0A1U8N819	GO:0046658	anchored component of plasma membrane
A0A1U8NB59	GO:0046658	anchored component of plasma membrane
A0A1U8IPQ8	GO:0031966	mitochondrial membrane
A0A1U8LDD2	GO:0030130	clathrin coat of trans-Golgi network vesicle
A0A1U8JEC8	GO:0001405	PAM complex, Tim23 associated import motor
A0A1U8N394	GO:0045261	proton-transporting ATP synthase complex, catalytic core F(1)
S4SKS9	GO:0045261	proton-transporting ATP synthase complex, catalytic core F(1)
A0A1U8II50	GO:0005887	integral component of plasma membrane
A0A1U8LAP3	GO:0005639	integral component of nuclear inner membrane
A0A1U8LLX4	GO:0005639	integral component of nuclear inner membrane
A0A1U8K2E0	GO:0005750	mitochondrial respiratory chain complex III
A0A1U8HH12	GO:0016020	membrane
A0A1U8HK13	GO:0016020	membrane
A0A1U8HRG1	GO:0016020	membrane
A0A1U8HSA3	GO:0016020	membrane
A0A1U8HT57	GO:0016020	membrane
A0A1U8I3W5	GO:0016020	membrane
A0A1U8I6I7	GO:0016020	membrane
A0A1U8IA25	GO:0016020	membrane
A0A1U8IG65	GO:0016020	membrane
A0A1U8IHT9	GO:0016020	membrane
A0A1U8II44	GO:0016020	membrane
A0A1U8II50	GO:0016020	membrane
A0A1U8IL78	GO:0016020	membrane
A0A1U8ILI3	GO:0016020	membrane
A0A1U8IM91	GO:0016020	membrane
A0A1U8INT5	GO:0016020	membrane
A0A1U8IPQ8	GO:0016020	membrane
A0A1U8IQN2	GO:0016020	membrane
A0A1U8IT84	GO:0016020	membrane
A0A1U8IUC8	GO:0016020	membrane
A0A1U8IUY2	GO:0016020	membrane
A0A1U8IVN0	GO:0016020	membrane
A0A1U8IVW2	GO:0016020	membrane
A0A1U8IW32	GO:0016020	membrane
A0A1U8J3V2	GO:0016020	membrane
A0A1U8JA90	GO:0016020	membrane
A0A1U8JRN3	GO:0016020	membrane
A0A1U8JRY3	GO:0016020	membrane
A0A1U8JU65	GO:0016020	membrane
A0A1U8JWS2	GO:0016020	membrane
A0A1U8K1V6	GO:0016020	membrane
A0A1U8K2E0	GO:0016020	membrane
A0A1U8K355	GO:0016020	membrane
A0A1U8K3F6	GO:0016020	membrane
A0A1U8K410	GO:0016020	membrane
A0A1U8K584	GO:0016020	membrane
A0A1U8KIF2	GO:0016020	membrane
A0A1U8KML5	GO:0016020	membrane
A0A1U8KV46	GO:0016020	membrane
A0A1U8L7C1	GO:0016020	membrane
A0A1U8L877	GO:0016020	membrane
A0A1U8LBH1	GO:0016020	membrane
A0A1U8LBQ7	GO:0016020	membrane
A0A1U8LD82	GO:0016020	membrane
A0A1U8LDD2	GO:0016020	membrane
A0A1U8LDU5	GO:0016020	membrane
A0A1U8LHX4	GO:0016020	membrane
A0A1U8LLG7	GO:0016020	membrane
A0A1U8LLX4	GO:0016020	membrane
A0A1U8M1F7	GO:0016020	membrane
A0A1U8M5M9	GO:0016020	membrane
A0A1U8M6R4	GO:0016020	membrane
A0A1U8MHX2	GO:0016020	membrane
A0A1U8MY92	GO:0016020	membrane
A0A1U8MZD8	GO:0016020	membrane
A0A1U8MZM6	GO:0016020	membrane
A0A1U8N394	GO:0016020	membrane
A0A1U8N6G9	GO:0016020	membrane
A0A1U8N8M5	GO:0016020	membrane
A0A1U8NB59	GO:0016020	membrane
A0A1U8NBY0	GO:0016020	membrane
A0A1U8NCA0	GO:0016020	membrane
A0A1U8NFC7	GO:0016020	membrane
A0A1U8NFF3	GO:0016020	membrane
A0A1U8NH34	GO:0016020	membrane
A0A1U8NHI9	GO:0016020	membrane
A0A1U8NMS3	GO:0016020	membrane
A0A1U8NXC9	GO:0016020	membrane
A0A1U8NZW5	GO:0016020	membrane
A0A1U8P049	GO:0016020	membrane
A0A1U8P0M9	GO:0016020	membrane
A0A1U8P6B1	GO:0016020	membrane
A0A1U8P916	GO:0016020	membrane
A0A1U8PIE2	GO:0016020	membrane
A0A1U8PPY4	GO:0016020	membrane
A0A1U8PQJ6	GO:0016020	membrane
A9XUG7	GO:0016020	membrane
S4SKS9	GO:0016020	membrane
A0A1U8IA25	GO:0030126	COPI vesicle coat
A0A1U8JRY3	GO:0030126	COPI vesicle coat
A0A1U8KV46	GO:0030126	COPI vesicle coat
A0A1U8IJ01	GO:0005751	mitochondrial respiratory chain complex IV
A0A1U8N394	GO:0000275	mitochondrial proton-transporting ATP synthase complex, catalytic sector F(1)
A0A1U8JU65	GO:0030121	AP-1 adaptor complex
A0A1U8KS47	GO:0030127	COPII vesicle coat
A0A1U8LLG7	GO:0030127	COPII vesicle coat
A0A1U8MT90	GO:0030127	COPII vesicle coat
A0A1U8JEK3	GO:0045277	respiratory chain complex IV
A0A1U8LLG7	GO:0012507	ER to Golgi transport vesicle membrane
A0A1U8P916	GO:0012507	ER to Golgi transport vesicle membrane
A0A1U8INT5	GO:0008250	oligosaccharyltransferase complex
A0A1U8LBQ7	GO:0008250	oligosaccharyltransferase complex
A0A1U8P049	GO:0008250	oligosaccharyltransferase complex
A0A1U8HSA3	GO:0005789	endoplasmic reticulum membrane
A0A1U8INT5	GO:0005789	endoplasmic reticulum membrane
A0A1U8JA90	GO:0005789	endoplasmic reticulum membrane
A0A1U8LBQ7	GO:0005789	endoplasmic reticulum membrane
A0A1U8LLG7	GO:0005789	endoplasmic reticulum membrane
A0A1U8M6R4	GO:0005789	endoplasmic reticulum membrane
A0A1U8MQP1	GO:0005789	endoplasmic reticulum membrane
A0A1U8NBY0	GO:0005789	endoplasmic reticulum membrane
A0A1U8NFF3	GO:0005789	endoplasmic reticulum membrane
A0A1U8NHI9	GO:0005789	endoplasmic reticulum membrane
A0A1U8P049	GO:0005789	endoplasmic reticulum membrane
A0A1U8P916	GO:0005789	endoplasmic reticulum membrane
A0A1U8LDD2	GO:0005905	clathrin-coated pit
A0A1U8LDD2	GO:0030659	cytoplasmic vesicle membrane
A0A1U8LDD2	GO:0030132	clathrin coat of coated pit
A0A1U8IVW2	GO:0005741	mitochondrial outer membrane
A0A1U8IA25	GO:0030663	COPI-coated vesicle membrane
A0A1U8JRY3	GO:0030663	COPI-coated vesicle membrane
A0A1U8KV46	GO:0030663	COPI-coated vesicle membrane
A0A1U8NS80	GO:0000813	ESCRT I complex
A0A1U8PGR2	GO:0000813	ESCRT I complex
A0A1U8L2T3	GO:0000306	extrinsic component of vacuolar membrane
Molecular Function Accessions
Slim id: GO:0000166	nucleotide binding	59
A0A1U8IQS0	GO:0043531	ADP binding
A0A1U8LXA8	GO:0043531	ADP binding
S4SKS9	GO:0043531	ADP binding
A0A1U8L3D9	GO:0071949	FAD binding
A0A1U8L6A5	GO:0071949	FAD binding
A0A1U8PVG0	GO:0071949	FAD binding
A0A1U8N4S6	GO:0051287	NAD binding
S4SKS9	GO:0032559	adenyl ribonucleotide binding
A0A1U8JA90	GO:0050660	flavin adenine dinucleotide binding
A0A1U8KA39	GO:0050660	flavin adenine dinucleotide binding
A0A1U8L3D9	GO:0050660	flavin adenine dinucleotide binding
A0A1U8L6A5	GO:0050660	flavin adenine dinucleotide binding
A0A1U8PVG0	GO:0050660	flavin adenine dinucleotide binding
A0A1U8HQH5	GO:0000166	nucleotide binding
A0A1U8HSA3	GO:0000166	nucleotide binding
A0A1U8HT44	GO:0000166	nucleotide binding
A0A1U8IG65	GO:0000166	nucleotide binding
A0A1U8ILM1	GO:0000166	nucleotide binding
A0A1U8IP15	GO:0000166	nucleotide binding
A0A1U8ITB8	GO:0000166	nucleotide binding
A0A1U8IV10	GO:0000166	nucleotide binding
A0A1U8JF39	GO:0000166	nucleotide binding
A0A1U8JML0	GO:0000166	nucleotide binding
A0A1U8JWS2	GO:0000166	nucleotide binding
A0A1U8K016	GO:0000166	nucleotide binding
A0A1U8K1V6	GO:0000166	nucleotide binding
A0A1U8K8P6	GO:0000166	nucleotide binding
A0A1U8KA39	GO:0000166	nucleotide binding
A0A1U8KPL8	GO:0000166	nucleotide binding
A0A1U8KS47	GO:0000166	nucleotide binding
A0A1U8L542	GO:0000166	nucleotide binding
A0A1U8LAZ4	GO:0000166	nucleotide binding
A0A1U8LHH4	GO:0000166	nucleotide binding
A0A1U8LNG0	GO:0000166	nucleotide binding
A0A1U8LVF4	GO:0000166	nucleotide binding
A0A1U8M0P6	GO:0000166	nucleotide binding
A0A1U8M6R4	GO:0000166	nucleotide binding
A0A1U8MF38	GO:0000166	nucleotide binding
A0A1U8MS11	GO:0000166	nucleotide binding
A0A1U8N7U4	GO:0000166	nucleotide binding
A0A1U8N7Z9	GO:0000166	nucleotide binding
A0A1U8NTM9	GO:0000166	nucleotide binding
A0A1U8NWX7	GO:0000166	nucleotide binding
A0A1U8NX82	GO:0000166	nucleotide binding
A0A1U8P2T2	GO:0000166	nucleotide binding
A0A1U8P7M9	GO:0000166	nucleotide binding
A0A1U8PD04	GO:0000166	nucleotide binding
A0A1U8PVB0	GO:0000166	nucleotide binding
B1PBW5	GO:0000166	nucleotide binding
Q3LUL8	GO:0000166	nucleotide binding
Q3LUM0	GO:0000166	nucleotide binding
Q3LUM3	GO:0000166	nucleotide binding
Q3LUM4	GO:0000166	nucleotide binding
Q6VAF7	GO:0000166	nucleotide binding
S4SKS9	GO:0000166	nucleotide binding
A0A1U8K584	GO:0070403	NAD+ binding
A0A1U8JA90	GO:0010181	FMN binding
A0A1U8M0A9	GO:0010181	FMN binding
A3F7Q2	GO:0010181	FMN binding
A0A1U8HSA3	GO:0005525	GTP binding
A0A1U8IG65	GO:0005525	GTP binding
A0A1U8KS47	GO:0005525	GTP binding
A0A1U8LNG0	GO:0005525	GTP binding
A0A1U8M6R4	GO:0005525	GTP binding
A0A1U8NTM9	GO:0005525	GTP binding
A0A1U8PVB0	GO:0005525	GTP binding
B1PBW5	GO:0005525	GTP binding
Q3LUL8	GO:0005525	GTP binding
Q3LUM0	GO:0005525	GTP binding
Q3LUM3	GO:0005525	GTP binding
Q3LUM4	GO:0005525	GTP binding
Q6VAF7	GO:0005525	GTP binding
Q3LUL8	GO:0019001	guanyl nucleotide binding
Q3LUM0	GO:0019001	guanyl nucleotide binding
Q3LUM3	GO:0019001	guanyl nucleotide binding
Q3LUM4	GO:0019001	guanyl nucleotide binding
A0A1U8JA90	GO:0050661	NADP binding
A0A1U8KA39	GO:0050661	NADP binding
A0A1U8NDS2	GO:0050661	NADP binding
A0A1U8JEC8	GO:0000774	adenyl-nucleotide exchange factor activity
A0A1U8HQH5	GO:0005524	ATP binding
A0A1U8HT44	GO:0005524	ATP binding
A0A1U8IN37	GO:0005524	ATP binding
A0A1U8IP15	GO:0005524	ATP binding
A0A1U8IT84	GO:0005524	ATP binding
A0A1U8IZK0	GO:0005524	ATP binding
A0A1U8JF39	GO:0005524	ATP binding
A0A1U8JKZ2	GO:0005524	ATP binding
A0A1U8JML0	GO:0005524	ATP binding
A0A1U8JWS2	GO:0005524	ATP binding
A0A1U8K016	GO:0005524	ATP binding
A0A1U8K1V6	GO:0005524	ATP binding
A0A1U8K8P6	GO:0005524	ATP binding
A0A1U8KPL8	GO:0005524	ATP binding
A0A1U8L542	GO:0005524	ATP binding
A0A1U8LAZ4	GO:0005524	ATP binding
A0A1U8LHH4	GO:0005524	ATP binding
A0A1U8LVF4	GO:0005524	ATP binding
A0A1U8M0P6	GO:0005524	ATP binding
A0A1U8M1F7	GO:0005524	ATP binding
A0A1U8MF38	GO:0005524	ATP binding
A0A1U8MS11	GO:0005524	ATP binding
A0A1U8N7U4	GO:0005524	ATP binding
A0A1U8N7Z9	GO:0005524	ATP binding
A0A1U8NWX7	GO:0005524	ATP binding
A0A1U8NX82	GO:0005524	ATP binding
A0A1U8P2T2	GO:0005524	ATP binding
A0A1U8PD04	GO:0005524	ATP binding
S4SKS9	GO:0005524	ATP binding
Slim id: GO:0003674	molecular_function	41
A0A1U8N394	GO:0046933	proton-transporting ATP synthase activity, rotational mechanism
S4SKS9	GO:0046933	proton-transporting ATP synthase activity, rotational mechanism
A0A1U8PD04	GO:0036402	proteasome-activating activity
A0A1U8IL78	GO:0015250	water channel activity
A0A1U8NH34	GO:0015250	water channel activity
A0A1U8KA39	GO:0004362	glutathione-disulfide reductase (NADPH) activity
A0A1U8LJP0	GO:0004362	glutathione-disulfide reductase (NADPH) activity
A0A1U8HT57	GO:0022857	transmembrane transporter activity
A0A1U8L877	GO:0022857	transmembrane transporter activity
A0A1U8JWS2	GO:0044183	protein folding chaperone
A0A1U8IVW2	GO:0008320	protein transmembrane transporter activity
A0A1U8K2E0	GO:0008121	ubiquinol-cytochrome-c reductase activity
A0A1U8JU65	GO:0035615	clathrin adaptor activity
A0A1U8LLG7	GO:0005096	GTPase activator activity
A0A1U8KA39	GO:0004791	thioredoxin-disulfide reductase activity
A0A1U8L877	GO:0051119	sugar transmembrane transporter activity
A0A1U8HHB2	GO:0004857	enzyme inhibitor activity
A0A1U8LMR3	GO:0004857	enzyme inhibitor activity
A0A1U8M3T2	GO:0004857	enzyme inhibitor activity
A0A1U8JRN3	GO:0004864	protein phosphatase inhibitor activity
A0A1U8P0M9	GO:0004864	protein phosphatase inhibitor activity
D2D328	GO:0004864	protein phosphatase inhibitor activity
Q9FE19	GO:0004864	protein phosphatase inhibitor activity
A0A1U8IN37	GO:0004386	helicase activity
A0A1U8LHH4	GO:0004386	helicase activity
A0A1U8N7U4	GO:0004386	helicase activity
S4SJL9	GO:0008137	NADH dehydrogenase (ubiquinone) activity
A0A1U8IN37	GO:0003724	RNA helicase activity
A0A1U8LHH4	GO:0003724	RNA helicase activity
A0A1U8N7U4	GO:0003724	RNA helicase activity
A0A1U8KE96	GO:0004601	peroxidase activity
A0A1U8MFM7	GO:0004601	peroxidase activity
A0A1U8MVL0	GO:0004867	serine-type endopeptidase inhibitor activity
A0A1U8II50	GO:0008519	ammonium transmembrane transporter activity
A0A1U8LAP3	GO:0043495	protein-membrane adaptor activity
A0A1U8LLX4	GO:0043495	protein-membrane adaptor activity
A0A1U8IL78	GO:0015267	channel activity
A0A1U8NH34	GO:0015267	channel activity
A0A1U8HXL3	GO:0008428	ribonuclease inhibitor activity
A0A1U8HXU8	GO:0030295	protein kinase activator activity
A0A1U8IPQ8	GO:0017077	oxidative phosphorylation uncoupler activity
A0A1U8NF67	GO:0004176	ATP-dependent peptidase activity
A0A1U8IZK0	GO:0016887	ATP hydrolysis activity
A0A1U8JWS2	GO:0016887	ATP hydrolysis activity
A0A1U8KPL8	GO:0016887	ATP hydrolysis activity
A0A1U8N7U4	GO:0016887	ATP hydrolysis activity
A0A1U8PD04	GO:0016887	ATP hydrolysis activity
A0A1U8LN46	GO:0000036	acyl carrier activity
A0A1U8IW32	GO:0005484	SNAP receptor activity
A0A1U8P916	GO:0005484	SNAP receptor activity
A0A1U8JEC8	GO:0000774	adenyl-nucleotide exchange factor activity
Slim id: GO:0003676	nucleic acid binding	62
A0A1U8KTN7	GO:0031492	nucleosomal DNA binding
A0A1U8PSA4	GO:0008097	5S rRNA binding
A0A1U8KTN7	GO:0003690	double-stranded DNA binding
A0A1U8HRQ7	GO:0003729	mRNA binding
A0A1U8HTP1	GO:0003729	mRNA binding
A0A1U8HWJ1	GO:0003729	mRNA binding
A0A1U8HZK5	GO:0003729	mRNA binding
A0A1U8I5Y0	GO:0003729	mRNA binding
A0A1U8I660	GO:0003729	mRNA binding
A0A1U8I683	GO:0003729	mRNA binding
A0A1U8IL26	GO:0003729	mRNA binding
A0A1U8IL72	GO:0003729	mRNA binding
A0A1U8IQ87	GO:0003729	mRNA binding
A0A1U8J264	GO:0003729	mRNA binding
A0A1U8JQV3	GO:0003729	mRNA binding
A0A1U8KC96	GO:0003729	mRNA binding
A0A1U8KZF0	GO:0003729	mRNA binding
A0A1U8LGP3	GO:0003729	mRNA binding
A0A1U8LZJ2	GO:0003729	mRNA binding
A0A1U8M160	GO:0003729	mRNA binding
A0A1U8M7J0	GO:0003729	mRNA binding
A0A1U8MIE8	GO:0003729	mRNA binding
A0A1U8MJV5	GO:0003729	mRNA binding
A0A1U8MKI5	GO:0003729	mRNA binding
A0A1U8MZH1	GO:0003729	mRNA binding
A0A1U8NMG0	GO:0003729	mRNA binding
A0A1U8PIS4	GO:0003729	mRNA binding
A0A1U8PKN5	GO:0003729	mRNA binding
A0A1U8MBR4	GO:0008266	poly(U) RNA binding
A0A1U8KVY4	GO:0003684	damaged DNA binding
A0A1U8M2J4	GO:0003684	damaged DNA binding
A0A1U8HQB2	GO:0003676	nucleic acid binding
A0A1U8HY54	GO:0003676	nucleic acid binding
A0A1U8I5Y0	GO:0003676	nucleic acid binding
A0A1U8IA10	GO:0003676	nucleic acid binding
A0A1U8IIE0	GO:0003676	nucleic acid binding
A0A1U8ILA7	GO:0003676	nucleic acid binding
A0A1U8IP15	GO:0003676	nucleic acid binding
A0A1U8IQ87	GO:0003676	nucleic acid binding
A0A1U8J264	GO:0003676	nucleic acid binding
A0A1U8K4W4	GO:0003676	nucleic acid binding
A0A1U8KG99	GO:0003676	nucleic acid binding
A0A1U8KGL6	GO:0003676	nucleic acid binding
A0A1U8KJ97	GO:0003676	nucleic acid binding
A0A1U8KT12	GO:0003676	nucleic acid binding
A0A1U8L9T9	GO:0003676	nucleic acid binding
A0A1U8LHH4	GO:0003676	nucleic acid binding
A0A1U8LZJ2	GO:0003676	nucleic acid binding
A0A1U8M160	GO:0003676	nucleic acid binding
A0A1U8MBR4	GO:0003676	nucleic acid binding
A0A1U8MIE8	GO:0003676	nucleic acid binding
A0A1U8MJV5	GO:0003676	nucleic acid binding
A0A1U8MVS6	GO:0003676	nucleic acid binding
A0A1U8MZ69	GO:0003676	nucleic acid binding
A0A1U8N027	GO:0003676	nucleic acid binding
A0A1U8N7U4	GO:0003676	nucleic acid binding
A0A1U8NNZ9	GO:0003676	nucleic acid binding
A0A1U8NPZ1	GO:0003676	nucleic acid binding
A0A1U8PIS4	GO:0003676	nucleic acid binding
A0A1U8PKN5	GO:0003676	nucleic acid binding
A0A1U8P6B0	GO:0003697	single-stranded DNA binding
A0A1U8LXS9	GO:0070181	small ribosomal subunit rRNA binding
A0A1U8MBR4	GO:0008143	poly(A) binding
A0A1U8KSV6	GO:0070180	large ribosomal subunit rRNA binding
A0A1U8P582	GO:0070180	large ribosomal subunit rRNA binding
A0A1U8PLU2	GO:0070180	large ribosomal subunit rRNA binding
A0A1U8PXK5	GO:0070180	large ribosomal subunit rRNA binding
A0A1U8HTP1	GO:0019843	rRNA binding
A0A1U8HWC1	GO:0019843	rRNA binding
A0A1U8HZK5	GO:0019843	rRNA binding
A0A1U8IL72	GO:0019843	rRNA binding
A0A1U8IY21	GO:0019843	rRNA binding
A0A1U8LB83	GO:0019843	rRNA binding
A0A1U8LPN2	GO:0019843	rRNA binding
A0A1U8M7J0	GO:0019843	rRNA binding
A0A1U8M8C0	GO:0019843	rRNA binding
A0A1U8MZH1	GO:0019843	rRNA binding
Q2L942	GO:0019843	rRNA binding
A0A1U8MBR4	GO:0003730	mRNA 3'-UTR binding
A0A1U8JJF5	GO:0003691	double-stranded telomeric DNA binding
Slim id: GO:0003677	DNA binding	15
A0A1U8KTN7	GO:0031492	nucleosomal DNA binding
A0A1U8KTN7	GO:0003690	double-stranded DNA binding
A0A1U8IBF6	GO:0003677	DNA binding
A0A1U8IEZ9	GO:0003677	DNA binding
A0A1U8IN37	GO:0003677	DNA binding
A0A1U8IP15	GO:0003677	DNA binding
A0A1U8JJF5	GO:0003677	DNA binding
A0A1U8KTN7	GO:0003677	DNA binding
A0A1U8LWP0	GO:0003677	DNA binding
A0A1U8LZK6	GO:0003677	DNA binding
A0A1U8M1F7	GO:0003677	DNA binding
A0A1U8ML49	GO:0003677	DNA binding
A0A1U8NY36	GO:0003677	DNA binding
A0A1U8P6B0	GO:0003677	DNA binding
A0A1U8PYZ9	GO:0003677	DNA binding
A0A1U8KVY4	GO:0003684	damaged DNA binding
A0A1U8M2J4	GO:0003684	damaged DNA binding
A0A1U8P6B0	GO:0003697	single-stranded DNA binding
A0A1U8JJF5	GO:0003691	double-stranded telomeric DNA binding
Slim id: GO:0003682	chromatin binding	1
A0A1U8KTN7	GO:0031492	nucleosomal DNA binding
Slim id: GO:0003700	DNA-binding transcription factor activity	1
A0A1U8ML49	GO:0003700	DNA-binding transcription factor activity
Slim id: GO:0003723	RNA binding	75
A0A1U8PSA4	GO:0008097	5S rRNA binding
A0A1U8HRQ7	GO:0003729	mRNA binding
A0A1U8HTP1	GO:0003729	mRNA binding
A0A1U8HWJ1	GO:0003729	mRNA binding
A0A1U8HZK5	GO:0003729	mRNA binding
A0A1U8I5Y0	GO:0003729	mRNA binding
A0A1U8I660	GO:0003729	mRNA binding
A0A1U8I683	GO:0003729	mRNA binding
A0A1U8IL26	GO:0003729	mRNA binding
A0A1U8IL72	GO:0003729	mRNA binding
A0A1U8IQ87	GO:0003729	mRNA binding
A0A1U8J264	GO:0003729	mRNA binding
A0A1U8JQV3	GO:0003729	mRNA binding
A0A1U8KC96	GO:0003729	mRNA binding
A0A1U8KZF0	GO:0003729	mRNA binding
A0A1U8LGP3	GO:0003729	mRNA binding
A0A1U8LZJ2	GO:0003729	mRNA binding
A0A1U8M160	GO:0003729	mRNA binding
A0A1U8M7J0	GO:0003729	mRNA binding
A0A1U8MIE8	GO:0003729	mRNA binding
A0A1U8MJV5	GO:0003729	mRNA binding
A0A1U8MKI5	GO:0003729	mRNA binding
A0A1U8MZH1	GO:0003729	mRNA binding
A0A1U8NMG0	GO:0003729	mRNA binding
A0A1U8PIS4	GO:0003729	mRNA binding
A0A1U8PKN5	GO:0003729	mRNA binding
A0A1U8MBR4	GO:0008266	poly(U) RNA binding
A0A1U8IP15	GO:0000049	tRNA binding
A0A1U8LXS9	GO:0070181	small ribosomal subunit rRNA binding
A0A1U8HQB2	GO:0003723	RNA binding
A0A1U8HTP1	GO:0003723	RNA binding
A0A1U8HWC1	GO:0003723	RNA binding
A0A1U8HZK5	GO:0003723	RNA binding
A0A1U8HZN0	GO:0003723	RNA binding
A0A1U8I5Y0	GO:0003723	RNA binding
A0A1U8I660	GO:0003723	RNA binding
A0A1U8I683	GO:0003723	RNA binding
A0A1U8I9W9	GO:0003723	RNA binding
A0A1U8IA10	GO:0003723	RNA binding
A0A1U8ICD8	GO:0003723	RNA binding
A0A1U8IIE0	GO:0003723	RNA binding
A0A1U8IL72	GO:0003723	RNA binding
A0A1U8ILA7	GO:0003723	RNA binding
A0A1U8IN37	GO:0003723	RNA binding
A0A1U8IQ87	GO:0003723	RNA binding
A0A1U8ISM4	GO:0003723	RNA binding
A0A1U8IY21	GO:0003723	RNA binding
A0A1U8J264	GO:0003723	RNA binding
A0A1U8J892	GO:0003723	RNA binding
A0A1U8JDV8	GO:0003723	RNA binding
A0A1U8K4W4	GO:0003723	RNA binding
A0A1U8K4Y0	GO:0003723	RNA binding
A0A1U8K5R9	GO:0003723	RNA binding
A0A1U8KJ97	GO:0003723	RNA binding
A0A1U8KT12	GO:0003723	RNA binding
A0A1U8L5N2	GO:0003723	RNA binding
A0A1U8L9T9	GO:0003723	RNA binding
A0A1U8LGP3	GO:0003723	RNA binding
A0A1U8LK06	GO:0003723	RNA binding
A0A1U8LK15	GO:0003723	RNA binding
A0A1U8LK44	GO:0003723	RNA binding
A0A1U8LQS5	GO:0003723	RNA binding
A0A1U8LV92	GO:0003723	RNA binding
A0A1U8LZJ2	GO:0003723	RNA binding
A0A1U8LZY4	GO:0003723	RNA binding
A0A1U8M160	GO:0003723	RNA binding
A0A1U8M1S2	GO:0003723	RNA binding
A0A1U8M2N6	GO:0003723	RNA binding
A0A1U8M7J0	GO:0003723	RNA binding
A0A1U8M8C0	GO:0003723	RNA binding
A0A1U8MBR4	GO:0003723	RNA binding
A0A1U8MID7	GO:0003723	RNA binding
A0A1U8MIE8	GO:0003723	RNA binding
A0A1U8MJ84	GO:0003723	RNA binding
A0A1U8MJV5	GO:0003723	RNA binding
A0A1U8MKI5	GO:0003723	RNA binding
A0A1U8MRU8	GO:0003723	RNA binding
A0A1U8MZ69	GO:0003723	RNA binding
A0A1U8MZH1	GO:0003723	RNA binding
A0A1U8N7U4	GO:0003723	RNA binding
A0A1U8N9M8	GO:0003723	RNA binding
A0A1U8NMG0	GO:0003723	RNA binding
A0A1U8NNY9	GO:0003723	RNA binding
A0A1U8NPZ1	GO:0003723	RNA binding
A0A1U8NZY8	GO:0003723	RNA binding
A0A1U8PFX7	GO:0003723	RNA binding
A0A1U8PIS4	GO:0003723	RNA binding
A0A1U8PKN5	GO:0003723	RNA binding
Q2L942	GO:0003723	RNA binding
A0A1U8MBR4	GO:0008143	poly(A) binding
A0A1U8KSV6	GO:0070180	large ribosomal subunit rRNA binding
A0A1U8P582	GO:0070180	large ribosomal subunit rRNA binding
A0A1U8PLU2	GO:0070180	large ribosomal subunit rRNA binding
A0A1U8PXK5	GO:0070180	large ribosomal subunit rRNA binding
A0A1U8HTP1	GO:0019843	rRNA binding
A0A1U8HWC1	GO:0019843	rRNA binding
A0A1U8HZK5	GO:0019843	rRNA binding
A0A1U8IL72	GO:0019843	rRNA binding
A0A1U8IY21	GO:0019843	rRNA binding
A0A1U8LB83	GO:0019843	rRNA binding
A0A1U8LPN2	GO:0019843	rRNA binding
A0A1U8M7J0	GO:0019843	rRNA binding
A0A1U8M8C0	GO:0019843	rRNA binding
A0A1U8MZH1	GO:0019843	rRNA binding
Q2L942	GO:0019843	rRNA binding
A0A1U8MBR4	GO:0003730	mRNA 3'-UTR binding
Slim id: GO:0003824	catalytic activity	124
A0A1U8I2M5	GO:0003755	peptidyl-prolyl cis-trans isomerase activity
A0A1U8IF70	GO:0003755	peptidyl-prolyl cis-trans isomerase activity
A0A1U8ISI5	GO:0003755	peptidyl-prolyl cis-trans isomerase activity
A0A1U8N910	GO:0003755	peptidyl-prolyl cis-trans isomerase activity
A0A1U8HT44	GO:0004683	calmodulin-dependent protein kinase activity
A0A1U8LAZ4	GO:0004683	calmodulin-dependent protein kinase activity
A0A1U8N394	GO:0046933	proton-transporting ATP synthase activity, rotational mechanism
S4SKS9	GO:0046933	proton-transporting ATP synthase activity, rotational mechanism
A0A1U8J2C6	GO:0046537	2,3-bisphosphoglycerate-independent phosphoglycerate mutase activity
A0A1U8NSA4	GO:0046537	2,3-bisphosphoglycerate-independent phosphoglycerate mutase activity
A0A1U8IYI2	GO:0070006	metalloaminopeptidase activity
A0A1U8IF56	GO:0009055	electron transfer activity
A0A1U8LXL9	GO:0009055	electron transfer activity
A0A1U8J6Q9	GO:0004180	carboxypeptidase activity
Q8VWQ0	GO:0004180	carboxypeptidase activity
A0A1U8HSW6	GO:0016844	strictosidine synthase activity
A0A1U8JCX3	GO:0004177	aminopeptidase activity
A0A1U8MZD8	GO:0019706	protein-cysteine S-palmitoyltransferase activity
A0A1U8IG94	GO:0004357	glutamate-cysteine ligase activity
A0A1U8M0P6	GO:0008641	ubiquitin-like modifier activating enzyme activity
A0A1U8MF38	GO:0008641	ubiquitin-like modifier activating enzyme activity
A0A1U8NWX7	GO:0004829	threonine-tRNA ligase activity
A0A1U8NV58	GO:0046570	methylthioribulose 1-phosphate dehydratase activity
A0A1U8P6H8	GO:0003756	protein disulfide isomerase activity
A4L9I3	GO:0003756	protein disulfide isomerase activity
A0A1U8JF39	GO:0004674	protein serine/threonine kinase activity
A0A1U8K1V6	GO:0004674	protein serine/threonine kinase activity
A0A1U8K8P6	GO:0004674	protein serine/threonine kinase activity
A0A1U8KA39	GO:0016668	oxidoreductase activity, acting on a sulfur group of donors, NAD(P) as acceptor
A0A1U8MY92	GO:0016651	oxidoreductase activity, acting on NAD(P)H
S4SJL9	GO:0016651	oxidoreductase activity, acting on NAD(P)H
A0A1U8LJP0	GO:0004362	glutathione-disulfide reductase (NADPH) activity
A0A1U8NDS2	GO:0004616	phosphogluconate dehydrogenase (decarboxylating) activity
A0A1U8NX82	GO:0004776	succinate-CoA ligase (GDP-forming) activity
A0A1U8K584	GO:0048040	UDP-glucuronate decarboxylase activity
A0A1U8JYE7	GO:0004222	metalloendopeptidase activity
A0A1U8LD82	GO:0016628	oxidoreductase activity, acting on the CH-CH group of donors, NAD or NADP as acceptor
A0A1U8LLJ8	GO:0016628	oxidoreductase activity, acting on the CH-CH group of donors, NAD or NADP as acceptor
A0A1U8PYZ9	GO:0003904	deoxyribodipyrimidine photo-lyase activity
A0A1U8J4P3	GO:0016615	malate dehydrogenase activity
A0A1U8NZE2	GO:0016615	malate dehydrogenase activity
A0A1U8K2E0	GO:0008121	ubiquinol-cytochrome-c reductase activity
A0A1U8MRU8	GO:0004521	endoribonuclease activity
A0A1U8KCJ3	GO:0016831	carboxy-lyase activity
A0A1U8IBP2	GO:0004033	aldo-keto reductase (NADP) activity
A0A1U8IV33	GO:0004033	aldo-keto reductase (NADP) activity
A0A1U8IV10	GO:0004352	glutamate dehydrogenase (NAD+) activity
A0A1U8P7M9	GO:0004352	glutamate dehydrogenase (NAD+) activity
A0A1U8NZ47	GO:0052691	UDP-arabinopyranose mutase activity
A0A1U8HQH5	GO:0016851	magnesium chelatase activity
A0A1U8IP15	GO:0016874	ligase activity
A0A1U8N7Z9	GO:0016874	ligase activity
A0A1U8ICG6	GO:0004190	aspartic-type endopeptidase activity
A0A1U8JRP8	GO:0004190	aspartic-type endopeptidase activity
A0A1U8N8S1	GO:0004190	aspartic-type endopeptidase activity
A0A1U8NSJ5	GO:0004190	aspartic-type endopeptidase activity
A0A1U8IN37	GO:0004386	helicase activity
A0A1U8LHH4	GO:0004386	helicase activity
A0A1U8N7U4	GO:0004386	helicase activity
A0A1U8JA90	GO:0003958	NADPH-hemoprotein reductase activity
A0A1U8L6A5	GO:0016401	palmitoyl-CoA oxidase activity
A0A1U8INS6	GO:0097573	glutathione oxidoreductase activity
A0A1U8L5H7	GO:0097573	glutathione oxidoreductase activity
A0A1U8HXL3	GO:0016829	lyase activity
A0A1U8ICT7	GO:0016829	lyase activity
A0A1U8JB55	GO:0016829	lyase activity
A0A1U8K1Y3	GO:0016829	lyase activity
A0A1U8JDJ5	GO:0004252	serine-type endopeptidase activity
A0A1U8L7V7	GO:0004252	serine-type endopeptidase activity
A0A1U8LGL0	GO:0004252	serine-type endopeptidase activity
A0A1U8NF67	GO:0004252	serine-type endopeptidase activity
A0A1U8IM91	GO:0016655	oxidoreductase activity, acting on NAD(P)H, quinone or similar compound as acceptor
A0A1U8JNB0	GO:0004722	protein serine/threonine phosphatase activity
A0A1U8PSF1	GO:0003989	acetyl-CoA carboxylase activity
A0A1U8HRG1	GO:0061630	ubiquitin protein ligase activity
A0A1U8LVU7	GO:0061630	ubiquitin protein ligase activity
A0A1U8HYY2	GO:0016616	oxidoreductase activity, acting on the CH-OH group of donors, NAD or NADP as acceptor
A0A1U8N4S6	GO:0016616	oxidoreductase activity, acting on the CH-OH group of donors, NAD or NADP as acceptor
A0A1U8PGH5	GO:0016616	oxidoreductase activity, acting on the CH-OH group of donors, NAD or NADP as acceptor
A0A1U8PI14	GO:0016616	oxidoreductase activity, acting on the CH-OH group of donors, NAD or NADP as acceptor
A0A1U8HUE6	GO:0008234	cysteine-type peptidase activity
A0A1U8IPB4	GO:0008234	cysteine-type peptidase activity
A0A1U8JN11	GO:0008234	cysteine-type peptidase activity
A0A1U8KQS9	GO:0008234	cysteine-type peptidase activity
A0A1U8PZL7	GO:0008234	cysteine-type peptidase activity
A0A1U8NPD0	GO:0004134	4-alpha-glucanotransferase activity
A0A1U8HPI9	GO:0016491	oxidoreductase activity
A0A1U8HU44	GO:0016491	oxidoreductase activity
A0A1U8I6D2	GO:0016491	oxidoreductase activity
A0A1U8IXT6	GO:0016491	oxidoreductase activity
A0A1U8JRV2	GO:0016491	oxidoreductase activity
A0A1U8KE96	GO:0016491	oxidoreductase activity
A0A1U8L3D9	GO:0016491	oxidoreductase activity
A0A1U8LBH1	GO:0016491	oxidoreductase activity
A0A1U8LML9	GO:0016491	oxidoreductase activity
[truncated: 3,188 more rows]
[truncated: 5 more columns]

## Sheet: Htol up MF
GO:0000166	nucleotide binding	59
GO:0003674	molecular_function	41
GO:0003676	nucleic acid binding	62
GO:0003677	DNA binding	15
GO:0003682	chromatin binding	1
GO:0003700	DNA-binding transcription factor activity	1
GO:0003723	RNA binding	75
GO:0003824	catalytic activity	124
GO:0004518	nuclease activity	1
GO:0005198	structural molecule activity	76
GO:0005215	transporter activity	11
GO:0005488	binding	170
GO:0005515	protein binding	32
GO:0008135	translation factor activity, RNA binding	10
GO:0008289	lipid binding	8
GO:0016301	kinase activity	9
GO:0016740	transferase activity	54
GO:0016787	hydrolase activity	79
GO:0030234	enzyme regulator activity	12
GO:0030246	carbohydrate binding	5
GO:0038023	signaling receptor activity	3
	Total	848

## Sheet: Htol up BP
GO:0000003	reproduction	9
GO:0005975	carbohydrate metabolic process	29
GO:0006091	generation of precursor metabolites and energy	20
GO:0006139	nucleobase-containing compound metabolic process	44
GO:0006259	DNA metabolic process	6
GO:0006412	translation	79
GO:0006464	cellular protein modification process	28
GO:0006629	lipid metabolic process	22
GO:0006810	transport	42
GO:0006950	response to stress	33
GO:0007049	cell cycle	4
GO:0007154	cell communication	7
GO:0007165	signal transduction	10
GO:0007275	multicellular organism development	9
GO:0008150	biological_process	278
GO:0008152	metabolic process	212
GO:0009056	catabolic process	48
GO:0009058	biosynthetic process	81
GO:0009416	response to light stimulus	1
GO:0009605	response to external stimulus	3
GO:0009607	response to biotic stimulus	4
GO:0009628	response to abiotic stimulus	4
GO:0009719	response to endogenous stimulus	6
GO:0009791	post-embryonic development	9
GO:0009987	cellular process	234
GO:0015979	photosynthesis	2
GO:0016043	cellular component organization	50
GO:0016049	cell growth	8
GO:0019538	protein metabolic process	76
GO:0019725	cellular homeostasis	3
GO:0019748	secondary metabolic process	1
GO:0030154	cell differentiation	8
GO:0040007	growth	8
GO:0040029	regulation of gene expression, epigenetic	3
GO:0042221	response to chemical	18
GO:0048856	anatomical structure development	9
GO:0065009	regulation of molecular function	14
	Total	1422

## Sheet: Htol up CC
GO:0005575	cellular_component	209
GO:0005576	extracellular region	25
GO:0005622	intracellular anatomical structure	131
GO:0005634	nucleus	52
GO:0005635	nuclear envelope	3
GO:0005654	nucleoplasm	3
GO:0005730	nucleolus	3
GO:0005737	cytoplasm	113
GO:0005739	mitochondrion	26
GO:0005764	lysosome	5
GO:0005768	endosome	6
GO:0005773	vacuole	7
GO:0005777	peroxisome	6
GO:0005783	endoplasmic reticulum	23
GO:0005794	Golgi apparatus	18
GO:0005829	cytosol	83
GO:0005840	ribosome	69
GO:0005856	cytoskeleton	6
GO:0005886	plasma membrane	18
GO:0009507	chloroplast	15
GO:0009536	plastid	7
GO:0016020	membrane	92
	Total	920
