# Supplementary material for: Integrative physiological, biochemical, and proteomic analysis of the leaves of two cotton genotypes under heat stress
Source: PLoS One. 2025 Jan 9;20(1):e0316630. doi: 10.1371/journal.pone.0316630 (PMC11717266; doi:10.1371/journal.pone.0316630)
Supplement: S6 Table — (XLSX) [file pone.0316630.s006.xlsx]

## Sheet:  Hsus Down all process detail 
Supplementary Table 6. Gene ontology functional classification of the differentially expressed downregulated proteins identified in the leaves of Hsus genotype.
GO: Cellular Component
Slim id: GO:0005575	cellular_component	284
A0A1U8KFL0	GO:0044613	nuclear pore central transport channel
A0A1U8IX01	GO:0016471	vacuolar proton-transporting V-type ATPase complex
A0A1U8NET3	GO:0070939	Dsl1/NZR complex
A0A1U8LXQ6	GO:0042651	thylakoid membrane
A0A346KLJ1	GO:0042651	thylakoid membrane
A0A1U8MQ13	GO:0005849	mRNA cleavage factor complex
A0A1U8JTB8	GO:0016592	mediator complex
A0A1U8IMQ3	GO:0031305	integral component of mitochondrial inner membrane
A0A1U8JWF8	GO:0031305	integral component of mitochondrial inner membrane
A0A1U8NUA0	GO:0005684	U2-type spliceosomal complex
A0A1U8M786	GO:0030663	COPI-coated vesicle membrane
A0A1U8HZK1	GO:0019773	proteasome core complex, alpha-subunit complex
A0A1U8IQH9	GO:0019773	proteasome core complex, alpha-subunit complex
A0A1U8KY15	GO:0019773	proteasome core complex, alpha-subunit complex
A0A1U8MDE7	GO:0019773	proteasome core complex, alpha-subunit complex
A0A1U8MZL0	GO:0005956	protein kinase CK2 complex
A0A1U8M7J7	GO:0030131	clathrin adaptor complex
A0A1U8J081	GO:0048471	perinuclear region of cytoplasm
H9LHL9	GO:0005763	mitochondrial small ribosomal subunit
A0A1U8JDQ3	GO:0005789	endoplasmic reticulum membrane
A0A1U8JYQ5	GO:0005789	endoplasmic reticulum membrane
A0A1U8KT82	GO:0005789	endoplasmic reticulum membrane
A0A1U8LM73	GO:0005789	endoplasmic reticulum membrane
A0A1U8MJ31	GO:0005789	endoplasmic reticulum membrane
A0A1U8NEX2	GO:0005789	endoplasmic reticulum membrane
D6PY90	GO:0005789	endoplasmic reticulum membrane
A0A1U8JJU9	GO:0031969	chloroplast membrane
A0A1U8LDM3	GO:0031969	chloroplast membrane
A0A1U8MB85	GO:0031969	chloroplast membrane
A0A1U8HXV3	GO:0000151	ubiquitin ligase complex
A0A1U8JF93	GO:0000151	ubiquitin ligase complex
A0A1U8LKH7	GO:0000151	ubiquitin ligase complex
A0A1U8KT82	GO:0031410	cytoplasmic vesicle
A0A1U8M786	GO:0031410	cytoplasmic vesicle
A0A1U8M7J7	GO:0031410	cytoplasmic vesicle
A0A1U8PMZ8	GO:0031416	NatB complex
A0A1U8IP85	GO:0005762	mitochondrial large ribosomal subunit
A0A1U8JTM2	GO:0071011	precatalytic spliceosome
A0A1U8JWS8	GO:0071011	precatalytic spliceosome
A0A1U8IE54	GO:0043231	intracellular membrane-bounded organelle
A0A1U8IXB2	GO:0043231	intracellular membrane-bounded organelle
A0A1U8KBA3	GO:0043231	intracellular membrane-bounded organelle
A0A1U8KKJ6	GO:0043231	intracellular membrane-bounded organelle
A0A1U8L6V9	GO:0043231	intracellular membrane-bounded organelle
A0A1U8MB85	GO:0043231	intracellular membrane-bounded organelle
A0A1U8MCN2	GO:0043231	intracellular membrane-bounded organelle
A0A1U8P2Y8	GO:0043231	intracellular membrane-bounded organelle
A0A1U8P3P4	GO:0043231	intracellular membrane-bounded organelle
A0A1U8P4E3	GO:0043231	intracellular membrane-bounded organelle
H9LIA2	GO:0009539	photosystem II reaction center
C6GFP4	GO:0000275	mitochondrial proton-transporting ATP synthase complex, catalytic sector F(1)
A0A1U8PUG9	GO:0032592	integral component of mitochondrial membrane
A0A1U8PJ20	GO:0030093	chloroplast photosystem I
A0A1U8J8W5	GO:0005758	mitochondrial intermembrane space
A0A1U8JWK2	GO:0005758	mitochondrial intermembrane space
A0A1U8LSK5	GO:0005758	mitochondrial intermembrane space
A0A1U8LX07	GO:0010008	endosome membrane
A0A1U8P2W7	GO:0010008	endosome membrane
A0A1U8LYF9	GO:0030176	integral component of endoplasmic reticulum membrane
A0A1U8LXL1	GO:0005643	nuclear pore
A0A1U8KW55	GO:0030864	cortical actin cytoskeleton
A0A1U8IZ71	GO:0009654	photosystem II oxygen evolving complex
A0A1U8JD88	GO:0009654	photosystem II oxygen evolving complex
A0A1U8KE59	GO:0009654	photosystem II oxygen evolving complex
A0A1U8L8S3	GO:0009654	photosystem II oxygen evolving complex
A0A1U8MTG9	GO:0009654	photosystem II oxygen evolving complex
A0A1U8LLT6	GO:0009543	chloroplast thylakoid lumen
A0A1U8M030	GO:0009543	chloroplast thylakoid lumen
A0A1U8KCF7	GO:0071004	U2-type prespliceosome
A0A1U8L5M3	GO:0071004	U2-type prespliceosome
A0A1U8LSE7	GO:0071004	U2-type prespliceosome
A0A1U8KBU2	GO:0000145	exocyst
A0A1U8PIS2	GO:0000145	exocyst
A0A1U8HNI4	GO:0000502	proteasome complex
A0A1U8HZK1	GO:0000502	proteasome complex
A0A1U8IQH9	GO:0000502	proteasome complex
A0A1U8KY15	GO:0000502	proteasome complex
A0A1U8KZH2	GO:0000502	proteasome complex
A0A1U8LBX6	GO:0000502	proteasome complex
A0A1U8LV00	GO:0000502	proteasome complex
A0A1U8MDE7	GO:0000502	proteasome complex
A0A1U8MI26	GO:0000502	proteasome complex
A0A1U8P381	GO:0000502	proteasome complex
A0A1U8L887	GO:0009368	endopeptidase Clp complex
A0A1U8LUD7	GO:0009368	endopeptidase Clp complex
A0A1U8ND76	GO:0009368	endopeptidase Clp complex
A0A1U8IZ71	GO:0009523	photosystem II
A0A1U8JCU4	GO:0009523	photosystem II
A0A1U8JD88	GO:0009523	photosystem II
A0A1U8JLI2	GO:0009523	photosystem II
A0A1U8JND4	GO:0009523	photosystem II
A0A1U8K5U7	GO:0009523	photosystem II
A0A1U8KE59	GO:0009523	photosystem II
A0A1U8KGP0	GO:0009523	photosystem II
A0A1U8KRV6	GO:0009523	photosystem II
A0A1U8L3A5	GO:0009523	photosystem II
A0A1U8L8S3	GO:0009523	photosystem II
A0A1U8LES3	GO:0009523	photosystem II
A0A1U8LLT6	GO:0009523	photosystem II
A0A1U8LX59	GO:0009523	photosystem II
A0A1U8LXQ6	GO:0009523	photosystem II
A0A1U8M030	GO:0009523	photosystem II
A0A1U8MTG9	GO:0009523	photosystem II
A0A1U8NL07	GO:0009523	photosystem II
H9LIA2	GO:0009523	photosystem II
A0A1U8IJU8	GO:0022627	cytosolic small ribosomal subunit
A0A1U8J2J6	GO:0022627	cytosolic small ribosomal subunit
A0A1U8LIH1	GO:0022627	cytosolic small ribosomal subunit
A0A1U8MES2	GO:0022627	cytosolic small ribosomal subunit
A0A1U8PG89	GO:0022627	cytosolic small ribosomal subunit
A0A1U8KUE8	GO:0016281	eukaryotic translation initiation factor 4F complex
A0A1U8HNI4	GO:0031597	cytosolic proteasome complex
A0A1U8K6M4	GO:0005852	eukaryotic translation initiation factor 3 complex
A0A1U8LPJ6	GO:0005852	eukaryotic translation initiation factor 3 complex
A0A1U8MAP7	GO:0005947	mitochondrial alpha-ketoglutarate dehydrogenase complex
A0A1U8I3L1	GO:0110165	cellular anatomical entity
A0A1U8I6F8	GO:0110165	cellular anatomical entity
A0A1U8IPQ4	GO:0110165	cellular anatomical entity
A0A1U8JJI7	GO:0110165	cellular anatomical entity
A0A1U8KDF4	GO:0110165	cellular anatomical entity
A0A1U8KIK7	GO:0110165	cellular anatomical entity
A0A1U8LPZ0	GO:0110165	cellular anatomical entity
A0A1U8MCN2	GO:0110165	cellular anatomical entity
A0A1U8MSP1	GO:0110165	cellular anatomical entity
A0A1U8NN46	GO:0110165	cellular anatomical entity
A0A1U8P6M1	GO:0110165	cellular anatomical entity
A0A1U8PTM3	GO:0110165	cellular anatomical entity
C6GFP4	GO:0110165	cellular anatomical entity
D6PY90	GO:0110165	cellular anatomical entity
A0A1U8JGI4	GO:0008180	COP9 signalosome
A0A1U8LPJ6	GO:0071541	eukaryotic translation initiation factor 3 complex, eIF3m
A0A1U8MFT7	GO:0000815	ESCRT III complex
A0A1U8ISD8	GO:0005742	mitochondrial outer membrane translocase complex
A0A1U8KPR2	GO:0031225	anchored component of membrane
A0A1U8PWC9	GO:0005938	cell cortex
A0A1U8HL03	GO:0005759	mitochondrial matrix
A0A1U8I0E2	GO:0005759	mitochondrial matrix
A0A1U8MFU2	GO:0005759	mitochondrial matrix
A0A1U8NGL9	GO:0005759	mitochondrial matrix
A0A1U8LXQ6	GO:0009521	photosystem
A0A1U8M160	GO:1990904	ribonucleoprotein complex
A0A1U8N0D9	GO:1990904	ribonucleoprotein complex
A0A1U8KR45	GO:0070531	BRCA1-A complex
A0A1U8LU78	GO:0016459	myosin complex
A0A1U8JTM2	GO:0005685	U1 snRNP
A0A1U8KCF7	GO:0005685	U1 snRNP
A0A1U8L5M3	GO:0005685	U1 snRNP
A0A1U8LSE7	GO:0005685	U1 snRNP
A0A1U8IHZ0	GO:0009941	chloroplast envelope
A0A1U8IVZ4	GO:0016272	prefoldin complex
A0A1U8LF02	GO:0005749	mitochondrial respiratory chain complex II, succinate dehydrogenase complex (ubiquinone)
A0A1U8HX68	GO:0022625	cytosolic large ribosomal subunit
A0A1U8IFZ6	GO:0022625	cytosolic large ribosomal subunit
A0A1U8J009	GO:0022625	cytosolic large ribosomal subunit
A0A1U8JZ27	GO:0022625	cytosolic large ribosomal subunit
A0A1U8K5Q0	GO:0022625	cytosolic large ribosomal subunit
A0A1U8KEX3	GO:0022625	cytosolic large ribosomal subunit
A0A1U8LF15	GO:0022625	cytosolic large ribosomal subunit
A0A1U8MFL8	GO:0022625	cytosolic large ribosomal subunit
A0A1U8MP57	GO:0022625	cytosolic large ribosomal subunit
A0A1U8MU22	GO:0022625	cytosolic large ribosomal subunit
A0A1U8N0B2	GO:0022625	cytosolic large ribosomal subunit
A0A1U8NYD2	GO:0022625	cytosolic large ribosomal subunit
A0A1U8P2A4	GO:0022625	cytosolic large ribosomal subunit
A0A1U8PC43	GO:0022625	cytosolic large ribosomal subunit
A0A1U8LF15	GO:0022626	cytosolic ribosome
A0A1U8J6V9	GO:0009331	glycerol-3-phosphate dehydrogenase complex
A0A1U8IZS7	GO:0009570	chloroplast stroma
A0A1U8JZQ4	GO:0009570	chloroplast stroma
A0A1U8KUP6	GO:0009570	chloroplast stroma
A0A1U8L887	GO:0009570	chloroplast stroma
A0A1U8LUD7	GO:0009570	chloroplast stroma
A0A1U8MIC3	GO:0009570	chloroplast stroma
A0A1U8MUJ9	GO:0009570	chloroplast stroma
A0A1U8ND76	GO:0009570	chloroplast stroma
A0A1U8PGW8	GO:0009570	chloroplast stroma
A0A1U8PLY5	GO:0009570	chloroplast stroma
A0A1U8PR65	GO:0009570	chloroplast stroma
A0A1U8JTM2	GO:0046540	U4/U6 x U5 tri-snRNP complex
A0A1U8JWS8	GO:0046540	U4/U6 x U5 tri-snRNP complex
A0A1U8LSE7	GO:0046540	U4/U6 x U5 tri-snRNP complex
A0A1U8HHY3	GO:0015935	small ribosomal subunit
A0A1U8IJU8	GO:0015935	small ribosomal subunit
A0A1U8N2R9	GO:0015935	small ribosomal subunit
A0A1U8NT26	GO:0015935	small ribosomal subunit
A0A1U8PG89	GO:0015935	small ribosomal subunit
H9LHL9	GO:0015935	small ribosomal subunit
Q2L8Z6	GO:0015935	small ribosomal subunit
A0A1U8I7J1	GO:0034663	endoplasmic reticulum chaperone complex
A0A1U8IBD9	GO:0000159	protein phosphatase type 2A complex
A0A1U8INY9	GO:0000159	protein phosphatase type 2A complex
A0A1U8NSJ6	GO:0000159	protein phosphatase type 2A complex
A0A1U8INC3	GO:0035550	urease complex
A0A1U8M2L0	GO:0035550	urease complex
A0A1U8I7J1	GO:0005788	endoplasmic reticulum lumen
A0A1U8NZ34	GO:0005788	endoplasmic reticulum lumen
A0A1U8IHZ0	GO:0042721	TIM22 mitochondrial import inner membrane insertion complex
A0A1U8KEB1	GO:0030127	COPII vesicle coat
A0A1U8KT82	GO:0030127	COPII vesicle coat
A0A1U8PTG6	GO:0030127	COPII vesicle coat
A0A1U8JWS8	GO:0097526	spliceosomal tri-snRNP complex
A0A1U8LSE7	GO:0071013	catalytic step 2 spliceosome
A0A1U8I6F8	GO:0031201	SNARE complex
A0A1U8JY30	GO:0031201	SNARE complex
A0A1U8JYQ5	GO:0031201	SNARE complex
A0A1U8NCY1	GO:0016442	RISC complex
A0A1U8L5M3	GO:0000243	commitment complex
A0A1U8JTM2	GO:0005686	U2 snRNP
A0A1U8LSE7	GO:0005686	U2 snRNP
A0A1U8NUA0	GO:0005686	U2 snRNP
A0A1U8I202	GO:0005874	microtubule
A0A1U8IDF7	GO:0005874	microtubule
A0A1U8IIA2	GO:0005874	microtubule
A0A1U8JYQ5	GO:0012507	ER to Golgi transport vesicle membrane
A0A1U8KT82	GO:0012507	ER to Golgi transport vesicle membrane
A0A1U8J8W5	GO:0070469	respirasome
A0A1U8JWK2	GO:0070469	respirasome
A0A1U8LHP2	GO:0070469	respirasome
A0A1U8LXQ6	GO:0070469	respirasome
A0A1U8IBE3	GO:0009706	chloroplast inner membrane
A0A1U8KLW9	GO:0009706	chloroplast inner membrane
A0A1U8N3P8	GO:0009706	chloroplast inner membrane
A0A1U8JHY2	GO:0000276	mitochondrial proton-transporting ATP synthase complex, coupling factor F(o)
A0A1U8HX68	GO:0043226	organelle
A0A1U8HNI4	GO:0008540	proteasome regulatory particle, base subcomplex
A0A1U8LBX6	GO:0008540	proteasome regulatory particle, base subcomplex
A0A1U8KZH2	GO:0008541	proteasome regulatory particle, lid subcomplex
A0A1U8IMN2	GO:0005885	Arp2/3 protein complex
A0A1U8LBW3	GO:0005850	eukaryotic translation initiation factor 2 complex
A0A1U8I106	GO:0005694	chromosome
A0A1U8KR45	GO:0070552	BRISC complex
A0A1U8MI26	GO:0019774	proteasome core complex, beta-subunit complex
A0A1U8P381	GO:0019774	proteasome core complex, beta-subunit complex
A0A1U8I3I4	GO:0043229	intracellular organelle
A0A1U8J009	GO:0043229	intracellular organelle
A0A1U8JTM2	GO:0043229	intracellular organelle
A0A1U8LSE7	GO:0043229	intracellular organelle
A0A1U8LXQ6	GO:0043229	intracellular organelle
H9LF02	GO:0043229	intracellular organelle
A0A1U8IZ71	GO:0009535	chloroplast thylakoid membrane
A0A1U8J8F0	GO:0009535	chloroplast thylakoid membrane
A0A1U8JCU4	GO:0009535	chloroplast thylakoid membrane
A0A1U8JD88	GO:0009535	chloroplast thylakoid membrane
A0A1U8JL50	GO:0009535	chloroplast thylakoid membrane
A0A1U8JLI2	GO:0009535	chloroplast thylakoid membrane
A0A1U8JND4	GO:0009535	chloroplast thylakoid membrane
A0A1U8K5U7	GO:0009535	chloroplast thylakoid membrane
A0A1U8KGP0	GO:0009535	chloroplast thylakoid membrane
A0A1U8KR54	GO:0009535	chloroplast thylakoid membrane
A0A1U8KRV6	GO:0009535	chloroplast thylakoid membrane
A0A1U8KT56	GO:0009535	chloroplast thylakoid membrane
A0A1U8L3A5	GO:0009535	chloroplast thylakoid membrane
A0A1U8L8S3	GO:0009535	chloroplast thylakoid membrane
A0A1U8LES3	GO:0009535	chloroplast thylakoid membrane
A0A1U8LID9	GO:0009535	chloroplast thylakoid membrane
A0A1U8LX59	GO:0009535	chloroplast thylakoid membrane
A0A1U8LXQ6	GO:0009535	chloroplast thylakoid membrane
A0A1U8MTG9	GO:0009535	chloroplast thylakoid membrane
A0A1U8NL07	GO:0009535	chloroplast thylakoid membrane
A0A346KLJ1	GO:0009535	chloroplast thylakoid membrane
A0A5P9NVG0	GO:0009535	chloroplast thylakoid membrane
H9LEZ3	GO:0009535	chloroplast thylakoid membrane
H9LFY0	GO:0009535	chloroplast thylakoid membrane
H9LIA2	GO:0009535	chloroplast thylakoid membrane
H9LIB6	GO:0009535	chloroplast thylakoid membrane
A0A1U8JTF4	GO:0030904	retromer complex
A0A1U8LU78	GO:0031982	vesicle
A0A1U8K2S5	GO:0031588	nucleotide-activated protein kinase complex
A0A1U8M101	GO:0010494	cytoplasmic stress granule
C6GFP4	GO:0045261	proton-transporting ATP synthase complex, catalytic core F(1)
A0A1U8IZR2	GO:0009522	photosystem I
A0A1U8J8F0	GO:0009522	photosystem I
A0A1U8JCU4	GO:0009522	photosystem I
A0A1U8JDE5	GO:0009522	photosystem I
A0A1U8JL50	GO:0009522	photosystem I
A0A1U8JLI2	GO:0009522	photosystem I
A0A1U8JND4	GO:0009522	photosystem I
A0A1U8K5U7	GO:0009522	photosystem I
A0A1U8KGP0	GO:0009522	photosystem I
A0A1U8KRV6	GO:0009522	photosystem I
A0A1U8L3A5	GO:0009522	photosystem I
A0A1U8LES3	GO:0009522	photosystem I
A0A1U8LID9	GO:0009522	photosystem I
A0A1U8LX59	GO:0009522	photosystem I
A0A1U8NL07	GO:0009522	photosystem I
A0A1U8PJ20	GO:0009522	photosystem I
A0A346KLJ1	GO:0009522	photosystem I
A0A1U8HW63	GO:0046658	anchored component of plasma membrane
A0A1U8KBY9	GO:0046658	anchored component of plasma membrane
A0A1U8M667	GO:0046658	anchored component of plasma membrane
A0A1U8M6X8	GO:0046658	anchored component of plasma membrane
A0A1U8MW22	GO:0046658	anchored component of plasma membrane
A0A1U8J0T4	GO:0000139	Golgi membrane
A0A1U8KRV8	GO:0000139	Golgi membrane
A0A1U8KY56	GO:0000139	Golgi membrane
A0A1U8LX07	GO:0000139	Golgi membrane
A0A1U8M786	GO:0000139	Golgi membrane
A0A1U8P2W7	GO:0000139	Golgi membrane
A0A1U8KEB1	GO:0070971	endoplasmic reticulum exit site
A0A1U8KT82	GO:0070971	endoplasmic reticulum exit site
A0A1U8PTG6	GO:0070971	endoplasmic reticulum exit site
A0A1U8JWK2	GO:0005747	mitochondrial respiratory chain complex I
A0A1U8LHP2	GO:0005747	mitochondrial respiratory chain complex I
A0A1U8K6M4	GO:0033290	eukaryotic 48S preinitiation complex
A0A1U8LPJ6	GO:0033290	eukaryotic 48S preinitiation complex
A0A1U8MIV5	GO:0045252	oxoglutarate dehydrogenase complex
A0A1U8P0A2	GO:0045239	tricarboxylic acid cycle enzyme complex
A0A1U8KFT8	GO:0005736	RNA polymerase I complex
A0A1U8JYQ5	GO:0031902	late endosome membrane
A0A1U8MQU4	GO:0045273	respiratory chain complex II
A0A1U8LYF9	GO:0030173	integral component of Golgi membrane
A0A1U8JND9	GO:0005802	trans-Golgi network
A0A1U8JSU8	GO:0080085	signal recognition particle, chloroplast targeting
A0A1U8LM94	GO:0080085	signal recognition particle, chloroplast targeting
A0A1U8M160	GO:0005844	polysome
A0A1U8N4I9	GO:0005832	chaperonin-containing T-complex
A0A1U8I6F8	GO:0012505	endomembrane system
A0A1U8IPS4	GO:0012505	endomembrane system
A0A1U8IXB2	GO:0012505	endomembrane system
A0A1U8N7P2	GO:0012505	endomembrane system
A0A1U8I8X4	GO:0005743	mitochondrial inner membrane
A0A1U8IMQ3	GO:0005743	mitochondrial inner membrane
A0A1U8JWK2	GO:0005743	mitochondrial inner membrane
A0A1U8KHB1	GO:0005743	mitochondrial inner membrane
A0A1U8LF02	GO:0005743	mitochondrial inner membrane
A0A1U8LSK5	GO:0005743	mitochondrial inner membrane
A0A1U8LXQ6	GO:0005743	mitochondrial inner membrane
A0A1U8MFU2	GO:0005743	mitochondrial inner membrane
A0A1U8PUG9	GO:0005743	mitochondrial inner membrane
H9LEZ3	GO:0005743	mitochondrial inner membrane
A0A1U8IFZ6	GO:0015934	large ribosomal subunit
A0A1U8IP85	GO:0015934	large ribosomal subunit
A0A1U8K5Q0	GO:0015934	large ribosomal subunit
A0A1U8MP57	GO:0015934	large ribosomal subunit
A0A1U8MU22	GO:0015934	large ribosomal subunit
A0A1U8JTM2	GO:0005687	U4 snRNP
A0A1U8JWS8	GO:0005687	U4 snRNP
A0A1U8LSE7	GO:0005687	U4 snRNP
A0A1U8M7J7	GO:0005905	clathrin-coated pit
A0A0G2QMY0	GO:0016021	integral component of membrane
A0A1U8HKD5	GO:0016021	integral component of membrane
A0A1U8HN75	GO:0016021	integral component of membrane
A0A1U8HPR7	GO:0016021	integral component of membrane
A0A1U8HRD2	GO:0016021	integral component of membrane
A0A1U8HW63	GO:0016021	integral component of membrane
A0A1U8HWF8	GO:0016021	integral component of membrane
A0A1U8I4U3	GO:0016021	integral component of membrane
A0A1U8I5D7	GO:0016021	integral component of membrane
A0A1U8I629	GO:0016021	integral component of membrane
A0A1U8I6F8	GO:0016021	integral component of membrane
A0A1U8IBE3	GO:0016021	integral component of membrane
A0A1U8IC89	GO:0016021	integral component of membrane
A0A1U8IE54	GO:0016021	integral component of membrane
A0A1U8IFS6	GO:0016021	integral component of membrane
A0A1U8IGS4	GO:0016021	integral component of membrane
A0A1U8IHZ0	GO:0016021	integral component of membrane
A0A1U8IPS4	GO:0016021	integral component of membrane
A0A1U8IQN1	GO:0016021	integral component of membrane
A0A1U8ISD8	GO:0016021	integral component of membrane
A0A1U8IV75	GO:0016021	integral component of membrane
A0A1U8IXB2	GO:0016021	integral component of membrane
A0A1U8IZR2	GO:0016021	integral component of membrane
A0A1U8J0T4	GO:0016021	integral component of membrane
A0A1U8J3N1	GO:0016021	integral component of membrane
A0A1U8J8F0	GO:0016021	integral component of membrane
A0A1U8JD95	GO:0016021	integral component of membrane
A0A1U8JDE5	GO:0016021	integral component of membrane
A0A1U8JDQ3	GO:0016021	integral component of membrane
A0A1U8JJU9	GO:0016021	integral component of membrane
A0A1U8JL50	GO:0016021	integral component of membrane
A0A1U8JP07	GO:0016021	integral component of membrane
A0A1U8JQ14	GO:0016021	integral component of membrane
A0A1U8JS13	GO:0016021	integral component of membrane
A0A1U8JTM7	GO:0016021	integral component of membrane
A0A1U8JWF8	GO:0016021	integral component of membrane
A0A1U8JYQ5	GO:0016021	integral component of membrane
A0A1U8K7K4	GO:0016021	integral component of membrane
A0A1U8KCB3	GO:0016021	integral component of membrane
A0A1U8KHB1	GO:0016021	integral component of membrane
A0A1U8KK33	GO:0016021	integral component of membrane
A0A1U8KKP7	GO:0016021	integral component of membrane
A0A1U8KLW9	GO:0016021	integral component of membrane
A0A1U8KPR2	GO:0016021	integral component of membrane
A0A1U8KR54	GO:0016021	integral component of membrane
A0A1U8KRV8	GO:0016021	integral component of membrane
A0A1U8KW39	GO:0016021	integral component of membrane
A0A1U8L2Q1	GO:0016021	integral component of membrane
A0A1U8LD35	GO:0016021	integral component of membrane
A0A1U8LDM3	GO:0016021	integral component of membrane
A0A1U8LEJ2	GO:0016021	integral component of membrane
A0A1U8LM73	GO:0016021	integral component of membrane
A0A1U8LUP3	GO:0016021	integral component of membrane
A0A1U8LWJ0	GO:0016021	integral component of membrane
A0A1U8LX07	GO:0016021	integral component of membrane
A0A1U8LX59	GO:0016021	integral component of membrane
A0A1U8LXQ6	GO:0016021	integral component of membrane
A0A1U8LYF9	GO:0016021	integral component of membrane
A0A1U8M3X0	GO:0016021	integral component of membrane
A0A1U8M6X8	GO:0016021	integral component of membrane
A0A1U8MB85	GO:0016021	integral component of membrane
A0A1U8MCN2	GO:0016021	integral component of membrane
A0A1U8MET3	GO:0016021	integral component of membrane
A0A1U8MEZ4	GO:0016021	integral component of membrane
A0A1U8MFB9	GO:0016021	integral component of membrane
A0A1U8MHS5	GO:0016021	integral component of membrane
A0A1U8MJ31	GO:0016021	integral component of membrane
A0A1U8MJL4	GO:0016021	integral component of membrane
A0A1U8MQA1	GO:0016021	integral component of membrane
A0A1U8MSH7	GO:0016021	integral component of membrane
A0A1U8MXF3	GO:0016021	integral component of membrane
A0A1U8N5G3	GO:0016021	integral component of membrane
A0A1U8N9H9	GO:0016021	integral component of membrane
A0A1U8NEX2	GO:0016021	integral component of membrane
A0A1U8NG64	GO:0016021	integral component of membrane
A0A1U8NHE2	GO:0016021	integral component of membrane
A0A1U8NP44	GO:0016021	integral component of membrane
A0A1U8NP54	GO:0016021	integral component of membrane
A0A1U8NPG1	GO:0016021	integral component of membrane
A0A1U8NV21	GO:0016021	integral component of membrane
A0A1U8NX34	GO:0016021	integral component of membrane
A0A1U8P0C4	GO:0016021	integral component of membrane
A0A1U8P114	GO:0016021	integral component of membrane
A0A1U8P2W7	GO:0016021	integral component of membrane
A0A1U8P2Y8	GO:0016021	integral component of membrane
A0A1U8P4E3	GO:0016021	integral component of membrane
A0A1U8PB32	GO:0016021	integral component of membrane
A0A1U8PIZ0	GO:0016021	integral component of membrane
A0A1U8PMZ3	GO:0016021	integral component of membrane
A0A1U8PUA5	GO:0016021	integral component of membrane
A0A5P9NVG0	GO:0016021	integral component of membrane
D6PY90	GO:0016021	integral component of membrane
D8FSJ8	GO:0016021	integral component of membrane
G9JJW4	GO:0016021	integral component of membrane
H9LFY0	GO:0016021	integral component of membrane
H9LIA2	GO:0016021	integral component of membrane
A0A1U8K6M4	GO:0016282	eukaryotic 43S preinitiation complex
A0A1U8LPJ6	GO:0016282	eukaryotic 43S preinitiation complex
A0A1U8PFG2	GO:0030125	clathrin vesicle coat
A0A1U8IDD8	GO:0005615	extracellular space
A0A1U8J1D6	GO:0005615	extracellular space
A0A1U8MB62	GO:0005615	extracellular space
A0A1U8NN46	GO:0005615	extracellular space
A0A1U8JTM2	GO:0005682	U5 snRNP
A0A1U8LSE7	GO:0005682	U5 snRNP
A0A1U8L6V9	GO:0005741	mitochondrial outer membrane
A0A1U8N847	GO:0005741	mitochondrial outer membrane
A0A1U8IYL7	GO:0000785	chromatin
A0A1U8NXA3	GO:0000785	chromatin
A0A1U8MXF3	GO:0005774	vacuolar membrane
A0A1U8HX12	GO:0030687	preribosome, large subunit precursor
A0A1U8HIM2	GO:0005681	spliceosomal complex
A0A1U8ISZ8	GO:0005681	spliceosomal complex
A0A1U8JTM2	GO:0005681	spliceosomal complex
A0A1U8JWS8	GO:0005681	spliceosomal complex
A0A1U8P293	GO:0005681	spliceosomal complex
A0A1U8I106	GO:0000786	nucleosome
A0A1U8NXA3	GO:0000786	nucleosome
A0A1U8IC89	GO:0005887	integral component of plasma membrane
A0A1U8L2Q1	GO:0005887	integral component of plasma membrane
A0A1U8LYF9	GO:0005887	integral component of plasma membrane
A0A1U8MCN2	GO:0005887	integral component of plasma membrane
A0A1U8P114	GO:0005887	integral component of plasma membrane
A0A1U8I5Q2	GO:0030008	TRAPP complex
A0A1U8NS97	GO:0030008	TRAPP complex
A0A1U8NKL7	GO:0033180	proton-transporting V-type ATPase, V1 domain
A0A1U8LUJ8	GO:0009534	chloroplast thylakoid
A0A1U8MJL1	GO:0009534	chloroplast thylakoid
A0A1U8PLW6	GO:0009534	chloroplast thylakoid
A0A1U8J3N1	GO:0009506	plasmodesma
A0A1U8M6X8	GO:0009506	plasmodesma
A0A1U8NKL7	GO:0000221	vacuolar proton-transporting V-type ATPase, V1 domain
A0A1U8L887	GO:0009526	plastid envelope
A0A1U8LUD7	GO:0009526	plastid envelope
A0A1U8ND76	GO:0009526	plastid envelope
A0A1U8IZ71	GO:0019898	extrinsic component of membrane
A0A1U8JD88	GO:0019898	extrinsic component of membrane
A0A1U8KE59	GO:0019898	extrinsic component of membrane
A0A1U8L8S3	GO:0019898	extrinsic component of membrane
A0A1U8MTG9	GO:0019898	extrinsic component of membrane
A0A1U8IZR2	GO:0009538	photosystem I reaction center
A0A1U8JDE5	GO:0009538	photosystem I reaction center
A0A1U8JL50	GO:0009538	photosystem I reaction center
A0A1U8LID9	GO:0009538	photosystem I reaction center
A0A1U8HZK1	GO:0005839	proteasome core complex
A0A1U8IQH9	GO:0005839	proteasome core complex
A0A1U8KY15	GO:0005839	proteasome core complex
A0A1U8MDE7	GO:0005839	proteasome core complex
A0A1U8MI26	GO:0005839	proteasome core complex
A0A1U8P381	GO:0005839	proteasome core complex
A0A1U8M786	GO:0030126	COPI vesicle coat
A0A1U8MJL4	GO:0031967	organelle envelope
A0A1U8P1S2	GO:0031967	organelle envelope
A0A1U8JHY2	GO:0045263	proton-transporting ATP synthase complex, coupling factor F(o)
A0A1U8P0C4	GO:0045263	proton-transporting ATP synthase complex, coupling factor F(o)
A0A1U8IKX3	GO:0016593	Cdc73/Paf1 complex
A0A1U8LSK5	GO:0042719	mitochondrial intermembrane space protein transporter complex
Slim id: GO:0005576	extracellular region	25
A0A1U8II71	GO:0005576	extracellular region
A0A1U8IT97	GO:0005576	extracellular region
A0A1U8J484	GO:0005576	extracellular region
A0A1U8J611	GO:0005576	extracellular region
A0A1U8J6G0	GO:0005576	extracellular region
A0A1U8JPY1	GO:0005576	extracellular region
A0A1U8K091	GO:0005576	extracellular region
A0A1U8KEA7	GO:0005576	extracellular region
A0A1U8KIH0	GO:0005576	extracellular region
A0A1U8L5U2	GO:0005576	extracellular region
A0A1U8LFC0	GO:0005576	extracellular region
A0A1U8LXV6	GO:0005576	extracellular region
A0A1U8MMC1	GO:0005576	extracellular region
A0A1U8N4X9	GO:0005576	extracellular region
A0A1U8N789	GO:0005576	extracellular region
A0A1U8NPF3	GO:0005576	extracellular region
A0A1U8NR19	GO:0005576	extracellular region
A0A1U8NUW0	GO:0005576	extracellular region
A0A1U8PNZ6	GO:0005576	extracellular region
A0A1U8PSM6	GO:0005576	extracellular region
Q08671	GO:0005576	extracellular region
A0A1U8JPY1	GO:0048046	apoplast
A0A1U8NPF3	GO:0048046	apoplast
A0A1U8IDD8	GO:0005615	extracellular space
A0A1U8J1D6	GO:0005615	extracellular space
A0A1U8MB62	GO:0005615	extracellular space
A0A1U8NN46	GO:0005615	extracellular space
Slim id: GO:0005618	cell wall	4
A0A1U8HXW0	GO:0009505	plant-type cell wall
A0A1U8NN09	GO:0009505	plant-type cell wall
A0A1U8NUW0	GO:0009505	plant-type cell wall
Q08671	GO:0009505	plant-type cell wall
Slim id: GO:0005622	intracellular anatomical structure	137
A0A1U8KFL0	GO:0044613	nuclear pore central transport channel
A0A1U8IMQ3	GO:0031305	integral component of mitochondrial inner membrane
A0A1U8JWF8	GO:0031305	integral component of mitochondrial inner membrane
A0A1U8M786	GO:0030663	COPI-coated vesicle membrane
A0A1U8HZK1	GO:0019773	proteasome core complex, alpha-subunit complex
A0A1U8IQH9	GO:0019773	proteasome core complex, alpha-subunit complex
A0A1U8KY15	GO:0019773	proteasome core complex, alpha-subunit complex
A0A1U8MDE7	GO:0019773	proteasome core complex, alpha-subunit complex
H9LHL9	GO:0005763	mitochondrial small ribosomal subunit
A0A1U8JDQ3	GO:0005789	endoplasmic reticulum membrane
A0A1U8JYQ5	GO:0005789	endoplasmic reticulum membrane
A0A1U8KT82	GO:0005789	endoplasmic reticulum membrane
A0A1U8LM73	GO:0005789	endoplasmic reticulum membrane
A0A1U8MJ31	GO:0005789	endoplasmic reticulum membrane
A0A1U8NEX2	GO:0005789	endoplasmic reticulum membrane
D6PY90	GO:0005789	endoplasmic reticulum membrane
A0A1U8JJU9	GO:0031969	chloroplast membrane
A0A1U8LDM3	GO:0031969	chloroplast membrane
A0A1U8MB85	GO:0031969	chloroplast membrane
A0A1U8KT82	GO:0031410	cytoplasmic vesicle
A0A1U8M786	GO:0031410	cytoplasmic vesicle
A0A1U8M7J7	GO:0031410	cytoplasmic vesicle
A0A1U8IP85	GO:0005762	mitochondrial large ribosomal subunit
A0A1U8IE54	GO:0043231	intracellular membrane-bounded organelle
A0A1U8IXB2	GO:0043231	intracellular membrane-bounded organelle
A0A1U8KBA3	GO:0043231	intracellular membrane-bounded organelle
A0A1U8KKJ6	GO:0043231	intracellular membrane-bounded organelle
A0A1U8L6V9	GO:0043231	intracellular membrane-bounded organelle
A0A1U8MB85	GO:0043231	intracellular membrane-bounded organelle
A0A1U8MCN2	GO:0043231	intracellular membrane-bounded organelle
A0A1U8P2Y8	GO:0043231	intracellular membrane-bounded organelle
A0A1U8P3P4	GO:0043231	intracellular membrane-bounded organelle
A0A1U8P4E3	GO:0043231	intracellular membrane-bounded organelle
C6GFP4	GO:0000275	mitochondrial proton-transporting ATP synthase complex, catalytic sector F(1)
A0A1U8PUG9	GO:0032592	integral component of mitochondrial membrane
A0A1U8PJ20	GO:0030093	chloroplast photosystem I
A0A1U8J8W5	GO:0005758	mitochondrial intermembrane space
A0A1U8JWK2	GO:0005758	mitochondrial intermembrane space
A0A1U8LSK5	GO:0005758	mitochondrial intermembrane space
A0A1U8LX07	GO:0010008	endosome membrane
A0A1U8P2W7	GO:0010008	endosome membrane
A0A1U8LYF9	GO:0030176	integral component of endoplasmic reticulum membrane
A0A1U8LXL1	GO:0005643	nuclear pore
A0A1U8LLT6	GO:0009543	chloroplast thylakoid lumen
A0A1U8M030	GO:0009543	chloroplast thylakoid lumen
A0A1U8IJU8	GO:0022627	cytosolic small ribosomal subunit
A0A1U8J2J6	GO:0022627	cytosolic small ribosomal subunit
A0A1U8LIH1	GO:0022627	cytosolic small ribosomal subunit
A0A1U8MES2	GO:0022627	cytosolic small ribosomal subunit
A0A1U8PG89	GO:0022627	cytosolic small ribosomal subunit
A0A1U8MAP7	GO:0005947	mitochondrial alpha-ketoglutarate dehydrogenase complex
A0A1U8MFT7	GO:0000815	ESCRT III complex
A0A1U8ISD8	GO:0005742	mitochondrial outer membrane translocase complex
A0A1U8HL03	GO:0005759	mitochondrial matrix
A0A1U8I0E2	GO:0005759	mitochondrial matrix
A0A1U8MFU2	GO:0005759	mitochondrial matrix
A0A1U8NGL9	GO:0005759	mitochondrial matrix
A0A1U8IHZ0	GO:0009941	chloroplast envelope
A0A1U8LF02	GO:0005749	mitochondrial respiratory chain complex II, succinate dehydrogenase complex (ubiquinone)
A0A1U8HX68	GO:0022625	cytosolic large ribosomal subunit
A0A1U8IFZ6	GO:0022625	cytosolic large ribosomal subunit
A0A1U8J009	GO:0022625	cytosolic large ribosomal subunit
A0A1U8JZ27	GO:0022625	cytosolic large ribosomal subunit
A0A1U8K5Q0	GO:0022625	cytosolic large ribosomal subunit
A0A1U8KEX3	GO:0022625	cytosolic large ribosomal subunit
A0A1U8LF15	GO:0022625	cytosolic large ribosomal subunit
A0A1U8MFL8	GO:0022625	cytosolic large ribosomal subunit
A0A1U8MP57	GO:0022625	cytosolic large ribosomal subunit
A0A1U8MU22	GO:0022625	cytosolic large ribosomal subunit
A0A1U8N0B2	GO:0022625	cytosolic large ribosomal subunit
A0A1U8NYD2	GO:0022625	cytosolic large ribosomal subunit
A0A1U8P2A4	GO:0022625	cytosolic large ribosomal subunit
A0A1U8PC43	GO:0022625	cytosolic large ribosomal subunit
A0A1U8LF15	GO:0022626	cytosolic ribosome
A0A1U8HHY3	GO:0015935	small ribosomal subunit
A0A1U8IJU8	GO:0015935	small ribosomal subunit
A0A1U8N2R9	GO:0015935	small ribosomal subunit
A0A1U8NT26	GO:0015935	small ribosomal subunit
A0A1U8PG89	GO:0015935	small ribosomal subunit
H9LHL9	GO:0015935	small ribosomal subunit
Q2L8Z6	GO:0015935	small ribosomal subunit
A0A1U8I7J1	GO:0005788	endoplasmic reticulum lumen
A0A1U8NZ34	GO:0005788	endoplasmic reticulum lumen
A0A1U8IHZ0	GO:0042721	TIM22 mitochondrial import inner membrane insertion complex
A0A1U8KEB1	GO:0030127	COPII vesicle coat
A0A1U8KT82	GO:0030127	COPII vesicle coat
A0A1U8PTG6	GO:0030127	COPII vesicle coat
A0A1U8JYQ5	GO:0012507	ER to Golgi transport vesicle membrane
A0A1U8KT82	GO:0012507	ER to Golgi transport vesicle membrane
A0A1U8IBE3	GO:0009706	chloroplast inner membrane
A0A1U8KLW9	GO:0009706	chloroplast inner membrane
A0A1U8N3P8	GO:0009706	chloroplast inner membrane
A0A1U8JHY2	GO:0000276	mitochondrial proton-transporting ATP synthase complex, coupling factor F(o)
A0A1U8HNI4	GO:0008540	proteasome regulatory particle, base subcomplex
A0A1U8LBX6	GO:0008540	proteasome regulatory particle, base subcomplex
A0A1U8KZH2	GO:0008541	proteasome regulatory particle, lid subcomplex
A0A1U8I106	GO:0005694	chromosome
A0A1U8MI26	GO:0019774	proteasome core complex, beta-subunit complex
A0A1U8P381	GO:0019774	proteasome core complex, beta-subunit complex
A0A1U8I3I4	GO:0043229	intracellular organelle
A0A1U8J009	GO:0043229	intracellular organelle
A0A1U8JTM2	GO:0043229	intracellular organelle
A0A1U8LSE7	GO:0043229	intracellular organelle
A0A1U8LXQ6	GO:0043229	intracellular organelle
H9LF02	GO:0043229	intracellular organelle
A0A1U8IZ71	GO:0009535	chloroplast thylakoid membrane
A0A1U8J8F0	GO:0009535	chloroplast thylakoid membrane
A0A1U8JCU4	GO:0009535	chloroplast thylakoid membrane
A0A1U8JD88	GO:0009535	chloroplast thylakoid membrane
A0A1U8JL50	GO:0009535	chloroplast thylakoid membrane
A0A1U8JLI2	GO:0009535	chloroplast thylakoid membrane
A0A1U8JND4	GO:0009535	chloroplast thylakoid membrane
A0A1U8K5U7	GO:0009535	chloroplast thylakoid membrane
A0A1U8KGP0	GO:0009535	chloroplast thylakoid membrane
A0A1U8KR54	GO:0009535	chloroplast thylakoid membrane
A0A1U8KRV6	GO:0009535	chloroplast thylakoid membrane
A0A1U8KT56	GO:0009535	chloroplast thylakoid membrane
A0A1U8L3A5	GO:0009535	chloroplast thylakoid membrane
A0A1U8L8S3	GO:0009535	chloroplast thylakoid membrane
A0A1U8LES3	GO:0009535	chloroplast thylakoid membrane
A0A1U8LID9	GO:0009535	chloroplast thylakoid membrane
A0A1U8LX59	GO:0009535	chloroplast thylakoid membrane
A0A1U8LXQ6	GO:0009535	chloroplast thylakoid membrane
A0A1U8MTG9	GO:0009535	chloroplast thylakoid membrane
A0A1U8NL07	GO:0009535	chloroplast thylakoid membrane
A0A346KLJ1	GO:0009535	chloroplast thylakoid membrane
A0A5P9NVG0	GO:0009535	chloroplast thylakoid membrane
H9LEZ3	GO:0009535	chloroplast thylakoid membrane
H9LFY0	GO:0009535	chloroplast thylakoid membrane
H9LIA2	GO:0009535	chloroplast thylakoid membrane
H9LIB6	GO:0009535	chloroplast thylakoid membrane
A0A1U8M101	GO:0010494	cytoplasmic stress granule
C6GFP4	GO:0045261	proton-transporting ATP synthase complex, catalytic core F(1)
A0A1U8JWK2	GO:0005747	mitochondrial respiratory chain complex I
A0A1U8LHP2	GO:0005747	mitochondrial respiratory chain complex I
A0A1U8JYQ5	GO:0031902	late endosome membrane
A0A1U8MQU4	GO:0045273	respiratory chain complex II
A0A1U8JND9	GO:0005802	trans-Golgi network
A0A1U8I8X4	GO:0005743	mitochondrial inner membrane
A0A1U8IMQ3	GO:0005743	mitochondrial inner membrane
A0A1U8JWK2	GO:0005743	mitochondrial inner membrane
A0A1U8KHB1	GO:0005743	mitochondrial inner membrane
A0A1U8LF02	GO:0005743	mitochondrial inner membrane
A0A1U8LSK5	GO:0005743	mitochondrial inner membrane
A0A1U8LXQ6	GO:0005743	mitochondrial inner membrane
A0A1U8MFU2	GO:0005743	mitochondrial inner membrane
A0A1U8PUG9	GO:0005743	mitochondrial inner membrane
H9LEZ3	GO:0005743	mitochondrial inner membrane
A0A1U8IFZ6	GO:0015934	large ribosomal subunit
A0A1U8IP85	GO:0015934	large ribosomal subunit
A0A1U8K5Q0	GO:0015934	large ribosomal subunit
A0A1U8MP57	GO:0015934	large ribosomal subunit
A0A1U8MU22	GO:0015934	large ribosomal subunit
A0A1U8PFG2	GO:0030125	clathrin vesicle coat
A0A1U8L6V9	GO:0005741	mitochondrial outer membrane
A0A1U8N847	GO:0005741	mitochondrial outer membrane
A0A1U8IYL7	GO:0000785	chromatin
A0A1U8NXA3	GO:0000785	chromatin
A0A1U8I106	GO:0000786	nucleosome
A0A1U8NXA3	GO:0000786	nucleosome
A0A1U8LUJ8	GO:0009534	chloroplast thylakoid
A0A1U8MJL1	GO:0009534	chloroplast thylakoid
A0A1U8PLW6	GO:0009534	chloroplast thylakoid
A0A1U8L887	GO:0009526	plastid envelope
A0A1U8LUD7	GO:0009526	plastid envelope
A0A1U8ND76	GO:0009526	plastid envelope
A0A1U8HZK1	GO:0005839	proteasome core complex
A0A1U8IQH9	GO:0005839	proteasome core complex
A0A1U8KY15	GO:0005839	proteasome core complex
A0A1U8MDE7	GO:0005839	proteasome core complex
A0A1U8MI26	GO:0005839	proteasome core complex
A0A1U8P381	GO:0005839	proteasome core complex
A0A1U8M786	GO:0030126	COPI vesicle coat
A0A1U8MJL4	GO:0031967	organelle envelope
A0A1U8P1S2	GO:0031967	organelle envelope
A0A1U8JHY2	GO:0045263	proton-transporting ATP synthase complex, coupling factor F(o)
A0A1U8P0C4	GO:0045263	proton-transporting ATP synthase complex, coupling factor F(o)
A0A1U8LSK5	GO:0042719	mitochondrial intermembrane space protein transporter complex
Slim id: GO:0005634	nucleus	71
A0A1U8KFL0	GO:0044613	nuclear pore central transport channel
A0A1U8MQ13	GO:0005849	mRNA cleavage factor complex
A0A1U8JTB8	GO:0016592	mediator complex
A0A1U8NUA0	GO:0005684	U2-type spliceosomal complex
A0A1U8JTM2	GO:0071011	precatalytic spliceosome
A0A1U8JWS8	GO:0071011	precatalytic spliceosome
A0A0A7R547	GO:0005634	nucleus
A0A1U8HNI4	GO:0005634	nucleus
A0A1U8HS06	GO:0005634	nucleus
A0A1U8HXV3	GO:0005634	nucleus
A0A1U8HZK1	GO:0005634	nucleus
A0A1U8I106	GO:0005634	nucleus
A0A1U8I7J1	GO:0005634	nucleus
A0A1U8IFH5	GO:0005634	nucleus
A0A1U8IFN0	GO:0005634	nucleus
A0A1U8IN15	GO:0005634	nucleus
A0A1U8IQF8	GO:0005634	nucleus
A0A1U8IQH9	GO:0005634	nucleus
A0A1U8IYL7	GO:0005634	nucleus
A0A1U8J0D9	GO:0005634	nucleus
A0A1U8J5I1	GO:0005634	nucleus
A0A1U8JJI7	GO:0005634	nucleus
A0A1U8JM32	GO:0005634	nucleus
A0A1U8JMX7	GO:0005634	nucleus
A0A1U8JR14	GO:0005634	nucleus
A0A1U8JTB8	GO:0005634	nucleus
A0A1U8JTM2	GO:0005634	nucleus
A0A1U8JWS8	GO:0005634	nucleus
A0A1U8K2S5	GO:0005634	nucleus
A0A1U8K8Y2	GO:0005634	nucleus
A0A1U8KCF7	GO:0005634	nucleus
A0A1U8KFT8	GO:0005634	nucleus
A0A1U8KR45	GO:0005634	nucleus
A0A1U8KVF4	GO:0005634	nucleus
A0A1U8KXV6	GO:0005634	nucleus
A0A1U8KY15	GO:0005634	nucleus
A0A1U8L8H1	GO:0005634	nucleus
A0A1U8LBX6	GO:0005634	nucleus
A0A1U8LG77	GO:0005634	nucleus
A0A1U8LKK9	GO:0005634	nucleus
A0A1U8LNZ1	GO:0005634	nucleus
A0A1U8LPZ0	GO:0005634	nucleus
A0A1U8LV00	GO:0005634	nucleus
A0A1U8LXL1	GO:0005634	nucleus
A0A1U8M101	GO:0005634	nucleus
A0A1U8M137	GO:0005634	nucleus
A0A1U8M160	GO:0005634	nucleus
A0A1U8MCK4	GO:0005634	nucleus
A0A1U8MDE7	GO:0005634	nucleus
A0A1U8MI26	GO:0005634	nucleus
A0A1U8MSP1	GO:0005634	nucleus
A0A1U8MXT3	GO:0005634	nucleus
A0A1U8MY79	GO:0005634	nucleus
A0A1U8MZ69	GO:0005634	nucleus
A0A1U8MZL0	GO:0005634	nucleus
A0A1U8N0D9	GO:0005634	nucleus
A0A1U8NCY1	GO:0005634	nucleus
A0A1U8NDL4	GO:0005634	nucleus
A0A1U8NDW1	GO:0005634	nucleus
A0A1U8NPL0	GO:0005634	nucleus
A0A1U8NS97	GO:0005634	nucleus
A0A1U8NXA3	GO:0005634	nucleus
A0A1U8P381	GO:0005634	nucleus
A0A1U8PEN9	GO:0005634	nucleus
A0A1U8PG89	GO:0005634	nucleus
A0A1U8PLY1	GO:0005634	nucleus
A0A1U8PTM3	GO:0005634	nucleus
A0A1U8LXL1	GO:0005643	nuclear pore
A0A1U8KCF7	GO:0071004	U2-type prespliceosome
A0A1U8L5M3	GO:0071004	U2-type prespliceosome
A0A1U8LSE7	GO:0071004	U2-type prespliceosome
A0A1U8JGI4	GO:0008180	COP9 signalosome
A0A1U8KR45	GO:0070531	BRCA1-A complex
A0A1U8JTM2	GO:0005685	U1 snRNP
A0A1U8KCF7	GO:0005685	U1 snRNP
A0A1U8L5M3	GO:0005685	U1 snRNP
A0A1U8LSE7	GO:0005685	U1 snRNP
A0A1U8JTM2	GO:0046540	U4/U6 x U5 tri-snRNP complex
A0A1U8JWS8	GO:0046540	U4/U6 x U5 tri-snRNP complex
A0A1U8LSE7	GO:0046540	U4/U6 x U5 tri-snRNP complex
A0A1U8JWS8	GO:0097526	spliceosomal tri-snRNP complex
A0A1U8LSE7	GO:0071013	catalytic step 2 spliceosome
A0A1U8L5M3	GO:0000243	commitment complex
A0A1U8JTM2	GO:0005686	U2 snRNP
A0A1U8LSE7	GO:0005686	U2 snRNP
A0A1U8NUA0	GO:0005686	U2 snRNP
A0A1U8KR45	GO:0070552	BRISC complex
A0A1U8KFT8	GO:0005736	RNA polymerase I complex
A0A1U8JTM2	GO:0005687	U4 snRNP
A0A1U8JWS8	GO:0005687	U4 snRNP
A0A1U8LSE7	GO:0005687	U4 snRNP
A0A1U8JTM2	GO:0005682	U5 snRNP
A0A1U8LSE7	GO:0005682	U5 snRNP
A0A1U8HIM2	GO:0005681	spliceosomal complex
A0A1U8ISZ8	GO:0005681	spliceosomal complex
A0A1U8JTM2	GO:0005681	spliceosomal complex
A0A1U8JWS8	GO:0005681	spliceosomal complex
A0A1U8P293	GO:0005681	spliceosomal complex
A0A1U8IKX3	GO:0016593	Cdc73/Paf1 complex
Slim id: GO:0005635	nuclear envelope	2
A0A1U8KFL0	GO:0044613	nuclear pore central transport channel
A0A1U8LXL1	GO:0005643	nuclear pore
Slim id: GO:0005654	nucleoplasm	2
A0A1U8KXV6	GO:0005654	nucleoplasm
A0A1U8IKX3	GO:0016593	Cdc73/Paf1 complex
Slim id: GO:0005730	nucleolus	3
A0A1U8HX12	GO:0005730	nucleolus
A0A1U8NXA3	GO:0005730	nucleolus
A0A1U8KFT8	GO:0005736	RNA polymerase I complex
Slim id: GO:0005737	cytoplasm	159
A0A1U8M786	GO:0030663	COPI-coated vesicle membrane
A0A1U8M7J7	GO:0030131	clathrin adaptor complex
A0A1U8J081	GO:0048471	perinuclear region of cytoplasm
A0A1U8KT82	GO:0031410	cytoplasmic vesicle
A0A1U8M786	GO:0031410	cytoplasmic vesicle
A0A1U8M7J7	GO:0031410	cytoplasmic vesicle
A0A1U8PMZ8	GO:0031416	NatB complex
A0A1U8LX07	GO:0010008	endosome membrane
A0A1U8P2W7	GO:0010008	endosome membrane
A0A1U8KW55	GO:0030864	cortical actin cytoskeleton
A0A1U8KBU2	GO:0000145	exocyst
A0A1U8PIS2	GO:0000145	exocyst
A0A1U8KUE8	GO:0016281	eukaryotic translation initiation factor 4F complex
A0A1U8K6M4	GO:0005852	eukaryotic translation initiation factor 3 complex
A0A1U8LPJ6	GO:0005852	eukaryotic translation initiation factor 3 complex
A0A1U8MAP7	GO:0005947	mitochondrial alpha-ketoglutarate dehydrogenase complex
A0A1U8LPJ6	GO:0071541	eukaryotic translation initiation factor 3 complex, eIF3m
A0A1U8MFT7	GO:0000815	ESCRT III complex
A0A1U8PWC9	GO:0005938	cell cortex
A0A1U8J6V9	GO:0009331	glycerol-3-phosphate dehydrogenase complex
A0A1U8INC3	GO:0035550	urease complex
A0A1U8M2L0	GO:0035550	urease complex
A0A1U8KEB1	GO:0030127	COPII vesicle coat
A0A1U8KT82	GO:0030127	COPII vesicle coat
A0A1U8PTG6	GO:0030127	COPII vesicle coat
A0A1U8I6F8	GO:0031201	SNARE complex
A0A1U8JY30	GO:0031201	SNARE complex
A0A1U8JYQ5	GO:0031201	SNARE complex
A0A1U8JYQ5	GO:0012507	ER to Golgi transport vesicle membrane
A0A1U8KT82	GO:0012507	ER to Golgi transport vesicle membrane
A0A1U8LBW3	GO:0005850	eukaryotic translation initiation factor 2 complex
A0A1U8M101	GO:0010494	cytoplasmic stress granule
A0A1U8K6M4	GO:0033290	eukaryotic 48S preinitiation complex
A0A1U8LPJ6	GO:0033290	eukaryotic 48S preinitiation complex
A0A1U8MIV5	GO:0045252	oxoglutarate dehydrogenase complex
A0A1U8P0A2	GO:0045239	tricarboxylic acid cycle enzyme complex
A0A1U8JYQ5	GO:0031902	late endosome membrane
A0A1U8JSU8	GO:0080085	signal recognition particle, chloroplast targeting
A0A1U8LM94	GO:0080085	signal recognition particle, chloroplast targeting
A0A0A7R547	GO:0005737	cytoplasm
A0A1U8HHB9	GO:0005737	cytoplasm
A0A1U8HHY3	GO:0005737	cytoplasm
A0A1U8HKK2	GO:0005737	cytoplasm
A0A1U8HNI4	GO:0005737	cytoplasm
A0A1U8HQQ9	GO:0005737	cytoplasm
A0A1U8HS06	GO:0005737	cytoplasm
A0A1U8HX68	GO:0005737	cytoplasm
A0A1U8HXV3	GO:0005737	cytoplasm
A0A1U8HZK1	GO:0005737	cytoplasm
A0A1U8I2Y0	GO:0005737	cytoplasm
A0A1U8I3Y2	GO:0005737	cytoplasm
A0A1U8I659	GO:0005737	cytoplasm
A0A1U8I7J1	GO:0005737	cytoplasm
A0A1U8I8U8	GO:0005737	cytoplasm
A0A1U8I9F1	GO:0005737	cytoplasm
A0A1U8IBF2	GO:0005737	cytoplasm
A0A1U8IDF7	GO:0005737	cytoplasm
A0A1U8IE54	GO:0005737	cytoplasm
A0A1U8IFZ6	GO:0005737	cytoplasm
A0A1U8IIA2	GO:0005737	cytoplasm
A0A1U8IJU8	GO:0005737	cytoplasm
A0A1U8IKB5	GO:0005737	cytoplasm
A0A1U8ILK6	GO:0005737	cytoplasm
A0A1U8IMN2	GO:0005737	cytoplasm
A0A1U8IPL0	GO:0005737	cytoplasm
A0A1U8IQH9	GO:0005737	cytoplasm
A0A1U8IQN1	GO:0005737	cytoplasm
A0A1U8IR84	GO:0005737	cytoplasm
A0A1U8IRG7	GO:0005737	cytoplasm
A0A1U8IS12	GO:0005737	cytoplasm
A0A1U8ITE8	GO:0005737	cytoplasm
A0A1U8IVZ4	GO:0005737	cytoplasm
A0A1U8IX93	GO:0005737	cytoplasm
A0A1U8IXY1	GO:0005737	cytoplasm
A0A1U8IXZ5	GO:0005737	cytoplasm
A0A1U8IZK1	GO:0005737	cytoplasm
A0A1U8J028	GO:0005737	cytoplasm
A0A1U8J5L7	GO:0005737	cytoplasm
A0A1U8J5V6	GO:0005737	cytoplasm
A0A1U8J9Z6	GO:0005737	cytoplasm
A0A1U8JFY4	GO:0005737	cytoplasm
A0A1U8JGI4	GO:0005737	cytoplasm
A0A1U8JLT3	GO:0005737	cytoplasm
A0A1U8JM32	GO:0005737	cytoplasm
A0A1U8JMD6	GO:0005737	cytoplasm
A0A1U8JMJ9	GO:0005737	cytoplasm
A0A1U8JND9	GO:0005737	cytoplasm
A0A1U8JNZ1	GO:0005737	cytoplasm
A0A1U8JR14	GO:0005737	cytoplasm
A0A1U8JV22	GO:0005737	cytoplasm
A0A1U8K2S5	GO:0005737	cytoplasm
A0A1U8K6M4	GO:0005737	cytoplasm
A0A1U8KA51	GO:0005737	cytoplasm
A0A1U8KDF0	GO:0005737	cytoplasm
A0A1U8KEB1	GO:0005737	cytoplasm
A0A1U8KHS4	GO:0005737	cytoplasm
A0A1U8KLE6	GO:0005737	cytoplasm
A0A1U8KM03	GO:0005737	cytoplasm
A0A1U8KR45	GO:0005737	cytoplasm
A0A1U8KT82	GO:0005737	cytoplasm
A0A1U8KU37	GO:0005737	cytoplasm
A0A1U8KUE8	GO:0005737	cytoplasm
A0A1U8KW31	GO:0005737	cytoplasm
A0A1U8KWJ1	GO:0005737	cytoplasm
A0A1U8KXA7	GO:0005737	cytoplasm
A0A1U8KXV6	GO:0005737	cytoplasm
A0A1U8KY15	GO:0005737	cytoplasm
A0A1U8KZH2	GO:0005737	cytoplasm
A0A1U8L6V9	GO:0005737	cytoplasm
A0A1U8L8H1	GO:0005737	cytoplasm
A0A1U8L9J4	GO:0005737	cytoplasm
A0A1U8LBX6	GO:0005737	cytoplasm
A0A1U8LG77	GO:0005737	cytoplasm
A0A1U8LIH1	GO:0005737	cytoplasm
A0A1U8LJU2	GO:0005737	cytoplasm
A0A1U8LKK9	GO:0005737	cytoplasm
A0A1U8LKZ2	GO:0005737	cytoplasm
A0A1U8LM13	GO:0005737	cytoplasm
A0A1U8LPJ6	GO:0005737	cytoplasm
A0A1U8LPZ0	GO:0005737	cytoplasm
A0A1U8LS58	GO:0005737	cytoplasm
A0A1U8LSE7	GO:0005737	cytoplasm
A0A1U8LSY9	GO:0005737	cytoplasm
A0A1U8LU78	GO:0005737	cytoplasm
A0A1U8LXQ6	GO:0005737	cytoplasm
A0A1U8M053	GO:0005737	cytoplasm
A0A1U8M786	GO:0005737	cytoplasm
A0A1U8M8A3	GO:0005737	cytoplasm
A0A1U8MDE7	GO:0005737	cytoplasm
A0A1U8MEE6	GO:0005737	cytoplasm
A0A1U8MEY1	GO:0005737	cytoplasm
A0A1U8MFF8	GO:0005737	cytoplasm
A0A1U8MI26	GO:0005737	cytoplasm
A0A1U8MNF2	GO:0005737	cytoplasm
A0A1U8MQ13	GO:0005737	cytoplasm
A0A1U8MSP1	GO:0005737	cytoplasm
A0A1U8MUJ9	GO:0005737	cytoplasm
A0A1U8MY22	GO:0005737	cytoplasm
A0A1U8MY79	GO:0005737	cytoplasm
A0A1U8N245	GO:0005737	cytoplasm
A0A1U8N3W2	GO:0005737	cytoplasm
A0A1U8N4I9	GO:0005737	cytoplasm
A0A1U8NCY1	GO:0005737	cytoplasm
A0A1U8NDW1	GO:0005737	cytoplasm
A0A1U8NGR9	GO:0005737	cytoplasm
A0A1U8NJN5	GO:0005737	cytoplasm
A0A1U8NL20	GO:0005737	cytoplasm
A0A1U8NNN4	GO:0005737	cytoplasm
A0A1U8NPE3	GO:0005737	cytoplasm
A0A1U8NPU8	GO:0005737	cytoplasm
A0A1U8NRV0	GO:0005737	cytoplasm
A0A1U8NS97	GO:0005737	cytoplasm
A0A1U8NTK7	GO:0005737	cytoplasm
A0A1U8NUI7	GO:0005737	cytoplasm
A0A1U8NW04	GO:0005737	cytoplasm
A0A1U8NWQ5	GO:0005737	cytoplasm
A0A1U8NXK8	GO:0005737	cytoplasm
A0A1U8P1S2	GO:0005737	cytoplasm
A0A1U8P381	GO:0005737	cytoplasm
A0A1U8P3P4	GO:0005737	cytoplasm
A0A1U8P622	GO:0005737	cytoplasm
A0A1U8PD50	GO:0005737	cytoplasm
A0A1U8PDZ4	GO:0005737	cytoplasm
A0A1U8PEN9	GO:0005737	cytoplasm
A0A1U8PFU1	GO:0005737	cytoplasm
A0A1U8PG89	GO:0005737	cytoplasm
A0A1U8PLD2	GO:0005737	cytoplasm
A0A1U8PLY1	GO:0005737	cytoplasm
A0A1U8PLY5	GO:0005737	cytoplasm
A0A1U8PMZ8	GO:0005737	cytoplasm
A0A1U8PWC9	GO:0005737	cytoplasm
A0A2H4C3Y2	GO:0005737	cytoplasm
B6RF01	GO:0005737	cytoplasm
H9LF02	GO:0005737	cytoplasm
S5GFP3	GO:0005737	cytoplasm
A0A1U8K6M4	GO:0016282	eukaryotic 43S preinitiation complex
A0A1U8LPJ6	GO:0016282	eukaryotic 43S preinitiation complex
A0A1U8PFG2	GO:0030125	clathrin vesicle coat
A0A1U8M786	GO:0030126	COPI vesicle coat
Slim id: GO:0005739	mitochondrion	44
A0A1U8IMQ3	GO:0031305	integral component of mitochondrial inner membrane
A0A1U8JWF8	GO:0031305	integral component of mitochondrial inner membrane
H9LHL9	GO:0005763	mitochondrial small ribosomal subunit
A0A1U8IP85	GO:0005762	mitochondrial large ribosomal subunit
C6GFP4	GO:0000275	mitochondrial proton-transporting ATP synthase complex, catalytic sector F(1)
A0A1U8PUG9	GO:0032592	integral component of mitochondrial membrane
A0A1U8J8W5	GO:0005758	mitochondrial intermembrane space
A0A1U8JWK2	GO:0005758	mitochondrial intermembrane space
A0A1U8LSK5	GO:0005758	mitochondrial intermembrane space
A0A1U8MAP7	GO:0005947	mitochondrial alpha-ketoglutarate dehydrogenase complex
A0A1U8ISD8	GO:0005742	mitochondrial outer membrane translocase complex
A0A1U8HL03	GO:0005759	mitochondrial matrix
A0A1U8I0E2	GO:0005759	mitochondrial matrix
A0A1U8MFU2	GO:0005759	mitochondrial matrix
A0A1U8NGL9	GO:0005759	mitochondrial matrix
A0A1U8LF02	GO:0005749	mitochondrial respiratory chain complex II, succinate dehydrogenase complex (ubiquinone)
A0A1U8IHZ0	GO:0042721	TIM22 mitochondrial import inner membrane insertion complex
A0A1U8JHY2	GO:0000276	mitochondrial proton-transporting ATP synthase complex, coupling factor F(o)
A0A0G2QMY0	GO:0005739	mitochondrion
A0A1U8HHY3	GO:0005739	mitochondrion
A0A1U8HPH7	GO:0005739	mitochondrion
A0A1U8I3I4	GO:0005739	mitochondrion
A0A1U8I5Q2	GO:0005739	mitochondrion
A0A1U8I8X4	GO:0005739	mitochondrion
A0A1U8IMQ3	GO:0005739	mitochondrion
A0A1U8IPL0	GO:0005739	mitochondrion
A0A1U8J6V9	GO:0005739	mitochondrion
A0A1U8J8W5	GO:0005739	mitochondrion
A0A1U8JDR6	GO:0005739	mitochondrion
A0A1U8JHY2	GO:0005739	mitochondrion
A0A1U8JWK2	GO:0005739	mitochondrion
A0A1U8KA51	GO:0005739	mitochondrion
A0A1U8KHZ0	GO:0005739	mitochondrion
A0A1U8KLE6	GO:0005739	mitochondrion
A0A1U8LDJ9	GO:0005739	mitochondrion
A0A1U8LG77	GO:0005739	mitochondrion
A0A1U8LHP2	GO:0005739	mitochondrion
A0A1U8LSK5	GO:0005739	mitochondrion
A0A1U8LXQ6	GO:0005739	mitochondrion
A0A1U8M053	GO:0005739	mitochondrion
A0A1U8MEY1	GO:0005739	mitochondrion
A0A1U8MFU2	GO:0005739	mitochondrion
A0A1U8MIV5	GO:0005739	mitochondrion
A0A1U8N847	GO:0005739	mitochondrion
A0A1U8NT26	GO:0005739	mitochondrion
A0A1U8P0A2	GO:0005739	mitochondrion
A0A1U8PCX6	GO:0005739	mitochondrion
A0A1U8JWK2	GO:0005747	mitochondrial respiratory chain complex I
A0A1U8LHP2	GO:0005747	mitochondrial respiratory chain complex I
A0A1U8I8X4	GO:0005743	mitochondrial inner membrane
A0A1U8IMQ3	GO:0005743	mitochondrial inner membrane
A0A1U8JWK2	GO:0005743	mitochondrial inner membrane
A0A1U8KHB1	GO:0005743	mitochondrial inner membrane
A0A1U8LF02	GO:0005743	mitochondrial inner membrane
A0A1U8LSK5	GO:0005743	mitochondrial inner membrane
A0A1U8LXQ6	GO:0005743	mitochondrial inner membrane
A0A1U8MFU2	GO:0005743	mitochondrial inner membrane
A0A1U8PUG9	GO:0005743	mitochondrial inner membrane
H9LEZ3	GO:0005743	mitochondrial inner membrane
A0A1U8L6V9	GO:0005741	mitochondrial outer membrane
A0A1U8N847	GO:0005741	mitochondrial outer membrane
A0A1U8LSK5	GO:0042719	mitochondrial intermembrane space protein transporter complex
Slim id: GO:0005764	lysosome	2
A0A1U8IDD8	GO:0005764	lysosome
A0A1U8J1D6	GO:0005764	lysosome
Slim id: GO:0005768	endosome	6
A0A1U8LX07	GO:0010008	endosome membrane
A0A1U8P2W7	GO:0010008	endosome membrane
A0A1U8MFT7	GO:0000815	ESCRT III complex
A0A1U8MFT7	GO:0005771	multivesicular body
A0A1U8JYQ5	GO:0031902	late endosome membrane
A0A1U8JTF4	GO:0005768	endosome
A0A1U8LDE3	GO:0005768	endosome
A0A1U8MFT7	GO:0005768	endosome
Slim id: GO:0005773	vacuole	4
A0A1U8IX01	GO:0016471	vacuolar proton-transporting V-type ATPase complex
A0A1U8IC89	GO:0005773	vacuole
A0A1U8MXF3	GO:0005774	vacuolar membrane
A0A1U8NKL7	GO:0000221	vacuolar proton-transporting V-type ATPase, V1 domain
Slim id: GO:0005777	peroxisome	1
A0A1U8PKG3	GO:0005777	peroxisome
Slim id: GO:0005783	endoplasmic reticulum	20
A0A1U8NET3	GO:0070939	Dsl1/NZR complex
A0A1U8JDQ3	GO:0005789	endoplasmic reticulum membrane
A0A1U8JYQ5	GO:0005789	endoplasmic reticulum membrane
A0A1U8KT82	GO:0005789	endoplasmic reticulum membrane
A0A1U8LM73	GO:0005789	endoplasmic reticulum membrane
A0A1U8MJ31	GO:0005789	endoplasmic reticulum membrane
A0A1U8NEX2	GO:0005789	endoplasmic reticulum membrane
D6PY90	GO:0005789	endoplasmic reticulum membrane
A0A1U8LYF9	GO:0030176	integral component of endoplasmic reticulum membrane
A0A1U8I7J1	GO:0034663	endoplasmic reticulum chaperone complex
A0A1U8I7J1	GO:0005788	endoplasmic reticulum lumen
A0A1U8NZ34	GO:0005788	endoplasmic reticulum lumen
A0A1U8I5Q2	GO:0005783	endoplasmic reticulum
A0A1U8I7J1	GO:0005783	endoplasmic reticulum
A0A1U8IPS4	GO:0005783	endoplasmic reticulum
A0A1U8IXB2	GO:0005783	endoplasmic reticulum
A0A1U8J9N1	GO:0005783	endoplasmic reticulum
A0A1U8JDQ3	GO:0005783	endoplasmic reticulum
A0A1U8KEB1	GO:0005783	endoplasmic reticulum
A0A1U8KK33	GO:0005783	endoplasmic reticulum
A0A1U8KT82	GO:0005783	endoplasmic reticulum
A0A1U8LM73	GO:0005783	endoplasmic reticulum
A0A1U8MJ31	GO:0005783	endoplasmic reticulum
A0A1U8MWW2	GO:0005783	endoplasmic reticulum
A0A1U8NEX2	GO:0005783	endoplasmic reticulum
A0A1U8NZ31	GO:0005783	endoplasmic reticulum
A0A1U8NZ34	GO:0005783	endoplasmic reticulum
D6PY90	GO:0005783	endoplasmic reticulum
A0A1U8KEB1	GO:0070971	endoplasmic reticulum exit site
A0A1U8KT82	GO:0070971	endoplasmic reticulum exit site
A0A1U8PTG6	GO:0070971	endoplasmic reticulum exit site
Slim id: GO:0005794	Golgi apparatus	13
A0A1U8I5Q2	GO:0005794	Golgi apparatus
A0A1U8J0T4	GO:0005794	Golgi apparatus
A0A1U8JPX9	GO:0005794	Golgi apparatus
A0A1U8JYQ5	GO:0005794	Golgi apparatus
A0A1U8KRV8	GO:0005794	Golgi apparatus
A0A1U8KY56	GO:0005794	Golgi apparatus
A0A1U8M786	GO:0005794	Golgi apparatus
A0A1U8M7J7	GO:0005794	Golgi apparatus
A0A1U8N7P2	GO:0005794	Golgi apparatus
A0A1U8J0T4	GO:0000139	Golgi membrane
A0A1U8KRV8	GO:0000139	Golgi membrane
A0A1U8KY56	GO:0000139	Golgi membrane
A0A1U8LX07	GO:0000139	Golgi membrane
A0A1U8M786	GO:0000139	Golgi membrane
A0A1U8P2W7	GO:0000139	Golgi membrane
A0A1U8LYF9	GO:0030173	integral component of Golgi membrane
A0A1U8JND9	GO:0005802	trans-Golgi network
A0A1U8M786	GO:0030126	COPI vesicle coat
Slim id: GO:0005829	cytosol	76
A0A1U8IJU8	GO:0022627	cytosolic small ribosomal subunit
A0A1U8J2J6	GO:0022627	cytosolic small ribosomal subunit
A0A1U8LIH1	GO:0022627	cytosolic small ribosomal subunit
A0A1U8MES2	GO:0022627	cytosolic small ribosomal subunit
A0A1U8PG89	GO:0022627	cytosolic small ribosomal subunit
A0A1U8HNI4	GO:0031597	cytosolic proteasome complex
A0A1U8HHB1	GO:0005829	cytosol
A0A1U8HLJ4	GO:0005829	cytosol
A0A1U8HQQ9	GO:0005829	cytosol
A0A1U8HY59	GO:0005829	cytosol
A0A1U8I099	GO:0005829	cytosol
A0A1U8I5Q2	GO:0005829	cytosol
A0A1U8I659	GO:0005829	cytosol
A0A1U8I9V0	GO:0005829	cytosol
A0A1U8IFN0	GO:0005829	cytosol
A0A1U8IFP4	GO:0005829	cytosol
A0A1U8IHW2	GO:0005829	cytosol
A0A1U8IR45	GO:0005829	cytosol
A0A1U8IRG7	GO:0005829	cytosol
A0A1U8IT56	GO:0005829	cytosol
A0A1U8IZK1	GO:0005829	cytosol
A0A1U8IZS7	GO:0005829	cytosol
A0A1U8J009	GO:0005829	cytosol
A0A1U8JLC8	GO:0005829	cytosol
A0A1U8JND9	GO:0005829	cytosol
A0A1U8JTF4	GO:0005829	cytosol
A0A1U8JV22	GO:0005829	cytosol
A0A1U8K4H3	GO:0005829	cytosol
A0A1U8K5Q0	GO:0005829	cytosol
A0A1U8K8Y2	GO:0005829	cytosol
A0A1U8KDF0	GO:0005829	cytosol
A0A1U8KEX3	GO:0005829	cytosol
A0A1U8KKW8	GO:0005829	cytosol
A0A1U8KPU1	GO:0005829	cytosol
A0A1U8KXV6	GO:0005829	cytosol
A0A1U8KZW1	GO:0005829	cytosol
A0A1U8LHS3	GO:0005829	cytosol
A0A1U8LIH1	GO:0005829	cytosol
A0A1U8LNZ1	GO:0005829	cytosol
A0A1U8LQL8	GO:0005829	cytosol
A0A1U8LS58	GO:0005829	cytosol
A0A1U8LV00	GO:0005829	cytosol
A0A1U8LY05	GO:0005829	cytosol
A0A1U8M137	GO:0005829	cytosol
A0A1U8M3X0	GO:0005829	cytosol
A0A1U8M6H4	GO:0005829	cytosol
A0A1U8MAE1	GO:0005829	cytosol
A0A1U8MFL8	GO:0005829	cytosol
A0A1U8MJH8	GO:0005829	cytosol
A0A1U8MXK1	GO:0005829	cytosol
A0A1U8MZL0	GO:0005829	cytosol
A0A1U8N1K6	GO:0005829	cytosol
A0A1U8N204	GO:0005829	cytosol
A0A1U8N2P1	GO:0005829	cytosol
A0A1U8N405	GO:0005829	cytosol
A0A1U8N7P2	GO:0005829	cytosol
A0A1U8NCY1	GO:0005829	cytosol
A0A1U8NDL4	GO:0005829	cytosol
A0A1U8NJ64	GO:0005829	cytosol
A0A1U8NNN4	GO:0005829	cytosol
A0A1U8NPL0	GO:0005829	cytosol
A0A1U8NUV4	GO:0005829	cytosol
A0A1U8P2A4	GO:0005829	cytosol
A0A1U8PCX6	GO:0005829	cytosol
A0A1U8PGW8	GO:0005829	cytosol
A0A1U8PR65	GO:0005829	cytosol
A0A2H4C3Y2	GO:0005829	cytosol
A0A1U8HX68	GO:0022625	cytosolic large ribosomal subunit
A0A1U8IFZ6	GO:0022625	cytosolic large ribosomal subunit
A0A1U8J009	GO:0022625	cytosolic large ribosomal subunit
A0A1U8JZ27	GO:0022625	cytosolic large ribosomal subunit
A0A1U8K5Q0	GO:0022625	cytosolic large ribosomal subunit
A0A1U8KEX3	GO:0022625	cytosolic large ribosomal subunit
A0A1U8LF15	GO:0022625	cytosolic large ribosomal subunit
A0A1U8MFL8	GO:0022625	cytosolic large ribosomal subunit
A0A1U8MP57	GO:0022625	cytosolic large ribosomal subunit
A0A1U8MU22	GO:0022625	cytosolic large ribosomal subunit
A0A1U8N0B2	GO:0022625	cytosolic large ribosomal subunit
A0A1U8NYD2	GO:0022625	cytosolic large ribosomal subunit
A0A1U8P2A4	GO:0022625	cytosolic large ribosomal subunit
A0A1U8PC43	GO:0022625	cytosolic large ribosomal subunit
A0A1U8LF15	GO:0022626	cytosolic ribosome
A0A1U8N4I9	GO:0005832	chaperonin-containing T-complex
Slim id: GO:0005840	ribosome	28
H9LHL9	GO:0005763	mitochondrial small ribosomal subunit
A0A1U8IP85	GO:0005762	mitochondrial large ribosomal subunit
A0A1U8HHY3	GO:0005840	ribosome
A0A1U8HX68	GO:0005840	ribosome
A0A1U8IFZ6	GO:0005840	ribosome
A0A1U8IJR3	GO:0005840	ribosome
A0A1U8IJU8	GO:0005840	ribosome
A0A1U8IP85	GO:0005840	ribosome
A0A1U8J009	GO:0005840	ribosome
A0A1U8JZ27	GO:0005840	ribosome
A0A1U8K4Q1	GO:0005840	ribosome
A0A1U8K5Q0	GO:0005840	ribosome
A0A1U8KEX3	GO:0005840	ribosome
A0A1U8LF15	GO:0005840	ribosome
A0A1U8LIH1	GO:0005840	ribosome
A0A1U8MES2	GO:0005840	ribosome
A0A1U8MFL8	GO:0005840	ribosome
A0A1U8MP57	GO:0005840	ribosome
A0A1U8MU22	GO:0005840	ribosome
A0A1U8N0B2	GO:0005840	ribosome
A0A1U8N2R9	GO:0005840	ribosome
A0A1U8NT26	GO:0005840	ribosome
A0A1U8NYD2	GO:0005840	ribosome
A0A1U8P2A4	GO:0005840	ribosome
A0A1U8PC43	GO:0005840	ribosome
A0A1U8PG89	GO:0005840	ribosome
H9LF02	GO:0005840	ribosome
H9LHL9	GO:0005840	ribosome
Q2L8Z6	GO:0005840	ribosome
A0A1U8IJU8	GO:0022627	cytosolic small ribosomal subunit
A0A1U8J2J6	GO:0022627	cytosolic small ribosomal subunit
A0A1U8LIH1	GO:0022627	cytosolic small ribosomal subunit
A0A1U8MES2	GO:0022627	cytosolic small ribosomal subunit
A0A1U8PG89	GO:0022627	cytosolic small ribosomal subunit
A0A1U8HX68	GO:0022625	cytosolic large ribosomal subunit
A0A1U8IFZ6	GO:0022625	cytosolic large ribosomal subunit
A0A1U8J009	GO:0022625	cytosolic large ribosomal subunit
A0A1U8JZ27	GO:0022625	cytosolic large ribosomal subunit
A0A1U8K5Q0	GO:0022625	cytosolic large ribosomal subunit
A0A1U8KEX3	GO:0022625	cytosolic large ribosomal subunit
A0A1U8LF15	GO:0022625	cytosolic large ribosomal subunit
A0A1U8MFL8	GO:0022625	cytosolic large ribosomal subunit
A0A1U8MP57	GO:0022625	cytosolic large ribosomal subunit
A0A1U8MU22	GO:0022625	cytosolic large ribosomal subunit
A0A1U8N0B2	GO:0022625	cytosolic large ribosomal subunit
A0A1U8NYD2	GO:0022625	cytosolic large ribosomal subunit
A0A1U8P2A4	GO:0022625	cytosolic large ribosomal subunit
A0A1U8PC43	GO:0022625	cytosolic large ribosomal subunit
A0A1U8LF15	GO:0022626	cytosolic ribosome
A0A1U8HHY3	GO:0015935	small ribosomal subunit
A0A1U8IJU8	GO:0015935	small ribosomal subunit
A0A1U8N2R9	GO:0015935	small ribosomal subunit
A0A1U8NT26	GO:0015935	small ribosomal subunit
A0A1U8PG89	GO:0015935	small ribosomal subunit
H9LHL9	GO:0015935	small ribosomal subunit
Q2L8Z6	GO:0015935	small ribosomal subunit
A0A1U8IFZ6	GO:0015934	large ribosomal subunit
A0A1U8IP85	GO:0015934	large ribosomal subunit
A0A1U8K5Q0	GO:0015934	large ribosomal subunit
A0A1U8MP57	GO:0015934	large ribosomal subunit
A0A1U8MU22	GO:0015934	large ribosomal subunit
Slim id: GO:0005856	cytoskeleton	9
A0A1U8KW55	GO:0030864	cortical actin cytoskeleton
A0A1U8IMN2	GO:0015629	actin cytoskeleton
A0A1U8LU78	GO:0015629	actin cytoskeleton
A0A1U8LU78	GO:0016459	myosin complex
A0A1U8I202	GO:0005874	microtubule
A0A1U8IDF7	GO:0005874	microtubule
A0A1U8IIA2	GO:0005874	microtubule
A0A1U8IMN2	GO:0005885	Arp2/3 protein complex
A0A1U8IIA2	GO:0005856	cytoskeleton
A0A1U8IMN2	GO:0005856	cytoskeleton
A0A1U8M6E5	GO:0005856	cytoskeleton
A0A1U8N1C1	GO:0005856	cytoskeleton
A0A1U8PWC9	GO:0005856	cytoskeleton
Slim id: GO:0005886	plasma membrane	18
A0A1U8HKK2	GO:0005886	plasma membrane
A0A1U8IC89	GO:0005886	plasma membrane
A0A1U8IFS6	GO:0005886	plasma membrane
A0A1U8JD95	GO:0005886	plasma membrane
A0A1U8KCB3	GO:0005886	plasma membrane
A0A1U8M7J7	GO:0005886	plasma membrane
A0A1U8NJW8	GO:0005886	plasma membrane
A0A1U8P114	GO:0005886	plasma membrane
A0A1U8PMZ3	GO:0005886	plasma membrane
H9LFY0	GO:0005886	plasma membrane
A0A1U8HW63	GO:0046658	anchored component of plasma membrane
A0A1U8KBY9	GO:0046658	anchored component of plasma membrane
A0A1U8M667	GO:0046658	anchored component of plasma membrane
A0A1U8M6X8	GO:0046658	anchored component of plasma membrane
A0A1U8MW22	GO:0046658	anchored component of plasma membrane
A0A1U8M7J7	GO:0005905	clathrin-coated pit
A0A1U8IC89	GO:0005887	integral component of plasma membrane
A0A1U8L2Q1	GO:0005887	integral component of plasma membrane
A0A1U8LYF9	GO:0005887	integral component of plasma membrane
A0A1U8MCN2	GO:0005887	integral component of plasma membrane
A0A1U8P114	GO:0005887	integral component of plasma membrane
Slim id: GO:0009507	chloroplast	83
A0A1U8JJU9	GO:0031969	chloroplast membrane
A0A1U8LDM3	GO:0031969	chloroplast membrane
A0A1U8MB85	GO:0031969	chloroplast membrane
A0A1U8PJ20	GO:0030093	chloroplast photosystem I
A0A1U8LLT6	GO:0009543	chloroplast thylakoid lumen
A0A1U8M030	GO:0009543	chloroplast thylakoid lumen
A0A1U8IHZ0	GO:0009941	chloroplast envelope
A0A1U8IZS7	GO:0009570	chloroplast stroma
A0A1U8JZQ4	GO:0009570	chloroplast stroma
A0A1U8KUP6	GO:0009570	chloroplast stroma
A0A1U8L887	GO:0009570	chloroplast stroma
A0A1U8LUD7	GO:0009570	chloroplast stroma
A0A1U8MIC3	GO:0009570	chloroplast stroma
A0A1U8MUJ9	GO:0009570	chloroplast stroma
A0A1U8ND76	GO:0009570	chloroplast stroma
A0A1U8PGW8	GO:0009570	chloroplast stroma
A0A1U8PLY5	GO:0009570	chloroplast stroma
A0A1U8PR65	GO:0009570	chloroplast stroma
A0A1U8HSX8	GO:0009507	chloroplast
A0A1U8I2R7	GO:0009507	chloroplast
A0A1U8I9A6	GO:0009507	chloroplast
A0A1U8I9V0	GO:0009507	chloroplast
A0A1U8ILC2	GO:0009507	chloroplast
A0A1U8IN88	GO:0009507	chloroplast
A0A1U8ISC9	GO:0009507	chloroplast
A0A1U8IVY5	GO:0009507	chloroplast
A0A1U8IZ71	GO:0009507	chloroplast
A0A1U8IZS7	GO:0009507	chloroplast
A0A1U8J8F0	GO:0009507	chloroplast
A0A1U8JCU4	GO:0009507	chloroplast
A0A1U8JD88	GO:0009507	chloroplast
A0A1U8JJA7	GO:0009507	chloroplast
A0A1U8JJU9	GO:0009507	chloroplast
A0A1U8JL50	GO:0009507	chloroplast
A0A1U8JLI2	GO:0009507	chloroplast
A0A1U8JND4	GO:0009507	chloroplast
A0A1U8JSU8	GO:0009507	chloroplast
A0A1U8JZQ4	GO:0009507	chloroplast
A0A1U8K5U7	GO:0009507	chloroplast
A0A1U8KBS4	GO:0009507	chloroplast
A0A1U8KDW1	GO:0009507	chloroplast
A0A1U8KE59	GO:0009507	chloroplast
A0A1U8KGP0	GO:0009507	chloroplast
A0A1U8KRV6	GO:0009507	chloroplast
A0A1U8KUP6	GO:0009507	chloroplast
A0A1U8L0P5	GO:0009507	chloroplast
A0A1U8L2Z8	GO:0009507	chloroplast
A0A1U8L3A5	GO:0009507	chloroplast
A0A1U8L8S3	GO:0009507	chloroplast
A0A1U8LDJ9	GO:0009507	chloroplast
A0A1U8LES3	GO:0009507	chloroplast
A0A1U8LKW5	GO:0009507	chloroplast
A0A1U8LM94	GO:0009507	chloroplast
A0A1U8LX59	GO:0009507	chloroplast
A0A1U8LYJ1	GO:0009507	chloroplast
A0A1U8MJL4	GO:0009507	chloroplast
A0A1U8MTG9	GO:0009507	chloroplast
A0A1U8MYB7	GO:0009507	chloroplast
A0A1U8MZD1	GO:0009507	chloroplast
A0A1U8N028	GO:0009507	chloroplast
A0A1U8N4Y3	GO:0009507	chloroplast
A0A1U8NJN5	GO:0009507	chloroplast
A0A1U8NL07	GO:0009507	chloroplast
A0A1U8NL20	GO:0009507	chloroplast
A0A1U8NXP0	GO:0009507	chloroplast
A0A1U8P1S2	GO:0009507	chloroplast
A0A1U8PGW8	GO:0009507	chloroplast
A0A1U8PJ20	GO:0009507	chloroplast
A0A1U8PR65	GO:0009507	chloroplast
A0A1U8PWN8	GO:0009507	chloroplast
A0A346KLJ1	GO:0009507	chloroplast
A0A5P9NVG0	GO:0009507	chloroplast
H2DJ28	GO:0009507	chloroplast
H9LEZ3	GO:0009507	chloroplast
H9LF02	GO:0009507	chloroplast
H9LFY0	GO:0009507	chloroplast
H9LHL9	GO:0009507	chloroplast
H9LIA2	GO:0009507	chloroplast
H9LIB6	GO:0009507	chloroplast
Q2L8Z6	GO:0009507	chloroplast
A0A1U8IBE3	GO:0009706	chloroplast inner membrane
A0A1U8KLW9	GO:0009706	chloroplast inner membrane
A0A1U8N3P8	GO:0009706	chloroplast inner membrane
A0A1U8IZ71	GO:0009535	chloroplast thylakoid membrane
A0A1U8J8F0	GO:0009535	chloroplast thylakoid membrane
A0A1U8JCU4	GO:0009535	chloroplast thylakoid membrane
A0A1U8JD88	GO:0009535	chloroplast thylakoid membrane
A0A1U8JL50	GO:0009535	chloroplast thylakoid membrane
A0A1U8JLI2	GO:0009535	chloroplast thylakoid membrane
A0A1U8JND4	GO:0009535	chloroplast thylakoid membrane
A0A1U8K5U7	GO:0009535	chloroplast thylakoid membrane
A0A1U8KGP0	GO:0009535	chloroplast thylakoid membrane
A0A1U8KR54	GO:0009535	chloroplast thylakoid membrane
A0A1U8KRV6	GO:0009535	chloroplast thylakoid membrane
A0A1U8KT56	GO:0009535	chloroplast thylakoid membrane
A0A1U8L3A5	GO:0009535	chloroplast thylakoid membrane
A0A1U8L8S3	GO:0009535	chloroplast thylakoid membrane
A0A1U8LES3	GO:0009535	chloroplast thylakoid membrane
A0A1U8LID9	GO:0009535	chloroplast thylakoid membrane
A0A1U8LX59	GO:0009535	chloroplast thylakoid membrane
A0A1U8LXQ6	GO:0009535	chloroplast thylakoid membrane
A0A1U8MTG9	GO:0009535	chloroplast thylakoid membrane
A0A1U8NL07	GO:0009535	chloroplast thylakoid membrane
A0A346KLJ1	GO:0009535	chloroplast thylakoid membrane
A0A5P9NVG0	GO:0009535	chloroplast thylakoid membrane
H9LEZ3	GO:0009535	chloroplast thylakoid membrane
H9LFY0	GO:0009535	chloroplast thylakoid membrane
H9LIA2	GO:0009535	chloroplast thylakoid membrane
H9LIB6	GO:0009535	chloroplast thylakoid membrane
A0A1U8LUJ8	GO:0009534	chloroplast thylakoid
A0A1U8MJL1	GO:0009534	chloroplast thylakoid
A0A1U8PLW6	GO:0009534	chloroplast thylakoid
Slim id: GO:0009536	plastid	67
A0A1U8JJU9	GO:0031969	chloroplast membrane
A0A1U8LDM3	GO:0031969	chloroplast membrane
A0A1U8MB85	GO:0031969	chloroplast membrane
A0A1U8PJ20	GO:0030093	chloroplast photosystem I
A0A1U8LLT6	GO:0009543	chloroplast thylakoid lumen
A0A1U8M030	GO:0009543	chloroplast thylakoid lumen
A0A1U8ILC2	GO:0009536	plastid
A0A1U8ISC9	GO:0009536	plastid
A0A1U8IZS7	GO:0009536	plastid
A0A1U8J8F0	GO:0009536	plastid
A0A1U8JCU4	GO:0009536	plastid
A0A1U8JJU9	GO:0009536	plastid
A0A1U8JL50	GO:0009536	plastid
A0A1U8JLI2	GO:0009536	plastid
A0A1U8JND4	GO:0009536	plastid
A0A1U8JZQ4	GO:0009536	plastid
A0A1U8K5U7	GO:0009536	plastid
A0A1U8KBS4	GO:0009536	plastid
A0A1U8KGP0	GO:0009536	plastid
A0A1U8KRV6	GO:0009536	plastid
A0A1U8KUP6	GO:0009536	plastid
A0A1U8L0P5	GO:0009536	plastid
A0A1U8L2Z8	GO:0009536	plastid
A0A1U8L3A5	GO:0009536	plastid
A0A1U8LES3	GO:0009536	plastid
A0A1U8LHS3	GO:0009536	plastid
A0A1U8LX59	GO:0009536	plastid
A0A1U8MJL1	GO:0009536	plastid
A0A1U8MJL4	GO:0009536	plastid
A0A1U8MZD1	GO:0009536	plastid
A0A1U8N028	GO:0009536	plastid
A0A1U8NL07	GO:0009536	plastid
A0A1U8NXP0	GO:0009536	plastid
A0A1U8P0C4	GO:0009536	plastid
A0A1U8P1S2	GO:0009536	plastid
A0A1U8PGW8	GO:0009536	plastid
A0A1U8PJ20	GO:0009536	plastid
A0A1U8PLW6	GO:0009536	plastid
A0A1U8PR65	GO:0009536	plastid
A0A346KLJ1	GO:0009536	plastid
A0A5P9NVG0	GO:0009536	plastid
H2DJ28	GO:0009536	plastid
H9LEZ3	GO:0009536	plastid
H9LF02	GO:0009536	plastid
H9LFY0	GO:0009536	plastid
H9LHL9	GO:0009536	plastid
H9LIA2	GO:0009536	plastid
H9LIB6	GO:0009536	plastid
Q2L8Z6	GO:0009536	plastid
A0A1U8IHZ0	GO:0009941	chloroplast envelope
A0A1U8IZS7	GO:0009570	chloroplast stroma
A0A1U8JZQ4	GO:0009570	chloroplast stroma
A0A1U8KUP6	GO:0009570	chloroplast stroma
A0A1U8L887	GO:0009570	chloroplast stroma
A0A1U8LUD7	GO:0009570	chloroplast stroma
A0A1U8MIC3	GO:0009570	chloroplast stroma
A0A1U8MUJ9	GO:0009570	chloroplast stroma
A0A1U8ND76	GO:0009570	chloroplast stroma
A0A1U8PGW8	GO:0009570	chloroplast stroma
A0A1U8PLY5	GO:0009570	chloroplast stroma
A0A1U8PR65	GO:0009570	chloroplast stroma
A0A1U8IBE3	GO:0009706	chloroplast inner membrane
A0A1U8KLW9	GO:0009706	chloroplast inner membrane
A0A1U8N3P8	GO:0009706	chloroplast inner membrane
A0A1U8IZ71	GO:0009535	chloroplast thylakoid membrane
A0A1U8J8F0	GO:0009535	chloroplast thylakoid membrane
A0A1U8JCU4	GO:0009535	chloroplast thylakoid membrane
A0A1U8JD88	GO:0009535	chloroplast thylakoid membrane
A0A1U8JL50	GO:0009535	chloroplast thylakoid membrane
A0A1U8JLI2	GO:0009535	chloroplast thylakoid membrane
A0A1U8JND4	GO:0009535	chloroplast thylakoid membrane
A0A1U8K5U7	GO:0009535	chloroplast thylakoid membrane
A0A1U8KGP0	GO:0009535	chloroplast thylakoid membrane
A0A1U8KR54	GO:0009535	chloroplast thylakoid membrane
A0A1U8KRV6	GO:0009535	chloroplast thylakoid membrane
A0A1U8KT56	GO:0009535	chloroplast thylakoid membrane
A0A1U8L3A5	GO:0009535	chloroplast thylakoid membrane
A0A1U8L8S3	GO:0009535	chloroplast thylakoid membrane
A0A1U8LES3	GO:0009535	chloroplast thylakoid membrane
A0A1U8LID9	GO:0009535	chloroplast thylakoid membrane
A0A1U8LX59	GO:0009535	chloroplast thylakoid membrane
A0A1U8LXQ6	GO:0009535	chloroplast thylakoid membrane
A0A1U8MTG9	GO:0009535	chloroplast thylakoid membrane
A0A1U8NL07	GO:0009535	chloroplast thylakoid membrane
A0A346KLJ1	GO:0009535	chloroplast thylakoid membrane
A0A5P9NVG0	GO:0009535	chloroplast thylakoid membrane
H9LEZ3	GO:0009535	chloroplast thylakoid membrane
H9LFY0	GO:0009535	chloroplast thylakoid membrane
H9LIA2	GO:0009535	chloroplast thylakoid membrane
H9LIB6	GO:0009535	chloroplast thylakoid membrane
A0A1U8NJN5	GO:0009501	amyloplast
A0A1U8LUJ8	GO:0009534	chloroplast thylakoid
A0A1U8MJL1	GO:0009534	chloroplast thylakoid
A0A1U8PLW6	GO:0009534	chloroplast thylakoid
A0A1U8L887	GO:0009526	plastid envelope
A0A1U8LUD7	GO:0009526	plastid envelope
A0A1U8ND76	GO:0009526	plastid envelope
Slim id: GO:0009579	thylakoid	38
A0A1U8LXQ6	GO:0042651	thylakoid membrane
A0A346KLJ1	GO:0042651	thylakoid membrane
H9LIA2	GO:0009539	photosystem II reaction center
A0A1U8PJ20	GO:0030093	chloroplast photosystem I
A0A1U8IZ71	GO:0009654	photosystem II oxygen evolving complex
A0A1U8JD88	GO:0009654	photosystem II oxygen evolving complex
A0A1U8KE59	GO:0009654	photosystem II oxygen evolving complex
A0A1U8L8S3	GO:0009654	photosystem II oxygen evolving complex
A0A1U8MTG9	GO:0009654	photosystem II oxygen evolving complex
A0A1U8LLT6	GO:0009543	chloroplast thylakoid lumen
A0A1U8M030	GO:0009543	chloroplast thylakoid lumen
A0A1U8IZ71	GO:0009523	photosystem II
A0A1U8JCU4	GO:0009523	photosystem II
A0A1U8JD88	GO:0009523	photosystem II
A0A1U8JLI2	GO:0009523	photosystem II
A0A1U8JND4	GO:0009523	photosystem II
A0A1U8K5U7	GO:0009523	photosystem II
A0A1U8KE59	GO:0009523	photosystem II
A0A1U8KGP0	GO:0009523	photosystem II
A0A1U8KRV6	GO:0009523	photosystem II
A0A1U8L3A5	GO:0009523	photosystem II
A0A1U8L8S3	GO:0009523	photosystem II
A0A1U8LES3	GO:0009523	photosystem II
A0A1U8LLT6	GO:0009523	photosystem II
A0A1U8LX59	GO:0009523	photosystem II
A0A1U8LXQ6	GO:0009523	photosystem II
A0A1U8M030	GO:0009523	photosystem II
A0A1U8MTG9	GO:0009523	photosystem II
A0A1U8NL07	GO:0009523	photosystem II
H9LIA2	GO:0009523	photosystem II
A0A1U8LXQ6	GO:0009521	photosystem
A0A1U8IZ71	GO:0009535	chloroplast thylakoid membrane
A0A1U8J8F0	GO:0009535	chloroplast thylakoid membrane
A0A1U8JCU4	GO:0009535	chloroplast thylakoid membrane
A0A1U8JD88	GO:0009535	chloroplast thylakoid membrane
A0A1U8JL50	GO:0009535	chloroplast thylakoid membrane
A0A1U8JLI2	GO:0009535	chloroplast thylakoid membrane
A0A1U8JND4	GO:0009535	chloroplast thylakoid membrane
A0A1U8K5U7	GO:0009535	chloroplast thylakoid membrane
A0A1U8KGP0	GO:0009535	chloroplast thylakoid membrane
A0A1U8KR54	GO:0009535	chloroplast thylakoid membrane
A0A1U8KRV6	GO:0009535	chloroplast thylakoid membrane
A0A1U8KT56	GO:0009535	chloroplast thylakoid membrane
A0A1U8L3A5	GO:0009535	chloroplast thylakoid membrane
A0A1U8L8S3	GO:0009535	chloroplast thylakoid membrane
A0A1U8LES3	GO:0009535	chloroplast thylakoid membrane
A0A1U8LID9	GO:0009535	chloroplast thylakoid membrane
A0A1U8LX59	GO:0009535	chloroplast thylakoid membrane
A0A1U8LXQ6	GO:0009535	chloroplast thylakoid membrane
A0A1U8MTG9	GO:0009535	chloroplast thylakoid membrane
A0A1U8NL07	GO:0009535	chloroplast thylakoid membrane
A0A346KLJ1	GO:0009535	chloroplast thylakoid membrane
A0A5P9NVG0	GO:0009535	chloroplast thylakoid membrane
H9LEZ3	GO:0009535	chloroplast thylakoid membrane
H9LFY0	GO:0009535	chloroplast thylakoid membrane
H9LIA2	GO:0009535	chloroplast thylakoid membrane
H9LIB6	GO:0009535	chloroplast thylakoid membrane
A0A1U8IZR2	GO:0009522	photosystem I
A0A1U8J8F0	GO:0009522	photosystem I
A0A1U8JCU4	GO:0009522	photosystem I
A0A1U8JDE5	GO:0009522	photosystem I
A0A1U8JL50	GO:0009522	photosystem I
A0A1U8JLI2	GO:0009522	photosystem I
A0A1U8JND4	GO:0009522	photosystem I
A0A1U8K5U7	GO:0009522	photosystem I
A0A1U8KGP0	GO:0009522	photosystem I
A0A1U8KRV6	GO:0009522	photosystem I
A0A1U8L3A5	GO:0009522	photosystem I
A0A1U8LES3	GO:0009522	photosystem I
A0A1U8LID9	GO:0009522	photosystem I
A0A1U8LX59	GO:0009522	photosystem I
A0A1U8NL07	GO:0009522	photosystem I
A0A1U8PJ20	GO:0009522	photosystem I
A0A346KLJ1	GO:0009522	photosystem I
A0A1U8I3L1	GO:0009579	thylakoid
A0A1U8IZ71	GO:0009579	thylakoid
A0A1U8JCU4	GO:0009579	thylakoid
A0A1U8JD88	GO:0009579	thylakoid
A0A1U8JLI2	GO:0009579	thylakoid
A0A1U8JND4	GO:0009579	thylakoid
A0A1U8K5U7	GO:0009579	thylakoid
A0A1U8KE59	GO:0009579	thylakoid
A0A1U8KGP0	GO:0009579	thylakoid
A0A1U8KRV6	GO:0009579	thylakoid
A0A1U8L3A5	GO:0009579	thylakoid
A0A1U8L8S3	GO:0009579	thylakoid
A0A1U8LES3	GO:0009579	thylakoid
A0A1U8LX59	GO:0009579	thylakoid
A0A1U8MTG9	GO:0009579	thylakoid
A0A1U8NB22	GO:0009579	thylakoid
A0A1U8NL07	GO:0009579	thylakoid
A0A1U8P6M1	GO:0009579	thylakoid
A0A346KLJ1	GO:0009579	thylakoid
A0A5P9NVG0	GO:0009579	thylakoid
H9LEZ3	GO:0009579	thylakoid
H9LFY0	GO:0009579	thylakoid
H9LIA2	GO:0009579	thylakoid
H9LIB6	GO:0009579	thylakoid
A0A1U8LUJ8	GO:0009534	chloroplast thylakoid
A0A1U8MJL1	GO:0009534	chloroplast thylakoid
A0A1U8PLW6	GO:0009534	chloroplast thylakoid
A0A1U8IZR2	GO:0009538	photosystem I reaction center
A0A1U8JDE5	GO:0009538	photosystem I reaction center
A0A1U8JL50	GO:0009538	photosystem I reaction center
A0A1U8LID9	GO:0009538	photosystem I reaction center
Slim id: GO:0016020	membrane	165
A0A1U8IX01	GO:0016471	vacuolar proton-transporting V-type ATPase complex
A0A1U8LXQ6	GO:0042651	thylakoid membrane
A0A346KLJ1	GO:0042651	thylakoid membrane
A0A1U8IMQ3	GO:0031305	integral component of mitochondrial inner membrane
A0A1U8JWF8	GO:0031305	integral component of mitochondrial inner membrane
A0A1U8M786	GO:0030663	COPI-coated vesicle membrane
A0A1U8M7J7	GO:0030131	clathrin adaptor complex
A0A1U8JDQ3	GO:0005789	endoplasmic reticulum membrane
A0A1U8JYQ5	GO:0005789	endoplasmic reticulum membrane
A0A1U8KT82	GO:0005789	endoplasmic reticulum membrane
A0A1U8LM73	GO:0005789	endoplasmic reticulum membrane
A0A1U8MJ31	GO:0005789	endoplasmic reticulum membrane
A0A1U8NEX2	GO:0005789	endoplasmic reticulum membrane
D6PY90	GO:0005789	endoplasmic reticulum membrane
A0A1U8JJU9	GO:0031969	chloroplast membrane
A0A1U8LDM3	GO:0031969	chloroplast membrane
A0A1U8MB85	GO:0031969	chloroplast membrane
H9LIA2	GO:0009539	photosystem II reaction center
C6GFP4	GO:0000275	mitochondrial proton-transporting ATP synthase complex, catalytic sector F(1)
A0A1U8PUG9	GO:0032592	integral component of mitochondrial membrane
A0A1U8PJ20	GO:0030093	chloroplast photosystem I
A0A1U8LX07	GO:0010008	endosome membrane
A0A1U8P2W7	GO:0010008	endosome membrane
A0A1U8LYF9	GO:0030176	integral component of endoplasmic reticulum membrane
A0A1U8IZ71	GO:0009654	photosystem II oxygen evolving complex
A0A1U8JD88	GO:0009654	photosystem II oxygen evolving complex
A0A1U8KE59	GO:0009654	photosystem II oxygen evolving complex
A0A1U8L8S3	GO:0009654	photosystem II oxygen evolving complex
A0A1U8MTG9	GO:0009654	photosystem II oxygen evolving complex
A0A1U8IZ71	GO:0009523	photosystem II
A0A1U8JCU4	GO:0009523	photosystem II
A0A1U8JD88	GO:0009523	photosystem II
A0A1U8JLI2	GO:0009523	photosystem II
A0A1U8JND4	GO:0009523	photosystem II
A0A1U8K5U7	GO:0009523	photosystem II
A0A1U8KE59	GO:0009523	photosystem II
A0A1U8KGP0	GO:0009523	photosystem II
A0A1U8KRV6	GO:0009523	photosystem II
A0A1U8L3A5	GO:0009523	photosystem II
A0A1U8L8S3	GO:0009523	photosystem II
A0A1U8LES3	GO:0009523	photosystem II
A0A1U8LLT6	GO:0009523	photosystem II
A0A1U8LX59	GO:0009523	photosystem II
A0A1U8LXQ6	GO:0009523	photosystem II
A0A1U8M030	GO:0009523	photosystem II
A0A1U8MTG9	GO:0009523	photosystem II
A0A1U8NL07	GO:0009523	photosystem II
H9LIA2	GO:0009523	photosystem II
A0A0G2QMY0	GO:0016020	membrane
A0A0P0GGA3	GO:0016020	membrane
A0A1U8HKD5	GO:0016020	membrane
A0A1U8HKK2	GO:0016020	membrane
A0A1U8HN75	GO:0016020	membrane
A0A1U8HPR7	GO:0016020	membrane
A0A1U8HRD2	GO:0016020	membrane
A0A1U8HW63	GO:0016020	membrane
A0A1U8HWF8	GO:0016020	membrane
A0A1U8I4U3	GO:0016020	membrane
A0A1U8I5D7	GO:0016020	membrane
A0A1U8I629	GO:0016020	membrane
A0A1U8I6F8	GO:0016020	membrane
A0A1U8I7J1	GO:0016020	membrane
A0A1U8I8X4	GO:0016020	membrane
A0A1U8IBE3	GO:0016020	membrane
A0A1U8IC89	GO:0016020	membrane
A0A1U8IE54	GO:0016020	membrane
A0A1U8IFS6	GO:0016020	membrane
A0A1U8IHZ0	GO:0016020	membrane
A0A1U8ILC2	GO:0016020	membrane
A0A1U8IPS4	GO:0016020	membrane
A0A1U8IQN1	GO:0016020	membrane
A0A1U8ISD8	GO:0016020	membrane
A0A1U8IV75	GO:0016020	membrane
A0A1U8IXB2	GO:0016020	membrane
A0A1U8IZR2	GO:0016020	membrane
A0A1U8J0T4	GO:0016020	membrane
A0A1U8J3N1	GO:0016020	membrane
A0A1U8J8F0	GO:0016020	membrane
A0A1U8J9N1	GO:0016020	membrane
A0A1U8JCU4	GO:0016020	membrane
A0A1U8JD95	GO:0016020	membrane
A0A1U8JDE5	GO:0016020	membrane
A0A1U8JDQ3	GO:0016020	membrane
A0A1U8JHY2	GO:0016020	membrane
A0A1U8JJU9	GO:0016020	membrane
A0A1U8JL50	GO:0016020	membrane
A0A1U8JLI2	GO:0016020	membrane
A0A1U8JND4	GO:0016020	membrane
A0A1U8JND9	GO:0016020	membrane
A0A1U8JP07	GO:0016020	membrane
A0A1U8JQ14	GO:0016020	membrane
A0A1U8JS13	GO:0016020	membrane
A0A1U8JTM7	GO:0016020	membrane
A0A1U8JWF8	GO:0016020	membrane
A0A1U8JWK2	GO:0016020	membrane
A0A1U8JY30	GO:0016020	membrane
A0A1U8JYQ5	GO:0016020	membrane
A0A1U8JZY7	GO:0016020	membrane
A0A1U8K5U7	GO:0016020	membrane
A0A1U8K7K4	GO:0016020	membrane
A0A1U8KCB3	GO:0016020	membrane
A0A1U8KGP0	GO:0016020	membrane
A0A1U8KHB1	GO:0016020	membrane
A0A1U8KK33	GO:0016020	membrane
A0A1U8KKP7	GO:0016020	membrane
A0A1U8KLW9	GO:0016020	membrane
A0A1U8KMS6	GO:0016020	membrane
A0A1U8KPR2	GO:0016020	membrane
A0A1U8KR54	GO:0016020	membrane
A0A1U8KRV6	GO:0016020	membrane
A0A1U8KRV8	GO:0016020	membrane
A0A1U8KT82	GO:0016020	membrane
A0A1U8KW39	GO:0016020	membrane
A0A1U8L2Q1	GO:0016020	membrane
A0A1U8L3A5	GO:0016020	membrane
A0A1U8LCP2	GO:0016020	membrane
A0A1U8LD35	GO:0016020	membrane
A0A1U8LDM3	GO:0016020	membrane
A0A1U8LEJ2	GO:0016020	membrane
A0A1U8LES3	GO:0016020	membrane
A0A1U8LF02	GO:0016020	membrane
A0A1U8LFF9	GO:0016020	membrane
A0A1U8LM73	GO:0016020	membrane
A0A1U8LUP3	GO:0016020	membrane
A0A1U8LWJ0	GO:0016020	membrane
A0A1U8LX07	GO:0016020	membrane
A0A1U8LX59	GO:0016020	membrane
A0A1U8LXQ6	GO:0016020	membrane
A0A1U8LYF9	GO:0016020	membrane
A0A1U8M3X0	GO:0016020	membrane
A0A1U8M6X8	GO:0016020	membrane
A0A1U8M786	GO:0016020	membrane
A0A1U8M7J7	GO:0016020	membrane
A0A1U8MB85	GO:0016020	membrane
A0A1U8MCN2	GO:0016020	membrane
A0A1U8MDH9	GO:0016020	membrane
A0A1U8MET3	GO:0016020	membrane
A0A1U8MEZ4	GO:0016020	membrane
A0A1U8MFB9	GO:0016020	membrane
A0A1U8MFU2	GO:0016020	membrane
A0A1U8MHS5	GO:0016020	membrane
A0A1U8MJ31	GO:0016020	membrane
A0A1U8MJL1	GO:0016020	membrane
A0A1U8MJL4	GO:0016020	membrane
A0A1U8MMC1	GO:0016020	membrane
A0A1U8MQA1	GO:0016020	membrane
A0A1U8MSH7	GO:0016020	membrane
A0A1U8MXF3	GO:0016020	membrane
A0A1U8N5G3	GO:0016020	membrane
A0A1U8N9H9	GO:0016020	membrane
A0A1U8NEX2	GO:0016020	membrane
A0A1U8NG64	GO:0016020	membrane
A0A1U8NHE2	GO:0016020	membrane
A0A1U8NL07	GO:0016020	membrane
A0A1U8NNN4	GO:0016020	membrane
A0A1U8NP44	GO:0016020	membrane
A0A1U8NP54	GO:0016020	membrane
A0A1U8NPG1	GO:0016020	membrane
A0A1U8NV21	GO:0016020	membrane
A0A1U8NX34	GO:0016020	membrane
A0A1U8P0C4	GO:0016020	membrane
A0A1U8P114	GO:0016020	membrane
A0A1U8P2W7	GO:0016020	membrane
A0A1U8P2Y8	GO:0016020	membrane
A0A1U8P3P4	GO:0016020	membrane
A0A1U8P4E3	GO:0016020	membrane
A0A1U8PB32	GO:0016020	membrane
A0A1U8PDZ4	GO:0016020	membrane
A0A1U8PFG2	GO:0016020	membrane
A0A1U8PIZ0	GO:0016020	membrane
A0A1U8PJ20	GO:0016020	membrane
A0A1U8PLW6	GO:0016020	membrane
A0A1U8PMZ3	GO:0016020	membrane
A0A1U8PUA5	GO:0016020	membrane
A0A346KLJ1	GO:0016020	membrane
A0A5P9NVG0	GO:0016020	membrane
C6GFP4	GO:0016020	membrane
D6PY90	GO:0016020	membrane
D8FSJ8	GO:0016020	membrane
G9JJW4	GO:0016020	membrane
H9LEZ3	GO:0016020	membrane
H9LFY0	GO:0016020	membrane
H9LIA2	GO:0016020	membrane
H9LIB6	GO:0016020	membrane
A0A1U8MFT7	GO:0000815	ESCRT III complex
A0A1U8ISD8	GO:0005742	mitochondrial outer membrane translocase complex
A0A1U8KPR2	GO:0031225	anchored component of membrane
A0A1U8LXQ6	GO:0009521	photosystem
A0A1U8LF02	GO:0005749	mitochondrial respiratory chain complex II, succinate dehydrogenase complex (ubiquinone)
A0A1U8IHZ0	GO:0042721	TIM22 mitochondrial import inner membrane insertion complex
A0A1U8KEB1	GO:0030127	COPII vesicle coat
A0A1U8KT82	GO:0030127	COPII vesicle coat
A0A1U8PTG6	GO:0030127	COPII vesicle coat
A0A1U8I6F8	GO:0031201	SNARE complex
A0A1U8JY30	GO:0031201	SNARE complex
A0A1U8JYQ5	GO:0031201	SNARE complex
A0A1U8JYQ5	GO:0012507	ER to Golgi transport vesicle membrane
A0A1U8KT82	GO:0012507	ER to Golgi transport vesicle membrane
A0A1U8J8W5	GO:0070469	respirasome
A0A1U8JWK2	GO:0070469	respirasome
A0A1U8LHP2	GO:0070469	respirasome
A0A1U8LXQ6	GO:0070469	respirasome
A0A1U8IBE3	GO:0009706	chloroplast inner membrane
A0A1U8KLW9	GO:0009706	chloroplast inner membrane
A0A1U8N3P8	GO:0009706	chloroplast inner membrane
A0A1U8JHY2	GO:0000276	mitochondrial proton-transporting ATP synthase complex, coupling factor F(o)
A0A1U8IZ71	GO:0009535	chloroplast thylakoid membrane
A0A1U8J8F0	GO:0009535	chloroplast thylakoid membrane
A0A1U8JCU4	GO:0009535	chloroplast thylakoid membrane
A0A1U8JD88	GO:0009535	chloroplast thylakoid membrane
A0A1U8JL50	GO:0009535	chloroplast thylakoid membrane
A0A1U8JLI2	GO:0009535	chloroplast thylakoid membrane
A0A1U8JND4	GO:0009535	chloroplast thylakoid membrane
A0A1U8K5U7	GO:0009535	chloroplast thylakoid membrane
A0A1U8KGP0	GO:0009535	chloroplast thylakoid membrane
A0A1U8KR54	GO:0009535	chloroplast thylakoid membrane
A0A1U8KRV6	GO:0009535	chloroplast thylakoid membrane
A0A1U8KT56	GO:0009535	chloroplast thylakoid membrane
A0A1U8L3A5	GO:0009535	chloroplast thylakoid membrane
A0A1U8L8S3	GO:0009535	chloroplast thylakoid membrane
A0A1U8LES3	GO:0009535	chloroplast thylakoid membrane
A0A1U8LID9	GO:0009535	chloroplast thylakoid membrane
A0A1U8LX59	GO:0009535	chloroplast thylakoid membrane
A0A1U8LXQ6	GO:0009535	chloroplast thylakoid membrane
A0A1U8MTG9	GO:0009535	chloroplast thylakoid membrane
A0A1U8NL07	GO:0009535	chloroplast thylakoid membrane
A0A346KLJ1	GO:0009535	chloroplast thylakoid membrane
A0A5P9NVG0	GO:0009535	chloroplast thylakoid membrane
H9LEZ3	GO:0009535	chloroplast thylakoid membrane
H9LFY0	GO:0009535	chloroplast thylakoid membrane
H9LIA2	GO:0009535	chloroplast thylakoid membrane
H9LIB6	GO:0009535	chloroplast thylakoid membrane
A0A1U8JTF4	GO:0030904	retromer complex
C6GFP4	GO:0045261	proton-transporting ATP synthase complex, catalytic core F(1)
A0A1U8IZR2	GO:0009522	photosystem I
A0A1U8J8F0	GO:0009522	photosystem I
A0A1U8JCU4	GO:0009522	photosystem I
A0A1U8JDE5	GO:0009522	photosystem I
A0A1U8JL50	GO:0009522	photosystem I
A0A1U8JLI2	GO:0009522	photosystem I
A0A1U8JND4	GO:0009522	photosystem I
A0A1U8K5U7	GO:0009522	photosystem I
A0A1U8KGP0	GO:0009522	photosystem I
A0A1U8KRV6	GO:0009522	photosystem I
A0A1U8L3A5	GO:0009522	photosystem I
A0A1U8LES3	GO:0009522	photosystem I
A0A1U8LID9	GO:0009522	photosystem I
A0A1U8LX59	GO:0009522	photosystem I
A0A1U8NL07	GO:0009522	photosystem I
A0A1U8PJ20	GO:0009522	photosystem I
A0A346KLJ1	GO:0009522	photosystem I
A0A1U8HW63	GO:0046658	anchored component of plasma membrane
A0A1U8KBY9	GO:0046658	anchored component of plasma membrane
A0A1U8M667	GO:0046658	anchored component of plasma membrane
A0A1U8M6X8	GO:0046658	anchored component of plasma membrane
A0A1U8MW22	GO:0046658	anchored component of plasma membrane
A0A1U8J0T4	GO:0000139	Golgi membrane
A0A1U8KRV8	GO:0000139	Golgi membrane
A0A1U8KY56	GO:0000139	Golgi membrane
A0A1U8LX07	GO:0000139	Golgi membrane
A0A1U8M786	GO:0000139	Golgi membrane
A0A1U8P2W7	GO:0000139	Golgi membrane
A0A1U8JWK2	GO:0005747	mitochondrial respiratory chain complex I
A0A1U8LHP2	GO:0005747	mitochondrial respiratory chain complex I
A0A1U8JYQ5	GO:0031902	late endosome membrane
A0A1U8MQU4	GO:0045273	respiratory chain complex II
A0A1U8LYF9	GO:0030173	integral component of Golgi membrane
A0A1U8I8X4	GO:0005743	mitochondrial inner membrane
A0A1U8IMQ3	GO:0005743	mitochondrial inner membrane
A0A1U8JWK2	GO:0005743	mitochondrial inner membrane
A0A1U8KHB1	GO:0005743	mitochondrial inner membrane
A0A1U8LF02	GO:0005743	mitochondrial inner membrane
A0A1U8LSK5	GO:0005743	mitochondrial inner membrane
A0A1U8LXQ6	GO:0005743	mitochondrial inner membrane
A0A1U8MFU2	GO:0005743	mitochondrial inner membrane
A0A1U8PUG9	GO:0005743	mitochondrial inner membrane
H9LEZ3	GO:0005743	mitochondrial inner membrane
A0A1U8M7J7	GO:0005905	clathrin-coated pit
A0A0G2QMY0	GO:0016021	integral component of membrane
A0A1U8HKD5	GO:0016021	integral component of membrane
A0A1U8HN75	GO:0016021	integral component of membrane
A0A1U8HPR7	GO:0016021	integral component of membrane
A0A1U8HRD2	GO:0016021	integral component of membrane
A0A1U8HW63	GO:0016021	integral component of membrane
A0A1U8HWF8	GO:0016021	integral component of membrane
A0A1U8I4U3	GO:0016021	integral component of membrane
A0A1U8I5D7	GO:0016021	integral component of membrane
A0A1U8I629	GO:0016021	integral component of membrane
A0A1U8I6F8	GO:0016021	integral component of membrane
A0A1U8IBE3	GO:0016021	integral component of membrane
A0A1U8IC89	GO:0016021	integral component of membrane
A0A1U8IE54	GO:0016021	integral component of membrane
A0A1U8IFS6	GO:0016021	integral component of membrane
A0A1U8IGS4	GO:0016021	integral component of membrane
A0A1U8IHZ0	GO:0016021	integral component of membrane
A0A1U8IPS4	GO:0016021	integral component of membrane
A0A1U8IQN1	GO:0016021	integral component of membrane
A0A1U8ISD8	GO:0016021	integral component of membrane
A0A1U8IV75	GO:0016021	integral component of membrane
A0A1U8IXB2	GO:0016021	integral component of membrane
A0A1U8IZR2	GO:0016021	integral component of membrane
A0A1U8J0T4	GO:0016021	integral component of membrane
A0A1U8J3N1	GO:0016021	integral component of membrane
A0A1U8J8F0	GO:0016021	integral component of membrane
A0A1U8JD95	GO:0016021	integral component of membrane
A0A1U8JDE5	GO:0016021	integral component of membrane
A0A1U8JDQ3	GO:0016021	integral component of membrane
A0A1U8JJU9	GO:0016021	integral component of membrane
A0A1U8JL50	GO:0016021	integral component of membrane
A0A1U8JP07	GO:0016021	integral component of membrane
A0A1U8JQ14	GO:0016021	integral component of membrane
A0A1U8JS13	GO:0016021	integral component of membrane
A0A1U8JTM7	GO:0016021	integral component of membrane
A0A1U8JWF8	GO:0016021	integral component of membrane
A0A1U8JYQ5	GO:0016021	integral component of membrane
A0A1U8K7K4	GO:0016021	integral component of membrane
A0A1U8KCB3	GO:0016021	integral component of membrane
A0A1U8KHB1	GO:0016021	integral component of membrane
A0A1U8KK33	GO:0016021	integral component of membrane
A0A1U8KKP7	GO:0016021	integral component of membrane
A0A1U8KLW9	GO:0016021	integral component of membrane
A0A1U8KPR2	GO:0016021	integral component of membrane
A0A1U8KR54	GO:0016021	integral component of membrane
A0A1U8KRV8	GO:0016021	integral component of membrane
A0A1U8KW39	GO:0016021	integral component of membrane
A0A1U8L2Q1	GO:0016021	integral component of membrane
A0A1U8LD35	GO:0016021	integral component of membrane
A0A1U8LDM3	GO:0016021	integral component of membrane
A0A1U8LEJ2	GO:0016021	integral component of membrane
A0A1U8LM73	GO:0016021	integral component of membrane
A0A1U8LUP3	GO:0016021	integral component of membrane
A0A1U8LWJ0	GO:0016021	integral component of membrane
A0A1U8LX07	GO:0016021	integral component of membrane
A0A1U8LX59	GO:0016021	integral component of membrane
A0A1U8LXQ6	GO:0016021	integral component of membrane
A0A1U8LYF9	GO:0016021	integral component of membrane
A0A1U8M3X0	GO:0016021	integral component of membrane
A0A1U8M6X8	GO:0016021	integral component of membrane
A0A1U8MB85	GO:0016021	integral component of membrane
A0A1U8MCN2	GO:0016021	integral component of membrane
A0A1U8MET3	GO:0016021	integral component of membrane
A0A1U8MEZ4	GO:0016021	integral component of membrane
A0A1U8MFB9	GO:0016021	integral component of membrane
A0A1U8MHS5	GO:0016021	integral component of membrane
A0A1U8MJ31	GO:0016021	integral component of membrane
A0A1U8MJL4	GO:0016021	integral component of membrane
A0A1U8MQA1	GO:0016021	integral component of membrane
A0A1U8MSH7	GO:0016021	integral component of membrane
A0A1U8MXF3	GO:0016021	integral component of membrane
A0A1U8N5G3	GO:0016021	integral component of membrane
A0A1U8N9H9	GO:0016021	integral component of membrane
A0A1U8NEX2	GO:0016021	integral component of membrane
A0A1U8NG64	GO:0016021	integral component of membrane
A0A1U8NHE2	GO:0016021	integral component of membrane
A0A1U8NP44	GO:0016021	integral component of membrane
A0A1U8NP54	GO:0016021	integral component of membrane
A0A1U8NPG1	GO:0016021	integral component of membrane
A0A1U8NV21	GO:0016021	integral component of membrane
A0A1U8NX34	GO:0016021	integral component of membrane
A0A1U8P0C4	GO:0016021	integral component of membrane
A0A1U8P114	GO:0016021	integral component of membrane
A0A1U8P2W7	GO:0016021	integral component of membrane
A0A1U8P2Y8	GO:0016021	integral component of membrane
A0A1U8P4E3	GO:0016021	integral component of membrane
A0A1U8PB32	GO:0016021	integral component of membrane
A0A1U8PIZ0	GO:0016021	integral component of membrane
[truncated: 5,587 more rows]
[truncated: 4 more columns]
