# Supplementary material for: Integrative physiological, biochemical, and proteomic analysis of the leaves of two cotton genotypes under heat stress
Source: PLoS One. 2025 Jan 9;20(1):e0316630. doi: 10.1371/journal.pone.0316630 (PMC11717266; doi:10.1371/journal.pone.0316630)
Supplement: S7 Table — (XLSX) [file pone.0316630.s007.xlsx]

## Sheet: Hsus UP all pathways details
Supplementary Table 7. Gene ontology functional classification of the differentially expressed upregulated proteins identified in the leaves of Hsus genotype.
GO: Cellular Component
Slim id: GO:0005575	cellular_component	195
A0A1U8JZ74	GO:0008250	oligosaccharyltransferase complex
A0A1U8KFK6	GO:0005681	spliceosomal complex
A0A1U8HQ86	GO:1990904	ribonucleoprotein complex
A0A1U8JCJ6	GO:1990904	ribonucleoprotein complex
A0A1U8L0A9	GO:1990904	ribonucleoprotein complex
A0A1U8MPE2	GO:1990904	ribonucleoprotein complex
A0A1U8JSI6	GO:0009528	plastid inner membrane
A0A1U8LHU7	GO:0005666	RNA polymerase III complex
A0A1U8NJ27	GO:0016591	RNA polymerase II, holoenzyme
A0A1U8I786	GO:0005741	mitochondrial outer membrane
A0A1U8PKR5	GO:0005741	mitochondrial outer membrane
A0A1U8M318	GO:0017119	Golgi transport complex
A0A1U8P370	GO:0005801	cis-Golgi network
A0A1U8I0E3	GO:0000178	exosome (RNase complex)
A0A1U8K553	GO:0005960	glycine cleavage complex
A0A1U8INA7	GO:0030134	COPII-coated ER to Golgi transport vesicle
A0A1U8KW08	GO:0030134	COPII-coated ER to Golgi transport vesicle
A0A1U8P4M7	GO:0030134	COPII-coated ER to Golgi transport vesicle
A0A1U8HSI1	GO:0005743	mitochondrial inner membrane
A0A1U8INU3	GO:0005743	mitochondrial inner membrane
A0A1U8K8W5	GO:0005743	mitochondrial inner membrane
A0A1U8IKT7	GO:0031225	anchored component of membrane
A0A1U8LBJ2	GO:0015934	large ribosomal subunit
A0A1U8LGP3	GO:0015934	large ribosomal subunit
A0A1U8N285	GO:0015934	large ribosomal subunit
A0A1U8J8G0	GO:0000445	THO complex part of transcription export complex
A0A1U8HKN3	GO:0016021	integral component of membrane
A0A1U8HZQ7	GO:0016021	integral component of membrane
A0A1U8I296	GO:0016021	integral component of membrane
A0A1U8IEB6	GO:0016021	integral component of membrane
A0A1U8IIQ9	GO:0016021	integral component of membrane
A0A1U8IIT3	GO:0016021	integral component of membrane
A0A1U8IJG8	GO:0016021	integral component of membrane
A0A1U8ILI3	GO:0016021	integral component of membrane
A0A1U8IM07	GO:0016021	integral component of membrane
A0A1U8IU63	GO:0016021	integral component of membrane
A0A1U8IZ41	GO:0016021	integral component of membrane
A0A1U8J5K4	GO:0016021	integral component of membrane
A0A1U8JD17	GO:0016021	integral component of membrane
A0A1U8JEJ4	GO:0016021	integral component of membrane
A0A1U8JEQ5	GO:0016021	integral component of membrane
A0A1U8JFJ5	GO:0016021	integral component of membrane
A0A1U8JGD9	GO:0016021	integral component of membrane
A0A1U8JGF7	GO:0016021	integral component of membrane
A0A1U8JU83	GO:0016021	integral component of membrane
A0A1U8JV55	GO:0016021	integral component of membrane
A0A1U8K0H9	GO:0016021	integral component of membrane
A0A1U8K8Q3	GO:0016021	integral component of membrane
A0A1U8KBU9	GO:0016021	integral component of membrane
A0A1U8KBV9	GO:0016021	integral component of membrane
A0A1U8KF20	GO:0016021	integral component of membrane
A0A1U8KIT8	GO:0016021	integral component of membrane
A0A1U8KJ40	GO:0016021	integral component of membrane
A0A1U8KTM1	GO:0016021	integral component of membrane
A0A1U8KZG5	GO:0016021	integral component of membrane
A0A1U8L2W7	GO:0016021	integral component of membrane
A0A1U8L8E7	GO:0016021	integral component of membrane
A0A1U8LD82	GO:0016021	integral component of membrane
A0A1U8LFF4	GO:0016021	integral component of membrane
A0A1U8LFM2	GO:0016021	integral component of membrane
A0A1U8LKL3	GO:0016021	integral component of membrane
A0A1U8LRR5	GO:0016021	integral component of membrane
A0A1U8LXP1	GO:0016021	integral component of membrane
A0A1U8LZQ2	GO:0016021	integral component of membrane
A0A1U8M369	GO:0016021	integral component of membrane
A0A1U8M3S1	GO:0016021	integral component of membrane
A0A1U8M5M9	GO:0016021	integral component of membrane
A0A1U8M6K8	GO:0016021	integral component of membrane
A0A1U8M8N8	GO:0016021	integral component of membrane
A0A1U8MLQ7	GO:0016021	integral component of membrane
A0A1U8MMB0	GO:0016021	integral component of membrane
A0A1U8MZG5	GO:0016021	integral component of membrane
A0A1U8MZM6	GO:0016021	integral component of membrane
A0A1U8N2N5	GO:0016021	integral component of membrane
A0A1U8N892	GO:0016021	integral component of membrane
A0A1U8NBS0	GO:0016021	integral component of membrane
A0A1U8NCA0	GO:0016021	integral component of membrane
A0A1U8ND57	GO:0016021	integral component of membrane
A0A1U8NDR5	GO:0016021	integral component of membrane
A0A1U8NEF9	GO:0016021	integral component of membrane
A0A1U8NFC7	GO:0016021	integral component of membrane
A0A1U8NJH8	GO:0016021	integral component of membrane
A0A1U8NJW0	GO:0016021	integral component of membrane
A0A1U8NNY8	GO:0016021	integral component of membrane
A0A1U8NP22	GO:0016021	integral component of membrane
A0A1U8NPR3	GO:0016021	integral component of membrane
A0A1U8NRL5	GO:0016021	integral component of membrane
A0A1U8NUX3	GO:0016021	integral component of membrane
A0A1U8NVC6	GO:0016021	integral component of membrane
A0A1U8NVF5	GO:0016021	integral component of membrane
A0A1U8NZB7	GO:0016021	integral component of membrane
A0A1U8NZE1	GO:0016021	integral component of membrane
A0A1U8P498	GO:0016021	integral component of membrane
A0A1U8P6B5	GO:0016021	integral component of membrane
A0A1U8P6I9	GO:0016021	integral component of membrane
A0A1U8PAH9	GO:0016021	integral component of membrane
A0A1U8PHH2	GO:0016021	integral component of membrane
A0A1U8PQW2	GO:0016021	integral component of membrane
G8XR16	GO:0016021	integral component of membrane
A0A1U8LDD2	GO:0005905	clathrin-coated pit
A0A1U8LXF9	GO:0005905	clathrin-coated pit
A0A1U8N6U4	GO:0016514	SWI/SNF complex
A0A1U8J796	GO:0005615	extracellular space
A0A1U8JA08	GO:0005615	extracellular space
A0A1U8KQS9	GO:0005615	extracellular space
A0A1U8II85	GO:0005759	mitochondrial matrix
A0A1U8INS6	GO:0005759	mitochondrial matrix
A0A1U8ISB0	GO:0005759	mitochondrial matrix
A0A1U8IV89	GO:0005759	mitochondrial matrix
A0A1U8J2C4	GO:0005759	mitochondrial matrix
A0A1U8K7W7	GO:0005759	mitochondrial matrix
A0A1U8NJI3	GO:0005759	mitochondrial matrix
A0A1U8PLQ0	GO:0005759	mitochondrial matrix
A0A1U8ICZ6	GO:0031428	box C/D RNP complex
A0A1U8PH23	GO:0043232	intracellular non-membrane-bounded organelle
A0A1U8MJG8	GO:0005869	dynactin complex
A0A1U8PPL1	GO:0012505	endomembrane system
A0A1U8JH92	GO:0000813	ESCRT I complex
A0A1U8PP21	GO:0009538	photosystem I reaction center
A0A1U8I7E5	GO:0005839	proteasome core complex
A0A1U8IUN3	GO:0005839	proteasome core complex
A0A1U8JQD5	GO:0005839	proteasome core complex
A0A1U8P6B0	GO:0042645	mitochondrial nucleoid
A0A1U8IA25	GO:0030126	COPI vesicle coat
A0A1U8NXA4	GO:0045263	proton-transporting ATP synthase complex, coupling factor F(o)
A0A1U8IFJ7	GO:0005786	signal recognition particle, endoplasmic reticulum targeting
A0A1U8NIY7	GO:0009317	acetyl-CoA carboxylase complex
Q2L915	GO:0009317	acetyl-CoA carboxylase complex
A0A1U8IHT8	GO:0009506	plasmodesma
A0A1U8KGE9	GO:0009506	plasmodesma
A0A1U8LSR6	GO:0009506	plasmodesma
A0A1U8M6B6	GO:0009506	plasmodesma
A0A1U8M9S2	GO:0009506	plasmodesma
A0A1U8MCM8	GO:0031981	nuclear lumen
A0A1U8M3X7	GO:0030127	COPII vesicle coat
A0A1U8M5A1	GO:0015935	small ribosomal subunit
A0A0U1WT33	GO:0022625	cytosolic large ribosomal subunit
A0A1U8K1Q5	GO:0022625	cytosolic large ribosomal subunit
A0A1U8MDW2	GO:0022625	cytosolic large ribosomal subunit
A0A1U8NUD9	GO:0022625	cytosolic large ribosomal subunit
A0A1U8IAC2	GO:0000786	nucleosome
A0A1U8JJF5	GO:0000786	nucleosome
A0A1U8NY36	GO:0000786	nucleosome
A0A1U8LDG7	GO:0022626	cytosolic ribosome
A0A1U8IXD9	GO:0005815	microtubule organizing center
A0A1U8IGK8	GO:0009570	chloroplast stroma
A0A1U8IKT3	GO:0009570	chloroplast stroma
A0A1U8KIE0	GO:0009570	chloroplast stroma
A0A1U8NHJ3	GO:0009570	chloroplast stroma
A0A1U8JXN8	GO:0044611	nuclear pore inner ring
A0A1U8MXD0	GO:0071011	precatalytic spliceosome
A0A1U8NML7	GO:0005851	eukaryotic translation initiation factor 2B complex
A0A1U8HUG1	GO:0043231	intracellular membrane-bounded organelle
A0A1U8I9W9	GO:0043231	intracellular membrane-bounded organelle
A0A1U8IU87	GO:0043231	intracellular membrane-bounded organelle
A0A1U8L5M5	GO:0043231	intracellular membrane-bounded organelle
A0A1U8MZT7	GO:0043231	intracellular membrane-bounded organelle
A0A1U8HSB0	GO:0005967	mitochondrial pyruvate dehydrogenase complex
A0A1U8MN65	GO:0005967	mitochondrial pyruvate dehydrogenase complex
A0A1U8I617	GO:0005789	endoplasmic reticulum membrane
A0A1U8MM16	GO:0005789	endoplasmic reticulum membrane
A0A1U8L2Z7	GO:0000938	GARP complex
A0A1U8I522	GO:0034098	VCP-NPL4-UFD1 AAA ATPase complex
A0A1U8N3A7	GO:0034098	VCP-NPL4-UFD1 AAA ATPase complex
A0A1U8P586	GO:0000151	ubiquitin ligase complex
A0A1U8MXE6	GO:0043036	starch grain
A0A1U8NJN1	GO:0008540	proteasome regulatory particle, base subcomplex
A0A1U8J998	GO:0005874	microtubule
A0A1U8NAF0	GO:0005874	microtubule
A9PL17	GO:0005874	microtubule
A0A1U8I3H3	GO:0005849	mRNA cleavage factor complex
A0A1U8NLP6	GO:0031461	cullin-RING ubiquitin ligase complex
A0A1U8P9Z3	GO:0034657	GID complex
A0A1U8KZ62	GO:0005744	TIM23 mitochondrial import inner membrane translocase complex
A0A1U8P6R9	GO:0009523	photosystem II
A0A1U8LCF4	GO:0045252	oxoglutarate dehydrogenase complex
A0A1U8IDM3	GO:0022627	cytosolic small ribosomal subunit
A0A1U8JGT4	GO:0022627	cytosolic small ribosomal subunit
A0A1U8JTM6	GO:0022627	cytosolic small ribosomal subunit
A0A1U8JYV2	GO:0022627	cytosolic small ribosomal subunit
A0A1U8MH15	GO:0022627	cytosolic small ribosomal subunit
A0A1U8PKY8	GO:0022627	cytosolic small ribosomal subunit
A0A1U8IK99	GO:0110165	cellular anatomical entity
A0A1U8J390	GO:0110165	cellular anatomical entity
A0A1U8JCT0	GO:0110165	cellular anatomical entity
A0A1U8JUD7	GO:0110165	cellular anatomical entity
A0A1U8IM38	GO:0031588	nucleotide-activated protein kinase complex
A0A1U8I1Z2	GO:0000145	exocyst
A0A1U8IPM0	GO:0000145	exocyst
A0A1U8N076	GO:0046658	anchored component of plasma membrane
A0A1U8P9N1	GO:0046658	anchored component of plasma membrane
A0A1U8IUD8	GO:0000139	Golgi membrane
A0A1U8NN88	GO:0000139	Golgi membrane
A0A1U8IN13	GO:0043229	intracellular organelle
A0A1U8JKS6	GO:0005643	nuclear pore
Slim id: GO:0005576	extracellular region	20
A0A1U8J8M4	GO:0048046	apoplast
A0A1U8N1T1	GO:0048046	apoplast
A0A1U8I6Z9	GO:0005576	extracellular region
A0A1U8ICN8	GO:0005576	extracellular region
A0A1U8IGB0	GO:0005576	extracellular region
A0A1U8IHL9	GO:0005576	extracellular region
A0A1U8JHP0	GO:0005576	extracellular region
A0A1U8K101	GO:0005576	extracellular region
A0A1U8K921	GO:0005576	extracellular region
A0A1U8KE96	GO:0005576	extracellular region
A0A1U8L1H2	GO:0005576	extracellular region
A0A1U8L3D9	GO:0005576	extracellular region
A0A1U8M8T4	GO:0005576	extracellular region
Slim id: GO:0005622	intracellular anatomical structure	93
Slim id: GO:0005634	nucleus	56
A0A1U8I0M4	GO:0005634	nucleus
A0A1U8I1L8	GO:0005634	nucleus
A0A1U8ICU2	GO:0005634	nucleus
A0A1U8IGM3	GO:0005634	nucleus
A0A1U8IQ87	GO:0005634	nucleus
A0A1U8J1L8	GO:0005634	nucleus
A0A1U8J3D3	GO:0005634	nucleus
A0A1U8J4X7	GO:0005634	nucleus
A0A1U8J8B9	GO:0005634	nucleus
A0A1U8J982	GO:0005634	nucleus
A0A1U8KD76	GO:0005634	nucleus
A0A1U8KS22	GO:0005634	nucleus
A0A1U8KVY4	GO:0005634	nucleus
A0A1U8KW43	GO:0005634	nucleus
A0A1U8LF30	GO:0005634	nucleus
A0A1U8LMB6	GO:0005634	nucleus
A0A1U8MF38	GO:0005634	nucleus
A0A1U8MJV5	GO:0005634	nucleus
A0A1U8MZ91	GO:0005634	nucleus
A0A1U8MZB7	GO:0005634	nucleus
A0A1U8NDV7	GO:0005634	nucleus
A0A1U8NL84	GO:0005634	nucleus
A0A1U8NPN1	GO:0005634	nucleus
A0A1U8P9I5	GO:0005634	nucleus
A0A1U8PDH7	GO:0005634	nucleus
A0A1U8PDY0	GO:0005634	nucleus
A0A1U8PS68	GO:0005634	nucleus
A0A1U8PY24	GO:0005634	nucleus
Q8LJT0	GO:0005634	nucleus
Slim id: GO:0005635	nuclear envelope	2
Slim id: GO:0005654	nucleoplasm	5
A0A1U8IA10	GO:0005654	nucleoplasm
Slim id: GO:0005730	nucleolus	2
Slim id: GO:0005737	cytoplasm	114
A0A1U8HS60	GO:0005737	cytoplasm
A0A1U8HSA7	GO:0005737	cytoplasm
A0A1U8HX31	GO:0005737	cytoplasm
A0A1U8IP15	GO:0005737	cytoplasm
A0A1U8IS16	GO:0005737	cytoplasm
A0A1U8J046	GO:0005737	cytoplasm
A0A1U8J2C6	GO:0005737	cytoplasm
A0A1U8J776	GO:0005737	cytoplasm
A0A1U8JFH9	GO:0005737	cytoplasm
A0A1U8JML0	GO:0005737	cytoplasm
A0A1U8JUF3	GO:0005737	cytoplasm
A0A1U8JV29	GO:0005737	cytoplasm
A0A1U8JVZ7	GO:0005737	cytoplasm
A0A1U8K3D8	GO:0005737	cytoplasm
A0A1U8KDW3	GO:0005737	cytoplasm
A0A1U8KRX0	GO:0005737	cytoplasm
A0A1U8KUK3	GO:0005737	cytoplasm
A0A1U8L542	GO:0005737	cytoplasm
A0A1U8L5G6	GO:0005737	cytoplasm
A0A1U8LEP4	GO:0005737	cytoplasm
A0A1U8LFG2	GO:0005737	cytoplasm
A0A1U8LN48	GO:0005737	cytoplasm
A0A1U8M417	GO:0005737	cytoplasm
A0A1U8MMM3	GO:0005737	cytoplasm
A0A1U8MP14	GO:0005737	cytoplasm
A0A1U8MPL5	GO:0005737	cytoplasm
A0A1U8MYL4	GO:0005737	cytoplasm
A0A1U8MYX3	GO:0005737	cytoplasm
A0A1U8N6P2	GO:0005737	cytoplasm
A0A1U8NBQ0	GO:0005737	cytoplasm
A0A1U8NEM6	GO:0005737	cytoplasm
A0A1U8NHL9	GO:0005737	cytoplasm
A0A1U8NKI8	GO:0005737	cytoplasm
A0A1U8NKK2	GO:0005737	cytoplasm
A0A1U8NM86	GO:0005737	cytoplasm
A0A1U8NR89	GO:0005737	cytoplasm
A0A1U8NSA4	GO:0005737	cytoplasm
A0A1U8NTI7	GO:0005737	cytoplasm
A0A1U8NV58	GO:0005737	cytoplasm
A0A1U8NWX7	GO:0005737	cytoplasm
A0A1U8NZE2	GO:0005737	cytoplasm
A0A1U8PDT9	GO:0005737	cytoplasm
A0A1U8PUT1	GO:0005737	cytoplasm
A0A1U8PXF7	GO:0005737	cytoplasm
I3NMW8	GO:0005737	cytoplasm
Slim id: GO:0005739	mitochondrion	36
A0A1U8HQ92	GO:0005739	mitochondrion
A0A1U8HZG4	GO:0005739	mitochondrion
A0A1U8IXH6	GO:0005739	mitochondrion
A0A1U8JD79	GO:0005739	mitochondrion
A0A1U8JDS0	GO:0005739	mitochondrion
A0A1U8M6P9	GO:0005739	mitochondrion
A0A1U8MIW6	GO:0005739	mitochondrion
A0A1U8N6P5	GO:0005739	mitochondrion
Slim id: GO:0005764	lysosome	1
Slim id: GO:0005768	endosome	5
A0A1U8LG16	GO:0005768	endosome
Slim id: GO:0005773	vacuole	2
Slim id: GO:0005777	peroxisome	3
A0A1U8ILL3	GO:0005777	peroxisome
A0A1U8KAZ0	GO:0005777	peroxisome
A3F7Q2	GO:0005777	peroxisome
Slim id: GO:0005783	endoplasmic reticulum	18
A0A1U8I265	GO:0005783	endoplasmic reticulum
Slim id: GO:0005794	Golgi apparatus	22
A0A1U8K4W0	GO:0005794	Golgi apparatus
A0A1U8LYQ9	GO:0005794	Golgi apparatus
A0A1U8MHX4	GO:0005794	Golgi apparatus
A0A1U8P3T0	GO:0005794	Golgi apparatus
Slim id: GO:0005829	cytosol	57
A0A1U8I5Y5	GO:0005829	cytosol
A0A1U8IXL0	GO:0005829	cytosol
A0A1U8J9H3	GO:0005829	cytosol
A0A1U8KB63	GO:0005829	cytosol
A0A1U8KDU7	GO:0005829	cytosol
A0A1U8L1N7	GO:0005829	cytosol
A0A1U8LEV6	GO:0005829	cytosol
A0A1U8LIY4	GO:0005829	cytosol
A0A1U8LU58	GO:0005829	cytosol
A0A1U8MAQ2	GO:0005829	cytosol
A0A1U8PF22	GO:0005829	cytosol
A0A1U8PV70	GO:0005829	cytosol
A0A1U8PXH9	GO:0005829	cytosol
A0A1U8MDV1	GO:0000015	phosphopyruvate hydratase complex
Slim id: GO:0005840	ribosome	25
A0A1U8MMM5	GO:0005840	ribosome
A0A1U8NYX6	GO:0005840	ribosome
A0A1U8PD10	GO:0005840	ribosome
Slim id: GO:0005856	cytoskeleton	8
V9N2U1	GO:0015629	actin cytoskeleton
A0A1U8KYT0	GO:0005856	cytoskeleton
A0A1U8M316	GO:0005856	cytoskeleton
Slim id: GO:0005886	plasma membrane	15
A0A1U8LX34	GO:0005886	plasma membrane
A0A1U8PWS9	GO:0005886	plasma membrane
Slim id: GO:0009507	chloroplast	32
A0A1U8IQX6	GO:0009507	chloroplast
A0A1U8ISI5	GO:0009507	chloroplast
A0A1U8KFA6	GO:0009507	chloroplast
A0A1U8LN46	GO:0009507	chloroplast
A0A1U8LNA9	GO:0009507	chloroplast
A0A1U8MBX5	GO:0009507	chloroplast
A0A1U8N8X6	GO:0009507	chloroplast
A0A1U8NPD4	GO:0009507	chloroplast
A0A1U8NRK2	GO:0009507	chloroplast
A0A1U8PE45	GO:0009507	chloroplast
A0A1U8PHM4	GO:0009507	chloroplast
Slim id: GO:0009536	plastid	21
Slim id: GO:0009579	thylakoid	4
Slim id: GO:0016020	membrane	116
A0A1U8J376	GO:0016020	membrane
A0A1U8JQ77	GO:0016020	membrane
A0A1U8KFM9	GO:0016020	membrane
A0A1U8LTE7	GO:0016020	membrane
GO: Molecular Function
Slim id: GO:0000166	nucleotide binding	83
A0A1U8JGD9	GO:0070403	NAD+ binding
A0A1U8MMM3	GO:0070403	NAD+ binding
G8XR16	GO:0070403	NAD+ binding
A0A1U8J998	GO:0005525	GTP binding
A0A1U8L5M5	GO:0005525	GTP binding
A0A1U8LN48	GO:0005525	GTP binding
A0A1U8M3S1	GO:0005525	GTP binding
A0A1U8NAF0	GO:0005525	GTP binding
A0A1U8NKK2	GO:0005525	GTP binding
A0A1U8NRK2	GO:0005525	GTP binding
A0A1U8P3T0	GO:0005525	GTP binding
A0A1U8P6B5	GO:0005525	GTP binding
A0A1U8PPL1	GO:0005525	GTP binding
A9PL17	GO:0005525	GTP binding
A3F7Q2	GO:0010181	FMN binding
A0A1U8LQ82	GO:0043531	ADP binding
A0A1U8P9U1	GO:0043531	ADP binding
A0A1U8ILL3	GO:0050660	flavin adenine dinucleotide binding
A0A1U8K921	GO:0050660	flavin adenine dinucleotide binding
A0A1U8L3D9	GO:0050660	flavin adenine dinucleotide binding
A0A1U8L5G6	GO:0050660	flavin adenine dinucleotide binding
A0A1U8HSA7	GO:0000166	nucleotide binding
A0A1U8HX31	GO:0000166	nucleotide binding
A0A1U8I522	GO:0000166	nucleotide binding
A0A1U8I9P2	GO:0000166	nucleotide binding
A0A1U8II85	GO:0000166	nucleotide binding
A0A1U8IKT3	GO:0000166	nucleotide binding
A0A1U8IP15	GO:0000166	nucleotide binding
A0A1U8ITB8	GO:0000166	nucleotide binding
A0A1U8IU87	GO:0000166	nucleotide binding
A0A1U8IXH6	GO:0000166	nucleotide binding
A0A1U8J3D3	GO:0000166	nucleotide binding
A0A1U8J982	GO:0000166	nucleotide binding
A0A1U8J998	GO:0000166	nucleotide binding
A0A1U8JFH9	GO:0000166	nucleotide binding
A0A1U8JML0	GO:0000166	nucleotide binding
A0A1U8JUF3	GO:0000166	nucleotide binding
A0A1U8KBU9	GO:0000166	nucleotide binding
A0A1U8KBV9	GO:0000166	nucleotide binding
A0A1U8KRX0	GO:0000166	nucleotide binding
A0A1U8KYT0	GO:0000166	nucleotide binding
A0A1U8L542	GO:0000166	nucleotide binding
A0A1U8L5M5	GO:0000166	nucleotide binding
A0A1U8L8E7	GO:0000166	nucleotide binding
A0A1U8LEV6	GO:0000166	nucleotide binding
A0A1U8LN48	GO:0000166	nucleotide binding
A0A1U8M316	GO:0000166	nucleotide binding
A0A1U8M369	GO:0000166	nucleotide binding
A0A1U8M3Q4	GO:0000166	nucleotide binding
A0A1U8M3S1	GO:0000166	nucleotide binding
A0A1U8M6P9	GO:0000166	nucleotide binding
A0A1U8MBX5	GO:0000166	nucleotide binding
A0A1U8MF38	GO:0000166	nucleotide binding
A0A1U8MIW6	GO:0000166	nucleotide binding
A0A1U8MYL4	GO:0000166	nucleotide binding
A0A1U8MZT7	GO:0000166	nucleotide binding
A0A1U8N3A7	GO:0000166	nucleotide binding
A0A1U8N6P2	GO:0000166	nucleotide binding
A0A1U8NAF0	GO:0000166	nucleotide binding
A0A1U8NBQ0	GO:0000166	nucleotide binding
A0A1U8ND57	GO:0000166	nucleotide binding
A0A1U8NHJ3	GO:0000166	nucleotide binding
A0A1U8NIY7	GO:0000166	nucleotide binding
A0A1U8NKK2	GO:0000166	nucleotide binding
A0A1U8NNY8	GO:0000166	nucleotide binding
A0A1U8NP22	GO:0000166	nucleotide binding
A0A1U8NRK2	GO:0000166	nucleotide binding
A0A1U8NWX7	GO:0000166	nucleotide binding
A0A1U8P498	GO:0000166	nucleotide binding
A0A1U8P4W7	GO:0000166	nucleotide binding
A0A1U8PQW2	GO:0000166	nucleotide binding
A0A1U8PWW5	GO:0000166	nucleotide binding
A0A1U8Q016	GO:0000166	nucleotide binding
A9PL17	GO:0000166	nucleotide binding
Q2L915	GO:0000166	nucleotide binding
A0A1U8L5G6	GO:0050661	NADP binding
A0A1U8ILL3	GO:0071949	FAD binding
A0A1U8K921	GO:0071949	FAD binding
A0A1U8KB63	GO:0071949	FAD binding
A0A1U8L3D9	GO:0071949	FAD binding
A0A1U8L4Z4	GO:0071949	FAD binding
A0A1U8IM38	GO:0016208	AMP binding
A0A1U8HSA7	GO:0005524	ATP binding
A0A1U8I486	GO:0005524	ATP binding
A0A1U8I522	GO:0005524	ATP binding
A0A1U8I9P2	GO:0005524	ATP binding
A0A1U8II85	GO:0005524	ATP binding
A0A1U8IKT3	GO:0005524	ATP binding
A0A1U8IP15	GO:0005524	ATP binding
A0A1U8IV89	GO:0005524	ATP binding
A0A1U8IXH6	GO:0005524	ATP binding
A0A1U8IXL0	GO:0005524	ATP binding
A0A1U8J2C4	GO:0005524	ATP binding
A0A1U8J3D3	GO:0005524	ATP binding
A0A1U8J982	GO:0005524	ATP binding
A0A1U8J9H3	GO:0005524	ATP binding
A0A1U8JFH9	GO:0005524	ATP binding
A0A1U8JML0	GO:0005524	ATP binding
A0A1U8JUF3	GO:0005524	ATP binding
A0A1U8KBU9	GO:0005524	ATP binding
A0A1U8KBV9	GO:0005524	ATP binding
A0A1U8KRX0	GO:0005524	ATP binding
A0A1U8KW43	GO:0005524	ATP binding
A0A1U8KYT0	GO:0005524	ATP binding
A0A1U8L2T0	GO:0005524	ATP binding
A0A1U8L542	GO:0005524	ATP binding
A0A1U8L8E7	GO:0005524	ATP binding
A0A1U8LAI1	GO:0005524	ATP binding
A0A1U8LEV6	GO:0005524	ATP binding
A0A1U8LPD2	GO:0005524	ATP binding
A0A1U8M316	GO:0005524	ATP binding
A0A1U8M369	GO:0005524	ATP binding
A0A1U8M3Q4	GO:0005524	ATP binding
A0A1U8MBX5	GO:0005524	ATP binding
A0A1U8MF38	GO:0005524	ATP binding
A0A1U8MIW6	GO:0005524	ATP binding
A0A1U8MYL4	GO:0005524	ATP binding
A0A1U8MZT7	GO:0005524	ATP binding
A0A1U8N3A7	GO:0005524	ATP binding
A0A1U8N6P2	GO:0005524	ATP binding
A0A1U8NBQ0	GO:0005524	ATP binding
A0A1U8ND57	GO:0005524	ATP binding
A0A1U8NHJ3	GO:0005524	ATP binding
A0A1U8NIY7	GO:0005524	ATP binding
A0A1U8NJI3	GO:0005524	ATP binding
A0A1U8NKK2	GO:0005524	ATP binding
A0A1U8NNY8	GO:0005524	ATP binding
A0A1U8NP22	GO:0005524	ATP binding
A0A1U8NR89	GO:0005524	ATP binding
A0A1U8NRL5	GO:0005524	ATP binding
A0A1U8NWX7	GO:0005524	ATP binding
A0A1U8P498	GO:0005524	ATP binding
A0A1U8P4W7	GO:0005524	ATP binding
A0A1U8PQW2	GO:0005524	ATP binding
A0A1U8PWW5	GO:0005524	ATP binding
A0A1U8Q016	GO:0005524	ATP binding
Q2L915	GO:0005524	ATP binding
A0A1U8P342	GO:0051287	NAD binding
Slim id: GO:0003674	molecular_function	51
A0A1U8KBV9	GO:0008553	P-type proton-exporting transporter activity
A0A1U8M369	GO:0005388	P-type calcium transporter activity
A0A1U8NP22	GO:0005388	P-type calcium transporter activity
A0A1U8P498	GO:0140359	ABC-type transporter activity
A0A1U8JEJ4	GO:0015250	water channel activity
A0A1U8MYW5	GO:0045735	nutrient reservoir activity
A0A1U8IIT3	GO:0004857	enzyme inhibitor activity
A0A1U8JSR1	GO:0004857	enzyme inhibitor activity
A0A1U8JXN9	GO:0004857	enzyme inhibitor activity
A0A1U8K8Q3	GO:0004857	enzyme inhibitor activity
A0A1U8LPT7	GO:0004857	enzyme inhibitor activity
A0A1U8M8T4	GO:0004857	enzyme inhibitor activity
A0A1U8I786	GO:0008308	voltage-gated anion channel activity
A0A1U8PKR5	GO:0008308	voltage-gated anion channel activity
A0A1U8M369	GO:0019829	ATPase-coupled cation transmembrane transporter activity
A0A1U8IGM3	GO:0004864	protein phosphatase inhibitor activity
A0A1U8IM38	GO:0019887	protein kinase regulator activity
A0A1U8IFK1	GO:0004386	helicase activity
A0A1U8PWW5	GO:0004386	helicase activity
A0A1U8J559	GO:0044183	protein folding chaperone
A0A1U8JTF7	GO:0044183	protein folding chaperone
A0A1U8ND57	GO:0004176	ATP-dependent peptidase activity
A0A1U8NNY8	GO:0004176	ATP-dependent peptidase activity
A0A1U8PV70	GO:0004602	glutathione peroxidase activity
A0A1U8IBS9	GO:0004784	superoxide dismutase activity
A0A1U8NXA4	GO:0015078	proton transmembrane transporter activity
A0A1U8M417	GO:0005096	GTPase activator activity
A0A1U8NN88	GO:0005096	GTPase activator activity
A0A1U8PXF7	GO:0005096	GTPase activator activity
A0A1U8IIT3	GO:0046910	pectinesterase inhibitor activity
A0A1U8JXN9	GO:0046910	pectinesterase inhibitor activity
A0A1U8K8Q3	GO:0046910	pectinesterase inhibitor activity
A0A1U8M8T4	GO:0046910	pectinesterase inhibitor activity
A0A1U8MP14	GO:0005092	GDP-dissociation inhibitor activity
A0A1U8JEJ4	GO:0015267	channel activity
A0A1U8HUG1	GO:0015248	sterol transporter activity
A0A1U8IBS9	GO:0016209	antioxidant activity
A0A1U8I296	GO:0042937	tripeptide transmembrane transporter activity
A0A1U8L5G6	GO:0004791	thioredoxin-disulfide reductase activity
A0A1U8KE96	GO:0004601	peroxidase activity
A0A1U8L1H2	GO:0004601	peroxidase activity
A0A1U8PV70	GO:0004601	peroxidase activity
A0A1U8LN46	GO:0000036	acyl carrier activity
A0A1U8L5G6	GO:0004362	glutathione-disulfide reductase (NADPH) activity
A0A1U8LEW6	GO:0004362	glutathione-disulfide reductase (NADPH) activity
A0A1U8M6K8	GO:0005484	SNAP receptor activity
A0A1U8MLQ7	GO:0005484	SNAP receptor activity
A0A1U8P370	GO:0005484	SNAP receptor activity
A0A1U8I296	GO:0022857	transmembrane transporter activity
A0A1U8IEB6	GO:0022857	transmembrane transporter activity
A0A1U8JSI6	GO:0022857	transmembrane transporter activity
A0A1U8KBV9	GO:0015662	P-type ion transporter activity
A0A1U8NP22	GO:0015662	P-type ion transporter activity
A0A1U8MP14	GO:0005093	Rab GDP-dissociation inhibitor activity
A0A1U8HXL3	GO:0008428	ribonuclease inhibitor activity
A0A1U8NML7	GO:0005085	guanyl-nucleotide exchange factor activity
A0A1U8I522	GO:0016887	ATP hydrolysis activity
A0A1U8IV89	GO:0016887	ATP hydrolysis activity
A0A1U8IXH6	GO:0016887	ATP hydrolysis activity
A0A1U8J2C4	GO:0016887	ATP hydrolysis activity
A0A1U8KRX0	GO:0016887	ATP hydrolysis activity
A0A1U8N3A7	GO:0016887	ATP hydrolysis activity
A0A1U8ND57	GO:0016887	ATP hydrolysis activity
A0A1U8NJI3	GO:0016887	ATP hydrolysis activity
A0A1U8NKK2	GO:0016887	ATP hydrolysis activity
A0A1U8PWW5	GO:0003724	RNA helicase activity
Slim id: GO:0003676	nucleic acid binding	49
A0A1U8LBJ2	GO:0070180	large ribosomal subunit rRNA binding
A0A1U8MZB7	GO:0003725	double-stranded RNA binding
A0A1U8PDY0	GO:0043565	sequence-specific DNA binding
A0A1U8IAC2	GO:0031492	nucleosomal DNA binding
A0A1U8HQ86	GO:0003676	nucleic acid binding
A0A1U8HWI2	GO:0003676	nucleic acid binding
A0A1U8HZG4	GO:0003676	nucleic acid binding
A0A1U8I7C7	GO:0003676	nucleic acid binding
A0A1U8IA10	GO:0003676	nucleic acid binding
A0A1U8ILA7	GO:0003676	nucleic acid binding
A0A1U8IP15	GO:0003676	nucleic acid binding
A0A1U8IQ87	GO:0003676	nucleic acid binding
A0A1U8ISF7	GO:0003676	nucleic acid binding
A0A1U8J390	GO:0003676	nucleic acid binding
A0A1U8J8B9	GO:0003676	nucleic acid binding
A0A1U8JRL1	GO:0003676	nucleic acid binding
A0A1U8JYV2	GO:0003676	nucleic acid binding
A0A1U8KDB5	GO:0003676	nucleic acid binding
A0A1U8L0A9	GO:0003676	nucleic acid binding
A0A1U8L1L9	GO:0003676	nucleic acid binding
A0A1U8L284	GO:0003676	nucleic acid binding
A0A1U8LAJ7	GO:0003676	nucleic acid binding
A0A1U8LDA0	GO:0003676	nucleic acid binding
A0A1U8LF30	GO:0003676	nucleic acid binding
A0A1U8LIY4	GO:0003676	nucleic acid binding
A0A1U8MJV5	GO:0003676	nucleic acid binding
A0A1U8NFY1	GO:0003676	nucleic acid binding
A0A1U8P4S5	GO:0003676	nucleic acid binding
A0A1U8P506	GO:0003676	nucleic acid binding
A0A1U8PEJ6	GO:0003676	nucleic acid binding
A0A1U8PWW5	GO:0003676	nucleic acid binding
A0A1U8IFJ7	GO:0008312	7S RNA binding
A0A1U8JCJ6	GO:0019843	rRNA binding
A0A1U8LBJ2	GO:0019843	rRNA binding
A0A1U8NUD9	GO:0019843	rRNA binding
A0A1U8HQ86	GO:0003729	mRNA binding
A0A1U8I3H3	GO:0003729	mRNA binding
A0A1U8I5Y5	GO:0003729	mRNA binding
A0A1U8IN76	GO:0003729	mRNA binding
A0A1U8IQ87	GO:0003729	mRNA binding
A0A1U8JCJ6	GO:0003729	mRNA binding
A0A1U8JYV2	GO:0003729	mRNA binding
A0A1U8KZF0	GO:0003729	mRNA binding
A0A1U8L0A9	GO:0003729	mRNA binding
A0A1U8LF30	GO:0003729	mRNA binding
A0A1U8LGP3	GO:0003729	mRNA binding
A0A1U8LIY4	GO:0003729	mRNA binding
A0A1U8MH15	GO:0003729	mRNA binding
A0A1U8MJV5	GO:0003729	mRNA binding
A0A1U8N285	GO:0003729	mRNA binding
A0A1U8PKY8	GO:0003729	mRNA binding
A0A1U8I1L8	GO:0003684	damaged DNA binding
A0A1U8KVY4	GO:0003684	damaged DNA binding
A0A1U8ICU2	GO:0003680	minor groove of adenine-thymine-rich DNA binding
A0A1U8KFK6	GO:0030628	pre-mRNA 3'-splice site binding
A0A1U8JJF5	GO:0003691	double-stranded telomeric DNA binding
A0A1U8IAC2	GO:0003690	double-stranded DNA binding
A0A1U8P6B0	GO:0003697	single-stranded DNA binding
A0A1U8ICZ6	GO:0030515	snoRNA binding
Slim id: GO:0003677	DNA binding	14
A0A1U8PDY0	GO:0043565	sequence-specific DNA binding
A0A1U8IAC2	GO:0031492	nucleosomal DNA binding
A0A1U8I1L8	GO:0003684	damaged DNA binding
A0A1U8KVY4	GO:0003684	damaged DNA binding
A0A1U8ICU2	GO:0003680	minor groove of adenine-thymine-rich DNA binding
A0A1U8IAC2	GO:0003677	DNA binding
A0A1U8ICU2	GO:0003677	DNA binding
A0A1U8IP15	GO:0003677	DNA binding
A0A1U8JJF5	GO:0003677	DNA binding
A0A1U8L4Z4	GO:0003677	DNA binding
A0A1U8LHU7	GO:0003677	DNA binding
A0A1U8NY36	GO:0003677	DNA binding
A0A1U8P6B0	GO:0003677	DNA binding
A0A1U8PS68	GO:0003677	DNA binding
A0A1U8PYZ9	GO:0003677	DNA binding
Q8LJT0	GO:0003677	DNA binding
A0A1U8JJF5	GO:0003691	double-stranded telomeric DNA binding
A0A1U8IAC2	GO:0003690	double-stranded DNA binding
A0A1U8P6B0	GO:0003697	single-stranded DNA binding
Slim id: GO:0003682	chromatin binding	2
A0A1U8IAC2	GO:0031492	nucleosomal DNA binding
A0A1U8N6U4	GO:0003682	chromatin binding
Slim id: GO:0003700	DNA-binding transcription factor activity	1
A0A1U8PDY0	GO:0003700	DNA-binding transcription factor activity
Slim id: GO:0003723	RNA binding	47
A0A1U8LBJ2	GO:0070180	large ribosomal subunit rRNA binding
A0A1U8HSA7	GO:0000049	tRNA binding
A0A1U8II85	GO:0000049	tRNA binding
A0A1U8IP15	GO:0000049	tRNA binding
A0A1U8MZB7	GO:0003725	double-stranded RNA binding
A0A1U8HQ86	GO:0003723	RNA binding
A0A1U8HWI2	GO:0003723	RNA binding
A0A1U8HZG4	GO:0003723	RNA binding
A0A1U8I3H3	GO:0003723	RNA binding
A0A1U8I7C7	GO:0003723	RNA binding
A0A1U8I9W9	GO:0003723	RNA binding
A0A1U8IA10	GO:0003723	RNA binding
A0A1U8ILA7	GO:0003723	RNA binding
A0A1U8IQ87	GO:0003723	RNA binding
A0A1U8ISF7	GO:0003723	RNA binding
A0A1U8J8B9	GO:0003723	RNA binding
A0A1U8JCJ6	GO:0003723	RNA binding
A0A1U8JKS6	GO:0003723	RNA binding
A0A1U8KDB5	GO:0003723	RNA binding
A0A1U8KDU7	GO:0003723	RNA binding
A0A1U8L0A9	GO:0003723	RNA binding
A0A1U8L284	GO:0003723	RNA binding
A0A1U8LAJ7	GO:0003723	RNA binding
A0A1U8LBJ2	GO:0003723	RNA binding
A0A1U8LCU2	GO:0003723	RNA binding
A0A1U8LDA0	GO:0003723	RNA binding
A0A1U8LF30	GO:0003723	RNA binding
A0A1U8LGP3	GO:0003723	RNA binding
A0A1U8LIY4	GO:0003723	RNA binding
A0A1U8M5A1	GO:0003723	RNA binding
A0A1U8MJF2	GO:0003723	RNA binding
A0A1U8MJV5	GO:0003723	RNA binding
A0A1U8MPE2	GO:0003723	RNA binding
A0A1U8MZB7	GO:0003723	RNA binding
A0A1U8NFY1	GO:0003723	RNA binding
A0A1U8NUD9	GO:0003723	RNA binding
A0A1U8P4S5	GO:0003723	RNA binding
A0A1U8P506	GO:0003723	RNA binding
A0A1U8PH23	GO:0003723	RNA binding
A0A1U8IFJ7	GO:0008312	7S RNA binding
A0A1U8JCJ6	GO:0019843	rRNA binding
A0A1U8LBJ2	GO:0019843	rRNA binding
A0A1U8NUD9	GO:0019843	rRNA binding
A0A1U8HQ86	GO:0003729	mRNA binding
A0A1U8I3H3	GO:0003729	mRNA binding
A0A1U8I5Y5	GO:0003729	mRNA binding
A0A1U8IN76	GO:0003729	mRNA binding
A0A1U8IQ87	GO:0003729	mRNA binding
A0A1U8JCJ6	GO:0003729	mRNA binding
A0A1U8JYV2	GO:0003729	mRNA binding
A0A1U8KZF0	GO:0003729	mRNA binding
A0A1U8L0A9	GO:0003729	mRNA binding
A0A1U8LF30	GO:0003729	mRNA binding
A0A1U8LGP3	GO:0003729	mRNA binding
A0A1U8LIY4	GO:0003729	mRNA binding
A0A1U8MH15	GO:0003729	mRNA binding
A0A1U8MJV5	GO:0003729	mRNA binding
A0A1U8N285	GO:0003729	mRNA binding
A0A1U8PKY8	GO:0003729	mRNA binding
A0A1U8KFK6	GO:0030628	pre-mRNA 3'-splice site binding
A0A1U8ICZ6	GO:0030515	snoRNA binding
Slim id: GO:0003824	catalytic activity	159
A0A1U8HSA7	GO:0016874	ligase activity
A0A1U8II85	GO:0016874	ligase activity
A0A1U8IP15	GO:0016874	ligase activity
A0A1U8M3Q4	GO:0016874	ligase activity
A0A1U8MF38	GO:0016874	ligase activity
A0A1U8MIW6	GO:0016874	ligase activity
A0A1U8MZT7	GO:0016874	ligase activity
A0A1U8NIY7	GO:0016874	ligase activity
A0A1U8NWX7	GO:0016874	ligase activity
A0A1U8JGF7	GO:0010277	chlorophyllide a oxygenase [overall] activity
A0A1U8K101	GO:0004180	carboxypeptidase activity
A0A1U8NK33	GO:0004180	carboxypeptidase activity
A0A1U8LFF4	GO:0016730	oxidoreductase activity, acting on iron-sulfur proteins as donors
A0A1U8NTI7	GO:0004512	inositol-3-phosphate synthase activity
A0A1U8NZE2	GO:0016615	malate dehydrogenase activity
A0A1U8K4W0	GO:0016866	intramolecular transferase activity
A0A1U8IU87	GO:0003899	DNA-directed 5'-3' RNA polymerase activity
A0A1U8LHU7	GO:0003899	DNA-directed 5'-3' RNA polymerase activity
A0A1U8M6P9	GO:0016639	oxidoreductase activity, acting on the CH-NH2 group of donors, NAD or NADP as acceptor
A0A1U8HSB0	GO:0004739	pyruvate dehydrogenase (acetyl-transferring) activity
A0A1U8MN65	GO:0004739	pyruvate dehydrogenase (acetyl-transferring) activity
A0A1U8HR33	GO:0003824	catalytic activity
A0A1U8HSB0	GO:0003824	catalytic activity
A0A1U8IKT3	GO:0003824	catalytic activity
A0A1U8IRH2	GO:0003824	catalytic activity
A0A1U8J2C6	GO:0003824	catalytic activity
A0A1U8JEY7	GO:0003824	catalytic activity
A0A1U8JFH9	GO:0003824	catalytic activity
A0A1U8JRB7	GO:0003824	catalytic activity
A0A1U8JV29	GO:0003824	catalytic activity
A0A1U8K3D8	GO:0003824	catalytic activity
A0A1U8K672	GO:0003824	catalytic activity
A0A1U8KCJ3	GO:0003824	catalytic activity
A0A1U8KDU7	GO:0003824	catalytic activity
A0A1U8LEP4	GO:0003824	catalytic activity
A0A1U8LMT7	GO:0003824	catalytic activity
A0A1U8LU58	GO:0003824	catalytic activity
A0A1U8LX34	GO:0003824	catalytic activity
A0A1U8MN65	GO:0003824	catalytic activity
A0A1U8MYL4	GO:0003824	catalytic activity
A0A1U8MZT7	GO:0003824	catalytic activity
A0A1U8N451	GO:0003824	catalytic activity
A0A1U8N6P5	GO:0003824	catalytic activity
A0A1U8NHJ3	GO:0003824	catalytic activity
A0A1U8NR89	GO:0003824	catalytic activity
A0A1U8NRK2	GO:0003824	catalytic activity
A0A1U8NSA4	GO:0003824	catalytic activity
A0A1U8NV58	GO:0003824	catalytic activity
A0A1U8NZE2	GO:0003824	catalytic activity
A0A1U8P6I9	GO:0003824	catalytic activity
A2IBG0	GO:0003824	catalytic activity
D2D302	GO:0003824	catalytic activity
A0A1U8IP15	GO:0004824	lysine-tRNA ligase activity
A0A1U8J3D3	GO:0004683	calmodulin-dependent protein kinase activity
A0A1U8J982	GO:0004683	calmodulin-dependent protein kinase activity
A0A1U8LD82	GO:0016628	oxidoreductase activity, acting on the CH-CH group of donors, NAD or NADP as acceptor
A0A1U8L5G6	GO:0016668	oxidoreductase activity, acting on a sulfur group of donors, NAD(P) as acceptor
A0A1U8IUN3	GO:0004175	endopeptidase activity
A3F7Q2	GO:0050136	NADH dehydrogenase (quinone) activity
A0A1U8ICN8	GO:0004190	aspartic-type endopeptidase activity
A0A1U8IHL9	GO:0004190	aspartic-type endopeptidase activity
A0A1U8HZG4	GO:0000175	3'-5'-exoribonuclease activity
A0A1U8JKV0	GO:0008236	serine-type peptidase activity
A0A1U8L4U6	GO:0008236	serine-type peptidase activity
A0A1U8LGL0	GO:0008236	serine-type peptidase activity
A0A1U8N9L4	GO:0008236	serine-type peptidase activity
A0A1U8PTY8	GO:0008236	serine-type peptidase activity
A0A1U8IFK1	GO:0004386	helicase activity
A0A1U8PWW5	GO:0004386	helicase activity
A0A1U8P342	GO:0004471	malate dehydrogenase (decarboxylating) (NAD+) activity
A0A1U8MM16	GO:0016705	oxidoreductase activity, acting on paired donors, with incorporation or reduction of molecular oxygen
A0A1U8NBS0	GO:0016705	oxidoreductase activity, acting on paired donors, with incorporation or reduction of molecular oxygen
A0A1U8N5U4	GO:0017172	cysteine dioxygenase activity
A0A1U8IZQ1	GO:0004222	metalloendopeptidase activity
A0A1U8JYE7	GO:0004222	metalloendopeptidase activity
A0A1U8ND57	GO:0004222	metalloendopeptidase activity
A0A1U8NNY8	GO:0004222	metalloendopeptidase activity
A0A1U8IFD5	GO:0008234	cysteine-type peptidase activity
A0A1U8KQS9	GO:0008234	cysteine-type peptidase activity
A0A1U8MPL5	GO:0008234	cysteine-type peptidase activity
A0A1U8HQ92	GO:0004029	aldehyde dehydrogenase (NAD+) activity
A0A1U8ND57	GO:0004176	ATP-dependent peptidase activity
A0A1U8NNY8	GO:0004176	ATP-dependent peptidase activity
A0A1U8INS6	GO:0097573	glutathione oxidoreductase activity
A0A1U8K7W7	GO:0097573	glutathione oxidoreductase activity
A0A1U8MDV1	GO:0004634	phosphopyruvate hydratase activity
A0A1U8IPA3	GO:0016836	hydro-lyase activity
A0A1U8PV70	GO:0004602	glutathione peroxidase activity
A0A1U8NZE2	GO:0030060	L-malate dehydrogenase activity
A0A1U8M3Q4	GO:0004642	phosphoribosylformylglycinamidine synthase activity
A0A1U8L5V2	GO:0045431	flavonol synthase activity
A0A1U8L108	GO:0061630	ubiquitin protein ligase activity
A0A1U8P9Z3	GO:0061630	ubiquitin protein ligase activity
A0A1U8HKL9	GO:0016829	lyase activity
A0A1U8HXL3	GO:0016829	lyase activity
A0A1U8IPA3	GO:0016829	lyase activity
A0A1U8KCJ3	GO:0016829	lyase activity
A0A1U8LTP7	GO:0016829	lyase activity
A0A1U8MDV1	GO:0016829	lyase activity
A0A1U8NV58	GO:0016829	lyase activity
A0A1U8PYZ9	GO:0016829	lyase activity
A0A1U8I486	GO:0004672	protein kinase activity
A0A1U8J3D3	GO:0004672	protein kinase activity
A0A1U8J982	GO:0004672	protein kinase activity
A0A1U8KBU9	GO:0004672	protein kinase activity
A0A1U8L8E7	GO:0004672	protein kinase activity
A0A1U8LPD2	GO:0004672	protein kinase activity
A0A1U8N6P2	GO:0004672	protein kinase activity
A0A1U8NBQ0	GO:0004672	protein kinase activity
A0A1U8NRL5	GO:0004672	protein kinase activity
A0A1U8KCJ3	GO:0016830	carbon-carbon lyase activity
A0A1U8HXL3	GO:0008948	oxaloacetate decarboxylase activity
A0A1U8IQX6	GO:0003756	protein disulfide isomerase activity
A0A1U8KFA6	GO:0003756	protein disulfide isomerase activity
A0A1U8IBS9	GO:0004784	superoxide dismutase activity
A0A1U8NEM6	GO:0036456	L-methionine-(S)-S-oxide reductase activity
A0A1U8ILL3	GO:0016627	oxidoreductase activity, acting on the CH-CH group of donors
A0A1U8LD82	GO:0016627	oxidoreductase activity, acting on the CH-CH group of donors
A0A1U8HS60	GO:0004033	aldo-keto reductase (NADP) activity
A0A1U8ICN8	GO:0008233	peptidase activity
A0A1U8IFD5	GO:0008233	peptidase activity
A0A1U8IHL9	GO:0008233	peptidase activity
A0A1U8IZQ1	GO:0008233	peptidase activity
A0A1U8JKV0	GO:0008233	peptidase activity
A0A1U8K101	GO:0008233	peptidase activity
A0A1U8KQS9	GO:0008233	peptidase activity
A0A1U8LGL0	GO:0008233	peptidase activity
A0A1U8MPL5	GO:0008233	peptidase activity
A0A1U8MQJ6	GO:0008233	peptidase activity
A0A1U8ND57	GO:0008233	peptidase activity
A0A1U8PTY8	GO:0008233	peptidase activity
A0A1U8HSA7	GO:0004822	isoleucine-tRNA ligase activity
A0A1U8MZT7	GO:0050567	glutaminyl-tRNA synthase (glutamine-hydrolyzing) activity
A0A1U8IK99	GO:0004722	protein serine/threonine phosphatase activity
A0A1U8JGG5	GO:0004722	protein serine/threonine phosphatase activity
A0A1U8KS22	GO:0004722	protein serine/threonine phosphatase activity
A0A1U8NL84	GO:0004722	protein serine/threonine phosphatase activity
A0A1U8NN43	GO:0004722	protein serine/threonine phosphatase activity
A0A1U8ILL3	GO:0003997	acyl-CoA oxidase activity
A0A1U8K3D8	GO:0047938	glucose-6-phosphate 1-epimerase activity
A0A1U8PYZ9	GO:0003904	deoxyribodipyrimidine photo-lyase activity
A0A1U8KIE0	GO:0010436	carotenoid dioxygenase activity
A0A1U8MF38	GO:0004839	ubiquitin activating enzyme activity
A3F7Q2	GO:0050625	2-hydroxy-1,4-benzoquinone reductase activity
A0A1U8IUN3	GO:0004298	threonine-type endopeptidase activity
A0A1U8IFD5	GO:0004843	thiol-dependent deubiquitinase
A0A1U8MPL5	GO:0004843	thiol-dependent deubiquitinase
A0A1U8NIX2	GO:0004843	thiol-dependent deubiquitinase
A0A1U8K4W0	GO:0052691	UDP-arabinopyranose mutase activity
A0A1U8NIY7	GO:0003989	acetyl-CoA carboxylase activity
Q2L915	GO:0003989	acetyl-CoA carboxylase activity
A0A1U8LF46	GO:0045551	cinnamyl-alcohol dehydrogenase activity
A0A1U8J2C6	GO:0004619	phosphoglycerate mutase activity
A0A1U8NSA4	GO:0004619	phosphoglycerate mutase activity
A0A1U8MAQ2	GO:0004476	mannose-6-phosphate isomerase activity
A0A1U8PFJ1	GO:0003856	3-dehydroquinate synthase activity
A0A1U8PEJ6	GO:0004523	RNA-DNA hybrid ribonuclease activity
A0A1U8LU58	GO:0004488	methylenetetrahydrofolate dehydrogenase (NADP+) activity
A0A1U8KBU9	GO:0004674	protein serine/threonine kinase activity
A0A1U8L8E7	GO:0004674	protein serine/threonine kinase activity
A0A1U8LPD2	GO:0004674	protein serine/threonine kinase activity
A0A1U8N6P2	GO:0004674	protein serine/threonine kinase activity
A0A1U8NBQ0	GO:0004674	protein serine/threonine kinase activity
A0A1U8HQ92	GO:0016491	oxidoreductase activity
A0A1U8HS60	GO:0016491	oxidoreductase activity
A0A1U8HSB0	GO:0016491	oxidoreductase activity
A0A1U8IBS9	GO:0016491	oxidoreductase activity
A0A1U8IGK8	GO:0016491	oxidoreductase activity
A0A1U8IJG8	GO:0016491	oxidoreductase activity
A0A1U8IZW3	GO:0016491	oxidoreductase activity
A0A1U8JGF7	GO:0016491	oxidoreductase activity
A0A1U8JRV2	GO:0016491	oxidoreductase activity
A0A1U8K2D7	GO:0016491	oxidoreductase activity
A0A1U8K921	GO:0016491	oxidoreductase activity
A0A1U8KB63	GO:0016491	oxidoreductase activity
A0A1U8KE96	GO:0016491	oxidoreductase activity
A0A1U8KYS6	GO:0016491	oxidoreductase activity
A0A1U8L1H2	GO:0016491	oxidoreductase activity
A0A1U8L3D9	GO:0016491	oxidoreductase activity
A0A1U8L5G6	GO:0016491	oxidoreductase activity
A0A1U8L5V2	GO:0016491	oxidoreductase activity
A0A1U8L6A6	GO:0016491	oxidoreductase activity
A0A1U8LCF4	GO:0016491	oxidoreductase activity
A0A1U8LD82	GO:0016491	oxidoreductase activity
A0A1U8LF46	GO:0016491	oxidoreductase activity
A0A1U8LHN7	GO:0016491	oxidoreductase activity
A0A1U8LI71	GO:0016491	oxidoreductase activity
A0A1U8M513	GO:0016491	oxidoreductase activity
A0A1U8M6P9	GO:0016491	oxidoreductase activity
A0A1U8M771	GO:0016491	oxidoreductase activity
A0A1U8MM16	GO:0016491	oxidoreductase activity
A0A1U8MN65	GO:0016491	oxidoreductase activity
A0A1U8N2J1	GO:0016491	oxidoreductase activity
A0A1U8N8X6	GO:0016491	oxidoreductase activity
A0A1U8NBS0	GO:0016491	oxidoreductase activity
A0A1U8NEM6	GO:0016491	oxidoreductase activity
A0A1U8NZE2	GO:0016491	oxidoreductase activity
A0A1U8P342	GO:0016491	oxidoreductase activity
A0A1U8PDI0	GO:0016491	oxidoreductase activity
A0A1U8PFJ1	GO:0016491	oxidoreductase activity
A0A1U8PHM4	GO:0016491	oxidoreductase activity
A0A1U8PV70	GO:0016491	oxidoreductase activity
A3F7Q2	GO:0016491	oxidoreductase activity
A0A1U8NM86	GO:0008837	diaminopimelate epimerase activity
A0A1U8IZQ1	GO:0008237	metallopeptidase activity
A0A1U8MQJ6	GO:0008237	metallopeptidase activity
A0A1U8ND57	GO:0008237	metallopeptidase activity
A0A1U8HSA7	GO:0004812	aminoacyl-tRNA ligase activity
A0A1U8II85	GO:0004812	aminoacyl-tRNA ligase activity
A0A1U8IP15	GO:0004812	aminoacyl-tRNA ligase activity
A0A1U8MIW6	GO:0004812	aminoacyl-tRNA ligase activity
A0A1U8NWX7	GO:0004812	aminoacyl-tRNA ligase activity
A0A1U8LHN7	GO:0033743	peptide-methionine (R)-S-oxide reductase activity
A0A1U8J2C6	GO:0046537	2,3-bisphosphoglycerate-independent phosphoglycerate mutase activity
A0A1U8NSA4	GO:0046537	2,3-bisphosphoglycerate-independent phosphoglycerate mutase activity
A0A1U8KUK3	GO:0004742	dihydrolipoyllysine-residue acetyltransferase activity
A0A1U8PLQ0	GO:0004742	dihydrolipoyllysine-residue acetyltransferase activity
A0A1U8HS60	GO:0047834	D-threo-aldose 1-dehydrogenase activity
A0A1U8JKV0	GO:0004252	serine-type endopeptidase activity
A0A1U8LGL0	GO:0004252	serine-type endopeptidase activity
A0A1U8N9L4	GO:0004252	serine-type endopeptidase activity
A0A1U8PTY8	GO:0004252	serine-type endopeptidase activity
A0A1U8MIW6	GO:0004825	methionine-tRNA ligase activity
A0A1U8NV58	GO:0046570	methylthioribulose 1-phosphate dehydratase activity
A0A1U8II85	GO:0004826	phenylalanine-tRNA ligase activity
A0A1U8L5G6	GO:0004791	thioredoxin-disulfide reductase activity
A0A1U8LHN7	GO:0016671	oxidoreductase activity, acting on a sulfur group of donors, disulfide as acceptor
A0A1U8NF87	GO:0004521	endoribonuclease activity
A0A1U8IQX6	GO:0140096	catalytic activity, acting on a protein
A0A1U8KFA6	GO:0140096	catalytic activity, acting on a protein
A0A1U8HSA7	GO:0002161	aminoacyl-tRNA editing activity
A0A1U8NWX7	GO:0004829	threonine-tRNA ligase activity
A3F7Q2	GO:0008753	NADPH dehydrogenase (quinone) activity
A0A1U8JGD9	GO:0016831	carboxy-lyase activity
A0A1U8KCJ3	GO:0016831	carboxy-lyase activity
A0A1U8MMM3	GO:0016831	carboxy-lyase activity
G8XR16	GO:0016831	carboxy-lyase activity
A0A1U8IN13	GO:0004449	isocitrate dehydrogenase (NAD+) activity
A0A1U8KE96	GO:0004601	peroxidase activity
A0A1U8L1H2	GO:0004601	peroxidase activity
A0A1U8PV70	GO:0004601	peroxidase activity
A0A1U8HXL3	GO:0047443	4-hydroxy-4-methyl-2-oxoglutarate aldolase activity
A0A1U8N8X6	GO:0004324	ferredoxin-NADP+ reductase activity
A0A1U8PHM4	GO:0004324	ferredoxin-NADP+ reductase activity
A0A1U8MZT7	GO:0016884	carbon-nitrogen ligase activity, with glutamine as amido-N-donor
A0A1U8HQ92	GO:0016620	oxidoreductase activity, acting on the aldehyde or oxo group of donors, NAD or NADP as acceptor
A0A1U8IK99	GO:0004721	phosphoprotein phosphatase activity
A0A1U8JGG5	GO:0004721	phosphoprotein phosphatase activity
A0A1U8NL84	GO:0004721	phosphoprotein phosphatase activity
A0A1U8J4X7	GO:0036524	protein deglycase activity
A0A1U8HQ92	GO:0003842	1-pyrroline-5-carboxylate dehydrogenase activity
A0A1U8NRK2	GO:0008686	3,4-dihydroxy-2-butanone-4-phosphate synthase activity
A0A1U8LMT7	GO:0004497	monooxygenase activity
A0A1U8NBS0	GO:0004497	monooxygenase activity
D2D302	GO:0004497	monooxygenase activity
A0A1U8LMT7	GO:0018580	nitronate monooxygenase activity
D2D302	GO:0018580	nitronate monooxygenase activity
A0A1U8L5G6	GO:0004362	glutathione-disulfide reductase (NADPH) activity
A0A1U8LEW6	GO:0004362	glutathione-disulfide reductase (NADPH) activity
A0A1U8MQJ6	GO:0004177	aminopeptidase activity
A0A1U8NEM6	GO:0008113	peptide-methionine (S)-S-oxide reductase activity
A0A1U8LD82	GO:0009918	sterol delta7 reductase activity
A0A1U8KB63	GO:0106313	methylenetetrahydrofolate reductase NADPH activity
A0A1U8HKL9	GO:0030570	pectate lyase activity
A0A1U8LTP7	GO:0030570	pectate lyase activity
A0A1U8KB63	GO:0004489	methylenetetrahydrofolate reductase (NAD(P)H) activity
A3F7Q2	GO:0003955	NAD(P)H dehydrogenase (quinone) activity
A0A1U8LCF4	GO:0016624	oxidoreductase activity, acting on the aldehyde or oxo group of donors, disulfide as acceptor
A0A1U8KQS9	GO:0004197	cysteine-type endopeptidase activity
A0A1U8K101	GO:0004185	serine-type carboxypeptidase activity
A0A1U8NK33	GO:0004185	serine-type carboxypeptidase activity
A2IBG0	GO:0045552	dihydrokaempferol 4-reductase activity
A0A1U8J3D3	GO:0009931	calcium-dependent protein serine/threonine kinase activity
A0A1U8J982	GO:0009931	calcium-dependent protein serine/threonine kinase activity
A0A1U8LCF4	GO:0004591	oxoglutarate dehydrogenase (succinyl-transferring) activity
A0A1U8ISI5	GO:0016853	isomerase activity
A0A1U8J2C6	GO:0016853	isomerase activity
A0A1U8JUD7	GO:0016853	isomerase activity
A0A1U8K3D8	GO:0016853	isomerase activity
A0A1U8K4W0	GO:0016853	isomerase activity
A0A1U8KD76	GO:0016853	isomerase activity
A0A1U8KYS6	GO:0016853	isomerase activity
A0A1U8MAQ2	GO:0016853	isomerase activity
A0A1U8NM86	GO:0016853	isomerase activity
A0A1U8NSA4	GO:0016853	isomerase activity
A0A1U8PF22	GO:0016853	isomerase activity
A0A1U8MM16	GO:0004656	procollagen-proline 4-dioxygenase activity
A0A1U8JVZ7	GO:0008446	GDP-mannose 4,6-dehydratase activity
A0A1U8NV58	GO:0043715	2,3-diketo-5-methylthiopentyl-1-phosphate enolase activity
A0A1U8MZB7	GO:0004525	ribonuclease III activity
A0A1U8KFK6	GO:0000386	second spliceosomal transesterification activity
A0A1U8NLP6	GO:0004842	ubiquitin-protein transferase activity
A0A1U8P9Z3	GO:0004842	ubiquitin-protein transferase activity
A0A1U8JRV2	GO:0051213	dioxygenase activity
A0A1U8K2D7	GO:0051213	dioxygenase activity
A0A1U8KIE0	GO:0051213	dioxygenase activity
A0A1U8L5V2	GO:0051213	dioxygenase activity
A0A1U8LI71	GO:0051213	dioxygenase activity
A0A1U8MM16	GO:0051213	dioxygenase activity
A0A1U8PDI0	GO:0051213	dioxygenase activity
D2D302	GO:0051213	dioxygenase activity
A0A1U8KB63	GO:0106312	methylenetetrahydrofolate reductase NADH activity
A0A1U8PF22	GO:0004347	glucose-6-phosphate isomerase activity
A0A1U8M6P9	GO:0004352	glutamate dehydrogenase (NAD+) activity
A0A1U8P342	GO:0004470	malic enzyme activity
A0A1U8INU3	GO:0009055	electron transfer activity
A0A1U8LNA9	GO:0009055	electron transfer activity
A0A1U8IN13	GO:0016616	oxidoreductase activity, acting on the CH-OH group of donors, NAD or NADP as acceptor
A0A1U8LF46	GO:0016616	oxidoreductase activity, acting on the CH-OH group of donors, NAD or NADP as acceptor
A0A1U8NZE2	GO:0016616	oxidoreductase activity, acting on the CH-OH group of donors, NAD or NADP as acceptor
A0A1U8P342	GO:0016616	oxidoreductase activity, acting on the CH-OH group of donors, NAD or NADP as acceptor
A2IBG0	GO:0016616	oxidoreductase activity, acting on the CH-OH group of donors, NAD or NADP as acceptor
A0A1U8MXE6	GO:0008138	protein tyrosine/serine/threonine phosphatase activity
A0A1U8LEV6	GO:0004066	asparagine synthase (glutamine-hydrolyzing) activity
A0A1U8ISI5	GO:0003755	peptidyl-prolyl cis-trans isomerase activity
A0A1U8J559	GO:0003755	peptidyl-prolyl cis-trans isomerase activity
A0A1U8JTF7	GO:0003755	peptidyl-prolyl cis-trans isomerase activity
A0A1U8JUD7	GO:0003755	peptidyl-prolyl cis-trans isomerase activity
A0A1U8KD76	GO:0003755	peptidyl-prolyl cis-trans isomerase activity
A0A1U8JGD9	GO:0048040	UDP-glucuronate decarboxylase activity
A0A1U8MMM3	GO:0048040	UDP-glucuronate decarboxylase activity
G8XR16	GO:0048040	UDP-glucuronate decarboxylase activity
A0A1U8KIE0	GO:0016702	oxidoreductase activity, acting on single donors with incorporation of molecular oxygen, incorporation of two atoms of oxygen
A0A1U8LI71	GO:0016702	oxidoreductase activity, acting on single donors with incorporation of molecular oxygen, incorporation of two atoms of oxygen
A0A1U8N5U4	GO:0016702	oxidoreductase activity, acting on single donors with incorporation of molecular oxygen, incorporation of two atoms of oxygen
A0A1U8MF38	GO:0008641	ubiquitin-like modifier activating enzyme activity
A0A1U8PWW5	GO:0003724	RNA helicase activity
Slim id: GO:0004518	nuclease activity	5
A0A1U8HZG4	GO:0000175	3'-5'-exoribonuclease activity
A0A1U8IP57	GO:0004519	endonuclease activity
A0A1U8PEJ6	GO:0004523	RNA-DNA hybrid ribonuclease activity
A0A1U8NF87	GO:0004521	endoribonuclease activity
A0A1U8IP57	GO:0004518	nuclease activity
A0A1U8MZB7	GO:0004525	ribonuclease III activity
Slim id: GO:0005198	structural molecule activity	29
A0A1U8JXN8	GO:0017056	structural constituent of nuclear pore
A0A1U8IA25	GO:0005198	structural molecule activity
A0A1U8LDD2	GO:0005198	structural molecule activity
A0A1U8LXF9	GO:0005198	structural molecule activity
A9PL17	GO:0005200	structural constituent of cytoskeleton
A0A0U1WT33	GO:0003735	structural constituent of ribosome
A0A1U8I5Y5	GO:0003735	structural constituent of ribosome
A0A1U8IDM3	GO:0003735	structural constituent of ribosome
A0A1U8JCJ6	GO:0003735	structural constituent of ribosome
A0A1U8JD79	GO:0003735	structural constituent of ribosome
A0A1U8JGT4	GO:0003735	structural constituent of ribosome
A0A1U8JTM6	GO:0003735	structural constituent of ribosome
A0A1U8JYV2	GO:0003735	structural constituent of ribosome
A0A1U8K1Q5	GO:0003735	structural constituent of ribosome
A0A1U8LBJ2	GO:0003735	structural constituent of ribosome
A0A1U8LDG7	GO:0003735	structural constituent of ribosome
A0A1U8LGP3	GO:0003735	structural constituent of ribosome
A0A1U8M5A1	GO:0003735	structural constituent of ribosome
A0A1U8MDW2	GO:0003735	structural constituent of ribosome
A0A1U8MH15	GO:0003735	structural constituent of ribosome
A0A1U8MMM5	GO:0003735	structural constituent of ribosome
A0A1U8N285	GO:0003735	structural constituent of ribosome
A0A1U8NKI8	GO:0003735	structural constituent of ribosome
A0A1U8NUD9	GO:0003735	structural constituent of ribosome
A0A1U8NYX6	GO:0003735	structural constituent of ribosome
A0A1U8PD10	GO:0003735	structural constituent of ribosome
A0A1U8PH23	GO:0003735	structural constituent of ribosome
A0A1U8PKY8	GO:0003735	structural constituent of ribosome
I3NMW8	GO:0003735	structural constituent of ribosome
Slim id: GO:0005215	transporter activity	12
A0A1U8KBV9	GO:0008553	P-type proton-exporting transporter activity
A0A1U8M369	GO:0005388	P-type calcium transporter activity
A0A1U8NP22	GO:0005388	P-type calcium transporter activity
A0A1U8P498	GO:0140359	ABC-type transporter activity
A0A1U8JEJ4	GO:0015250	water channel activity
A0A1U8I786	GO:0008308	voltage-gated anion channel activity
A0A1U8PKR5	GO:0008308	voltage-gated anion channel activity
A0A1U8NXA4	GO:0015078	proton transmembrane transporter activity
A0A1U8HUG1	GO:0015248	sterol transporter activity
A0A1U8I296	GO:0042937	tripeptide transmembrane transporter activity
A0A1U8IEB6	GO:0022857	transmembrane transporter activity
A0A1U8JSI6	GO:0022857	transmembrane transporter activity
Slim id: GO:0005488	binding	222
A0A1U8HUG1	GO:0032934	sterol binding
A0A1U8JUD7	GO:0016018	cyclosporin A binding
A0A1U8IHT8	GO:0030145	manganese ion binding
A0A1U8J2C6	GO:0030145	manganese ion binding
A0A1U8KGE9	GO:0030145	manganese ion binding
A0A1U8LSR6	GO:0030145	manganese ion binding
A0A1U8NSA4	GO:0030145	manganese ion binding
A0A1U8JGF7	GO:0051537	2 iron, 2 sulfur cluster binding
A0A1U8LNA9	GO:0051537	2 iron, 2 sulfur cluster binding
A0A1U8NPN1	GO:0051537	2 iron, 2 sulfur cluster binding
A0A1U8LCF4	GO:0030976	thiamine pyrophosphate binding
A0A1U8JGD9	GO:0070403	NAD+ binding
A0A1U8MMM3	GO:0070403	NAD+ binding
G8XR16	GO:0070403	NAD+ binding
A0A1U8IKT3	GO:0000287	magnesium ion binding
A0A1U8JB47	GO:0000287	magnesium ion binding
A0A1U8JFH9	GO:0000287	magnesium ion binding
A0A1U8MDV1	GO:0000287	magnesium ion binding
A0A1U8MYL4	GO:0000287	magnesium ion binding
A0A1U8NHJ3	GO:0000287	magnesium ion binding
A0A1U8NV58	GO:0000287	magnesium ion binding
A0A1U8IGK8	GO:0051536	iron-sulfur cluster binding
A0A1U8INS6	GO:0051536	iron-sulfur cluster binding
A0A1U8J776	GO:0051536	iron-sulfur cluster binding
A0A1U8K7W7	GO:0051536	iron-sulfur cluster binding
A0A1U8N6P5	GO:0051536	iron-sulfur cluster binding
A0A1U8LN46	GO:0031177	phosphopantetheine binding
A0A1U8HR33	GO:0008270	zinc ion binding
A0A1U8HVG0	GO:0008270	zinc ion binding
A0A1U8I9W9	GO:0008270	zinc ion binding
A0A1U8JRL1	GO:0008270	zinc ion binding
A0A1U8JTM6	GO:0008270	zinc ion binding
A0A1U8KDB5	GO:0008270	zinc ion binding
A0A1U8L1L9	GO:0008270	zinc ion binding
A0A1U8LF46	GO:0008270	zinc ion binding
A0A1U8M3X7	GO:0008270	zinc ion binding
A0A1U8MAQ2	GO:0008270	zinc ion binding
A0A1U8MQJ6	GO:0008270	zinc ion binding
A0A1U8N658	GO:0008270	zinc ion binding
A0A1U8NXB1	GO:0008270	zinc ion binding
A0A1U8PS68	GO:0008270	zinc ion binding
A0A1U8PXH9	GO:0008270	zinc ion binding
Q2L915	GO:0008270	zinc ion binding
A0A1U8ILL3	GO:0005504	fatty acid binding
A0A1U8I1L8	GO:0043130	ubiquitin binding
A0A1U8J376	GO:0043130	ubiquitin binding
A0A1U8JH92	GO:0043130	ubiquitin binding
A0A1U8JKS6	GO:0043130	ubiquitin binding
A0A1U8KKU0	GO:0043130	ubiquitin binding
A0A1U8KVY4	GO:0043130	ubiquitin binding
A0A1U8J998	GO:0005525	GTP binding
A0A1U8L5M5	GO:0005525	GTP binding
A0A1U8LN48	GO:0005525	GTP binding
A0A1U8M3S1	GO:0005525	GTP binding
A0A1U8NAF0	GO:0005525	GTP binding
A0A1U8NKK2	GO:0005525	GTP binding
A0A1U8NRK2	GO:0005525	GTP binding
A0A1U8P3T0	GO:0005525	GTP binding
A0A1U8P6B5	GO:0005525	GTP binding
A0A1U8PPL1	GO:0005525	GTP binding
A9PL17	GO:0005525	GTP binding
A0A1U8IV89	GO:0051087	chaperone binding
A0A1U8J2C4	GO:0051087	chaperone binding
A0A1U8NJI3	GO:0051087	chaperone binding
A0A1U8LBJ2	GO:0070180	large ribosomal subunit rRNA binding
A0A1U8PF22	GO:0048029	monosaccharide binding
A0A1U8PLQ0	GO:0031405	lipoic acid binding
A3F7Q2	GO:0010181	FMN binding
A0A1U8LHU7	GO:0032549	ribonucleoside binding
A0A1U8JPK4	GO:0005542	folic acid binding
A0A1U8NVC6	GO:0051787	misfolded protein binding
A0A1U8J3D3	GO:0005516	calmodulin binding
A0A1U8J982	GO:0005516	calmodulin binding
A0A1U8M369	GO:0005516	calmodulin binding
A0A1U8IFJ7	GO:0043022	ribosome binding
A0A1U8J559	GO:0043022	ribosome binding
A0A1U8JTF7	GO:0043022	ribosome binding
A0A1U8L108	GO:0043022	ribosome binding
A0A1U8LQ82	GO:0043531	ADP binding
A0A1U8P9U1	GO:0043531	ADP binding
A0A1U8LXF9	GO:0032051	clathrin light chain binding
A0A1U8K921	GO:0050660	flavin adenine dinucleotide binding
A0A1U8L3D9	GO:0050660	flavin adenine dinucleotide binding
A0A1U8L5G6	GO:0050660	flavin adenine dinucleotide binding
A0A1U8MZB7	GO:0003725	double-stranded RNA binding
A0A1U8PDY0	GO:0043565	sequence-specific DNA binding
A0A1U8J1L8	GO:0042393	histone binding
A0A1U8P6R9	GO:0016168	chlorophyll binding
A0A1U8IXL0	GO:0030544	Hsp70 protein binding
A0A1U8J9H3	GO:0030544	Hsp70 protein binding
A0A1U8LF80	GO:0030544	Hsp70 protein binding
A0A1U8MM16	GO:0005506	iron ion binding
A0A1U8NBS0	GO:0005506	iron ion binding
A0A1U8IAC2	GO:0031492	nucleosomal DNA binding
A0A1U8NLP6	GO:0031625	ubiquitin protein ligase binding
A0A1U8HKL9	GO:0046872	metal ion binding
A0A1U8HKN3	GO:0046872	metal ion binding
A0A1U8HX31	GO:0046872	metal ion binding
A0A1U8HXL3	GO:0046872	metal ion binding
A0A1U8IBS9	GO:0046872	metal ion binding
A0A1U8INU3	GO:0046872	metal ion binding
A0A1U8IZQ1	GO:0046872	metal ion binding
A0A1U8JFJ5	GO:0046872	metal ion binding
A0A1U8JGG5	GO:0046872	metal ion binding
A0A1U8JML0	GO:0046872	metal ion binding
A0A1U8JRV2	GO:0046872	metal ion binding
A0A1U8JUF3	GO:0046872	metal ion binding
A0A1U8JV55	GO:0046872	metal ion binding
A0A1U8JYE7	GO:0046872	metal ion binding
A0A1U8K2D7	GO:0046872	metal ion binding
A0A1U8KDW3	GO:0046872	metal ion binding
A0A1U8KE96	GO:0046872	metal ion binding
A0A1U8KIE0	GO:0046872	metal ion binding
A0A1U8L1H2	GO:0046872	metal ion binding
A0A1U8L542	GO:0046872	metal ion binding
A0A1U8L5V2	GO:0046872	metal ion binding
A0A1U8L6A6	GO:0046872	metal ion binding
A0A1U8L9Q3	GO:0046872	metal ion binding
A0A1U8LHN7	GO:0046872	metal ion binding
A0A1U8LI71	GO:0046872	metal ion binding
A0A1U8LTP7	GO:0046872	metal ion binding
A0A1U8M3Q4	GO:0046872	metal ion binding
A0A1U8M513	GO:0046872	metal ion binding
A0A1U8MYX3	GO:0046872	metal ion binding
A0A1U8N5U4	GO:0046872	metal ion binding
A0A1U8NL84	GO:0046872	metal ion binding
A0A1U8NN99	GO:0046872	metal ion binding
A0A1U8NR89	GO:0046872	metal ion binding
A0A1U8NUD9	GO:0046872	metal ion binding
A0A1U8P342	GO:0046872	metal ion binding
A0A1U8P586	GO:0046872	metal ion binding
A0A1U8P6I9	GO:0046872	metal ion binding
A0A1U8P9Z3	GO:0046872	metal ion binding
A0A1U8PDI0	GO:0046872	metal ion binding
A0A1U8PEU7	GO:0046872	metal ion binding
V9N2U1	GO:0046872	metal ion binding
A0A1U8JCJ6	GO:0019843	rRNA binding
A0A1U8HQ86	GO:0003729	mRNA binding
A0A1U8I3H3	GO:0003729	mRNA binding
A0A1U8I5Y5	GO:0003729	mRNA binding
A0A1U8IN76	GO:0003729	mRNA binding
A0A1U8IQ87	GO:0003729	mRNA binding
A0A1U8JYV2	GO:0003729	mRNA binding
A0A1U8KZF0	GO:0003729	mRNA binding
A0A1U8L0A9	GO:0003729	mRNA binding
A0A1U8LF30	GO:0003729	mRNA binding
A0A1U8LGP3	GO:0003729	mRNA binding
A0A1U8LIY4	GO:0003729	mRNA binding
A0A1U8MH15	GO:0003729	mRNA binding
A0A1U8MJV5	GO:0003729	mRNA binding
A0A1U8N285	GO:0003729	mRNA binding
A0A1U8PKY8	GO:0003729	mRNA binding
A0A1U8N2J1	GO:0005507	copper ion binding
A0A1U8KZJ4	GO:0003779	actin binding
A0A1U8PE45	GO:2001070	starch binding
A0A1U8ICU2	GO:0003680	minor groove of adenine-thymine-rich DNA binding
A0A1U8HNW5	GO:0005509	calcium ion binding
A0A1U8J5B7	GO:0005509	calcium ion binding
A0A1U8KIR0	GO:0005509	calcium ion binding
A0A1U8LHL3	GO:0005509	calcium ion binding
A0A1U8LX34	GO:0005509	calcium ion binding
A0A1U8MY42	GO:0005509	calcium ion binding
A0A1U8JCM1	GO:0030170	pyridoxal phosphate binding
A0A1U8JRB7	GO:0030170	pyridoxal phosphate binding
A0A1U8K672	GO:0030170	pyridoxal phosphate binding
A0A1U8KCJ3	GO:0030170	pyridoxal phosphate binding
A0A1U8KFK6	GO:0030628	pre-mRNA 3'-splice site binding
A0A1U8JJF5	GO:0003691	double-stranded telomeric DNA binding
A0A1U8KB63	GO:0071949	FAD binding
A0A1U8L4Z4	GO:0071949	FAD binding
A0A1U8IGM3	GO:0010427	abscisic acid binding
A0A1U8IM38	GO:0016208	AMP binding
A0A1U8LDD2	GO:0032050	clathrin heavy chain binding
A0A1U8HSA7	GO:0005524	ATP binding
A0A1U8I486	GO:0005524	ATP binding
A0A1U8I522	GO:0005524	ATP binding
A0A1U8I9P2	GO:0005524	ATP binding
A0A1U8II85	GO:0005524	ATP binding
A0A1U8IP15	GO:0005524	ATP binding
A0A1U8IXH6	GO:0005524	ATP binding
A0A1U8KBU9	GO:0005524	ATP binding
A0A1U8KBV9	GO:0005524	ATP binding
A0A1U8KRX0	GO:0005524	ATP binding
A0A1U8KW43	GO:0005524	ATP binding
A0A1U8KYT0	GO:0005524	ATP binding
A0A1U8L2T0	GO:0005524	ATP binding
A0A1U8L8E7	GO:0005524	ATP binding
A0A1U8LAI1	GO:0005524	ATP binding
A0A1U8LEV6	GO:0005524	ATP binding
A0A1U8LPD2	GO:0005524	ATP binding
A0A1U8M316	GO:0005524	ATP binding
A0A1U8MBX5	GO:0005524	ATP binding
A0A1U8MF38	GO:0005524	ATP binding
A0A1U8MIW6	GO:0005524	ATP binding
A0A1U8MZT7	GO:0005524	ATP binding
A0A1U8N3A7	GO:0005524	ATP binding
A0A1U8N6P2	GO:0005524	ATP binding
A0A1U8NBQ0	GO:0005524	ATP binding
A0A1U8ND57	GO:0005524	ATP binding
A0A1U8NIY7	GO:0005524	ATP binding
A0A1U8NNY8	GO:0005524	ATP binding
A0A1U8NP22	GO:0005524	ATP binding
A0A1U8NRL5	GO:0005524	ATP binding
A0A1U8NWX7	GO:0005524	ATP binding
A0A1U8P498	GO:0005524	ATP binding
A0A1U8P4W7	GO:0005524	ATP binding
A0A1U8PQW2	GO:0005524	ATP binding
A0A1U8PWW5	GO:0005524	ATP binding
A0A1U8Q016	GO:0005524	ATP binding
A0A1U8NJ27	GO:0000993	RNA polymerase II complex binding
A0A1U8P6B0	GO:0003697	single-stranded DNA binding
A0A1U8ICZ6	GO:0030515	snoRNA binding
A0A1U8NJN1	GO:0031593	polyubiquitin modification-dependent protein binding
A0A1U8PDH7	GO:0031593	polyubiquitin modification-dependent protein binding
A0A1U8NY36	GO:0046982	protein heterodimerization activity
A0A1U8PY24	GO:0046982	protein heterodimerization activity
A0A1U8JV29	GO:0043169	cation binding
A0A1U8LEP4	GO:0043169	cation binding
A0A1U8NJW0	GO:0051539	4 iron, 4 sulfur cluster binding
Slim id: GO:0005515	protein binding	38
A0A1U8M3X7	GO:0000149	SNARE binding
A0A1U8M6K8	GO:0000149	SNARE binding
A0A1U8MLQ7	GO:0000149	SNARE binding
A0A1U8I1L8	GO:0043130	ubiquitin binding
A0A1U8J376	GO:0043130	ubiquitin binding
A0A1U8JH92	GO:0043130	ubiquitin binding
A0A1U8JKS6	GO:0043130	ubiquitin binding
A0A1U8KKU0	GO:0043130	ubiquitin binding
A0A1U8KVY4	GO:0043130	ubiquitin binding
A0A1U8IV89	GO:0051087	chaperone binding
A0A1U8J2C4	GO:0051087	chaperone binding
A0A1U8NJI3	GO:0051087	chaperone binding
A0A1U8NVC6	GO:0051787	misfolded protein binding
A0A1U8J3D3	GO:0005516	calmodulin binding
A0A1U8J982	GO:0005516	calmodulin binding
A0A1U8M369	GO:0005516	calmodulin binding
A0A1U8LXF9	GO:0032051	clathrin light chain binding
A0A1U8J1L8	GO:0042393	histone binding
A0A1U8IXL0	GO:0030544	Hsp70 protein binding
A0A1U8J9H3	GO:0030544	Hsp70 protein binding
A0A1U8LF80	GO:0030544	Hsp70 protein binding
A0A1U8NLP6	GO:0031625	ubiquitin protein ligase binding
A0A1U8J998	GO:0008017	microtubule binding
A0A1U8NAF0	GO:0008017	microtubule binding
A0A1U8KZJ4	GO:0003779	actin binding
A0A1U8JDS0	GO:0051082	unfolded protein binding
A0A1U8LIF4	GO:0051082	unfolded protein binding
A0A1U8NHL9	GO:0051082	unfolded protein binding
V9N2U1	GO:0051015	actin filament binding
A0A1U8LDD2	GO:0032050	clathrin heavy chain binding
A0A1U8NJ27	GO:0000993	RNA polymerase II complex binding
A0A1U8IM38	GO:0019901	protein kinase binding
A0A1U8I522	GO:0031593	polyubiquitin modification-dependent protein binding
A0A1U8N3A7	GO:0031593	polyubiquitin modification-dependent protein binding
A0A1U8NJN1	GO:0031593	polyubiquitin modification-dependent protein binding
A0A1U8PDH7	GO:0031593	polyubiquitin modification-dependent protein binding
A0A1U8NY36	GO:0046982	protein heterodimerization activity
A0A1U8PY24	GO:0046982	protein heterodimerization activity
Slim id: GO:0008135	translation factor activity, RNA binding	7
A0A1U8IN76	GO:0003743	translation initiation factor activity
A0A1U8KZF0	GO:0003743	translation initiation factor activity
A0A1U8NML7	GO:0003743	translation initiation factor activity
A0A1U8PWW5	GO:0003743	translation initiation factor activity
A0A1U8ISB0	GO:0003746	translation elongation factor activity
A0A1U8J390	GO:0003746	translation elongation factor activity
A0A1U8L5M5	GO:0003746	translation elongation factor activity
Slim id: GO:0008289	lipid binding	10
A0A1U8HUG1	GO:0032934	sterol binding
A0A1U8ILL3	GO:0005504	fatty acid binding
A0A1U8PLQ0	GO:0031405	lipoic acid binding
A0A1U8J376	GO:0035091	phosphatidylinositol binding
A0A1U8LG16	GO:0035091	phosphatidylinositol binding
A0A1U8IGM3	GO:0010427	abscisic acid binding
A0A1U8HKN3	GO:0008289	lipid binding
A0A1U8HUG1	GO:0008289	lipid binding
A0A1U8JGV4	GO:0008289	lipid binding
A0A1U8JV55	GO:0008289	lipid binding
A0A1U8KNB1	GO:0008289	lipid binding
Slim id: GO:0016301	kinase activity	21
A0A1U8I9P2	GO:0004143	diacylglycerol kinase activity
A0A1U8J3D3	GO:0004683	calmodulin-dependent protein kinase activity
A0A1U8J982	GO:0004683	calmodulin-dependent protein kinase activity
A0A1U8I9P2	GO:0016301	kinase activity
A0A1U8IKT3	GO:0016301	kinase activity
A0A1U8J3D3	GO:0016301	kinase activity
A0A1U8J982	GO:0016301	kinase activity
A0A1U8JFH9	GO:0016301	kinase activity
A0A1U8JNS6	GO:0016301	kinase activity
A0A1U8K595	GO:0016301	kinase activity
A0A1U8KBU9	GO:0016301	kinase activity
A0A1U8L2T0	GO:0016301	kinase activity
A0A1U8L8E7	GO:0016301	kinase activity
A0A1U8LPD2	GO:0016301	kinase activity
A0A1U8MDM4	GO:0016301	kinase activity
A0A1U8MYL4	GO:0016301	kinase activity
A0A1U8N6P2	GO:0016301	kinase activity
A0A1U8NBQ0	GO:0016301	kinase activity
A0A1U8NHJ3	GO:0016301	kinase activity
A0A1U8NR89	GO:0016301	kinase activity
A0A1U8NRL5	GO:0016301	kinase activity
A0A1U8PRL4	GO:0016301	kinase activity
A0A1U8NR89	GO:0047334	diphosphate-fructose-6-phosphate 1-phosphotransferase activity
A0A1U8I486	GO:0004672	protein kinase activity
A0A1U8J3D3	GO:0004672	protein kinase activity
A0A1U8J982	GO:0004672	protein kinase activity
A0A1U8KBU9	GO:0004672	protein kinase activity
A0A1U8L8E7	GO:0004672	protein kinase activity
A0A1U8LPD2	GO:0004672	protein kinase activity
A0A1U8N6P2	GO:0004672	protein kinase activity
A0A1U8NBQ0	GO:0004672	protein kinase activity
A0A1U8NRL5	GO:0004672	protein kinase activity
A0A1U8NR89	GO:0003872	6-phosphofructokinase activity
A0A1U8NR89	GO:0008443	phosphofructokinase activity
A0A1U8KW43	GO:0004594	pantothenate kinase activity
A0A1U8I9P2	GO:0003951	NAD+ kinase activity
Slim id: GO:0016740	transferase activity	74
A0A1U8JEY7	GO:0050048	L-leucine:2-oxoglutarate aminotransferase activity
A0A1U8I9P2	GO:0004143	diacylglycerol kinase activity
A0A1U8JRB7	GO:0047958	glycine:2-oxoglutarate aminotransferase activity
A0A1U8PXH9	GO:0008705	methionine synthase activity
A0A1U8ITB8	GO:0016746	acyltransferase activity
A0A1U8K679	GO:0016746	acyltransferase activity
A0A1U8KAZ0	GO:0016746	acyltransferase activity
A0A1U8KJL6	GO:0016746	acyltransferase activity
A0A1U8KUK3	GO:0016746	acyltransferase activity
A0A1U8LTE7	GO:0016746	acyltransferase activity
A0A1U8PLQ0	GO:0016746	acyltransferase activity
A7L2Z4	GO:0016746	acyltransferase activity
A0A1U8JCM1	GO:0004645	1,4-alpha-oligoglucan phosphorylase activity
A0A1U8IRH2	GO:0003919	FMN adenylyltransferase activity
A0A1U8JMZ1	GO:0080043	quercetin 3-O-glucosyltransferase activity
A0A1U8JMZ1	GO:0008194	UDP-glycosyltransferase activity
A0A1U8KYI8	GO:0008194	UDP-glycosyltransferase activity
A0A1U8P9J8	GO:0008194	UDP-glycosyltransferase activity
A0A1U8IU87	GO:0003899	DNA-directed 5'-3' RNA polymerase activity
A0A1U8LHU7	GO:0003899	DNA-directed 5'-3' RNA polymerase activity
A0A1U8K101	GO:0016747	acyltransferase activity, transferring groups other than amino-acyl groups
A0A1U8K679	GO:0016747	acyltransferase activity, transferring groups other than amino-acyl groups
A0A1U8KAZ0	GO:0016747	acyltransferase activity, transferring groups other than amino-acyl groups
A0A1U8KJL6	GO:0016747	acyltransferase activity, transferring groups other than amino-acyl groups
A0A1U8LTE7	GO:0016747	acyltransferase activity, transferring groups other than amino-acyl groups
A7L2Z4	GO:0016747	acyltransferase activity, transferring groups other than amino-acyl groups
A0A1U8IKT3	GO:0004743	pyruvate kinase activity
A0A1U8JFH9	GO:0004743	pyruvate kinase activity
A0A1U8MYL4	GO:0004743	pyruvate kinase activity
A0A1U8NHJ3	GO:0004743	pyruvate kinase activity
A0A1U8LTE7	GO:0102756	very-long-chain 3-ketoacyl-CoA synthase activity
A0A1U8MBX5	GO:0008878	glucose-1-phosphate adenylyltransferase activity
A0A1U8J3D3	GO:0004683	calmodulin-dependent protein kinase activity
A0A1U8J982	GO:0004683	calmodulin-dependent protein kinase activity
A0A1U8HSJ8	GO:0016740	transferase activity
A0A1U8HVG0	GO:0016740	transferase activity
A0A1U8HZG4	GO:0016740	transferase activity
A0A1U8I9P2	GO:0016740	transferase activity
A0A1U8IIQ9	GO:0016740	transferase activity
A0A1U8IKT3	GO:0016740	transferase activity
A0A1U8IM07	GO:0016740	transferase activity
A0A1U8IS16	GO:0016740	transferase activity
A0A1U8ITB8	GO:0016740	transferase activity
A0A1U8IU63	GO:0016740	transferase activity
A0A1U8IUD8	GO:0016740	transferase activity
A0A1U8J2Q0	GO:0016740	transferase activity
A0A1U8J3D3	GO:0016740	transferase activity
A0A1U8J982	GO:0016740	transferase activity
A0A1U8JCM1	GO:0016740	transferase activity
A0A1U8JEY7	GO:0016740	transferase activity
A0A1U8JFH9	GO:0016740	transferase activity
A0A1U8JFJ5	GO:0016740	transferase activity
A0A1U8JML0	GO:0016740	transferase activity
A0A1U8JMZ1	GO:0016740	transferase activity
A0A1U8JPK4	GO:0016740	transferase activity
A0A1U8JRB7	GO:0016740	transferase activity
A0A1U8JUF3	GO:0016740	transferase activity
A0A1U8JV29	GO:0016740	transferase activity
A0A1U8JZ74	GO:0016740	transferase activity
A0A1U8K672	GO:0016740	transferase activity
A0A1U8K679	GO:0016740	transferase activity
A0A1U8KAZ0	GO:0016740	transferase activity
A0A1U8KBU9	GO:0016740	transferase activity
A0A1U8KJL6	GO:0016740	transferase activity
A0A1U8KUK3	GO:0016740	transferase activity
A0A1U8KYI8	GO:0016740	transferase activity
A0A1U8L108	GO:0016740	transferase activity
A0A1U8L542	GO:0016740	transferase activity
A0A1U8L8E7	GO:0016740	transferase activity
A0A1U8LEP4	GO:0016740	transferase activity
A0A1U8LHU7	GO:0016740	transferase activity
A0A1U8LTE7	GO:0016740	transferase activity
A0A1U8M5M9	GO:0016740	transferase activity
A0A1U8MBX5	GO:0016740	transferase activity
A0A1U8MYL4	GO:0016740	transferase activity
A0A1U8MZT7	GO:0016740	transferase activity
A0A1U8N6P2	GO:0016740	transferase activity
A0A1U8NBQ0	GO:0016740	transferase activity
A0A1U8NCA0	GO:0016740	transferase activity
A0A1U8NDR5	GO:0016740	transferase activity
A0A1U8NHJ3	GO:0016740	transferase activity
A0A1U8NIY7	GO:0016740	transferase activity
A0A1U8NJ27	GO:0016740	transferase activity
A0A1U8NPD4	GO:0016740	transferase activity
A0A1U8NPR3	GO:0016740	transferase activity
A0A1U8NR89	GO:0016740	transferase activity
A0A1U8P3G0	GO:0016740	transferase activity
A0A1U8P9J8	GO:0016740	transferase activity
A0A1U8PDT9	GO:0016740	transferase activity
A0A1U8PE45	GO:0016740	transferase activity
A0A1U8PLQ0	GO:0016740	transferase activity
A0A1U8PXH9	GO:0016740	transferase activity
A7L2Z4	GO:0016740	transferase activity
Q2L915	GO:0016740	transferase activity
Q2L915	GO:0016743	carboxyl- or carbamoyltransferase activity
A0A1U8JRB7	GO:0004021	L-alanine:2-oxoglutarate aminotransferase activity
A0A1U8K672	GO:0004021	L-alanine:2-oxoglutarate aminotransferase activity
A0A1U8K679	GO:0003985	acetyl-CoA C-acetyltransferase activity
A0A1U8HVG0	GO:0008108	UDP-glucose:hexose-1-phosphate uridylyltransferase activity
A0A1U8JV29	GO:0003844	1,4-alpha-glucan branching enzyme activity
A0A1U8LEP4	GO:0003844	1,4-alpha-glucan branching enzyme activity
A0A1U8ITB8	GO:0003878	ATP citrate synthase activity
A0A1U8JEY7	GO:0008483	transaminase activity
A0A1U8JRB7	GO:0008483	transaminase activity
A0A1U8K672	GO:0008483	transaminase activity
A0A1U8NR89	GO:0047334	diphosphate-fructose-6-phosphate 1-phosphotransferase activity
A0A1U8PLQ0	GO:0030523	dihydrolipoamide S-acyltransferase activity
A0A1U8PXH9	GO:0008172	S-methyltransferase activity
A0A1U8PDT9	GO:0003999	adenine phosphoribosyltransferase activity
A0A1U8L108	GO:0061630	ubiquitin protein ligase activity
A0A1U8P9Z3	GO:0061630	ubiquitin protein ligase activity
A0A1U8I486	GO:0004672	protein kinase activity
A0A1U8J3D3	GO:0004672	protein kinase activity
A0A1U8J982	GO:0004672	protein kinase activity
A0A1U8KBU9	GO:0004672	protein kinase activity
A0A1U8L8E7	GO:0004672	protein kinase activity
A0A1U8LPD2	GO:0004672	protein kinase activity
A0A1U8N6P2	GO:0004672	protein kinase activity
A0A1U8NBQ0	GO:0004672	protein kinase activity
A0A1U8NRL5	GO:0004672	protein kinase activity
A0A1U8N6P5	GO:0031071	cysteine desulfurase activity
A0A1U8NR89	GO:0003872	6-phosphofructokinase activity
A0A1U8JCM1	GO:0102499	SHG alpha-glucan phosphorylase activity
A0A1U8JEY7	GO:0052656	L-isoleucine transaminase activity
A0A1U8JFJ5	GO:0016759	cellulose synthase activity
A0A1U8JRB7	GO:0008453	alanine-glyoxylate transaminase activity
A0A1U8JNS6	GO:0016773	phosphotransferase activity, alcohol group as acceptor
A0A1U8K595	GO:0016773	phosphotransferase activity, alcohol group as acceptor
A0A1U8NR89	GO:0008443	phosphofructokinase activity
A0A1U8P3G0	GO:0016157	sucrose synthase activity
A0A1U8KUK3	GO:0004742	dihydrolipoyllysine-residue acetyltransferase activity
A0A1U8PLQ0	GO:0004742	dihydrolipoyllysine-residue acetyltransferase activity
A0A1U8JEY7	GO:0052655	L-valine transaminase activity
A0A1U8JCM1	GO:0008184	glycogen phosphorylase activity
A0A1U8PXH9	GO:0003871	5-methyltetrahydropteroyltriglutamate-homocysteine S-methyltransferase activity
A0A1U8HZG4	GO:0004654	polyribonucleotide nucleotidyltransferase activity
A0A1U8IS16	GO:0004364	glutathione transferase activity
A0A1U8IU63	GO:0051753	mannan synthase activity
A0A1U8JV29	GO:0102752	1,4-alpha-glucan branching enzyme activity (using a glucosylated glycogenin as primer for glycogen synthesis)
A0A1U8LEP4	GO:0102752	1,4-alpha-glucan branching enzyme activity (using a glucosylated glycogenin as primer for glycogen synthesis)
A0A1U8IM07	GO:0016757	glycosyltransferase activity
A0A1U8IU63	GO:0016757	glycosyltransferase activity
A0A1U8IUD8	GO:0016757	glycosyltransferase activity
A0A1U8JCM1	GO:0016757	glycosyltransferase activity
A0A1U8JFJ5	GO:0016757	glycosyltransferase activity
A0A1U8JMZ1	GO:0016757	glycosyltransferase activity
A0A1U8KYI8	GO:0016757	glycosyltransferase activity
A0A1U8NPD4	GO:0016757	glycosyltransferase activity
A0A1U8NPR3	GO:0016757	glycosyltransferase activity
A0A1U8P3G0	GO:0016757	glycosyltransferase activity
A0A1U8P9J8	GO:0016757	glycosyltransferase activity
A0A1U8PDT9	GO:0016757	glycosyltransferase activity
A0A1U8PE45	GO:0016757	glycosyltransferase activity
A0A1U8IU63	GO:0016760	cellulose synthase (UDP-forming) activity
A0A1U8JFJ5	GO:0016760	cellulose synthase (UDP-forming) activity
A0A1U8KW43	GO:0004594	pantothenate kinase activity
A0A1U8HVG0	GO:0016779	nucleotidyltransferase activity
A0A1U8HZG4	GO:0016779	nucleotidyltransferase activity
A0A1U8LHU7	GO:0016779	nucleotidyltransferase activity
A0A1U8MBX5	GO:0016779	nucleotidyltransferase activity
A0A1U8NML7	GO:0016779	nucleotidyltransferase activity
A0A1U8JCM1	GO:0102250	linear malto-oligosaccharide phosphorylase activity
A0A1U8PE45	GO:0004373	glycogen (starch) synthase activity
A0A1U8HSJ8	GO:0008168	methyltransferase activity
A0A1U8J2Q0	GO:0008168	methyltransferase activity
A0A1U8NCA0	GO:0008168	methyltransferase activity
A0A1U8NDR5	GO:0008168	methyltransferase activity
A0A1U8PXH9	GO:0008168	methyltransferase activity
A0A1U8KAZ0	GO:0003988	acetyl-CoA C-acyltransferase activity
A0A1U8NLP6	GO:0004842	ubiquitin-protein transferase activity
A0A1U8P9Z3	GO:0004842	ubiquitin-protein transferase activity
A0A1U8JMZ1	GO:0080044	quercetin 7-O-glucosyltransferase activity
A0A1U8JML0	GO:0004478	methionine adenosyltransferase activity
A0A1U8JUF3	GO:0004478	methionine adenosyltransferase activity
A0A1U8L542	GO:0004478	methionine adenosyltransferase activity
A0A1U8JEY7	GO:0052654	L-leucine transaminase activity
A0A1U8I9P2	GO:0003951	NAD+ kinase activity
A0A1U8JEY7	GO:0004084	branched-chain-amino-acid transaminase activity
A0A1U8LYQ9	GO:0016407	acetyltransferase activity
A0A1U8PLQ0	GO:0016407	acetyltransferase activity
A0A1U8IUD8	GO:0047262	polygalacturonate 4-alpha-galacturonosyltransferase activity
Slim id: GO:0016787	hydrolase activity	89
A0A1U8JPX8	GO:0016298	lipase activity
A0A1U8HX31	GO:0047429	nucleoside-triphosphate diphosphatase activity
A0A1U8K101	GO:0004180	carboxypeptidase activity
A0A1U8NK33	GO:0004180	carboxypeptidase activity
A0A1U8N9Y6	GO:0003860	3-hydroxyisobutyryl-CoA hydrolase activity
A0A1U8PEU7	GO:0008934	inositol monophosphate 1-phosphatase activity
A0A1U8JHP0	GO:0017040	N-acylsphingosine amidohydrolase activity
A0A1U8NY47	GO:0046556	alpha-L-arabinofuranosidase activity
A0A1U8JGG5	GO:0016791	phosphatase activity
A0A1U8MYX3	GO:0016791	phosphatase activity
A0A1U8NL84	GO:0016791	phosphatase activity
A0A1U8NN43	GO:0016791	phosphatase activity
A0A1U8NN99	GO:0016791	phosphatase activity
A0A1U8NV58	GO:0043874	acireductone synthase activity
A0A1U8PQW2	GO:0102486	dCTP phosphohydrolase activity
A0A1U8IUN3	GO:0004175	endopeptidase activity
A0A1U8L9Q3	GO:0003993	acid phosphatase activity
A0A1U8NN99	GO:0003993	acid phosphatase activity
A0A1U8PQW2	GO:0102488	dTTP phosphohydrolase activity
A0A1U8HRK3	GO:0016161	beta-amylase activity
A0A1U8ICN8	GO:0004190	aspartic-type endopeptidase activity
A0A1U8IHL9	GO:0004190	aspartic-type endopeptidase activity
A0A1U8JKV0	GO:0008236	serine-type peptidase activity
A0A1U8L4U6	GO:0008236	serine-type peptidase activity
A0A1U8LGL0	GO:0008236	serine-type peptidase activity
A0A1U8N9L4	GO:0008236	serine-type peptidase activity
A0A1U8PTY8	GO:0008236	serine-type peptidase activity
A0A1U8PQW2	GO:0102491	dGTP phosphohydrolase activity
A0A1U8LQ82	GO:0003953	NAD+ nucleosidase activity
A0A1U8MYX3	GO:0042132	fructose 1,6-bisphosphate 1-phosphatase activity
A0A1U8IZQ1	GO:0004222	metalloendopeptidase activity
A0A1U8JYE7	GO:0004222	metalloendopeptidase activity
A0A1U8ND57	GO:0004222	metalloendopeptidase activity
A0A1U8NNY8	GO:0004222	metalloendopeptidase activity
A0A1U8IFD5	GO:0008234	cysteine-type peptidase activity
A0A1U8KQS9	GO:0008234	cysteine-type peptidase activity
A0A1U8MPL5	GO:0008234	cysteine-type peptidase activity
A0A1U8ND57	GO:0004176	ATP-dependent peptidase activity
A0A1U8NNY8	GO:0004176	ATP-dependent peptidase activity
A0A1U8HX31	GO:0035529	NADH pyrophosphatase activity
A0A1U8HR33	GO:0016787	hydrolase activity
A0A1U8HRK3	GO:0016787	hydrolase activity
A0A1U8HX31	GO:0016787	hydrolase activity
A0A1U8I265	GO:0016787	hydrolase activity
A0A1U8I522	GO:0016787	hydrolase activity
A0A1U8I617	GO:0016787	hydrolase activity
A0A1U8I6Z9	GO:0016787	hydrolase activity
A0A1U8ICN8	GO:0016787	hydrolase activity
A0A1U8IFD5	GO:0016787	hydrolase activity
A0A1U8IHL9	GO:0016787	hydrolase activity
A0A1U8IHU8	GO:0016787	hydrolase activity
A0A1U8IK99	GO:0016787	hydrolase activity
A0A1U8IPH7	GO:0016787	hydrolase activity
A0A1U8IZQ1	GO:0016787	hydrolase activity
A0A1U8JB47	GO:0016787	hydrolase activity
A0A1U8JGG5	GO:0016787	hydrolase activity
A0A1U8JHP0	GO:0016787	hydrolase activity
A0A1U8JKV0	GO:0016787	hydrolase activity
A0A1U8JMB6	GO:0016787	hydrolase activity
A0A1U8JPX8	GO:0016787	hydrolase activity
A0A1U8K101	GO:0016787	hydrolase activity
A0A1U8KQS9	GO:0016787	hydrolase activity
A0A1U8KS22	GO:0016787	hydrolase activity
A0A1U8KZG5	GO:0016787	hydrolase activity
A0A1U8L2W7	GO:0016787	hydrolase activity
A0A1U8L9Q3	GO:0016787	hydrolase activity
A0A1U8LGL0	GO:0016787	hydrolase activity
A0A1U8LU58	GO:0016787	hydrolase activity
A0A1U8LX34	GO:0016787	hydrolase activity
A0A1U8M3S1	GO:0016787	hydrolase activity
A0A1U8M8N8	GO:0016787	hydrolase activity
A0A1U8M8T4	GO:0016787	hydrolase activity
A0A1U8MPL5	GO:0016787	hydrolase activity
A0A1U8MQJ6	GO:0016787	hydrolase activity
A0A1U8MYX3	GO:0016787	hydrolase activity
A0A1U8N076	GO:0016787	hydrolase activity
A0A1U8N1T1	GO:0016787	hydrolase activity
A0A1U8N3A7	GO:0016787	hydrolase activity
A0A1U8N451	GO:0016787	hydrolase activity
A0A1U8N9Y6	GO:0016787	hydrolase activity
A0A1U8ND57	GO:0016787	hydrolase activity
A0A1U8NF87	GO:0016787	hydrolase activity
A0A1U8NKK2	GO:0016787	hydrolase activity
A0A1U8NL84	GO:0016787	hydrolase activity
A0A1U8NN99	GO:0016787	hydrolase activity
A0A1U8NRK2	GO:0016787	hydrolase activity
A0A1U8NV58	GO:0016787	hydrolase activity
A0A1U8P415	GO:0016787	hydrolase activity
A0A1U8P6I9	GO:0016787	hydrolase activity
A0A1U8P981	GO:0016787	hydrolase activity
A0A1U8P9N1	GO:0016787	hydrolase activity
A0A1U8PEU7	GO:0016787	hydrolase activity
A0A1U8PQW2	GO:0016787	hydrolase activity
A0A1U8PTY8	GO:0016787	hydrolase activity
A0A1U8PWW5	GO:0016787	hydrolase activity
A0A1U8HR33	GO:0047974	guanosine deaminase activity
A0A1U8JPX8	GO:0047372	acylglycerol lipase activity
A0A1U8JU83	GO:0047372	acylglycerol lipase activity
A0A1U8LX34	GO:0004630	phospholipase D activity
A0A1U8ICN8	GO:0008233	peptidase activity
A0A1U8IFD5	GO:0008233	peptidase activity
A0A1U8IHL9	GO:0008233	peptidase activity
A0A1U8IZQ1	GO:0008233	peptidase activity
A0A1U8JKV0	GO:0008233	peptidase activity
A0A1U8K101	GO:0008233	peptidase activity
A0A1U8KQS9	GO:0008233	peptidase activity
A0A1U8LGL0	GO:0008233	peptidase activity
A0A1U8MPL5	GO:0008233	peptidase activity
A0A1U8MQJ6	GO:0008233	peptidase activity
A0A1U8ND57	GO:0008233	peptidase activity
A0A1U8PTY8	GO:0008233	peptidase activity
A0A1U8I6Z9	GO:0052793	pectin acetylesterase activity
A0A1U8HX31	GO:0036218	dTTP diphosphatase activity
A0A1U8PQW2	GO:0017110	nucleoside-diphosphatase activity
A0A1U8J998	GO:0003924	GTPase activity
A0A1U8L5M5	GO:0003924	GTPase activity
A0A1U8LN48	GO:0003924	GTPase activity
A0A1U8M3S1	GO:0003924	GTPase activity
A0A1U8NAF0	GO:0003924	GTPase activity
A0A1U8P3T0	GO:0003924	GTPase activity
A0A1U8P6B5	GO:0003924	GTPase activity
A0A1U8PPL1	GO:0003924	GTPase activity
A9PL17	GO:0003924	GTPase activity
A0A1U8IUN3	GO:0004298	threonine-type endopeptidase activity
A0A1U8IHU8	GO:0004650	polygalacturonase activity
A0A1U8L2W7	GO:0004650	polygalacturonase activity
A0A1U8IFD5	GO:0004843	thiol-dependent deubiquitinase
A0A1U8MPL5	GO:0004843	thiol-dependent deubiquitinase
A0A1U8NIX2	GO:0004843	thiol-dependent deubiquitinase
A0A1U8I265	GO:0016813	hydrolase activity, acting on carbon-nitrogen (but not peptide) bonds, in linear amidines
A0A1U8PQW2	GO:0102487	dUTP phosphohydrolase activity
A0A1U8PEU7	GO:0052833	inositol monophosphate 4-phosphatase activity
A0A1U8HX31	GO:0004551	nucleotide diphosphatase activity
A0A1U8N076	GO:0042973	glucan endo-1,3-beta-D-glucosidase activity
A0A1U8P9N1	GO:0042973	glucan endo-1,3-beta-D-glucosidase activity
A0A1U8IZQ1	GO:0008237	metallopeptidase activity
A0A1U8MQJ6	GO:0008237	metallopeptidase activity
A0A1U8ND57	GO:0008237	metallopeptidase activity
A0A1U8P6I9	GO:0004559	alpha-mannosidase activity
A0A1U8PQW2	GO:0102485	dATP phosphohydrolase activity
A0A1U8KZG5	GO:0004573	Glc3Man9GlcNAc2 oligosaccharide glucosidase activity
A0A1U8JB47	GO:0004170	dUTP diphosphatase activity
A0A1U8M8N8	GO:0004565	beta-galactosidase activity
A0A1U8N1T1	GO:0004565	beta-galactosidase activity
A0A1U8PQW2	GO:0102490	8-oxo-dGTP phosphohydrolase activity
A0A1U8JKV0	GO:0004252	serine-type endopeptidase activity
A0A1U8LGL0	GO:0004252	serine-type endopeptidase activity
A0A1U8N9L4	GO:0004252	serine-type endopeptidase activity
A0A1U8PTY8	GO:0004252	serine-type endopeptidase activity
A0A1U8HRK3	GO:0016798	hydrolase activity, acting on glycosyl bonds
A0A1U8IHU8	GO:0016798	hydrolase activity, acting on glycosyl bonds
A0A1U8JMB6	GO:0016798	hydrolase activity, acting on glycosyl bonds
A0A1U8KZG5	GO:0016798	hydrolase activity, acting on glycosyl bonds
A0A1U8L2W7	GO:0016798	hydrolase activity, acting on glycosyl bonds
A0A1U8M8N8	GO:0016798	hydrolase activity, acting on glycosyl bonds
A0A1U8N076	GO:0016798	hydrolase activity, acting on glycosyl bonds
A0A1U8N1T1	GO:0016798	hydrolase activity, acting on glycosyl bonds
A0A1U8P6I9	GO:0016798	hydrolase activity, acting on glycosyl bonds
A0A1U8P9N1	GO:0016798	hydrolase activity, acting on glycosyl bonds
A0A1U8PEU7	GO:0052832	inositol monophosphate 3-phosphatase activity
A0A1U8JHP0	GO:0102121	ceramidase activity
A0A1U8HSA7	GO:0002161	aminoacyl-tRNA editing activity
A0A1U8PQW2	GO:0102489	GTP phosphohydrolase activity
A0A1U8JMB6	GO:0004553	hydrolase activity, hydrolyzing O-glycosyl compounds
A0A1U8JV29	GO:0004553	hydrolase activity, hydrolyzing O-glycosyl compounds
A0A1U8LEP4	GO:0004553	hydrolase activity, hydrolyzing O-glycosyl compounds
A0A1U8M8N8	GO:0004553	hydrolase activity, hydrolyzing O-glycosyl compounds
A0A1U8N076	GO:0004553	hydrolase activity, hydrolyzing O-glycosyl compounds
A0A1U8N1T1	GO:0004553	hydrolase activity, hydrolyzing O-glycosyl compounds
A0A1U8P9N1	GO:0004553	hydrolase activity, hydrolyzing O-glycosyl compounds
A0A1U8JU83	GO:0034338	short-chain carboxylesterase activity
A0A1U8IK99	GO:0004721	phosphoprotein phosphatase activity
A0A1U8JGG5	GO:0004721	phosphoprotein phosphatase activity
A0A1U8NL84	GO:0004721	phosphoprotein phosphatase activity
A0A1U8JPX8	GO:0004620	phospholipase activity
A0A1U8IIT3	GO:0030599	pectinesterase activity
A0A1U8JXN9	GO:0030599	pectinesterase activity
A0A1U8K8Q3	GO:0030599	pectinesterase activity
A0A1U8M8T4	GO:0030599	pectinesterase activity
A0A1U8HRK3	GO:0102229	amylopectin maltohydrolase activity
A0A1U8I617	GO:0016788	hydrolase activity, acting on ester bonds
A0A1U8NTK0	GO:0016788	hydrolase activity, acting on ester bonds
A0A1U8P415	GO:0016788	hydrolase activity, acting on ester bonds
A0A1U8P9S7	GO:0016788	hydrolase activity, acting on ester bonds
A0A1U8MQJ6	GO:0004177	aminopeptidase activity
A0A1U8IIT3	GO:0045330	aspartyl esterase activity
A0A1U8JXN9	GO:0045330	aspartyl esterase activity
A0A1U8K8Q3	GO:0045330	aspartyl esterase activity
A0A1U8M8T4	GO:0045330	aspartyl esterase activity
A0A1U8KQS9	GO:0004197	cysteine-type endopeptidase activity
A0A1U8K101	GO:0004185	serine-type carboxypeptidase activity
A0A1U8NK33	GO:0004185	serine-type carboxypeptidase activity
A0A1U8LAI1	GO:0002953	5'-deoxynucleotidase activity
A0A1U8NRK2	GO:0003935	GTP cyclohydrolase II activity
A0A1U8NV58	GO:0043716	2-hydroxy-3-keto-5-methylthiopentenyl-1-phosphate phosphatase activity
A0A1U8LX34	GO:0070290	N-acylphosphatidylethanolamine-specific phospholipase D activity
A0A1U8LU58	GO:0004477	methenyltetrahydrofolate cyclohydrolase activity
A0A1U8PEU7	GO:0052834	inositol monophosphate phosphatase activity
A0A1U8I522	GO:0016887	ATP hydrolysis activity
A0A1U8IV89	GO:0016887	ATP hydrolysis activity
A0A1U8IXH6	GO:0016887	ATP hydrolysis activity
A0A1U8J2C4	GO:0016887	ATP hydrolysis activity
A0A1U8KRX0	GO:0016887	ATP hydrolysis activity
A0A1U8N3A7	GO:0016887	ATP hydrolysis activity
A0A1U8ND57	GO:0016887	ATP hydrolysis activity
A0A1U8NJI3	GO:0016887	ATP hydrolysis activity
A0A1U8NKK2	GO:0016887	ATP hydrolysis activity
A0A1U8MYX3	GO:0042578	phosphoric ester hydrolase activity
A0A1U8MXE6	GO:0008138	protein tyrosine/serine/threonine phosphatase activity
Slim id: GO:0030234	enzyme regulator activity	14
A0A1U8IIT3	GO:0004857	enzyme inhibitor activity
A0A1U8JSR1	GO:0004857	enzyme inhibitor activity
A0A1U8JXN9	GO:0004857	enzyme inhibitor activity
A0A1U8K8Q3	GO:0004857	enzyme inhibitor activity
A0A1U8LPT7	GO:0004857	enzyme inhibitor activity
A0A1U8M8T4	GO:0004857	enzyme inhibitor activity
A0A1U8IGM3	GO:0004864	protein phosphatase inhibitor activity
A0A1U8IM38	GO:0019887	protein kinase regulator activity
A0A1U8M417	GO:0005096	GTPase activator activity
A0A1U8NN88	GO:0005096	GTPase activator activity
A0A1U8PXF7	GO:0005096	GTPase activator activity
A0A1U8IIT3	GO:0046910	pectinesterase inhibitor activity
A0A1U8JXN9	GO:0046910	pectinesterase inhibitor activity
A0A1U8K8Q3	GO:0046910	pectinesterase inhibitor activity
A0A1U8M8T4	GO:0046910	pectinesterase inhibitor activity
A0A1U8MP14	GO:0005092	GDP-dissociation inhibitor activity
A0A1U8MP14	GO:0005093	Rab GDP-dissociation inhibitor activity
A0A1U8HXL3	GO:0008428	ribonuclease inhibitor activity
A0A1U8NML7	GO:0005085	guanyl-nucleotide exchange factor activity
Slim id: GO:0030246	carbohydrate binding	7
A0A1U8PF22	GO:0048029	monosaccharide binding
A0A1U8PE45	GO:2001070	starch binding
A0A1U8K3D8	GO:0030246	carbohydrate binding
A0A1U8N1T1	GO:0030246	carbohydrate binding
A0A1U8P6I9	GO:0030246	carbohydrate binding
A0A1U8PRL4	GO:0030246	carbohydrate binding
A0A1U8MM16	GO:0031418	L-ascorbic acid binding
Slim id: GO:0038023	signaling receptor activity	1
A0A1U8IGM3	GO:0038023	signaling receptor activity
GO: Biological Process
Slim id: GO:0000003	reproduction	7
A0A1U8IGY4	GO:0048608	reproductive structure development
A0A1U8L2W7	GO:0010047	fruit dehiscence
A0A1U8L2W7	GO:0009901	anther dehiscence
Q8LJT0	GO:0090376	seed trichome differentiation
A3F7Q2	GO:0090378	seed trichome elongation
A9PL17	GO:0090378	seed trichome elongation
A3F7Q2	GO:0090377	seed trichome initiation
Q8LJT0	GO:0048359	mucilage metabolic process involved in seed coat development
A3F7Q2	GO:0090379	secondary cell wall biogenesis involved in seed trichome differentiation
A0A1U8J1L4	GO:0007131	reciprocal meiotic recombination
A0A1U8MYW5	GO:0010431	seed maturation
Slim id: GO:0005975	carbohydrate metabolic process	54
A0A1U8IUD8	GO:0045489	pectin biosynthetic process
A0A1U8JV29	GO:0006073	cellular glucan metabolic process
A0A1U8LEP4	GO:0006073	cellular glucan metabolic process
A0A1U8LYQ9	GO:0010411	xyloglucan metabolic process
A0A1U8HRK3	GO:0005975	carbohydrate metabolic process
A0A1U8HVG0	GO:0005975	carbohydrate metabolic process
A0A1U8IHU8	GO:0005975	carbohydrate metabolic process
A0A1U8JCM1	GO:0005975	carbohydrate metabolic process
A0A1U8JMB6	GO:0005975	carbohydrate metabolic process
A0A1U8JNS6	GO:0005975	carbohydrate metabolic process
A0A1U8K3D8	GO:0005975	carbohydrate metabolic process
A0A1U8K595	GO:0005975	carbohydrate metabolic process
A0A1U8KZG5	GO:0005975	carbohydrate metabolic process
A0A1U8L2W7	GO:0005975	carbohydrate metabolic process
A0A1U8M8N8	GO:0005975	carbohydrate metabolic process
A0A1U8MAQ2	GO:0005975	carbohydrate metabolic process
A0A1U8MYX3	GO:0005975	carbohydrate metabolic process
A0A1U8N076	GO:0005975	carbohydrate metabolic process
A0A1U8N1T1	GO:0005975	carbohydrate metabolic process
A0A1U8NY47	GO:0005975	carbohydrate metabolic process
A0A1U8NZE2	GO:0005975	carbohydrate metabolic process
A0A1U8P6I9	GO:0005975	carbohydrate metabolic process
A0A1U8P9N1	GO:0005975	carbohydrate metabolic process
A0A1U8NR89	GO:0061615	glycolytic process through fructose-6-phosphate
A0A1U8MBX5	GO:0019252	starch biosynthetic process
A0A1U8NPD4	GO:0019252	starch biosynthetic process
A0A1U8PE45	GO:0019252	starch biosynthetic process
A0A1U8PEU7	GO:0046855	inositol phosphate dephosphorylation
A0A1U8NTI7	GO:0006021	inositol biosynthetic process
A0A1U8J2C6	GO:0044262	cellular carbohydrate metabolic process
A0A1U8NSA4	GO:0044262	cellular carbohydrate metabolic process
A0A1U8HKL9	GO:0045490	pectin catabolic process
A0A1U8IIT3	GO:0045490	pectin catabolic process
A0A1U8JXN9	GO:0045490	pectin catabolic process
A0A1U8K8Q3	GO:0045490	pectin catabolic process
A0A1U8LTP7	GO:0045490	pectin catabolic process
A0A1U8M8T4	GO:0045490	pectin catabolic process
A0A1U8PF22	GO:0006094	gluconeogenesis
A0A1U8MXE6	GO:0005983	starch catabolic process
A0A1U8P3G0	GO:0005985	sucrose metabolic process
A0A1U8IU63	GO:0030244	cellulose biosynthetic process
A0A1U8JFJ5	GO:0030244	cellulose biosynthetic process
A0A1U8M5M9	GO:0030244	cellulose biosynthetic process
A0A1U8HSB0	GO:0006096	glycolytic process
A0A1U8IKT3	GO:0006096	glycolytic process
A0A1U8JFH9	GO:0006096	glycolytic process
A0A1U8MDV1	GO:0006096	glycolytic process
A0A1U8MN65	GO:0006096	glycolytic process
A0A1U8MYL4	GO:0006096	glycolytic process
A0A1U8NHJ3	GO:0006096	glycolytic process
A0A1U8JGD9	GO:0042732	D-xylose metabolic process
A0A1U8MMM3	GO:0042732	D-xylose metabolic process
G8XR16	GO:0042732	D-xylose metabolic process
A0A1U8IIQ9	GO:0006004	fucose metabolic process
Slim id: GO:0006091	generation of precursor metabolites and energy	23
A0A1U8INU3	GO:0006122	mitochondrial electron transport, ubiquinol to cytochrome c
A0A1U8LFF4	GO:0009773	photosynthetic electron transport in photosystem I
A0A1U8LNA9	GO:0022900	electron transport chain
A0A1U8JDS0	GO:0006120	mitochondrial electron transport, NADH to ubiquinone
A0A1U8P6R9	GO:0009768	photosynthesis, light harvesting in photosystem I
A0A1U8P563	GO:0009767	photosynthetic electron transport chain
A0A1U8IN13	GO:0006099	tricarboxylic acid cycle
A0A1U8LCF4	GO:0006099	tricarboxylic acid cycle
Slim id: GO:0006139	nucleobase-containing compound metabolic process	64
A0A1U8I0E3	GO:0034473	U1 snRNA 3'-end processing
A0A1U8HX31	GO:0009143	nucleoside triphosphate catabolic process
A0A1U8HZG4	GO:0090503	RNA phosphodiester bond hydrolysis, exonucleolytic
A0A1U8I3H3	GO:0006378	mRNA polyadenylation
A0A1U8MZT7	GO:0070681	glutaminyl-tRNAGln biosynthesis via transamidation
A0A1U8LHU7	GO:0006351	transcription, DNA-templated
A0A1U8NJ27	GO:0031124	mRNA 3'-end processing
A0A1U8JVZ7	GO:0042350	GDP-L-fucose biosynthetic process
A0A1U8II85	GO:0043039	tRNA aminoacylation
A0A1U8NWX7	GO:0043039	tRNA aminoacylation
A0A1U8HZG4	GO:0006402	mRNA catabolic process
A0A1U8NR89	GO:0061615	glycolytic process through fructose-6-phosphate
A0A1U8JVZ7	GO:0019673	GDP-mannose metabolic process
A0A1U8MZB7	GO:0090501	RNA phosphodiester bond hydrolysis
A0A1U8PDT9	GO:0009116	nucleoside metabolic process
A0A1U8M3Q4	GO:0006164	purine nucleotide biosynthetic process
A0A1U8NIY7	GO:2001295	malonyl-CoA biosynthetic process
Q2L915	GO:2001295	malonyl-CoA biosynthetic process
A0A1U8I9W9	GO:0009451	RNA modification
A0A1U8HSA7	GO:0006428	isoleucyl-tRNA aminoacylation
A0A1U8JGD9	GO:0033320	UDP-D-xylose biosynthetic process
A0A1U8MMM3	GO:0033320	UDP-D-xylose biosynthetic process
G8XR16	GO:0033320	UDP-D-xylose biosynthetic process
A0A1U8HX31	GO:0009117	nucleotide metabolic process
A0A1U8JB47	GO:0009117	nucleotide metabolic process
A0A1U8I0E3	GO:0034475	U4 snRNA 3'-end processing
A0A1U8PDT9	GO:0044209	AMP salvage
A0A1U8I0E3	GO:0034476	U5 snRNA 3'-end processing
A0A1U8LDG7	GO:0000462	maturation of SSU-rRNA from tricistronic rRNA transcript (SSU-rRNA, 5.8S rRNA, LSU-rRNA)
A0A1U8J4X7	GO:0106046	guanine deglycation, glyoxal removal
A0A1U8MAQ2	GO:0009298	GDP-mannose biosynthetic process
A0A1U8JB47	GO:0046081	dUTP catabolic process
A0A1U8M3Q4	GO:0006189	'de novo' IMP biosynthetic process
A0A1U8HSA7	GO:0006418	tRNA aminoacylation for protein translation
A0A1U8IP15	GO:0006418	tRNA aminoacylation for protein translation
A0A1U8MIW6	GO:0006418	tRNA aminoacylation for protein translation
A0A1U8NWX7	GO:0006418	tRNA aminoacylation for protein translation
A0A1U8I0E3	GO:0071035	nuclear polyadenylation-dependent rRNA catabolic process
A0A1U8LCU2	GO:0006353	DNA-templated transcription, termination
A0A1U8PDT9	GO:0006168	adenine salvage
A0A1U8I0E3	GO:0034427	nuclear-transcribed mRNA catabolic process, exonucleolytic, 3'-5'
A0A1U8KDU7	GO:0006364	rRNA processing
A0A1U8L4Z4	GO:0000719	photoreactive repair
A0A1U8PYZ9	GO:0000719	photoreactive repair
A0A1U8HX31	GO:1901292	nucleoside phosphate catabolic process
A0A1U8I3H3	GO:0006397	mRNA processing
A0A1U8KFK6	GO:0006397	mRNA processing
A0A1U8MZ91	GO:0006397	mRNA processing
A0A1U8NJ27	GO:0006397	mRNA processing
A0A1U8HXL3	GO:0051252	regulation of RNA metabolic process
A0A1U8MPE2	GO:0000470	maturation of LSU-rRNA
A0A1U8HSB0	GO:0006086	acetyl-CoA biosynthetic process from pyruvate
A0A1U8MN65	GO:0006086	acetyl-CoA biosynthetic process from pyruvate
A0A1U8NWX7	GO:0006435	threonyl-tRNA aminoacylation
A0A1U8PDT9	GO:0006166	purine ribonucleoside salvage
A0A1U8IGY4	GO:0006355	regulation of transcription, DNA-templated
A0A1U8LCU2	GO:0006355	regulation of transcription, DNA-templated
A0A1U8PDY0	GO:0006355	regulation of transcription, DNA-templated
A0A1U8HZG4	GO:0006401	RNA catabolic process
A0A1U8JVZ7	GO:0042351	'de novo' GDP-L-fucose biosynthetic process
A0A1U8II85	GO:0006432	phenylalanyl-tRNA aminoacylation
A0A1U8KFK6	GO:0000398	mRNA splicing, via spliceosome
A0A1U8MXD0	GO:0000398	mRNA splicing, via spliceosome
A0A1U8HX31	GO:0009204	deoxyribonucleoside triphosphate catabolic process
A0A1U8IP15	GO:0006430	lysyl-tRNA aminoacylation
A0A1U8HZG4	GO:0000965	mitochondrial RNA 3'-end processing
A0A1U8MIW6	GO:0006431	methionyl-tRNA aminoacylation
A0A1U8JB47	GO:0006226	dUMP biosynthetic process
A0A1U8I0E3	GO:0006396	RNA processing
A0A1U8MZB7	GO:0006396	RNA processing
A0A1U8I0E3	GO:0016075	rRNA catabolic process
A0A1U8MZB7	GO:0016075	rRNA catabolic process
A0A1U8HSA7	GO:0106074	aminoacyl-tRNA metabolism involved in translational fidelity
A0A1U8KW43	GO:0015937	coenzyme A biosynthetic process
A0A1U8I0E3	GO:0000467	exonucleolytic trimming to generate mature 3'-end of 5.8S rRNA from tricistronic rRNA transcript (SSU-rRNA, 5.8S rRNA, LSU-rRNA)
A0A1U8LCU2	GO:0031564	transcription antitermination
A0A1U8IP57	GO:0090305	nucleic acid phosphodiester bond hydrolysis
A0A1U8KFK6	GO:0008380	RNA splicing
A0A1U8I1L8	GO:0006281	DNA repair
A0A1U8KVY4	GO:0006281	DNA repair
A0A1U8PYZ9	GO:0006281	DNA repair
A0A1U8N6U4	GO:0006357	regulation of transcription by RNA polymerase II
A0A1U8PQW2	GO:0009134	nucleoside diphosphate catabolic process
A0A1U8I0E3	GO:0071038	nuclear polyadenylation-dependent tRNA catabolic process
A0A1U8HSB0	GO:0006096	glycolytic process
A0A1U8IKT3	GO:0006096	glycolytic process
A0A1U8J2C6	GO:0006096	glycolytic process
A0A1U8JFH9	GO:0006096	glycolytic process
A0A1U8MDV1	GO:0006096	glycolytic process
A0A1U8MN65	GO:0006096	glycolytic process
[truncated: 2,191 more rows]
